# Supplementary material for: Signed weighted gene co-expression network analysis of transcriptional regulation in murine embryonic stem cells
Source: BMC Genomics. 2009 Jul 20;10:327. doi: 10.1186/1471-2164-10-327 (PMC2727539; doi:10.1186/1471-2164-10-327)
Supplement: Additional file 3 — Binding Enrichments for Unsigned and Signed Ivanova et al (2006) Networks. This file contains enrichments and corresponding p-vaules for binding from Loh et al (2006), Boyer et al (2007), and Chen et al (2008). [file 1471-2164-10-327-S3.xls]

## Sheet: AllEnrichmentsIvanova
		Unsigned (enrichment, p-value)
	Module #genes	blue 326	brown 239	green 75	grey 475	red 471	turquoise 990	yellow 246
Loh et al	Oct4Bound	0.901, 0.335	0.909, 0.39	0.852, 0.459	1.78, 1.08e-07	1.14, 0.143	0.761, 0.00294	0.987, 0.464
	NanogBound	1.03, 0.376	0.781, 0.0732	0.944, 0.494	1.61, 5.28e-10	1.18, 0.0321	0.741, 3.89e-06	1.05, 0.332
	Oct4NnanogBound	0.844, 0.318	1.06, 0.347	1.22, 0.227	2.08, 1.12e-07	1.31, 0.0449	0.625, 0.000691	1.21, 0.179
	Oct4OrNanogBound	1.02, 0.403	0.771, 0.0401	0.842, 0.308	1.57, 4.66e-11	1.13, 0.0608	0.776, 6.61e-06	0.984, 0.489
Boyer et al	Suz12Bound	2.27, 4.44e-07	1.73, 0.00514	0, 0.0278	1.1, 0.254	0.323, 6.38e-05	0.945, 0.352	0.354, 0.00835
	EedBound	2.59, 3.06e-06	2.41, 0.000281	0, 0.134	1.13, 0.245	0.163, 0.000141	0.852, 0.199	0.156, 0.00889
	Phc1Bound	2.16, 9.09e-06	1.72, 0.00767	0, 0.0404	0.969, 0.499	0.617, 0.0324	0.905, 0.248	0.197, 0.00148
	Rnf2Bound	2.46, 3.52e-10	1.42, 0.0413	0.238, 0.0691	1.01, 0.417	0.53, 0.00254	0.847, 0.0779	0.362, 0.00388
Chen et al	Nanog	0.701, 0.00176	0.811, 0.0698	1.06, 0.333	1.62, 2.05e-13	0.896, 0.117	0.853, 0.00168	1.05, 0.306
	Oct4	0.851, 0.0317	0.967, 0.392	0.968, 0.484	1.31, 6.33e-07	0.876, 0.0274	0.967, 0.203	0.872, 0.0928
	Sox2	0.799, 0.0218	0.631, 0.000637	1.04, 0.371	1.48, 9.94e-10	1.1, 0.1	0.872, 0.0037	1.02, 0.389
	Smad1	0.684, 0.0158	0.597, 0.00994	1.78, 0.00737	1.91, 8.74e-14	0.984, 0.485	0.82, 0.00565	0.689, 0.0383
	STAT3	0.774, 0.000778	1.01, 0.439	1.47, 0.00118	1.38, 2.29e-11	0.806, 0.00038	0.998, 0.498	0.801, 0.00966
	c.Myc	0.633, 4.81e-09	0.906, 0.126	1.17, 0.0974	1.07, 0.0687	1.01, 0.423	1.1, 0.000381	0.88, 0.0659
	n.Myc	0.722, 4.98e-07	0.681, 1.19e-06	0.91, 0.272	1, 0.474	1.25, 1.29e-08	1.07, 0.00505	1.06, 0.15
	Klf4	0.842, 0.00538	1.08, 0.125	1.21, 0.0472	1.18, 9.19e-05	0.998, 0.493	0.945, 0.0333	0.912, 0.122
	Esrrb	0.752, 0.000269	1.04, 0.302	1.32, 0.0163	1.39, 4.84e-12	0.799, 0.000258	0.973, 0.227	0.913, 0.169
	Tcfcp2l1	0.898, 0.0608	1.21, 0.00212	0.942, 0.387	1.23, 4.17e-06	0.91, 0.0451	0.933, 0.0156	0.902, 0.108
	Zfx	0.818, 0.000339	0.724, 6.58e-06	0.95, 0.378	0.952, 0.137	1.31, 3.01e-14	1.01, 0.332	1.14, 0.00875
	E2f1	0.798, 1.76e-08	0.738, 1.24e-09	1.06, 0.194	1.01, 0.408	1.22, 6.72e-16	1.02, 0.118	1.06, 0.0547
	Suz12	2.26, 3.78e-08	1.65, 0.00542	0.479, 0.201	1.29, 0.0404	0.267, 1.21e-06	0.907, 0.207	0.438, 0.0116
	CTCF	0.988, 0.452	1.16, 0.0134	1.12, 0.155	1.12, 0.00687	0.732, 4.97e-08	1.06, 0.0191	0.695, 1.72e-05
	Oct4Complex	0.683, 0.0583	0.807, 0.246	0.99, 0.393	2.38, 2.24e-16	0.914, 0.33	0.675, 0.000227	0.664, 0.0823
	cMycComplex	0.649, 9e-09	0.666, 3.97e-06	0.929, 0.35	0.995, 0.485	1.29, 6.08e-09	1.07, 0.0112	1.08, 0.119
		Signed (enrichment, p-value)
	Module #genes	black 217	blue 305	brown 82	cyan 120	green 66	grey 110	magenta 135	midnightblue 150	red 396	salmon 88	tan 60	turquoise 923	yellow 219
Loh et al	Oct4Bound	2.36, 2.28e-08	0.922, 0.386	1.25, 0.188	2.13, 0.00028	0.581, 0.227	1.28, 0.147	1.04, 0.365	0.681, 0.154	0.903, 0.311	0.871, 0.459	1.7, 0.041	0.761, 0.0046	1.05, 0.351
	NanogBound	1.81, 2.19e-07	0.971, 0.446	0.942, 0.484	1.61, 0.00195	0.683, 0.172	1.29, 0.0765	0.858, 0.278	1.07, 0.299	1.15, 0.0681	1.17, 0.196	2.15, 0.000138	0.725, 3.34e-06	0.999, 0.456
	Oct4NnanogBound	2.43, 1.08e-05	0.902, 0.418	1.4, 0.145	2.87, 4.08e-05	0.695, 0.444	1.67, 0.0477	1.53, 0.0666	1.07, 0.33	1.1, 0.27	0.521, 0.251	2.68, 0.00391	0.596, 0.000515	1.15, 0.243
	Oct4OrNanogBound	1.89, 1.97e-10	0.966, 0.415	0.963, 0.498	1.53, 0.00197	0.638, 0.095	1.2, 0.128	0.78, 0.121	0.912, 0.34	1.06, 0.231	1.2, 0.148	1.84, 0.000888	0.77, 1.1e-05	0.985, 0.498
Boyer et al	Suz12Bound	0.501, 0.056	2, 6.48e-05	2.65, 0.00106	0.544, 0.187	0, 0.043	2.18, 0.00386	1.45, 0.0879	1.89, 0.00762	0.33, 0.000345	0.989, 0.38	0.363, 0.228	0.896, 0.222	0.298, 0.00683
	EedBound	0.353, 0.0677	2.39, 5.14e-05	3.74, 0.000209	0.319, 0.17	0, 0.171	2.44, 0.00694	1.99, 0.0223	1.79, 0.0389	0.0968, 0.000155	1.74, 0.0772	0, 0.201	0.747, 0.0728	0.35, 0.065
	Phc1Bound	0.447, 0.0459	1.75, 0.0024	3.55, 1.99e-05	0.606, 0.259	0, 0.0597	1.98, 0.0138	1.08, 0.322	1.78, 0.0187	0.673, 0.0871	1.1, 0.297	0.404, 0.282	0.84, 0.123	0.221, 0.0041
	Rnf2Bound	0.74, 0.209	2.28, 6.68e-08	2.39, 0.00168	0.594, 0.185	0.27, 0.106	1.78, 0.0183	1.19, 0.222	1.43, 0.0735	0.45, 0.00133	0.405, 0.119	1.19, 0.244	0.831, 0.0686	0.407, 0.0119
Chen et al	Nanog	1.99, 3.7e-13	0.717, 0.00406	0.606, 0.0408	1.66, 0.000161	0.903, 0.414	1.26, 0.0645	0.736, 0.0668	0.894, 0.29	0.753, 0.00365	1.3, 0.0625	2.07, 3.05e-05	0.856, 0.00326	0.953, 0.395
	Oct4	1.57, 8.88e-09	0.887, 0.0935	0.604, 0.00903	1.29, 0.013	1, 0.439	1.2, 0.0659	1.05, 0.305	0.748, 0.0206	0.784, 0.00104	1.2, 0.0857	1.43, 0.0106	0.983, 0.356	0.814, 0.0326
	Sox2	1.9, 2.74e-12	0.749, 0.00705	0.279, 7.9e-05	1.56, 0.00051	1.04, 0.366	1.16, 0.149	0.711, 0.039	0.975, 0.48	1.03, 0.351	1.14, 0.196	1.52, 0.0128	0.881, 0.00938	1.02, 0.389
	Smad1	2.71, 9.9e-17	0.789, 0.0949	0.544, 0.0874	1.86, 0.00053	1.35, 0.114	1.7, 0.00417	0.462, 0.0108	0.594, 0.0395	0.788, 0.0585	0.912, 0.466	2.53, 5.3e-05	0.831, 0.0126	0.611, 0.0169
	STAT3	1.71, 3.66e-15	0.779, 0.00153	0.778, 0.0839	1.01, 0.411	1.36, 0.0122	1, 0.451	1.07, 0.232	0.715, 0.00499	0.79, 0.000521	1.35, 0.00627	1.45, 0.00421	1.01, 0.363	0.754, 0.00315
	c.Myc	1.26, 0.000641	0.642, 4e-08	0.66, 0.00765	1.42, 7.98e-05	1.09, 0.228	0.961, 0.411	0.783, 0.0232	0.705, 0.00166	0.918, 0.0872	1.14, 0.117	1.25, 0.0487	1.13, 3.17e-05	0.907, 0.14
	n.Myc	1.21, 0.00149	0.721, 1.18e-06	0.51, 1.88e-05	1.43, 3.3e-06	0.9, 0.267	0.88, 0.141	0.587, 3.24e-06	0.792, 0.01	1.21, 1.22e-05	0.95, 0.374	1.28, 0.0155	1.08, 0.00146	1.02, 0.336
	Klf4	1.39, 1.92e-07	0.884, 0.0381	0.931, 0.338	1.27, 0.00372	1.05, 0.319	1.02, 0.389	0.972, 0.426	0.939, 0.285	0.97, 0.313	1.33, 0.00293	1.03, 0.357	0.941, 0.0318	0.883, 0.0703
	Esrrb	1.78, 1.68e-17	0.785, 0.00204	0.783, 0.091	1.07, 0.251	1.19, 0.101	1.27, 0.0143	0.973, 0.447	0.798, 0.0379	0.73, 1.06e-05	1.36, 0.00547	1.46, 0.00375	0.974, 0.25	0.893, 0.13
	Tcfcp2l1	1.42, 8.64e-08	0.91, 0.0968	1.02, 0.407	1.01, 0.427	0.841, 0.175	1.12, 0.121	1.16, 0.053	0.858, 0.0846	0.924, 0.0995	1.38, 0.00142	1.35, 0.0106	0.932, 0.02	0.875, 0.0674
	Zfx	0.985, 0.441	0.848, 0.00324	0.571, 6.58e-05	1.22, 0.00547	0.895, 0.234	0.889, 0.141	0.724, 0.00077	1.07, 0.163	1.33, 9.49e-13	0.949, 0.355	1.09, 0.214	1, 0.426	1.11, 0.0454
	E2f1	1.19, 2.44e-06	0.771, 9.71e-10	0.555, 1e-08	1.32, 1.59e-09	1.05, 0.248	0.801, 0.00167	0.718, 1.57e-06	1.02, 0.336	1.19, 5.31e-11	0.901, 0.106	1.13, 0.053	1.02, 0.122	1.03, 0.206
	Suz12	0.331, 0.00465	2.06, 4.36e-06	2.63, 0.000457	0.299, 0.0311	0.544, 0.278	2.45, 0.000278	2.13, 0.00101	1.44, 0.0703	0.272, 1.34e-05	1.02, 0.365	0.898, 0.432	0.876, 0.145	0.492, 0.0314
	CTCF	1.26, 0.000496	0.992, 0.474	0.786, 0.0647	0.806, 0.0435	1.05, 0.315	0.992, 0.488	1.23, 0.00983	0.892, 0.151	0.739, 1.56e-06	1.27, 0.0142	1.36, 0.00713	1.08, 0.00582	0.679, 2.12e-05
	Oct4Complex	3.56, 8.54e-19	0.681, 0.0656	0.362, 0.0763	2.35, 9.78e-05	0.675, 0.34	1.89, 0.00591	0.66, 0.182	0.297, 0.00672	0.562, 0.00503	1.52, 0.0685	3.22, 2.64e-05	0.724, 0.00263	0.542, 0.0318
	cMycComplex	1.27, 0.000246	0.661, 8.78e-08	0.425, 4.38e-06	1.45, 1.34e-05	0.867, 0.222	0.769, 0.0256	0.535, 1.83e-06	0.929, 0.259	1.24, 1.1e-05	0.933, 0.342	1.37, 0.00665	1.07, 0.013	1.05, 0.258
