# Supplementary material for: Signed weighted gene co-expression network analysis of transcriptional regulation in murine embryonic stem cells
Source: BMC Genomics. 2009 Jul 20;10:327. doi: 10.1186/1471-2164-10-327 (PMC2727539; doi:10.1186/1471-2164-10-327)
Supplement: Additional file 5 — Data for Cross-Referencing Module Membership to Epigenetic Regulators. In this Additional File, we merged Additional File 11 (Module Membership kME etc in the Ivanova data) with a Table (S4) from [50] that contained promoter CPG methylation and lysine trimethylation data from [49]. This Additional file reports module membership values, histone modifications, promoter CpG Status, and polycomb, Oct4 complex, cMyc complex binding etc. The table reports data regarding genes whose promoters have H3K4me3, H3K27me3, both, or neither histone mark. Further, column Class reports CPG promoter classifications (high HCP, intermediate ICP, or low LCP). The column Methylated reports which genes are known to be methylated (value 1) or unmethylated (0) [50]. For completeness, it also includes information regarding genes bound by Nanog or Oct4 in the proximal promoter (within 10 kb) or bound by Nanog and Oct4 long range (within 500 kb), or bound by Polycomb [5,6]. [file 1471-2164-10-327-S5.csv]

The data in this file result from merging the following data: Ivanova et al, and Fouse et al.
In most columns 1 indicates yes, and 0 no.
Methylated=1 if the promoter is CPG methylated 0 otherwise
Refseqs	GeneSymbol	dataFCs	Oct4_CC	Nanog_CC	Suz12_CP	Eed_CP	Phc1_CP	Rnf2_CP	Nanog_CS	Oct4_CS	Sox2_CS	Smad1_CS	STAT3_CS	c.Myc_CS	n.Myc_CS	Klf4_CS	Esrrb_CS	Tcfcp2l1_CS	Zfx_CS	E2f1_CS	Suz12_CS	CTCF_CS	Oct4Complex	cMycComplex	kMEtan	kMEgreen	kMEbrown	kMEmagenta	kMEsalmon	kMEturquoise	kMEblack	kMEmidnightblue	kMEblue	kMEyellow	kMEcyan	kMEred	kmeColsPos	restConnectivity	CorTest	logPvalue	Regulator	tTest	CPGclassFromMikkelson	ESC	K4ESC	K27ESC	Methylated	CpGislandMethylated	NanogProximal
NM_001001144	Scap	0.3249941	0	1	0	0	0	0	1	1	1	0	1	1	1	1	0	0	1	1	0	1	1	1	-0.089504301	-0.274805018	0.023984379	-0.306754245	-0.440899046	0.849660773	-0.748907141	0.470569405	-0.210314502	-0.048542569	-0.740573257	-0.5372972	turquoise	FALSE	-9.319269501	-30.04098	0	-9.785643	HCP	K4	1	0	1	0	0
NM_001001160	Fbxo41	0.5163895	0	0	0	0	0	0	0	0	0	0	1	0	0	0	1	0	1	0	0	1	0	0	0.343101166	-0.429778272	0.001887137	0.068735571	-0.039779632	0.039828248	-0.123815702	0.203890792	0.275934272	0.376682707	0.100849023	0.1799101	grey	FALSE	-1.028927792	-1.180388	0	-7.456325	HCP	K4	1	0	1	0	0
NM_001001180	BC066028	4.033577	0	0	0	0	0	0	1	1	0	0	0	1	0	0	0	1	0	1	0	1	0	0	-0.509024697	0.776673903	-0.162572667	-0.214417233	-0.035367765	-0.191655319	0.271232214	-0.140381631	-0.098870149	-0.223542275	0.276650218	0.166742764	green	FALSE	2.323746222	-3.766382	0	7.239847	ICP	K4	1	0	1	0	0
NM_001001181	BC031181	56.98794	0	0	0	0	0	0	0	0	0	0	1	1	1	0	0	1	0	1	0	0	0	1	0.011816343	0.256095755	0.134549961	0.51960549	0.581387848	-0.927439397	0.743061364	-0.614459203	0.107862517	-0.081040879	0.60284667	0.39566182	black	FALSE	9.156048639	-29.36487	0	17.55876	HCP	K4	1	0	0	0	0
NM_001001183	BC054438	6.745995	0	0	0	0	0	0	0	0	0	0	0	1	0	0	0	1	0	0	0	1	0	0	-0.242721105	0.396037009	-0.075286312	0.021053948	0.099841453	-0.196841068	0.276105587	-0.208967332	-0.107927387	-0.234231692	0.127161751	0.003960764	grey	FALSE	2.368910937	-3.878234	0	2.619378	ICP	None	0	0	1	0	0
NM_001001297	Thnsl1	0.4334134	0	0	0	0	0	0	0	0	0	0	0	0	1	0	0	0	1	1	0	0	0	1	-0.091692925	-0.031613024	-0.319177434	-0.669409402	-0.718346871	0.869869889	-0.637251762	0.548841742	-0.188856783	0.025483787	-0.443957824	-0.32259356	turquoise	FALSE	-6.818755407	-19.62348296	0	-8.478481739	HCP	K4	1	0	0	0	0
NM_001001321	Slc35d2	0.6283936	0	0	0	0	0	0	0	1	0	0	0	0	0	0	0	0	0	0	0	0	0	0	0.000313053	-0.325368721	0.281843302	0.314746011	0.05423896	0.047444641	-0.323971329	0.291218361	0.368160712	0.526280083	0.142590973	0.32818702	yellow	FALSE	-2.823834152	-5.079958	0	-3.187406	HCP	K4	1	0	1	0	0
NM_001001326	St5	1.362733	0	0	0	0	0	0	1	1	1	0	1	1	1	0	1	0	0	1	0	1	1	1	-0.250293009	-0.097827206	0.514819299	0.683026442	0.408972301	-0.266263124	-0.14447885	0.109190762	0.434929228	0.324368953	0.103821089	0.326804976	magenta	FALSE	-1.204035995	-1.457789805	0	6.276696885	ICP	K4	1	0	1	0	0
NM_001001327	Vkorc1l1	2.360822	0	0	0	0	0	0	0	0	1	0	0	1	0	0	0	0	0	1	0	0	0	0	-0.63441377	0.897587291	-0.207779983	-0.231810612	-0.090204297	-0.161422361	0.261858118	-0.076119952	-0.063154532	-0.295283652	0.276155148	0.158438681	green	FALSE	2.237408649	-3.55643764	0	9.449217952	HCP	K4	1	0	0	0	0
NM_001001335	Plekha8	1.956657	0	0	0	0	0	0	1	0	0	0	1	0	0	1	0	0	0	0	0	0	0	0	-0.42790994	0.708826831	-0.239631976	-0.318144608	-0.139082753	-0.004893228	0.210352065	-0.145843159	-0.2769293	-0.412841388	0.026664432	-0.117911871	green	FALSE	1.774306431	-2.519637	0	2.638872	ICP	None	0	0	1	0	0
NM_001001445	Trpv1	0.6481597	0	0	0	0	0	0	0	0	0	0	0	0	0	0	0	0	0	0	0	0	0	0	0.230766609	-0.417868838	0.134211493	0.23425846	0.055067289	-0.00335785	-0.170054719	0.203951616	0.319633044	0.343995179	0.00512792	0.166615684	grey	FALSE	-1.423034172	-1.836978	0	-3.679977	LCP	None	0	0	1	0	0
NM_001001446	Cyp2c44	12.20316	0	0	0	0	0	0	0	0	1	0	0	1	0	0	0	0	0	0	0	0	0	0	0.000260621	0.288374888	0.131223346	0.384206755	0.501502214	-0.762544851	0.654828773	-0.505419939	0.077628013	-0.066008905	0.561023999	0.368668567	black	FALSE	7.144772177	-20.97465	0	14.48105	ICP	None	0	0	1	0	0
NM_001001489	BC021785	0.007311251	0	1	0	0	0	0	0	0	1	0	0	0	0	0	0	0	0	0	0	0	0	0	-0.108051846	-0.154594823	-0.177473572	-0.54034603	-0.619105576	0.93933946	-0.723723745	0.528467661	-0.234974728	-0.067620801	-0.670278182	-0.508042907	turquoise	FALSE	-8.648119178	-27.25196	0	-7.845594	ICP	None	0	0	1	0	0
NM_001001490	Oxgr1	0.8788163	0	0	0	0	0	0	0	1	1	0	0	0	0	0	0	1	0	0	0	0	0	0	-0.174352303	0.08962256	0.075648485	-0.105783467	-0.123741174	0.209702914	-0.209037139	0.204629115	0.00908901	0.079867936	0.064791517	0.082600073	grey	FALSE	-1.762706649	-2.495644	0	-0.8561447	ICP	None	0	0	1	0	0
NM_001001491	Tpm4	0.4597721	0	1	0	0	0	0	1	1	0	0	0	1	1	1	0	1	1	0	0	0	0	1	-0.241246893	-0.297848017	0.65117027	0.59329694	0.380754021	0.006474928	-0.465238658	0.43775912	0.605069136	0.652395429	0.0477374	0.420880249	yellow	TRUE	-4.334071423	-9.913609	0	-11.2185	HCP	K4	1	0	0	0	0
NM_001001492	4921526F01Rik	29.65455	0	0	0	0	0	0	0	0	0	0	0	0	0	0	0	0	0	0	0	0	0	0	-0.694835769	0.975898846	-0.177066697	-0.195498185	-0.006215197	-0.151742123	0.313895638	-0.196326248	-0.215380049	-0.496079199	0.104274881	-0.039973383	green	FALSE	2.726240787	-4.810931	0	17.36943	HCP	K4	1	0	1	0	0
NM_001001493	BC056474	12.15504	0	0	0	0	0	0	0	1	0	0	1	1	1	1	0	0	1	1	0	1	0	1	-0.007973543	0.165895116	0.156607625	0.503872793	0.551105389	-0.81442166	0.595879149	-0.328747658	0.393033394	0.112685974	0.52980501	0.491439636	black	FALSE	6.118669784	-16.75896	0	12.19372	ICP	K4	1	0	0	0	0
NM_001001602	Dab2ip	4.99568	0	0	0	0	0	0	0	0	0	0	0	1	0	0	0	1	0	0	0	0	0	0	-0.029896314	0.09141451	0.284188804	0.591161966	0.568165641	-0.814956837	0.497213943	-0.256446695	0.476677389	0.290762731	0.636362741	0.650347174	red	FALSE	4.725678918	-11.33561	0	11.52371	LCP	K4	1	0	1	0	0
NM_001001738	BC063749	1.049007	0	0	0	0	0	0	0	1	0	0	0	0	0	1	0	0	0	0	0	1	0	0	-0.476503643	-0.003162437	0.590334487	0.594928708	0.364121967	-0.030248665	-0.355055073	0.342185771	0.496991791	0.416125813	0.029193046	0.352635969	magenta	FALSE	-3.131918046	-5.967368	0	0.2130697	HCP	K4andK27	1	1	0	0	0
NM_001001792	Zfp239	1.699492	0	0	0	0	0	0	0	0	1	0	1	1	0	0	0	0	1	1	0	1	0	1	-0.097680139	0.31468795	-0.040812775	0.189608647	0.217367035	-0.539825619	0.437849917	-0.193648503	0.238819216	0.130872103	0.567533757	0.480117954	cyan	FALSE	4.016028726	-8.803072708	1	9.284830763	ICP	K4	1	0	1	0	0
NM_001001804	Abhd7	3.348354	0	0	0	0	0	0	0	1	0	0	0	0	0	0	1	0	0	0	1	0	0	0	-0.556398233	0.642814188	0.03265281	0.08191977	0.170492569	-0.161407626	0.184767838	-0.118601556	-0.059653208	-0.203534364	0.212142669	0.136342786	green	FALSE	1.550327862	-2.073819	0	5.758288	HCP	K4andK27	1	1	0	0	0
NM_001001806	Zfp36l2	0.1303696	0	0	0	0	0	0	0	0	0	0	1	1	1	1	1	0	1	1	0	1	0	1	-0.115020884	-0.17245169	-0.10788259	-0.501990769	-0.583186529	0.949265274	-0.754396278	0.539916516	-0.228783047	-0.037711024	-0.660855108	-0.491630017	turquoise	FALSE	-9.477039104	-30.69291	0	-10.38412	HCP	K4	1	0	0	0	0
NM_001001880	Mpzl1	0.03514336	0	0	0	0	0	0	0	0	0	0	0	0	1	0	0	1	1	1	0	1	0	1	0.042055624	-0.525379421	0.782219745	0.519246379	0.362339238	0.200689536	-0.510641765	0.277130023	0.228690158	0.424287666	-0.148792013	0.072312802	brown	TRUE	-4.897524249	-11.97655	0	-17.64887	HCP	K4	1	0	0	0	0
NM_001001881	2510009E07Rik	1.080127	0	0	1	0	1	1	0	1	0	0	0	0	0	1	1	0	0	0	1	0	0	0	-0.361218796	-0.030130305	0.073821844	0.241634297	-0.076683034	-0.061978402	-0.388955915	0.659805855	0.885950858	0.768657417	0.247127813	0.704828555	blue	FALSE	-3.4815636	-7.040597	0	0.6724783	HCP	K4andK27	1	1	1	1	0
NM_001001882	Rtel1	0.04660321	0	1	0	0	0	0	0	1	1	0	0	1	0	1	0	0	1	1	0	0	0	1	0.490951581	-0.579258502	0.121748477	0.173694043	0.089244135	0.100937476	-0.10382074	-0.054479284	-0.079148032	0.118932594	-0.14024536	-0.166564777	grey	TRUE	-0.860779382	-0.935513	0	-5.258649	HCP	K4	1	0	0	0	0
NM_001001932	Eea1	0.1051272	0	1	0	0	0	0	0	0	1	0	1	0	0	1	0	0	1	1	0	0	0	0	-0.180394662	-0.188585086	-0.128692432	-0.498967841	-0.642063071	0.940211404	-0.850971897	0.73784675	0.01093411	0.190187835	-0.55434505	-0.276206466	turquoise	FALSE	-13.3608988	-45.97214	0	-12.66585	HCP	K4	1	0	0	0	0
NM_001001980	Limch1	3.736518	0	1	1	1	1	0	0	0	0	0	0	0	0	0	0	0	0	0	1	0	0	0	-0.15526909	-0.112606279	0.296599252	0.580943514	0.337429572	-0.440057037	-0.028795877	0.212647283	0.72519134	0.62434705	0.457612643	0.697351008	blue	FALSE	-0.237555394	-0.2070977	0	9.295582	HCP	K4andK27	1	1	1	0	0
NM_001001983	Pi4ka	3.76238	0	0	0	0	0	0	0	0	0	0	0	1	0	1	1	1	0	1	0	1	0	0	0.033756801	0.19159666	-0.030526141	0.270153383	0.359103453	-0.73671939	0.569992783	-0.199157615	0.459026622	0.244340667	0.596594679	0.615797578	red	FALSE	5.720541133	-15.16289	0	9.99887	HCP	K4	1	0	1	0	0
NM_001001984	Fbxl11	7.017849	0	0	0	0	0	0	0	0	0	0	0	0	0	1	0	0	1	1	0	0	0	0	-0.729124396	0.971184617	-0.196910727	-0.181498184	-0.03526245	-0.180709864	0.279398268	-0.085621553	-0.0514826	-0.318907366	0.235406854	0.147455686	green	FALSE	2.399538019	-3.954869	1	20.67609	HCP	K4	1	0	1	0	0
NM_001002005	Panx2	2.109101	0	0	0	0	0	0	0	0	0	0	0	0	0	1	0	1	0	0	1	0	0	0	-0.454535732	0.446976264	0.223789895	0.10493113	0.107818935	-0.078779534	0.005124515	-0.005390294	0.010149206	0.000881197	0.260735877	0.20971554	grey	FALSE	0.042258387	-0.03416032	0	3.00484	HCP	K4andK27	1	1	1	0	0
NM_001002008	BC049807	0.1444524	0	0	0	0	0	0	0	0	0	0	1	1	1	0	0	1	0	1	0	1	0	1	-0.133004834	-0.146323632	-0.139249878	-0.508940916	-0.614804009	0.94908543	-0.787499936	0.629327292	-0.129520275	0.107356009	-0.564298952	-0.364903607	turquoise	FALSE	-10.53664706	-35.02073	0	-11.57706	HCP	K4	1	0	0	0	0
NM_001002011	Lmna	0.05305338	0	0	0	0	0	0	0	1	1	0	1	1	0	1	0	0	1	1	0	1	0	1	-0.094904995	-0.144999234	-0.189330894	-0.551903221	-0.635975743	0.948834733	-0.734823	0.552345735	-0.2125577	-0.032291842	-0.648997711	-0.479788924	turquoise	FALSE	-8.933912314	-28.44231	0	-8.698271	HCP	K4	1	0	0	0	0
NM_001002238	Tdrd1	0.03883874	0	0	0	0	0	1	0	0	0	0	0	0	1	1	0	0	0	0	0	0	0	0	-0.096192792	-0.154183749	-0.200788577	-0.577667536	-0.653103444	0.986874785	-0.758286754	0.560353797	-0.250531341	-0.067762598	-0.703370555	-0.535139706	turquoise	FALSE	-9.591639535	-31.16538175	0	-18.96571147	HCP	K27	0	1	1	0	0
NM_001002272	Tro	27.40863	0	0	0	0	0	0	0	0	0	0	0	0	0	0	0	0	0	1	0	0	0	0	-0.253720988	0.078774097	-0.030145658	0.286930532	0.079770712	-0.429918198	0.019296313	0.373919681	0.887109228	0.659958078	0.486588587	0.816151523	blue	FALSE	0.159151109	-0.134650216	0	12.04826825	HCP	K4	1	0	1	0	0
NM_001002846	Fbxl12	4.050835	0	0	0	0	0	0	0	0	1	0	1	1	1	0	1	1	0	0	0	0	0	0	-0.10806781	-0.061497211	0.705458494	0.919336195	0.866775272	-0.580234627	0.250644455	-0.315383262	0.23401992	0.120259288	0.216658235	0.25466702	magenta	FALSE	2.135018604	-3.314133153	0	7.797119642	HCP	K4	1	0	0	0	0
NM_001002895	AI413582	0.630228	0	0	0	0	0	0	1	1	0	1	1	1	1	0	0	0	1	0	0	1	1	1	-0.23027268	0.057588851	0.264286373	-0.030900141	0.072608482	0.423393895	-0.307756989	0.176099248	-0.155790924	-0.127029465	-0.443091105	-0.314270957	grey	FALSE	-2.667285883	-4.651328	0	-2.14498	HCP	K4	1	0	1	0	0
NM_001002896	Bfsp2	0.1956522	0	0	0	0	0	0	0	1	1	1	1	0	0	0	0	0	0	0	0	0	1	0	0.653534781	-0.57383796	-0.166923581	0.117061321	0.05047469	-0.240363042	0.219615719	-0.173959586	0.103512277	0.11874979	0.035439129	0.008686015	tan	FALSE	1.856316886	-2.692059	0	-3.794599	LCP	None	0	0	1	0	0
NM_001003685	Ghrhr	2.232297	0	0	0	0	0	0	0	0	0	0	0	0	0	0	0	0	0	0	0	1	0	0	0.148872378	-0.01285207	0.035259108	0.193589185	0.248930921	-0.407228335	0.35829989	-0.213025128	0.140654501	0.035953733	0.285737488	0.230853605	grey	FALSE	3.164734213	-6.065193	0	2.789753	ICP	None	0	0	1	0	0
NM_001003717	Osbpl8	1.989911	0	0	0	0	0	0	0	1	1	0	0	0	1	0	0	0	0	1	0	0	0	0	-0.333324281	0.215283277	0.255408569	0.152978166	0.053724067	-0.059586929	-0.149540511	0.26734465	0.33942372	0.455611449	0.456772207	0.567951394	red	FALSE	-1.247166284	-1.529633801	0	3.659692787	HCP	K4	1	0	0	0	0
NM_001003719	Garnl1	23.61469	0	0	0	0	0	0	0	0	0	0	0	0	1	0	0	0	1	0	0	1	0	0	-0.667816794	0.924874505	-0.117246485	-0.163018026	0.017920565	-0.121981718	0.280950851	-0.136603708	-0.165831825	-0.397513012	0.193331461	0.05281214	green	FALSE	2.41401123	-3.9913035	0	6.639226862	HCP	K4	1	0	1	0	0
NM_001003815	Epb4.1l1	0.1485402	0	0	0	0	0	1	0	1	0	0	0	0	0	1	0	0	1	1	0	0	0	0	-0.068197902	-0.149114129	-0.158188085	-0.47871397	-0.569877802	0.908606207	-0.708683015	0.514757732	-0.238579202	-0.036643009	-0.660169565	-0.499846073	turquoise	TRUE	-8.283098494	-25.7276717	0	-6.560215763	HCP	K4andK27	1	1	0	0	0
NM_001003817	Erbb2	33.2062	0	0	0	0	0	0	0	0	0	0	0	0	0	1	1	1	0	0	0	0	0	0	-0.034168935	-0.012086282	0.185224739	0.625703961	0.565292889	-0.657618375	0.362697022	-0.170839233	0.478797882	0.221067439	0.303021756	0.421971919	magenta	FALSE	3.209414565	-6.199375	0	16.01337	HCP	K4andK27	1	1	1	0	0
NM_001003824	Kcnq2	0.07409995	0	0	0	0	0	0	0	0	0	0	1	0	0	0	0	0	1	0	0	0	0	0	-0.112141444	-0.150314986	-0.181675035	-0.555074254	-0.63718663	0.974753203	-0.759759415	0.556010479	-0.240845387	-0.064066874	-0.693722108	-0.52415009	turquoise	FALSE	-9.635643199	-31.34654717	0	-13.5447084	HCP	K4andK27	1	1	1	0	0
NM_001003893	Masp2	1.739309	0	0	0	0	0	0	0	0	0	0	0	1	1	0	1	0	1	0	0	1	0	1	-0.211619876	0.362382945	0.060164247	0.055817547	0.183325497	-0.192185269	0.231710575	-0.158693156	-0.044274036	-0.155599641	0.083001278	0.043997656	grey	FALSE	1.964190238	-2.926262001	0	3.225884022	LCP	K4	1	0	1	0	0
NM_001003898	Tardbp	20.42272	0	0	0	0	0	0	0	0	0	0	0	1	1	0	1	1	1	1	0	0	0	1	-0.054227515	0.165590993	-0.012462496	0.1864261	0.125880023	-0.580440163	0.31541869	0.006509985	0.517820724	0.497903889	0.901383481	0.863831864	cyan	TRUE	2.740926289	-4.851030971	1	9.752254734	HCP	K4	1	0	0	0	0
NM_001003908	Cltc	40.80643	0	1	0	0	0	0	0	1	1	0	0	0	1	1	1	0	1	1	0	0	0	1	-0.372847944	0.213749483	0.204981441	0.38213355	0.219870151	-0.488498663	0.047021306	0.244199263	0.738848206	0.67313056	0.73821795	0.93713998	red	TRUE	0.388176993	-0.3579648	0	17.26705	HCP	K4	1	0	0	0	1
NM_001003912	Arhgef11	0.1360475	0	0	0	0	0	0	0	0	0	0	0	0	0	0	0	0	1	0	0	0	0	0	0.580419698	-0.777274917	-0.038216595	0.10038453	-0.105223588	0.07930705	-0.227555398	0.268282169	0.359910014	0.547808158	0.024852597	0.198998303	grey	FALSE	-1.927025124	-2.844628	1	-12.87367	LCP	K4	1	0	0	0	0
NM_001003913	Mars	0.006984432	0	0	0	0	0	0	0	1	0	0	1	1	1	1	0	0	1	1	0	1	0	1	0.829614588	-0.838710571	0.055500722	0.019663523	0.02989975	0.154639257	-0.036245134	-0.19276251	-0.285301779	-0.013062018	-0.278537465	-0.386715447	tan	FALSE	-0.299081551	-0.2668473	0	-34.59459	HCP	K4	1	0	1	0	0
NM_001003916	AK129302	0.08875186	0	0	0	0	0	0	0	0	0	0	0	0	0	0	0	0	0	0	0	0	0	0	0.036541588	-0.393819464	-0.055701166	0.120817731	-0.214090702	-0.000908683	-0.39837327	0.667509701	0.874016997	0.86046914	0.231178341	0.654144294	blue	FALSE	-3.58153771	-7.359556	0	-7.357555	ICP	K4	1	0	0	0	0
NM_001003918	Usp7	16.24179	1	0	0	0	0	0	0	1	1	0	1	0	0	0	1	0	1	1	0	0	0	0	0.269322188	0.104377836	0.157685109	0.368920596	0.514264332	-0.830286429	0.734610918	-0.577280715	0.058981269	0.093535454	0.874151461	0.544888832	cyan	FALSE	8.928310218	-28.41901	0	12.021	HCP	K4	1	0	1	0	0
NM_001003919	Ddx11	0.0762127	0	0	0	0	0	0	1	1	0	0	0	1	1	1	0	0	1	1	0	1	0	1	0.875554156	-0.836667923	-0.123480663	-0.02367647	-0.087385491	0.024425496	0.032862077	-0.105723505	-0.05565838	0.149640089	-0.116947405	-0.164340198	tan	FALSE	0.271134067	-0.2393882	0	-16.59303	HCP	K4	1	0	1	0	0
NM_001003946	Als2cr13	7.578679	0	0	0	0	0	0	0	0	0	0	0	0	1	0	0	1	1	1	0	0	0	1	-0.715749783	0.958299592	-0.183406022	-0.202807438	-0.055956515	-0.116763047	0.252837003	-0.107000018	-0.141720517	-0.388104237	0.182439914	0.063369995	green	FALSE	2.15496453	-3.360762292	0	12.65991132	HCP	K4	1	0	0	0	0
NM_001003947	Cyp4x1	1.527686	0	0	0	0	0	0	0	0	1	0	1	0	0	0	0	0	0	0	0	0	0	0	-0.180382123	0.147772794	0.161070837	0.164172385	0.168728019	-0.155059895	0.073336304	-0.021245599	0.12426852	0.048387611	0.078671851	0.141084847	grey	FALSE	0.606379471	-0.6046202	0	1.868231	HCP	K4andK27	1	1	1	0	0
NM_001003949	ORF61	182.7898	0	0	0	0	0	0	0	0	0	0	1	1	0	1	1	1	1	0	0	1	0	0	0.128353117	0.105996695	0.392870896	0.709745713	0.823946233	-0.892758218	0.742233034	-0.707873988	0.002760262	-0.161539585	0.453827576	0.23148122	salmon	FALSE	9.133305491	-29.27054	0	29.04438	HCP	K4	1	0	0	0	0
NM_001003950	Rab3ip	1.585705	0	0	0	0	0	0	0	0	0	0	0	1	0	0	0	0	0	1	0	1	0	0	-0.049144687	0.089982853	0.630377672	0.701620488	0.821587701	-0.498393233	0.415107416	-0.574873727	-0.191153959	-0.209858934	0.158633239	-0.009505869	salmon	FALSE	3.762549196	-7.949936	0	7.19725	HCP	K4	1	0	1	0	0
NM_001003953	Fbxl10	23.64252	0	0	0	0	0	0	1	1	0	0	1	0	0	0	0	0	0	0	0	0	0	0	0.24918228	0.167797334	0.04272624	0.29863515	0.507874836	-0.839736923	0.848660789	-0.676267348	-0.030506437	-0.225598465	0.485967076	0.215802609	black	FALSE	13.23074335	-45.48878433	1	19.27331016	HCP	K4	1	0	0	0	0
NM_001003955	Rab11fip5	0.1397874	0	0	0	0	0	0	0	0	0	0	0	0	0	1	0	0	1	0	0	1	0	0	-0.134194318	-0.157131116	-0.11976277	-0.485203514	-0.562759965	0.961315007	-0.755034087	0.54002023	-0.250637966	-0.070322674	-0.7145049	-0.543689688	turquoise	FALSE	-9.495665525	-30.76976491	0	-13.37311928	HCP	K4	1	0	0	0	0
NM_001003960	Dnmt3b	31.4	0	1	0	0	0	0	1	1	1	0	0	0	0	1	0	0	1	0	0	0	0	0	0.493080061	-0.156382552	0.184814694	0.346830018	0.572422384	-0.650167624	0.7071071	-0.74167001	-0.257152688	-0.269994278	0.278606964	-0.048976989	black	TRUE	8.246218677	-25.5735056	0	17.95074767	HCP	K4	1	0	0	0	1
NM_001003971	Senp7	0.7299566	0	0	0	0	0	0	0	0	0	0	0	1	0	0	0	1	1	0	0	0	0	0	-0.367196396	-0.041854633	0.090410244	0.179555976	-0.111145932	0.008038548	-0.435023052	0.737765046	0.927471844	0.772376033	0.220305524	0.689895533	blue	FALSE	-3.984023802	-8.693727178	0	-1.326451664	HCP	K4	1	0	0	0	0
NM_001004061	Gm93	12.48849	0	0	0	0	0	0	0	0	0	0	0	0	0	0	0	0	0	0	0	0	0	0	-0.573112451	0.819676131	-0.15602166	-0.15943765	-0.017845135	-0.127753429	0.275978577	-0.144417158	-0.1596127	-0.396946872	0.215409905	0.054144158	green	FALSE	2.367731369	-3.875295	0	4.112481	ICP	None	0	0	0	0	0
NM_001004066	Zfp386	0.08599181	0	0	0	0	0	0	1	0	0	0	0	0	1	0	0	1	1	1	0	1	0	1	-0.215664075	-0.146605244	-0.212886513	-0.509675496	-0.678164853	0.885343319	-0.809515782	0.75043034	0.088628694	0.178021311	-0.546268607	-0.24492768	turquoise	FALSE	-11.37022579	-38.34959066	1	-7.174818614	HCP	K4	1	0	0	0	0
NM_001004138	Kcnk7	0.3139996	0	0	0	0	0	0	0	1	0	1	1	1	0	1	0	0	1	0	0	0	0	0	-0.03297051	-0.09423869	-0.153323561	-0.46373241	-0.495312029	0.808929262	-0.596101366	0.428587954	-0.251758742	-0.061467496	-0.61435477	-0.489096382	turquoise	FALSE	-6.122208924	-16.77326811	0	-3.710419937	LCP	K4	1	0	1	0	0
NM_001004139	Zfp619	0.1279339	0	0	0	0	0	0	0	0	0	0	0	1	0	0	0	0	1	1	0	0	0	1	0.301148334	-0.618086578	0.114726255	0.183128202	-0.040719769	0.064535294	-0.334953703	0.452880441	0.591836513	0.721377371	0.092244266	0.399452105	yellow	FALSE	-2.931434521	-5.383409	0	-9.400444	HCP	K4	1	0	0	0	0
NM_001004140	Ckap2	1.750222	1	0	0	0	0	0	0	0	1	0	1	0	1	0	0	0	1	1	0	1	0	1	0.303483221	-0.093779653	-0.200451431	-0.028011119	-0.048486929	-0.432895071	0.321159097	-0.051452012	0.323226503	0.359755259	0.671436107	0.594673321	cyan	FALSE	2.796489053	-5.003977	0	2.184116	HCP	K4	1	0	0	0	0
NM_001004144	Git1	0.0967583	0	0	0	0	0	0	0	0	1	0	1	0	0	1	1	1	1	1	0	1	0	0	-0.099553637	-0.141687392	-0.192356376	-0.570851794	-0.637579381	0.97942783	-0.745215008	0.541675737	-0.271915642	-0.093243122	-0.712813108	-0.553710525	turquoise	TRUE	-9.215622121	-29.61183	0	-16.84844	HCP	K4	1	0	0	0	0
NM_001004155	9930012K11Rik	2.833188	0	0	0	0	0	0	0	0	0	0	0	0	0	1	0	0	0	1	0	1	0	0	-0.543442433	0.625718175	0.447754598	0.377747013	0.500825051	-0.272496482	0.263421494	-0.425515222	-0.317754266	-0.46010667	0.036276429	-0.146877692	green	FALSE	2.251759554	-3.59098	0	15.57072	HCP	K4	1	0	1	0	0
NM_001004157	Scarf1	31.07051	0	0	0	0	0	0	0	1	0	0	0	1	0	0	0	1	0	0	0	1	0	0	-0.695681856	0.97651449	-0.170449735	-0.194404133	-0.008661723	-0.146909672	0.307646678	-0.196044186	-0.223368165	-0.494849559	0.128575536	-0.027771687	green	FALSE	2.666229862	-4.648489	0	14.75928	ICP	K4	1	0	1	0	0
NM_001004173	Sgpp2	0.4310993	0	0	0	0	0	0	0	0	0	0	0	0	0	0	0	0	0	0	1	0	0	0	0.256993074	-0.512553054	0.180684992	0.100357693	-0.07255852	0.151095378	-0.336582546	0.377077799	0.376586368	0.563252961	0.067739707	0.279153024	yellow	FALSE	-2.947506066	-5.42934	0	-6.85226	HCP	K4andK27	1	1	1	0	0
NM_001004177	Celsr2	2.137945	0	0	0	0	0	0	1	1	1	0	0	1	0	0	0	1	0	0	1	0	0	0	-0.074968284	0.107909574	0.149250035	0.312954167	0.295108529	-0.522304178	0.248181553	-0.017782063	0.468061514	0.351710159	0.488057695	0.575018312	red	FALSE	2.112655021	-3.262183447	1	6.851549697	HCP	K4andK27	1	1	0	0	0
NM_001004187	2610020H08Rik	0.02749909	0	0	0	0	0	0	0	0	0	0	0	1	0	1	0	1	0	1	0	0	0	0	-0.098154601	-0.168124719	-0.190580186	-0.576347379	-0.653410458	0.985411919	-0.765670583	0.562645288	-0.249207095	-0.058902541	-0.69108036	-0.524264578	turquoise	FALSE	-9.815855833	-32.08695803	0	-22.07192715	HCP	K4	1	0	0	0	0
NM_001004361	5730494M16Rik	52.07351	0	0	0	0	0	0	0	1	0	0	0	0	0	1	0	0	0	1	0	0	0	0	-0.061593547	0.206574647	0.111348284	0.395671321	0.416758487	-0.798768267	0.504446627	-0.212031815	0.475790283	0.322309618	0.761038504	0.730372655	cyan	FALSE	4.81765913	-11.67747	0	20.25465	HCP	K4	1	0	0	0	0
NM_001004435	BB220380	0.01360742	0	0	0	0	0	0	0	0	0	0	0	0	0	1	0	0	0	0	0	0	0	0	0.739653272	-0.886979108	0.042675862	0.165088563	0.031615041	-0.045989107	-0.091814121	0.096728877	0.282764914	0.45697361	-0.016423221	0.111280772	tan	FALSE	-0.760330144	-0.799206678	0	-30.14333908	LCP	None	0	0	0	0	0
NM_001004468	Tacc2	332.4981	0	1	0	0	0	0	0	0	0	0	0	1	1	0	1	1	0	1	0	0	0	1	0.099017905	0.128700078	0.240413172	0.459723883	0.60038197	-0.830691465	0.643199291	-0.400216564	0.31348126	0.115438096	0.581069744	0.507220975	black	FALSE	6.926949791	-20.07097211	0	17.46473639	ICP	None	0	0	1	0	0
NM_001004721	Pigu	0.02088148	0	0	0	0	0	0	0	0	0	0	0	1	1	1	0	0	1	1	0	0	0	1	-0.104133028	-0.156809121	-0.203372469	-0.580189685	-0.662003076	0.991060446	-0.772237612	0.574624338	-0.242769494	-0.057295256	-0.705234494	-0.529850603	turquoise	FALSE	-10.0231315	-32.93533	0	-38.12902	HCP	K4	1	0	1	0	0
NM_001005232	Dbx1	0.9372908	0	0	0	0	0	0	0	0	0	0	0	0	0	0	0	1	0	0	1	0	0	0	-0.163693949	0.063376362	0.133427381	-0.060428253	-0.077408223	0.098931527	-0.214058217	0.312187094	0.261858911	0.302746174	0.133716013	0.26774073	grey	FALSE	-1.80705518	-2.587903	1	-0.2256046	HCP	K4andK27	1	1	1	0	0
NM_001005247	Hps5	4.565469	0	0	0	0	0	1	0	0	0	0	1	1	1	1	0	0	1	1	0	0	0	1	-0.574577074	0.765411716	-0.073751667	-0.164491031	-0.038477766	-0.0655689	0.185141369	-0.059415487	-0.119016525	-0.318837082	0.228467631	0.088438721	green	FALSE	1.553573172	-2.08001431	0	3.388898709	HCP	K4	1	0	1	0	0
NM_001005370	Spin2	0.3591656	0	0	0	0	0	0	0	0	0	0	0	0	0	0	0	0	0	0	0	0	0	0	0.056581993	-0.513177834	0.206285231	0.245072157	0.025095159	0.12836757	-0.453234163	0.516594285	0.591752644	0.635045541	-0.011097574	0.334861516	yellow	FALSE	-4.192843081	-9.415233	0	-8.151696	HCP	K4	1	0	0	0	0
NM_001005419	Gm237	0.1899246	0	1	0	0	0	0	1	0	0	1	0	1	1	0	1	1	1	1	0	0	0	1	0.379988024	-0.646359799	0.066292312	0.175369191	-0.055759473	-0.063574895	-0.242080102	0.409701663	0.65322321	0.767766124	0.235102948	0.513613005	yellow	FALSE	-2.057439598	-3.135427	0	-15.82135	HCP	K4	1	0	0	0	0
NM_001005420	Gm347	1.602416	0	0	0	0	0	0	0	0	0	0	1	1	0	1	1	0	1	0	0	0	0	0	-0.378995662	0.35147257	-0.198871404	0.030942534	-0.019099567	-0.264233799	0.081291102	0.308735621	0.621332271	0.356352357	0.316608223	0.556008244	blue	FALSE	0.672569533	-0.686171	0	4.691886	LCP	K4	1	0	1	0	0
NM_001005422	Gm1574	1.502302	0	0	0	0	0	0	0	1	1	0	0	0	0	0	0	0	0	0	0	0	0	0	-0.250201522	0.33320858	-0.096484398	-0.025675271	-0.029407217	-0.139625475	0.116949987	0.083759416	0.197356023	0.011708009	0.174769846	0.208767811	grey	FALSE	0.97105789	-1.093741	0	1.787232	LCP	None	0	0	1	0	0
NM_001005424	Gm996	2.959897	0	0	0	0	0	0	0	1	0	0	0	0	0	0	0	0	0	0	1	1	0	0	-0.533906854	0.775324029	-0.185318162	-0.180520995	-0.04386052	-0.142779696	0.279683491	-0.165762031	-0.165697528	-0.421888465	0.080362349	-0.045572792	green	FALSE	2.402195337	-3.961548	0	6.006617	HCP	K4andK27	1	1	1	0	0
NM_001005608	Itgb4	0.04680471	0	0	0	0	0	0	0	1	0	1	1	0	1	0	0	1	0	0	0	0	0	0	-0.10655113	-0.172251472	-0.160387195	-0.548603947	-0.618385751	0.951829785	-0.741697452	0.541618389	-0.238541464	-0.063495728	-0.677090241	-0.511123579	turquoise	FALSE	-9.118649852	-29.20973729	0	-9.950173107	HCP	K4	1	0	1	0	0
NM_001005740	Phactr1	0.002473857	0	0	1	1	0	1	0	0	0	0	0	0	0	1	1	0	0	0	0	0	0	0	-0.094950763	-0.165679922	-0.177862903	-0.564431897	-0.641197377	0.9871664	-0.76573958	0.558306265	-0.248310552	-0.061187978	-0.702520358	-0.531582988	turquoise	FALSE	-9.81799412	-32.09573	0	-18.75598	HCP	K4andK27	1	1	1	0	0
NM_001005788	Zfp69	1.453695	0	0	0	0	0	0	0	0	0	0	1	0	0	1	0	0	0	0	0	0	0	0	-0.059266947	0.162728261	-0.216685833	-0.172017928	-0.169488704	-0.047638702	0.05416056	0.125180039	0.162517072	0.151320765	0.255889706	0.270155185	grey	FALSE	0.447275914	-0.4214461	0	1.263283	LCP	None	0	0	1	0	0
NM_001005847	Aga	0.03300377	0	0	0	0	0	0	0	0	0	0	1	0	0	0	1	0	1	1	0	0	0	0	0.71010859	-0.838068399	0.081185078	0.24578676	0.101321589	-0.099445586	-0.050784841	0.029379765	0.235274915	0.385166777	0.005889002	0.081169685	tan	FALSE	-0.419323613	-0.3911165	0	-17.76074	HCP	K4	1	0	0	0	0
NM_001005859	Rpl34	64.25193	0	0	0	0	0	0	0	0	0	0	0	1	1	0	0	0	0	1	0	1	0	1	0.240415999	0.141092717	0.108968535	0.45342563	0.640805532	-0.870189905	0.839888559	-0.72534777	-0.051915824	-0.193113996	0.501018736	0.218288032	black	FALSE	12.76054367	-43.72474418	0	18.61227906	HCP	K4	1	0	1	0	0
NM_001005863	Mtus1	0.6410292	0	0	0	0	0	0	0	0	0	0	0	0	0	0	1	0	0	1	0	0	0	0	-0.157571922	-0.115822909	-0.108697346	0.027112578	-0.249120644	0.009983599	-0.346683272	0.67276315	0.836620435	0.721310331	0.265295149	0.641060343	blue	FALSE	-3.047843909	-5.719591	0	-2.269185	HCP	K4	1	0	1	0	0
NM_001007154	Phactr3	9.422483	0	0	0	0	0	0	1	0	0	0	0	0	0	0	0	0	0	0	0	1	0	0	-0.632691876	0.921837926	-0.122324912	-0.163381551	0.03933224	-0.180827952	0.337506247	-0.264168721	-0.266596813	-0.495024758	0.111606629	-0.058926357	green	FALSE	2.956633333	-5.455493	0	9.670431	ICP	None	0	0	1	0	0
NM_001007268	Dusp13	0.2880582	0	0	0	0	0	0	0	0	0	0	1	0	0	0	0	1	0	0	0	1	0	0	-0.0601597	-0.147093386	-0.175364159	-0.560833215	-0.599643548	0.947533878	-0.701462726	0.488714314	-0.309440856	-0.121990513	-0.695001893	-0.567184893	turquoise	TRUE	-8.116121752	-25.02954	0	-14.11518	ICP	None	0	0	1	0	0
NM_001007460	Zdhhc23	1.298307	0	1	0	0	0	0	1	0	0	0	0	0	1	1	1	0	1	0	0	0	0	0	-0.230636692	0.297143984	0.271772706	0.000730007	0.178092135	0.088780467	0.004767532	-0.039688177	-0.174353852	-0.072977282	0.045260028	-0.013139424	grey	FALSE	0.039314525	-0.03174372	0	0.7319612	HCP	K4andK27	1	1	0	0	0
NM_001007568	Zfp251	0.3702258	0	0	0	0	0	0	0	1	0	0	0	1	1	1	0	0	0	1	0	1	0	1	-0.015210838	-0.398985185	0.082241782	0.252030538	-0.04562799	-0.049075473	-0.362539662	0.590741872	0.856352418	0.81394407	0.198442689	0.621240648	blue	FALSE	-3.207811359	-6.194541	0	-5.346479	HCP	K4	1	0	1	0	0
NM_001007573	Gm50	1.53963	0	0	0	0	0	0	0	1	0	0	0	1	1	1	1	1	1	1	0	1	0	1	0.251834015	0.118769751	-0.244150094	-0.177170945	0.021138924	-0.243674464	0.45615305	-0.36987421	-0.261147469	-0.329796139	0.039064883	-0.155592354	grey	FALSE	4.226911729	-9.53471	0	2.05859	HCP	K4	1	0	1	0	0
NM_001007577	A630018P17Rik	0.03382073	0	0	0	0	0	0	0	0	0	0	0	0	0	1	0	1	1	1	0	0	0	0	0.181353528	-0.656588611	0.363933867	0.279057817	-0.009338374	0.230947632	-0.565064559	0.512483014	0.497650061	0.710811383	-0.029502832	0.307925848	yellow	FALSE	-5.647730933	-14.87433	0	-14.5939	HCP	K4	1	0	1	0	0
NM_001007590	Gm447	0.3422941	0	0	0	0	0	0	0	0	0	0	0	0	0	0	0	0	0	0	0	0	0	0	0.354332526	-0.545891753	0.089232259	0.240598582	0.035590914	-0.084205341	-0.144018385	0.229359813	0.454506702	0.514754315	0.136697019	0.311275866	yellow	FALSE	-1.200117235	-1.451331	0	-5.111597	LCP	None	0	0	1	0	0
NM_001007596	Rtn1	2.628504	0	0	0	0	0	0	0	0	0	0	0	0	0	0	0	1	0	0	0	1	0	0	-0.124564577	0.054435598	0.578470348	0.656059635	0.679326314	-0.559030352	0.251249054	-0.255629315	0.233703406	0.191636935	0.370972618	0.386108611	salmon	FALSE	2.140515214	-3.326955	0	8.849632	HCP	K4	1	0	1	0	0
NM_001008231	Daam2	0.5003167	0	0	1	1	0	1	0	0	1	0	0	0	0	0	0	0	0	0	1	0	0	0	-0.178062021	-0.132918295	-0.095241877	0.070586123	-0.19580782	-0.030847437	-0.331814832	0.677757947	0.898382363	0.687674093	0.174996194	0.599604275	blue	FALSE	-2.900547031	-5.295577	0	-5.690551	HCP	K4andK27	1	1	1	0	0
NM_001008238	Bnip2	0.04581526	1	0	0	0	0	0	0	0	0	0	1	0	0	0	0	0	1	1	0	1	0	0	-0.103158124	-0.165142362	-0.177885629	-0.54125272	-0.618556173	0.938316232	-0.730424882	0.543951135	-0.234625435	-0.056586561	-0.668324274	-0.506208316	turquoise	FALSE	-8.818886186	-27.96363	0	-8.26767	LCP	None	0	0	1	0	0
NM_001008422	AI480556	0.2162107	0	0	0	0	0	0	0	1	0	0	1	1	0	1	0	0	1	0	0	0	0	0	0.545512657	-0.734472086	0.03571743	0.17602905	0.06634806	0.042709109	-0.119815592	0.114456473	0.223464326	0.291847814	-0.203580643	-0.038831218	grey	FALSE	-0.995193899	-1.129576	0	-13.43682	HCP	K4	1	0	0	0	0
NM_001008424	Cdsn ///	65.92669	0	0	0	0	0	0	1	1	1	1	1	0	0	1	1	0	0	0	0	1	1	0	0.161500965	0.155063367	0.194027747	0.437376037	0.590686208	-0.788082301	0.711572958	-0.607893308	-0.002469694	-0.1539039	0.47839548	0.240492922	black	FALSE	8.351379036	-26.01304	0	8.769813	LCP	None	0	0	0	0	0
NM_001008497	P2ry14	5.251473	0	0	0	0	0	0	0	0	0	0	1	0	0	0	0	0	0	0	0	0	0	0	-0.109421364	0.217851303	0.276537302	0.426416538	0.493557832	-0.522629827	0.384105591	-0.23566641	0.207034201	0.081385079	0.481718461	0.387298761	grey	FALSE	3.430578356	-6.879946026	0	4.945023179	ICP	None	0	0	1	0	0
NM_001008533	Adora1	0.0272476	0	1	0	0	0	0	0	0	0	0	1	0	0	1	1	0	1	0	1	1	0	0	-0.114204602	-0.156162783	-0.17777378	-0.55390087	-0.632568039	0.97362102	-0.756073142	0.55330416	-0.237829936	-0.069271312	-0.700191177	-0.525870728	turquoise	FALSE	-9.526144305	-30.89547335	0	-12.91509455	HCP	K4andK27	1	1	1	0	0
NM_001008542	Mxi1	37.1598	0	0	0	0	0	0	0	1	0	0	0	1	0	0	0	0	0	1	0	0	0	0	-0.015449475	0.1890759	-0.050067689	0.329415197	0.345557059	-0.756646877	0.532319512	-0.13573277	0.559807719	0.299371558	0.656270907	0.691286861	red	FALSE	5.185343725	-13.07049	1	11.56436	HCP	K4	1	0	0	0	0
NM_001008548	Pde2a	0.009783151	0	0	0	0	0	0	0	0	0	0	0	0	0	0	0	0	0	0	0	0	0	0	0.772145973	-0.878631696	0.120847778	0.210402138	0.123374232	0.019492731	-0.052796901	-0.09855613	-0.015479463	0.189718146	-0.163877567	-0.170440385	grey	FALSE	-0.435982474	-0.4091261	0	-23.82098	LCP	K27	0	1	1	0	0
NM_001009927	Smcr7	0.02628559	0	0	0	0	0	0	0	1	1	0	0	0	0	1	0	1	1	0	0	0	0	0	0.488098677	-0.790252863	0.173477914	0.081831864	-0.079574724	0.477578644	-0.451245986	0.125832364	-0.196043536	0.064816293	-0.53134223	-0.454716107	grey	FALSE	-4.169734833	-9.334469	0	-21.45404	HCP	K4	1	0	0	0	0
NM_001009935	Txnip	0.4097417	0	0	0	0	0	0	0	0	0	1	0	0	0	1	0	0	1	1	0	1	0	0	-0.097918674	-0.00930958	-0.279139604	-0.576446415	-0.560923258	0.847801693	-0.513449618	0.358827635	-0.36581096	-0.254394427	-0.685216311	-0.597465321	turquoise	TRUE	-4.934059685	-12.11403445	1	-9.769598808	HCP	K4	1	0	0	0	0
NM_001009947	Dock11	1.043535	0	0	0	0	0	0	0	0	0	0	0	0	0	0	0	0	0	1	0	0	0	0	-0.303837079	-0.025362806	-0.096696407	0.06320069	-0.199627422	-0.043007501	-0.348813671	0.724217515	0.950421109	0.751180668	0.237938897	0.698058479	blue	FALSE	-3.069158641	-5.782017	0	0.2467531	HCP	K4	1	0	1	0	0
NM_001009951	BC088983	2.779618	0	0	0	0	0	0	0	1	0	0	0	0	1	0	0	0	1	1	0	0	0	1	-0.618000676	0.888086119	-0.157487325	-0.157880542	0.020315451	-0.142786675	0.30698145	-0.182282656	-0.176789189	-0.450344079	0.083339497	-0.039112112	green	FALSE	2.659864097	-4.631393	0	10.25477	HCP	K4	1	0	0	0	0
NM_001009978	Pde1a	0.6668667	0	0	0	0	0	0	1	1	0	0	0	0	0	0	0	0	0	0	0	0	0	0	-0.06103256	-0.008621977	-0.04514741	-0.340518597	-0.328968344	0.589381651	-0.379508407	0.232767107	-0.282966118	-0.161107885	-0.424806294	-0.391542272	turquoise	FALSE	-3.382561728	-6.729915979	0	-4.776788512	ICP	None	0	0	1	0	0
NM_001010826	Kctd14	0.1501953	0	0	0	0	0	0	0	1	0	0	0	0	0	0	0	0	1	0	0	0	0	0	-0.12130552	-0.150037152	-0.16089787	-0.535395622	-0.604899062	0.958434798	-0.733713959	0.5200925	-0.274357087	-0.106773137	-0.704533915	-0.550446438	turquoise	FALSE	-8.904679959	-28.32071528	0	-11.5998056	ICP	K4	1	0	1	0	0
NM_001010930	Mrps33	1.820319	0	0	0	0	0	0	0	0	0	0	1	1	1	1	1	0	0	1	0	1	0	1	-0.165289114	0.219421611	0.240923813	0.432137017	0.479640256	-0.621955095	0.412317487	-0.306820484	0.205447896	0.092096592	0.542462846	0.453889627	cyan	FALSE	3.732060358	-7.849362124	0	7.034389036	HCP	K4	1	0	1	0	0
NM_001010937	Gjb6	0.03594596	0	0	0	0	0	0	0	0	0	0	0	0	0	0	0	1	0	0	1	0	0	0	-0.091422896	-0.171406808	-0.185348309	-0.567715373	-0.642563185	0.98291794	-0.764926511	0.562077545	-0.252063454	-0.063126171	-0.70650354	-0.537756245	turquoise	FALSE	-9.79284837	-31.99257	0	-22.71531	HCP	K4andK27	1	1	1	0	0
NM_001010941	Gpr12	6.155477	0	0	1	0	0	0	0	0	0	0	0	0	0	0	1	1	0	0	0	1	0	0	-0.494515746	0.766169176	-0.123162668	-0.10397431	0.098491659	-0.199002625	0.363167037	-0.264191954	-0.221182	-0.467595639	0.089205729	-0.066064908	green	FALSE	3.214205009	-6.213828729	0	7.69879116	HCP	K4andK27	1	1	0	0	0
NM_001010973	Hrh2	0.1967416	0	0	0	0	0	0	0	1	1	1	1	1	1	0	1	1	0	0	1	0	1	0	0.013077979	-0.206125654	-0.124060343	-0.508894181	-0.53322718	0.906730409	-0.682118365	0.513618736	-0.217581773	-0.009902794	-0.65760542	-0.488079928	turquoise	FALSE	-7.692246685	-23.25723694	0	-9.446154667	HCP	K4andK27	1	1	1	0	0
NM_001012363	Slc2a9	2.790911	0	0	0	0	0	0	0	0	0	0	0	0	0	0	0	0	0	0	0	0	0	0	-0.108176413	0.250249708	0.187593643	0.288849489	0.336510459	-0.403809984	0.274726213	-0.185178532	0.129868601	0.036139254	0.39613979	0.28777378	grey	FALSE	2.356107533	-3.846385	0	4.912838	LCP	None	0	0	1	0	0
NM_001012396	Ptpla	0.05405552	0	0	0	0	0	0	0	0	0	0	0	0	1	1	1	0	0	1	0	0	0	0	0.214887281	-0.674544403	0.357125529	0.199615818	0.021084397	0.37197447	-0.58124009	0.418741814	0.241396667	0.450065894	-0.277800075	-0.027780211	grey	FALSE	-5.89017992	-15.83938068	0	-24.99012042	HCP	K4	1	0	0	0	0
NM_001012517	Fut10	5.658298	0	0	0	0	0	0	0	1	0	0	1	1	1	0	0	1	0	0	0	0	0	0	-0.661437056	0.715331016	-0.13180483	-0.032138746	0.000876398	-0.155856972	0.13169184	0.051859209	0.134836312	-0.160428723	0.102271774	0.169285794	green	FALSE	1.095499767	-1.283150708	0	5.105042489	HCP	K4	1	0	0	0	0
NM_001012518	Ehmt1	0.07838704	1	1	0	0	0	0	0	1	1	0	0	1	1	1	1	0	1	1	0	1	0	1	0.365920174	-0.687276535	0.022413529	0.175050004	-0.106584263	-0.019609692	-0.305163861	0.453402799	0.675670026	0.81505145	0.182113834	0.513283716	yellow	FALSE	-2.642492958	-4.584871966	1	-30.86772181	HCP	K4	1	0	1	0	0
NM_001012623	Rims1	0.7985986	0	0	0	0	0	0	0	0	0	0	0	0	0	0	0	0	0	0	1	0	0	0	-0.127256598	0.059105703	-0.096148825	-0.285266792	-0.30230519	0.279990931	-0.31282496	0.446338802	0.232388637	0.374448767	0.206752347	0.3113826	grey	FALSE	-2.715931134	-4.782861278	0	-1.646022686	HCP	K4andK27	1	1	1	0	0
NM_001012667	AI316807	5.957228	0	0	0	0	0	0	0	0	0	0	1	1	1	0	1	0	1	1	0	0	0	1	-0.11524293	0.183361963	0.082420666	0.485868691	0.434597977	-0.702873426	0.423507598	-0.150428722	0.49625153	0.275542369	0.547543487	0.587644118	red	FALSE	3.85512952	-8.258067	0	14.61661	HCP	K4	1	0	0	0	0
NM_001013023	Mterf	1.068559	0	1	0	0	0	0	0	0	0	0	0	0	0	0	0	0	0	0	0	0	0	0	0.145206743	0.006997177	-0.086742624	-0.177637047	-0.19439325	-0.073708453	0.035719373	0.090580304	0.137179399	0.378499136	0.549354495	0.449859955	cyan	FALSE	0.294737578	-0.262544282	1	0.313248746	HCP	K4	1	0	1	0	0
NM_001013028	AI597468	0.01321792	0	0	0	0	0	0	0	0	0	1	1	0	0	0	0	0	1	1	0	0	0	0	-0.263850455	-0.188039455	0.121808233	0.138777991	-0.15415691	0.079526197	-0.526271561	0.782552784	0.912834752	0.909693485	0.26642806	0.738064289	blue	TRUE	-5.103683372	-12.75766	0	-10.18669	HCP	K4	1	0	1	0	0
NM_001013366	Wdr91	0.1198397	0	0	0	0	0	0	0	0	0	0	0	0	0	1	0	0	0	1	0	0	0	0	0.475066931	-0.830388405	0.138205007	0.26048734	-0.029682545	0.084065721	-0.348599547	0.332377108	0.447358058	0.614709803	-0.037933821	0.218739332	grey	FALSE	-3.067013886	-5.775724	0	-22.09314	HCP	K4	1	0	0	0	0
NM_001013374	Lman2l	0.04491954	0	0	0	0	0	0	0	0	0	0	0	0	0	0	0	0	0	1	0	1	0	0	0.150235353	-0.728681736	0.392549146	0.385187	0.044066204	0.234567785	-0.617147336	0.533787122	0.543501967	0.672200269	-0.165999062	0.222095262	yellow	FALSE	-6.467741938	-18.17962	0	-15.99644	HCP	K4	1	0	0	0	0
NM_001013414	0610025P10Rik	6.263618	0	0	0	0	0	0	1	0	1	0	1	1	0	1	1	0	0	1	0	0	0	0	0.069312941	0.203882514	0.012744226	0.406150041	0.474828568	-0.798641577	0.704232656	-0.518280376	0.126590492	-0.100818055	0.483903952	0.320542397	black	FALSE	8.179581126	-25.2949	0	8.420791	HCP	K4	1	0	1	0	0
NM_001013580	Pard3	0.02035101	1	0	0	0	0	0	0	0	0	0	0	1	0	1	1	0	1	1	0	0	0	1	-0.067353825	-0.190665751	-0.189128161	-0.563085229	-0.639265395	0.973689922	-0.759229354	0.563787294	-0.233643698	-0.048677035	-0.705376249	-0.527507496	turquoise	FALSE	-9.619764638	-31.28119078	0	-14.4205725	ICP	None	0	0	0	0	0
NM_001014425	Orc1l	5.758228	0	0	0	0	0	0	0	0	0	0	0	1	1	0	0	0	0	1	0	0	0	1	0.255976186	0.303062114	-0.05784684	0.097969829	0.36821851	-0.705941403	0.858967904	-0.763916	-0.321752708	-0.359837833	0.61095225	0.141864336	black	FALSE	13.83363989	-47.70959	0	16.34081	ICP	None	0	0	0	0	0
NM_001015889	Taf9	0.1590234	0	0	0	0	0	0	0	0	0	0	0	1	1	0	0	1	0	1	0	0	0	1	-0.020216118	-0.179082866	-0.251171427	-0.594200225	-0.654903654	0.914668402	-0.703409207	0.554314124	-0.195080232	-0.008103906	-0.619220569	-0.459276684	turquoise	TRUE	-8.160639191	-25.21569744	1	-6.93751312	HCP	K4	1	0	1	0	0
NM_001017407	1700021K02Rik	0.07602482	0	0	0	0	0	0	0	0	0	0	0	0	0	0	0	0	0	0	0	1	0	0	-0.106371043	-0.158604933	-0.167384772	-0.550636779	-0.634159968	0.976923981	-0.765043691	0.565209396	-0.237194625	-0.050176157	-0.697311206	-0.521960934	turquoise	FALSE	-9.796465394	-32.00741338	0	-15.66368499	ICP	K4andK27	1	1	1	0	0
NM_001018002	Dppa4	29.36624	0	0	0	0	0	0	1	0	0	0	0	0	0	0	0	0	0	1	0	1	0	0	0.388363381	0.26329449	-0.20231335	-0.019562436	0.30163154	-0.70324746	0.942578485	-0.842308882	-0.41780728	-0.500235859	0.488055667	-0.012021473	black	TRUE	23.27262493	-76.85475206	0	28.79955299	ICP	K4	1	0	0	0	0
NM_001024458	Add1	0.1385891	0	0	0	0	0	0	0	0	0	0	1	0	1	1	0	1	0	1	0	0	0	0	-0.178521531	-0.217071088	-0.152666415	-0.405997257	-0.585780411	0.844994848	-0.780548224	0.667312901	0.028413362	0.146556807	-0.592090702	-0.306191196	turquoise	TRUE	-10.29693038	-34.05028	0	-5.580751	LCP	None	0	0	0	0	0
NM_001024716	Triobp	2.374281	0	0	0	0	0	0	0	0	0	0	1	1	1	1	0	0	0	1	0	1	0	1	-0.000600415	-0.075572676	0.584457859	0.836582523	0.827603634	-0.690415827	0.362165789	-0.33652384	0.306353174	0.207782702	0.366673183	0.395989945	magenta	FALSE	3.204003568	-6.183065	0	12.28039	HCP	K4	1	0	1	0	0
NM_001024806	Cebpz	8.154516	0	0	0	0	0	0	0	0	0	0	1	1	1	0	0	0	0	1	0	0	0	1	0.142866265	0.038017832	0.221445352	0.384256291	0.445645652	-0.652252612	0.463458288	-0.332306526	0.203609955	0.315456699	0.801766396	0.620085705	cyan	FALSE	4.312937751	-9.838518	1	14.5079	HCP	K4	1	0	0	0	0
NM_001024846	Zfp62	0.0421808	0	0	0	0	0	0	0	0	0	0	0	1	1	1	0	1	1	1	0	0	0	1	-0.139041456	-0.16171613	-0.21448493	-0.579092312	-0.689975779	0.986036808	-0.80219412	0.638575476	-0.156066762	0.013313479	-0.66216309	-0.451885307	turquoise	FALSE	-11.07933125	-37.1963692	1	-20.17868211	HCP	K4	1	0	1	0	0
NM_001024853	Timm9	1.061074	0	0	0	0	0	0	0	1	0	0	0	1	1	0	1	0	1	1	0	1	0	1	0.226693017	-0.014123593	-0.142297253	-0.203666372	-0.047592523	-0.093056134	0.244586524	-0.142446745	-0.101836622	-0.092474205	0.106471568	-0.028883364	grey	FALSE	2.080089729	-3.187164143	0	0.512756692	HCP	K4	1	0	0	0	0
NM_001024945	Qsox1	0.0241799	0	0	0	0	0	0	0	0	0	0	0	0	0	0	1	0	0	0	0	0	0	0	-0.094315434	-0.165818137	-0.194395675	-0.572338844	-0.653431198	0.991161578	-0.76652415	0.560689516	-0.250831264	-0.062393045	-0.706882414	-0.536110179	turquoise	FALSE	-9.84236637	-32.1956624	0	-24.73346594	HCP	K4	1	0	0	0	0
NM_001024954	Pbx4	0.006759324	0	0	0	0	0	0	0	0	0	0	1	1	0	0	0	1	0	0	0	0	0	0	-0.092345154	-0.166607243	-0.197062197	-0.576194455	-0.656450086	0.99385825	-0.769590399	0.565561385	-0.249246559	-0.062335929	-0.708711256	-0.53678719	turquoise	FALSE	-9.938650867	-32.58999	1	-40.26182	HCP	K4	1	0	0	0	0
NM_001024955	Pik3r1	0.2472193	0	0	0	0	0	0	0	1	1	0	1	0	0	1	0	0	0	1	0	0	0	0	-0.187049908	-0.206733488	-0.004329008	0.097774615	-0.194539451	0.017644064	-0.442918533	0.753209068	0.940369852	0.86883995	0.26158208	0.724934566	blue	FALSE	-4.073784465	-9.001545	0	-9.579507	ICP	None	0	0	1	0	0
NM_001025102	2700007P21Rik	1.434817	0	0	0	0	0	0	0	0	0	0	0	1	0	0	0	0	1	1	0	0	0	1	-0.192060853	0.072476175	-0.150774228	-0.028054139	-0.172398529	-0.18035395	-0.110008977	0.508301843	0.77723912	0.745304231	0.550913216	0.839489687	red	FALSE	-0.912696789	-1.008881	0	3.341988	HCP	K4	1	0	1	0	0
NM_001025245	Mbp	0.05411863	0	0	0	0	0	0	0	0	0	0	0	0	0	0	1	1	0	0	1	1	0	0	-0.095272192	-0.188720014	-0.137855628	-0.52126877	-0.608736939	0.989805543	-0.784673323	0.566220032	-0.23409771	-0.040085204	-0.715742104	-0.529982752	turquoise	TRUE	-10.43794631	-34.62182735	0	-24.65143433	HCP	K4andK27	1	1	1	0	0
NM_001025250	Vegfa	8.907169	0	0	0	0	0	0	0	0	0	0	0	1	1	1	1	0	1	1	0	1	0	1	-0.343599408	0.225797685	-0.037398373	0.202417615	0.065880001	-0.270843669	0.017636055	0.360076857	0.711097539	0.470747585	0.403457476	0.658230934	blue	FALSE	0.14545326	-0.122412509	0	3.905700819	HCP	K4	1	0	0	0	0
NM_001025261	Tpd52	84.41577	0	1	0	0	0	0	1	1	1	1	1	0	1	1	1	1	0	1	0	0	1	0	0.283362952	0.14445672	0.126675251	0.337846911	0.529575801	-0.792018326	0.774593383	-0.614320415	-0.019507764	-0.05080415	0.744166092	0.396666959	black	FALSE	10.09939782	-33.24657057	0	10.75267023	ICP	K4	1	0	0	0	1
NM_001025296	Dffa	0.2232954	0	0	0	0	0	0	0	0	0	0	0	0	0	0	1	0	0	0	0	0	0	0	0.458041721	-0.715697469	0.271696395	0.270461365	0.118642645	0.080673654	-0.246054145	0.138338708	0.186463259	0.367128681	-0.138595951	0.015709641	grey	FALSE	-2.093372936	-3.217673945	0	-8.81530652	HCP	K4	1	0	1	0	0
NM_001025307	Stx3	21.8222	0	0	0	0	0	0	0	0	1	0	0	1	0	0	1	0	1	1	0	1	0	1	0.33686515	0.0121477	0.178355729	0.309021844	0.591780405	-0.664878203	0.7227916	-0.615626658	-0.089301157	-0.163421496	0.368223259	0.120575113	black	TRUE	8.624779232	-27.15460741	0	10.78519787	HCP	K4	1	0	0	0	0
NM_001025309	Pja2	1.859987	0	0	0	0	0	0	0	0	0	0	0	0	0	1	1	0	1	1	0	0	0	0	-0.329363313	-0.02672097	0.044983094	0.226281652	-0.065732243	-0.148263885	-0.318054255	0.656996769	0.96367518	0.817232335	0.356597907	0.796526927	blue	TRUE	-2.766394489	-4.920896255	0	4.689251557	HCP	K4	1	0	1	0	0
NM_001025312	Dclre1b	6.78672	0	0	0	0	0	0	0	0	0	0	0	0	1	0	0	0	1	1	0	0	0	1	-0.754256256	0.967715084	-0.172619733	-0.180740769	-0.057286101	-0.120622441	0.218470648	-0.082397943	-0.114817091	-0.378669862	0.156689791	0.064952237	green	FALSE	1.846151638	-2.670422318	0	21.98743253	HCP	K4	1	0	0	0	0
NM_001025365	D4Wsu114e	2.771673	0	0	0	0	0	0	0	0	0	0	0	0	0	0	0	0	0	0	0	0	0	0	0.277800617	0.107504624	-0.020992728	0.298128757	0.512491239	-0.567614036	0.7172674	-0.675529269	-0.252509827	-0.414349959	0.082965536	-0.167804999	black	FALSE	8.488454851	-26.58564	0	5.798835	HCP	K4	1	0	1	0	0
NM_001025377	Arhgap15	3.026754	0	1	0	0	0	0	1	0	0	0	0	0	0	0	0	0	0	0	0	0	0	0	-0.605691461	0.805783298	-0.124396887	-0.166742535	-0.030629526	-0.078840952	0.205624999	-0.160692529	-0.21748723	-0.417940526	0.064835601	-0.058914628	green	FALSE	1.732652473	-2.433937902	0	5.031957296	ICP	None	0	0	1	0	0
NM_001025378	Orc2l	5.146181	0	0	0	0	0	0	0	1	0	0	0	1	1	0	0	1	0	1	0	0	0	1	0.131912615	0.182610877	0.027099476	0.099865745	0.17266966	-0.599089293	0.502751615	-0.316397234	0.113954067	0.17170674	0.86027184	0.594408422	cyan	FALSE	4.795983039	-11.59666	0	6.665407	ICP	None	0	0	1	0	0
NM_001025387	Brd2	4.245983	1	0	0	0	0	0	0	1	0	0	0	1	1	1	1	1	1	1	0	0	0	1	0.398782716	-0.170584662	0.338348939	0.5379074	0.668008202	-0.760726846	0.629680223	-0.59895438	0.033126023	0.019676146	0.457488506	0.252471511	salmon	FALSE	6.683975647	-19.06753653	0	15.93045186	HCP	K4	1	0	0	0	0
NM_001025391	Sufu	3.190418	0	1	0	0	0	0	0	0	0	0	0	1	0	0	0	1	1	1	0	1	0	1	0.125989418	0.006474641	0.244808793	0.487790958	0.580362084	-0.715971195	0.531305476	-0.370547474	0.250346332	0.111320067	0.470990939	0.390167074	salmon	FALSE	5.171575763	-13.01761141	1	8.588806612	HCP	K4	1	0	1	0	0
NM_001025395	Src	1.491786	0	1	0	0	0	0	0	0	1	0	1	0	0	1	1	0	1	0	0	0	0	0	-0.077202053	-0.041866802	0.576231384	0.76955038	0.725921472	-0.398474124	0.203525591	-0.342043106	0.023700548	-0.064836982	0.019589141	-0.004049311	magenta	FALSE	1.714193736	-2.396366604	0	3.735417229	HCP	K4	1	0	0	0	1
NM_001025426	Depdc5	10.49679	0	0	0	0	0	0	0	1	0	0	0	0	1	0	1	0	0	0	0	0	0	0	-0.706793651	0.949173123	-0.205292358	-0.193502452	-0.040932874	-0.154504217	0.271882987	-0.099087904	-0.090959487	-0.366530176	0.15850209	0.067186759	green	FALSE	2.329766093	-3.781210169	0	9.820804821	HCP	K4	1	0	0	0	0
NM_001025427	Hmga1	4.451462	1	0	0	0	1	0	0	1	0	1	1	1	1	1	1	1	1	1	0	1	0	1	0.399030229	0.127582521	-0.247597216	0.05719903	0.348550174	-0.651489298	0.872920804	-0.758304989	-0.307793794	-0.444461799	0.265612906	-0.085870981	black	FALSE	14.75476725	-51.01287832	1	20.84984853	HCP	K4	1	0	1	1	0
NM_001025431	Btbd3	0.2421563	0	0	0	0	0	0	0	0	0	0	0	0	0	0	0	0	0	0	0	0	0	0	0.093292181	-0.414905431	0.022148557	0.123733965	-0.148802713	-0.032961781	-0.349609504	0.611524492	0.829734764	0.928170209	0.370941099	0.736711657	yellow	FALSE	-3.077134853	-5.805447	0	-9.735044	HCP	K4	1	0	0	0	0
NM_001025438	Camk2d	18.00816	0	0	0	0	0	0	0	0	0	0	0	0	1	1	0	0	0	1	1	0	0	0	-0.670831454	0.952470888	-0.167941015	-0.177669813	0.001746701	-0.147277637	0.317441731	-0.18269437	-0.200142919	-0.469926606	0.144035862	-0.008418062	green	FALSE	2.760469165	-4.904605274	0	9.64819618	HCP	K4andK27	1	1	0	0	0
NM_001025444	Aptx	7.344748	0	0	0	0	0	0	0	1	1	0	0	0	1	1	1	0	0	1	0	0	0	0	0.085850453	0.179198706	0.17230832	0.490482238	0.582240911	-0.887876269	0.704341598	-0.481421121	0.251787703	0.05901371	0.673879672	0.499790052	black	FALSE	8.182092035	-25.30539923	0	19.2572965	HCP	K4	1	0	1	0	0
NM_001025566	Chka	0.2982085	0	1	0	0	0	0	1	1	1	1	1	1	0	1	0	1	0	1	0	0	1	0	-0.045891325	-0.134443591	-0.153202031	-0.525919637	-0.58030719	0.920663591	-0.666161178	0.443058201	-0.342932261	-0.122978148	-0.653296553	-0.559166223	turquoise	TRUE	-7.365578294	-21.89372609	0	-10.33777474	HCP	K4	1	0	0	0	1
NM_001025568	Pde1c	0.0154729	0	1	0	0	0	0	0	0	0	0	0	0	0	0	0	0	0	0	0	1	0	0	-0.089622495	-0.172772942	-0.19305705	-0.574462719	-0.652379466	0.983191239	-0.760643401	0.562869982	-0.244627476	-0.053831683	-0.694830185	-0.525868714	turquoise	FALSE	-9.662225167	-31.45591684	0	-20.89412549	ICP	K4andK27	1	1	1	0	0
NM_001025584	Kcnj6	0.005151937	0	0	0	1	0	0	0	0	0	0	0	0	0	0	0	0	0	0	0	1	0	0	-0.084099594	-0.161532056	-0.197163072	-0.573630228	-0.651867841	0.990184452	-0.761777392	0.559961681	-0.250084743	-0.059061417	-0.706770329	-0.53684344	turquoise	FALSE	-9.696511855	-31.59690834	0	-20.32581433	HCP	K4andK27	1	1	0	0	0
NM_001025589	Rfxank	3.201756	0	0	0	0	0	0	0	0	1	0	1	1	1	0	0	0	0	1	0	1	0	1	-0.147372149	0.295892414	0.340205738	0.509536578	0.618822982	-0.743131075	0.542369681	-0.379843509	0.232382362	-0.02542073	0.465199241	0.3846902	salmon	FALSE	5.323511863	-13.60392655	1	11.70093146	HCP	K4	1	0	0	0	0
NM_001025608	D4Ertd22e	0.1660254	0	0	0	0	0	0	1	1	0	0	1	0	1	1	1	0	1	1	0	1	0	1	0.747271901	-0.899551058	0.298739151	0.297232749	0.21656241	0.012982047	-0.0788988	-0.138170335	-0.065082772	0.175417112	-0.146594355	-0.169115938	grey	FALSE	-0.652650722	-0.661296113	0	-16.27862458	HCP	K4	1	0	1	1	0
NM_001025610	Ms4a7	0.2785998	0	0	0	0	0	0	0	0	0	1	0	0	0	0	0	0	0	0	0	0	0	0	0.016159589	-0.32953405	0.199124543	0.304258072	0.058792602	0.042025609	-0.299015023	0.287908731	0.372941433	0.509408737	0.111858515	0.314894988	yellow	FALSE	-2.583961406	-4.429554173	0	-3.816594581	LCP	None	0	0	1	0	0
NM_001025779	Cdc6	3.187423	0	0	1	0	0	0	0	0	0	0	1	1	1	0	0	0	0	1	0	1	0	1	0.194655423	0.007995418	0.408047986	0.527983732	0.675834679	-0.62403636	0.583725686	-0.705799444	-0.252096589	-0.28295451	0.251044815	-0.019457363	salmon	FALSE	5.928345048	-15.99233777	1	7.430947141	HCP	K4	1	0	1	0	0
NM_001026212	Ensa	19.09707	0	0	0	0	0	0	0	0	1	1	1	1	0	0	0	0	0	1	0	0	0	0	-0.01578334	0.209766511	0.02791402	0.471203782	0.45518681	-0.876933382	0.642398158	-0.39848308	0.334281528	0.123719841	0.656393184	0.578170327	cyan	FALSE	6.912253302	-20.01012963	0	30.36469079	HCP	K4	1	0	0	0	0
NM_001029838	Pknox2	1.364355	0	1	0	0	0	0	0	1	0	0	1	0	0	0	1	0	0	0	1	1	0	0	-0.164362023	-0.101936379	0.03465741	0.330651812	0.078377226	-0.248689101	-0.07642799	0.210349771	0.533078641	0.494269077	0.214396881	0.487821706	blue	FALSE	-0.632090152	-0.635921281	1	2.563581755	HCP	K4andK27	1	1	1	0	0
NM_001029842	Slc16a6	1.248023	0	0	0	0	0	0	0	1	1	0	1	1	1	0	1	1	0	1	0	1	0	1	0.114124242	-0.198490939	0.771622317	0.53109599	0.696614307	-0.27339681	0.101482732	-0.24506651	-0.006621046	0.103217446	0.164502987	0.113949615	brown	FALSE	0.841190861	-0.908348741	0	1.860902637	HCP	K4	1	0	0	0	0
NM_001029843	Vrk1	41.86513	0	0	0	0	0	0	1	0	0	0	0	0	1	0	1	0	1	1	0	0	0	1	0.134287412	0.147724842	0.078059951	0.333570626	0.4061255	-0.815578026	0.663125045	-0.455089184	0.192897339	0.162149336	0.836256653	0.611671916	cyan	FALSE	7.305552612	-21.64362392	0	17.56835252	HCP	K4	1	0	1	0	0
NM_001029850	Magi1	0.1858635	1	0	0	0	0	0	1	0	0	0	1	1	1	1	1	0	0	1	0	1	0	1	-0.099922066	-0.16718284	-0.276571647	-0.608908335	-0.738210037	0.96537223	-0.789864016	0.67793117	-0.08267357	0.070534021	-0.623744552	-0.392922584	turquoise	FALSE	-10.62053887	-35.35903292	0	-15.77876915	HCP	K4	1	0	1	0	0
NM_001029855	Psme2	22.88977	0	0	0	0	0	0	0	1	0	0	1	1	1	0	0	1	0	1	0	0	0	1	0.267527509	-0.162756591	0.145961892	0.600396528	0.613415322	-0.754274567	0.582442621	-0.520879836	0.140964344	0.027760082	0.324563669	0.24020596	salmon	FALSE	5.908612874	-15.91322217	0	16.36442701	ICP	K4	1	0	1	0	0
NM_001032378	Pecam1	2.684144	0	1	0	0	0	0	1	1	1	1	1	0	1	0	0	0	1	0	0	0	1	0	0.211869595	0.349305252	-0.161683792	-0.156470055	0.148822871	-0.365225997	0.655788197	-0.61445888	-0.481545924	-0.515028352	0.323582653	-0.124944907	black	FALSE	7.163129154	-21.05095072	0	8.822303489	ICP	None	0	0	1	0	0
NM_001033043	Rnf17	3.998338	0	0	0	0	0	0	0	0	0	0	0	1	1	0	0	0	1	1	0	0	0	1	0.065556342	0.198773798	0.164858437	0.314119712	0.394799083	-0.627666356	0.514073864	-0.384208173	0.081662627	0.115259157	0.73079647	0.502135819	cyan	FALSE	4.942211424	-12.14477	0	7.687931	HCP	K4	1	0	1	0	0
NM_001033573	Zdhhc6	0.3927277	0	0	0	0	0	0	0	1	0	0	1	0	0	0	0	0	0	1	0	1	0	0	0.401681394	-0.663025449	-0.087021784	0.097139719	-0.145502723	-0.048069077	-0.244929452	0.398377674	0.613848043	0.745804098	0.194478499	0.478117187	yellow	FALSE	-2.083192157	-3.194278884	0	-13.26127381	HCP	K4	1	0	0	0	0
NM_001033600	Acsl4	0.003716993	0	0	0	0	0	0	0	0	0	0	1	0	0	0	1	0	0	1	0	0	0	0	-0.0872106	-0.169161191	-0.199440148	-0.576345556	-0.65800985	0.989653376	-0.771515536	0.575485343	-0.240152549	-0.041868582	-0.699909194	-0.524910266	turquoise	FALSE	-9.99996112	-32.840675	0	-25.03947018	HCP	K4	1	0	1	0	0
NM_001033654	Ccdc139	3.43853	0	0	0	0	0	0	1	1	1	0	0	0	0	0	0	0	1	1	0	0	0	0	-0.190278136	0.094547819	0.060329159	0.293248077	0.1003748	-0.478267285	0.064452776	0.255523263	0.743091881	0.669283814	0.742056325	0.911033293	red	FALSE	0.532598609	-0.517434678	0	6.454724248	HCP	K4	1	0	0	0	0
NM_001033713	Mef2a	0.03013999	0	0	1	0	0	0	0	0	0	0	0	0	1	1	0	1	1	1	0	0	0	1	-0.092203251	-0.153614207	-0.200053294	-0.549864029	-0.645586718	0.955342896	-0.764843749	0.605436429	-0.169089232	0.019649565	-0.664532891	-0.464016055	turquoise	FALSE	-9.790295118	-31.9821	1	-9.01614	HCP	K4	1	0	0	0	0
NM_001033759	Tmem2	0.2055581	0	1	0	0	0	0	0	1	1	0	1	0	0	0	1	1	0	1	0	1	0	0	0.085143396	-0.216353573	-0.349791982	-0.699959306	-0.750906539	0.927373023	-0.651044432	0.507096095	-0.263593537	-0.062657357	-0.608103047	-0.502759311	turquoise	TRUE	-7.072950819	-20.67631257	0	-29.09671475	HCP	K4	1	0	1	0	0
NM_001033851	Cpne8	1.102637	0	0	0	0	0	0	0	0	0	0	1	0	0	0	0	0	0	0	0	1	0	0	-0.324495726	0.003900462	0.009145305	0.128471131	-0.113501584	-0.044696711	-0.327485215	0.669870156	0.882106425	0.685318329	0.24443423	0.655618966	blue	FALSE	-2.858119545	-5.17587735	0	0.366023152	HCP	K4andK27	1	1	0	0	0
NM_001033865	Rps27a	208.6604	1	0	0	0	0	0	0	1	1	0	1	1	1	0	0	1	1	1	0	1	0	1	0.22407471	0.125887057	0.143517865	0.489009712	0.669653415	-0.881304778	0.822301973	-0.697093854	-0.0003036	-0.143312077	0.514614212	0.260406698	black	FALSE	11.91610479	-40.48765595	0	20.34962239	HCP	K4	1	0	1	0	0
NM_001033872	BC004728	27.89807	1	0	0	0	0	0	0	0	0	0	0	0	0	1	1	1	0	1	0	1	0	0	0.26537302	0.261798602	0.063875109	0.221232671	0.571277139	-0.703942754	0.892011072	-0.841873709	-0.373734412	-0.538875106	0.267142508	-0.119399955	black	TRUE	16.27321078	-56.22351374	0	10.35095309	HCP	K4	1	0	1	0	0
NM_001033922	Treml4	2.06643	0	0	0	0	0	0	0	0	0	0	0	0	0	0	0	0	0	0	0	0	0	0	-0.019184344	0.143693247	0.015851289	0.049759096	0.130187137	-0.1840435	0.214942409	-0.071837755	0.090147081	0.028907714	0.231009842	0.190316408	grey	FALSE	1.814880205	-2.604330185	0	1.986772403	LCP	None	0	0	1	0	0
NM_001033962	Ube3a	0.09542052	0	0	0	0	0	0	0	0	0	0	0	0	1	0	0	0	1	1	0	0	0	1	-0.202314328	-0.16680267	-0.155223941	-0.505222823	-0.687379925	0.928675089	-0.884797084	0.8177508	0.116081544	0.324331465	-0.453629931	-0.141131771	turquoise	TRUE	-15.65792117	-54.14691133	0	-48.94985556	HCP	K4	1	0	0	0	0
NM_001033988	Ncoa4	15.68083	0	0	0	0	0	0	1	0	0	0	0	1	1	0	0	0	0	1	0	0	0	1	-0.10417357	0.154581014	0.326894257	0.48316318	0.475305728	-0.703405636	0.369633241	-0.165378118	0.443344514	0.345027857	0.760524989	0.711297343	cyan	FALSE	3.28039908	-6.41487	0	16.05571	HCP	K4	1	0	1	0	0
NM_001034029	Il17re	0.2249466	0	0	0	0	0	0	0	0	0	0	0	1	1	0	0	0	0	0	0	0	0	0	-0.106078242	-0.133882127	-0.152318281	-0.542764131	-0.592072874	0.967910538	-0.730786461	0.513887846	-0.281838571	-0.10742018	-0.708843241	-0.555514865	turquoise	TRUE	-8.828252687	-28.00262867	0	-12.1847529	LCP	K4	1	0	1	0	0
NM_001034030	Limk2	104.1551	0	1	0	0	0	0	0	0	0	0	1	1	1	1	1	1	0	1	0	1	0	1	-0.088702277	0.154655785	0.512060029	0.819176393	0.865523111	-0.786495748	0.551085849	-0.537131196	0.12373069	-0.069478902	0.403678826	0.272961609	salmon	FALSE	5.445956277	-14.08077	0	29.03916	LCP	None	0	0	0	0	0
NM_001034168	Ank2	18.17866	0	0	0	0	0	0	0	0	0	0	0	0	0	0	0	1	0	0	0	1	0	0	-0.635875387	0.923971302	-0.154386132	-0.1501113	0.042101189	-0.173347998	0.330326309	-0.203773138	-0.193178845	-0.445900362	0.1488271	0.000766762	green	FALSE	2.885937442	-5.254235	0	8.576956	ICP	None	0	0	1	0	0
NM_001035226	Xpo1	0.1331941	0	0	0	0	0	0	0	1	0	0	1	1	1	1	0	1	1	1	0	0	0	1	-0.150487237	-0.128836356	-0.238186042	-0.59220618	-0.696058653	0.960373153	-0.785571236	0.65721746	-0.113670709	0.06549898	-0.618261136	-0.387569185	turquoise	FALSE	-10.46911374	-34.74789488	0	-20.56600306	HCP	K4	1	0	0	0	0
NM_001035228	St3gal5	1.415989	0	0	0	0	0	0	0	0	0	0	0	0	0	0	1	0	1	0	0	0	0	0	-0.210524039	-0.097388029	0.241778156	0.496593365	0.292297749	-0.285076254	-0.124340646	0.309834055	0.70187349	0.533658995	0.23998351	0.537115289	blue	FALSE	-1.033358516	-1.187124353	0	2.300847795	HCP	K4	1	0	1	0	0
NM_001035239	Trpm3	52.93875	0	0	0	0	0	0	0	0	0	0	0	0	0	0	0	0	0	0	0	0	0	0	-0.679397403	0.967172267	-0.169257725	-0.191334425	0.010534772	-0.153710988	0.322788648	-0.201857643	-0.218527173	-0.490611828	0.104162273	-0.04173016	green	FALSE	2.812324076	-5.047919558	0	12.09630299	HCP	K4	1	0	1	0	0
NM_001035525	AU040320	2.955953	0	0	0	0	1	0	1	0	0	0	1	0	1	0	1	1	1	1	0	1	0	1	-0.356064285	0.08488824	0.122912462	0.34050274	0.167852859	-0.286660511	-0.102036611	0.390576473	0.774659403	0.54837253	0.26740926	0.620702546	blue	FALSE	-0.845830139	-0.914756635	0	2.788855589	HCP	K4	1	0	0	0	0
NM_001035531	Adrbk2	3.554246	0	0	0	0	0	0	0	0	0	0	0	0	0	0	1	1	0	0	0	0	0	0	-0.777905079	0.732986676	-0.089674275	-0.061853419	-0.081135197	-0.043961073	-0.041735297	0.266006709	0.295799751	0.03156786	0.106370563	0.282490387	green	FALSE	-0.344458199	-0.312569534	0	6.542022533	HCP	K4	1	0	0	0	0
NM_001036293	Nrbf2	0.1009726	0	0	0	0	0	0	0	0	0	0	0	0	1	0	1	1	0	1	0	0	0	0	-0.081368025	-0.160644451	-0.209471236	-0.589975535	-0.665322969	0.991383007	-0.755604396	0.555918908	-0.258207668	-0.072005217	-0.703290346	-0.541179761	turquoise	TRUE	-9.512373788	-30.83869	1	-29.6392	HCP	K4	1	0	0	0	0
NM_001037099	Cacnb4	0.03270257	0	0	0	0	0	0	0	0	0	0	0	0	0	0	1	0	0	0	1	0	0	0	-0.045460514	-0.186056945	-0.196201172	-0.539123293	-0.622099162	0.94439212	-0.717909444	0.535716937	-0.227646456	-0.046414824	-0.698604457	-0.528850402	turquoise	FALSE	-8.504126581	-26.65108	0	-11.20075	HCP	K4andK27	1	1	1	0	0
NM_001037127	Musk	0.3648121	0	0	0	0	0	0	0	0	0	0	0	0	0	0	0	0	0	0	0	0	0	0	-0.118790338	-0.130530608	-0.047366917	-0.217404344	-0.349944471	0.491584901	-0.544374954	0.546686488	0.208157922	0.325371522	-0.202615795	0.041443225	midnightblue	FALSE	-5.351461711	-13.71244299	1	-5.227054588	ICP	None	0	0	1	0	0
NM_001037134	Ccne2	0.7574731	0	0	0	0	0	0	0	0	0	0	0	1	1	0	1	1	1	1	0	0	0	1	-0.188514073	-0.122206778	0.599620094	0.300914394	0.232368734	-0.013845585	-0.338779402	0.411412583	0.527762273	0.62687174	0.326118454	0.555412718	yellow	FALSE	-2.96922942	-5.491669358	0	-3.558198263	HCP	K4	1	0	0	0	0
NM_001037326	Cstf3	16.73725	0	1	0	0	0	0	1	0	1	0	1	1	1	0	0	1	0	1	0	0	0	1	-0.595798802	0.857348617	-0.129552635	-0.180436654	-0.023523005	-0.121571862	0.278982765	-0.14511324	-0.181475335	-0.371813229	0.253463289	0.081316494	green	FALSE	2.395668166	-3.945151001	0	5.055429474	HCP	K4	1	0	0	0	1
NM_001037493	Slc41a3	0.1861722	0	0	0	0	0	0	0	0	1	1	0	0	0	0	0	0	0	0	0	1	0	0	-0.120386897	-0.142197679	-0.177825001	-0.524000286	-0.599637422	0.942109658	-0.734800388	0.528894488	-0.25209978	-0.084761355	-0.708409304	-0.539046596	turquoise	FALSE	-8.933314756	-28.43982	0	-8.781857	LCP	None	0	0	1	0	0
NM_001037719	Btla	1.654803	0	0	0	0	0	0	0	0	0	0	0	0	0	0	0	0	0	0	0	0	0	0	-0.499363982	0.679882883	-0.12967395	-0.103373126	-0.00302811	-0.044304481	0.184477557	-0.083212098	-0.116933106	-0.325523496	0.066359736	-0.031761875	green	FALSE	1.547806327	-2.069010496	0	4.321468819	LCP	None	0	0	1	0	0
NM_001037722	Adam15	0.007595837	0	0	0	0	0	0	0	1	1	0	0	0	0	0	0	1	1	0	0	1	0	0	-0.101377557	-0.16938275	-0.185141625	-0.558887679	-0.643484532	0.982249563	-0.763130168	0.55862194	-0.241898615	-0.061446783	-0.703498009	-0.530199049	turquoise	FALSE	-9.737691569	-31.766126	0	-15.8757384	HCP	K4	1	0	0	0	0
NM_001037723	Adcy7	0.02264864	0	0	0	0	0	0	0	0	0	0	0	0	0	1	0	0	1	0	1	1	0	0	-0.119092087	-0.200826869	0.045209451	-0.422313858	-0.490690724	0.962169337	-0.804587804	0.545006313	-0.236691038	-0.010156815	-0.67661412	-0.495176118	turquoise	FALSE	-11.17282662	-37.56804	0	-21.5255	ICP	None	0	0	0	0	0
NM_001037737	Arnt	0.1803208	0	0	0	0	0	0	0	0	0	0	0	0	0	0	0	0	0	0	0	1	0	0	-0.123417825	-0.138084192	-0.179980567	-0.587396586	-0.661120836	0.957150954	-0.76528123	0.608027523	-0.180504366	-0.002204798	-0.626033596	-0.443467908	turquoise	FALSE	-9.803804821	-32.03752516	1	-13.9612115	HCP	K4	1	0	1	0	0
NM_001037740	D330017J20Rik	6.371237	0	0	0	0	0	0	0	0	0	0	0	0	0	0	1	1	0	0	0	0	0	0	-0.572107836	0.787408069	-0.034669207	-0.06757542	0.087207838	-0.136000945	0.233302163	-0.148613237	-0.150733606	-0.33132411	0.13602477	0.023091416	green	FALSE	1.978455817	-2.957859315	0	4.940152982	HCP	K4andK27	1	1	0	0	0
NM_001037741	Gpx4	26.18045	1	1	0	0	0	0	1	1	1	1	1	1	1	1	1	1	1	1	0	0	1	1	0.211227287	0.133505111	0.226895753	0.51345567	0.695359082	-0.788552977	0.791189084	-0.819813871	-0.251697826	-0.345322571	0.378265895	0.045378488	black	FALSE	10.66810856	-35.55054878	0	14.75489445	HCP	K4	1	0	0	0	1
NM_001037754	Baiap2	0.09743693	0	0	0	0	0	0	0	0	0	0	0	1	1	1	1	0	0	1	0	1	0	1	-0.026871905	-0.1640524	-0.190664898	-0.565151128	-0.606764893	0.951456774	-0.706147758	0.51321634	-0.273938787	-0.07683614	-0.694745155	-0.548737464	turquoise	FALSE	-8.223888556	-25.48015141	0	-9.473335947	HCP	K4andK27	1	1	0	0	0
NM_001037756	Brms1l	0.01642425	0	0	0	0	0	0	0	0	0	0	0	0	1	0	0	1	1	1	0	1	0	1	0.331583341	-0.734863659	0.24525312	0.235735764	-0.047353201	0.100115331	-0.468433752	0.512841765	0.611221729	0.851152671	0.184522783	0.48824798	yellow	FALSE	-4.372167167	-10.04942	1	-17.11221	HCP	K4	1	0	1	0	0
NM_001037758	Btrc	11.81039	0	0	0	0	0	0	1	1	1	0	0	0	0	1	0	0	1	0	0	0	0	0	0.013669821	0.255870648	0.198458781	0.415626099	0.559517895	-0.771222795	0.656228457	-0.520339559	0.073436981	-0.082029736	0.523498264	0.34023521	black	FALSE	7.171573148	-21.0860569	0	19.80969878	HCP	K4	1	0	1	0	0
NM_001037759	Sgk3	6.822275	0	0	0	0	0	0	0	0	0	0	0	0	0	0	1	0	0	0	1	0	0	0	-0.157408408	0.226553994	0.338406857	0.51108194	0.540283926	-0.71690976	0.417952322	-0.168029739	0.462740723	0.281600622	0.643542895	0.64678521	red	FALSE	3.793770932	-8.053394	0	13.73227	HCP	K4andK27	1	1	1	0	0
NM_001037761	Capzb	87.42748	1	0	0	0	0	0	0	1	0	0	1	1	1	1	0	0	0	1	0	0	0	1	0.175912329	0.134376008	0.209142506	0.567411092	0.707618089	-0.927531353	0.819155862	-0.718443466	0.014238821	-0.186546602	0.485319921	0.244000769	black	FALSE	11.77697701	-39.946033	0	24.93739021	HCP	K4	1	0	0	0	0
NM_001037762	Zdhhc12	20.95381	0	0	0	0	0	0	0	1	1	1	1	1	1	1	0	0	0	1	0	1	1	1	0.075196585	0.089579798	0.136359879	0.461705597	0.530196504	-0.64092687	0.559877191	-0.50453685	0.017160632	-0.172592925	0.234720514	0.108712317	black	TRUE	5.572051092	-14.57560223	0	6.988759053	HCP	K4	1	0	0	0	0
NM_001037800	Cd209b	0.04649847	0	0	0	0	0	0	0	0	0	0	0	0	0	0	0	0	0	0	0	0	0	0	-0.085794924	-0.163259139	-0.195402644	-0.567089218	-0.644424136	0.969528314	-0.750732836	0.560057443	-0.245691279	-0.053900051	-0.694013332	-0.528330384	turquoise	FALSE	-9.371247171	-30.25594466	0	-13.30358543	LCP	None	0	0	1	0	0
NM_001037841	Cklf	0.08981364	0	0	0	0	0	0	0	0	0	0	0	0	0	1	0	1	1	1	0	1	0	0	-0.108830769	-0.158011948	-0.198684659	-0.584896254	-0.66440039	0.987680588	-0.776137947	0.592758436	-0.216152478	-0.035112994	-0.676866143	-0.498625619	turquoise	FALSE	-10.14997065	-33.45267375	0	-30.0450226	HCP	K4	1	0	1	0	0
NM_001037859	Csf1r	0.05831517	0	0	0	0	0	0	0	0	0	0	1	0	0	0	0	0	0	0	0	0	0	0	-0.134481093	-0.179457929	-0.008896712	-0.433204772	-0.526888923	0.962018888	-0.802785904	0.568542799	-0.200711596	0.009926689	-0.663122528	-0.468883688	turquoise	FALSE	-11.10230466	-37.28778411	0	-14.22619791	LCP	None	0	0	1	0	0
NM_001037937	Depdc6	0.04983432	0	1	0	0	0	0	1	1	0	0	0	1	1	0	0	1	0	1	0	1	0	1	-0.053885547	-0.172020022	-0.220577811	-0.587370222	-0.660954899	0.983664604	-0.747037297	0.546981874	-0.263112933	-0.054305135	-0.691477291	-0.531401169	turquoise	FALSE	-9.26653577	-29.82272	0	-20.6385	LCP	None	0	0	1	0	0
NM_001037938	Dhrs4	3.40916	0	0	0	0	0	0	0	0	0	0	0	0	0	0	0	0	0	1	0	1	0	0	-0.007645192	0.150863837	0.250051472	0.452397653	0.533932397	-0.720447389	0.507278305	-0.305447803	0.319365938	0.171157386	0.556479941	0.51003862	cyan	FALSE	4.854038081	-11.81344947	0	22.80502987	HCP	K4	1	0	0	0	0
NM_001037940	Dnajb6	0.1322133	0	0	0	0	0	0	1	0	0	0	0	0	0	1	0	1	1	1	0	0	0	0	0.012309543	-0.188001441	-0.177105114	-0.562038735	-0.610289329	0.932877828	-0.692744892	0.501871758	-0.256594844	-0.040311443	-0.622999173	-0.496703142	turquoise	TRUE	-7.921044924	-24.2137362	1	-7.340667097	HCP	K4	1	0	0	0	0
NM_001037987	Edil3	0.02471342	0	0	0	0	1	1	0	0	0	0	0	0	0	0	1	0	0	0	1	0	0	0	-0.123195593	-0.173671044	-0.175036819	-0.554518501	-0.652116808	0.979468856	-0.785919749	0.601971044	-0.192755983	-0.022397706	-0.692066682	-0.494727559	turquoise	FALSE	-10.48125738	-34.79698855	0	-15.91625107	HCP	K4andK27	1	1	0	0	0
NM_001037999	Dbi	0.3066973	0	0	0	0	0	0	0	0	0	1	1	0	1	0	1	1	1	1	0	0	0	1	-0.217877448	-0.164787106	0.03386613	-0.353050359	-0.529749036	0.807939716	-0.847037381	0.740626849	0.119681591	0.364405406	-0.341391182	-0.055034603	turquoise	TRUE	-13.14094311	-45.15404011	0	-11.69185144	HCP	K4	1	0	0	0	0
NM_001038015	Gnpda2	0.309775	0	0	0	0	0	0	0	0	0	0	0	1	0	0	0	0	1	1	0	1	0	1	-0.071511012	-0.185175368	-0.244348275	-0.586748624	-0.709078925	0.835881374	-0.757622764	0.759977215	0.127450882	0.37102618	-0.305337874	-0.042171056	turquoise	TRUE	-9.571912559	-31.08412	0	-13.77861	HCP	K4	1	0	1	0	0
NM_001038018	Grk6	22.89563	0	0	0	0	0	0	1	0	1	0	0	1	0	1	1	0	1	1	0	0	0	1	0.185329599	0.286144975	-0.066380043	0.218151009	0.465819176	-0.807108208	0.886089143	-0.718582997	-0.136173645	-0.383250024	0.397241418	0.098294827	black	FALSE	15.76406456	-54.50850057	0	17.66101316	HCP	K4	1	0	0	0	0
NM_001038230	Anapc11	13.71472	0	0	0	0	0	0	0	1	0	1	1	1	1	1	1	1	1	1	0	0	0	1	0.317308248	0.081889528	0.024179809	0.41498381	0.590241985	-0.868535234	0.88123868	-0.791081523	-0.125895526	-0.300144369	0.397261401	0.103049387	black	FALSE	15.37405919	-53.1729733	0	49.60429899	HCP	K4	1	0	1	0	0
NM_001038231	Banf1	3.450084	0	0	0	0	0	0	1	1	0	0	0	1	1	0	1	0	0	1	0	1	0	1	0.260799191	0.307790699	-0.131290664	0.141554128	0.44980391	-0.727250244	0.93787762	-0.867736692	-0.395749107	-0.565504308	0.300974366	-0.108023461	black	FALSE	22.29017156	-74.2569221	0	20.76052889	HCP	K4	1	0	0	0	0
NM_001038587	Adar	8.6568	0	0	0	0	0	0	0	0	0	0	0	1	1	0	1	0	1	1	0	1	0	1	0.25058262	0.268979805	-0.082443922	0.175260378	0.41586947	-0.771960483	0.899274965	-0.747620772	-0.201972042	-0.391748357	0.427355728	0.080027493	black	FALSE	16.95447413	-58.46862	1	20.96891	HCP	K4	1	0	0	0	0
NM_001038589	Usp14	0.07616588	0	0	0	0	0	0	0	0	0	0	0	1	1	0	0	0	1	1	0	0	0	1	-0.093015511	-0.169200174	-0.207734759	-0.595627127	-0.688118394	0.993187508	-0.78677435	0.60919437	-0.196649804	0.007409641	-0.64976671	-0.465087129	turquoise	TRUE	-10.51114607	-34.91775984	0	-29.32981485	HCP	K4	1	0	0	0	0
NM_001038592	Glrx2	0.05945906	0	0	0	0	0	1	0	1	0	0	0	1	1	0	0	0	1	1	0	1	0	1	-0.089512667	-0.17090031	-0.181557391	-0.553794144	-0.634900202	0.972345405	-0.754711066	0.555482715	-0.236633586	-0.046767054	-0.694470471	-0.522457369	turquoise	TRUE	-9.486224304	-30.73081179	0	-12.10098802	HCP	K4	1	0	1	0	0
NM_001038602	Marveld2	0.01628274	0	0	0	0	0	0	0	0	0	0	0	1	0	1	0	0	1	0	0	1	0	0	-0.104456155	-0.173768528	-0.164518612	-0.544300631	-0.626788276	0.984952658	-0.771222863	0.556694044	-0.242790627	-0.058574834	-0.709309938	-0.531499432	turquoise	FALSE	-9.990596907	-32.80241	0	-17.76092	HCP	K4	1	0	1	0	0
NM_001038607	Kcnh1	3.830981	0	0	0	0	0	0	0	0	0	0	0	0	0	0	0	0	0	0	0	1	0	0	-0.671319636	0.970893168	-0.209331083	-0.23650885	-0.042183845	-0.121196846	0.308617004	-0.177240099	-0.222157772	-0.503032392	0.098970722	-0.052142916	green	FALSE	2.675522954	-4.673494335	1	25.76986892	HCP	K4andK27	1	1	1	0	0
NM_001038608	Txnl4	5.133871	0	0	0	0	0	0	0	1	1	1	0	1	1	1	1	0	1	1	0	0	0	1	0.247289151	0.137420108	0.199021124	0.473880917	0.667766963	-0.906848447	0.86417284	-0.789739739	-0.102928196	-0.294716065	0.462029812	0.15415696	black	FALSE	14.161807	-48.8988853	0	20.84784719	HCP	K4	1	0	1	0	0
NM_001038609	Mapt	0.2348519	0	0	1	0	0	0	0	0	0	0	1	0	1	1	1	0	0	1	1	1	0	0	-0.123183758	-0.107889618	-0.108979373	-0.494606367	-0.57110701	0.924396351	-0.702421227	0.463556846	-0.317415671	-0.115537746	-0.635810013	-0.525379756	turquoise	FALSE	-8.137998339	-25.12102387	0	-12.77365075	HCP	K4andK27	1	1	0	0	0
NM_001038610	Dach1	9.202194	0	0	1	1	1	1	0	0	0	0	0	0	0	0	0	0	0	0	1	0	0	0	-0.808145067	0.915781235	-0.179009104	-0.150863927	-0.088658383	-0.134509006	0.124795051	0.111835456	0.153360524	-0.174017387	0.176804574	0.230052137	green	FALSE	1.037194577	-1.192968759	1	15.27228442	HCP	K4andK27	1	1	1	0	0
NM_001038612	Olfm1	0.04363369	0	0	0	0	0	0	0	0	0	0	0	0	0	1	1	0	0	0	0	1	0	0	-0.10847315	-0.159938679	-0.16399291	-0.515866204	-0.596048878	0.898168926	-0.704947679	0.537317453	-0.192975195	-0.028567805	-0.632654865	-0.461421337	turquoise	FALSE	-8.196082021	-25.36389381	0	-6.145155472	HCP	K4andK27	1	1	0	0	0
NM_001038619	Dnm3	3.08661	0	0	0	0	0	0	1	0	0	0	0	0	0	0	0	0	0	0	1	0	0	0	-0.680791947	0.868550523	-0.22101857	-0.23642966	-0.117973069	0.006090642	0.149618712	-0.002835771	-0.106289855	-0.363892362	0.049672105	-0.013353232	green	FALSE	1.247833409	-1.530756	0	11.26781	HCP	K4andK27	1	1	1	0	0
NM_001038621	Rabgap1l	0.02790272	0	0	0	0	0	0	0	0	0	1	0	0	0	0	0	1	0	1	0	0	0	0	-0.097922849	-0.175565596	-0.176297221	-0.563494926	-0.648457565	0.992965056	-0.784361934	0.588296036	-0.221723749	-0.03035979	-0.695694086	-0.510668776	turquoise	FALSE	-10.42717774	-34.57825	0	-29.38433	ICP	None	0	0	1	0	0
NM_001038625	Sertad2	3.053757	1	1	0	0	0	0	0	1	1	0	0	1	1	1	1	1	1	1	0	0	0	1	-0.311688497	-0.022217689	0.370889177	0.553645949	0.337005614	-0.396482869	-0.106643721	0.333179325	0.814471799	0.709728482	0.477190702	0.806037917	blue	TRUE	-0.884450411	-0.9687169	1	6.995657	HCP	K4	1	0	0	0	0
NM_001038635	Stk35	0.0933037	0	1	0	0	0	0	1	1	1	0	1	0	0	1	1	1	0	1	0	0	1	0	0.470322818	-0.732693919	0.030502507	0.124718423	-0.090734773	0.132332202	-0.266485576	0.240395742	0.278966082	0.459798518	-0.108894657	0.090039061	grey	FALSE	-2.27994153	-3.659224534	0	-16.20254105	HCP	K4	1	0	0	0	1
NM_001038641	2210009G21Rik	0.5310741	0	0	0	0	1	0	1	0	0	0	0	0	1	1	1	1	0	1	0	0	0	0	0.1176109	-0.385187217	0.009428101	0.103016979	-0.129064267	0.022339994	-0.316255112	0.502623011	0.649169914	0.769510027	0.269970508	0.549927504	yellow	FALSE	-2.749001201	-4.873138	0	-3.264573	LCP	None	0	0	1	0	0
NM_001038642	Ets1	0.02923502	0	0	0	0	0	0	1	0	0	0	0	0	0	0	0	0	0	0	0	0	0	0	-0.165741613	-0.198146581	-0.161108191	-0.500144474	-0.648741366	0.977496154	-0.855077755	0.698448275	-0.058764628	0.086561724	-0.678759145	-0.407265137	turquoise	FALSE	-13.5991411	-46.85131094	1	-19.12311653	HCP	K4andK27	1	1	0	0	0
NM_001038643	Slco3a1	0.1419454	0	0	1	0	0	1	0	0	0	0	0	0	0	0	0	0	0	0	1	1	0	0	-0.295948881	-0.173327811	-0.066492111	-0.34916251	-0.543571662	0.752345842	-0.83567993	0.839331566	0.325994863	0.352841538	-0.44801639	-0.045154995	midnightblue	FALSE	-12.54731041	-42.91561417	0	-8.425900028	HCP	K4andK27	1	1	0	0	0
NM_001038653	Slc16a3	41.89573	0	0	0	0	0	0	0	0	0	0	1	0	1	1	1	0	1	1	0	0	0	1	0.313752511	0.054156785	-0.149654384	0.153262121	0.372108508	-0.551681487	0.712849243	-0.539265672	-0.09263774	-0.308466419	0.1347301	-0.046173571	black	TRUE	8.381805846	-26.14017873	0	9.922346942	HCP	K4	1	0	1	0	0
NM_001038655	Gng7	0.2399232	0	0	0	0	0	0	0	0	0	0	0	1	1	0	0	0	0	0	0	1	0	0	0.145423705	-0.428347108	0.09432732	0.226495232	0.025973054	0.133243997	-0.296510922	0.268234337	0.285551813	0.294289989	-0.196587734	0.015481448	grey	FALSE	-2.560226466	-4.367206	0	-5.467735	ICP	K4	1	0	0	0	0
NM_001038663	Mapk1	125.6813	0	0	0	0	0	0	0	1	0	0	0	1	1	0	1	0	0	1	0	0	0	1	0.261594628	0.047522527	0.071590636	0.402732936	0.517026106	-0.915004546	0.749165802	-0.503640905	0.253257514	0.111284161	0.725856998	0.543204191	black	FALSE	9.326604013	-30.07132796	0	55.40492071	HCP	K4	1	0	1	0	0
NM_001038664	Gngt2	14.47881	0	0	0	0	0	0	0	0	0	0	0	1	0	1	1	0	0	0	0	0	0	0	-0.611209601	0.953340769	-0.194697025	-0.195515569	0.008747526	-0.189646798	0.390130559	-0.269644667	-0.271711138	-0.534904861	0.171253922	-0.039578271	green	FALSE	3.493962141	-7.079871231	0	12.04897568	ICP	K4	1	0	0	0	0
NM_001038698	Elavl4	0.2337982	0	0	0	0	0	0	0	0	1	1	1	0	0	0	0	0	0	0	0	1	0	0	-0.114336969	-0.129858064	-0.239459944	-0.572380433	-0.652171187	0.893499976	-0.692543241	0.577189661	-0.152907827	-0.019656266	-0.588816213	-0.41494943	turquoise	FALSE	-7.916613507	-24.19520501	0	-7.660551928	ICP	None	0	0	1	0	0
NM_001038699	Fn3k	0.3250039	0	0	0	0	0	0	0	0	0	0	0	0	0	0	1	0	0	0	0	0	0	0	-0.08808245	-0.106688738	0.042019633	-0.240668325	-0.295818996	0.657260306	-0.540122639	0.332023123	-0.176486022	-0.043648591	-0.512074972	-0.379460725	turquoise	FALSE	-5.292345267	-13.48315761	0	-2.608354351	ICP	K4	1	0	1	0	0
NM_001038701	Gabrb3	0.07025187	0	0	0	0	0	0	0	0	0	0	0	0	0	0	0	0	1	0	0	0	0	0	-0.087060113	-0.14667451	-0.189163645	-0.567388021	-0.63840261	0.978927007	-0.746673724	0.545704859	-0.25440343	-0.0617678	-0.688695155	-0.528339936	turquoise	FALSE	-9.256340271	-29.78050423	0	-12.45248845	HCP	K4	1	0	0	0	0
NM_001038708	Cdc42se1	11.06584	0	0	0	0	0	0	0	1	0	0	1	1	1	1	1	1	1	1	0	0	0	1	-0.017976482	-0.004590634	0.532123618	0.875119631	0.824619777	-0.76815382	0.471395444	-0.493465664	0.177539675	0.028273509	0.370047567	0.296233177	magenta	FALSE	4.407676202	-10.17651162	0	20.14525661	HCP	K4	1	0	0	0	0
NM_001038710	Tmod2	4.286816	0	0	1	0	0	0	0	0	0	0	0	1	1	0	0	0	0	0	0	0	0	0	-0.708739017	0.887993363	-0.184302291	-0.159631005	-0.043776782	-0.128249381	0.18611944	0.025999159	0.056763529	-0.22593948	0.133181788	0.142145954	green	FALSE	1.562074146	-2.09628	0	7.500302	ICP	None	0	0	1	0	0
NM_001038839	P2rx7	24.49297	0	0	0	0	0	0	0	0	0	0	1	0	1	0	0	0	0	1	0	1	0	0	0.071238391	0.307384041	0.110127977	0.42088223	0.624610395	-0.847959596	0.835237877	-0.689415277	-0.050400277	-0.271530436	0.474858381	0.212782126	black	FALSE	12.52534699	-42.83195099	0	18.09599621	ICP	K4	1	0	1	0	0
NM_001038993	Rnf38	0.4178066	0	0	0	0	0	0	0	0	0	0	1	0	1	1	0	0	1	1	0	1	0	1	-0.286062797	-0.103242728	-0.056564081	-0.252539557	-0.473517791	0.532617538	-0.743727714	0.901091442	0.587384947	0.696625129	-0.022209429	0.396209255	midnightblue	TRUE	-9.17441253	-29.44102291	0	-6.268527042	HCP	K4	1	0	1	0	0
NM_001038999	Atp8a1	5.152711	0	0	0	0	0	0	0	0	0	0	0	0	0	0	0	1	0	1	0	0	0	0	-0.636501658	0.906724272	-0.269002507	-0.199318521	-0.077332285	-0.204662578	0.313028584	-0.114865454	-0.053603859	-0.360324296	0.206090775	0.102196179	green	FALSE	2.717890959	-4.788192053	0	15.30878567	HCP	K4	1	0	0	0	0
NM_001039000	Kif5a	8.070569	0	0	0	0	0	0	1	1	1	0	1	1	0	1	1	1	0	1	0	0	1	0	-0.656859405	0.923186198	-0.13887292	-0.121433246	0.051861269	-0.22465625	0.339221576	-0.168511193	-0.097336207	-0.362623051	0.197373882	0.089974162	green	FALSE	2.973608425	-5.504268183	0	11.30370716	HCP	K4	1	0	1	0	0
NM_001039045	Pigc	1.080872	0	0	0	0	0	0	0	1	0	0	0	0	0	1	0	0	0	0	0	1	0	0	-0.282102841	-0.033077054	0.270066714	0.356260694	0.159028529	-0.09657233	-0.297152299	0.517179499	0.753196413	0.649050224	0.192520864	0.57016615	blue	FALSE	-2.566300165	-4.383125581	0	0.387354283	HCP	K4	1	0	0	0	0
NM_001039050	Pkib	0.05327804	0	0	1	0	0	0	0	0	0	0	0	0	0	0	0	0	0	0	0	1	0	0	-0.060625238	-0.193984267	-0.068631758	-0.475418434	-0.542681856	0.940931098	-0.748297547	0.518833112	-0.259429333	-0.041357726	-0.683247754	-0.523860419	turquoise	FALSE	-9.302022367	-29.96962	0	-12.26101	LCP	None	0	0	1	0	0
NM_001039056	Kcnj15	0.08556277	0	0	0	0	0	0	0	0	0	0	0	0	0	0	0	0	0	0	0	0	0	0	-0.08097848	-0.149412671	-0.187957584	-0.561015906	-0.627962084	0.976998497	-0.745008131	0.548103722	-0.256081014	-0.065158551	-0.704228523	-0.536488545	turquoise	FALSE	-9.209871598	-29.58800248	0	-20.04945245	ICP	None	0	0	1	0	0
NM_001039071	Ldb3	0.1485914	0	0	0	0	0	0	0	0	0	0	1	1	0	0	0	0	0	0	0	1	0	0	-0.11829572	-0.142882637	-0.144740085	-0.508811845	-0.597872307	0.942468563	-0.755796599	0.558938086	-0.208516436	-0.050465754	-0.695508985	-0.508608558	turquoise	FALSE	-9.51801607	-30.86195518	0	-10.4844695	LCP	None	0	0	1	0	0
NM_001039077	Prosc	45.24925	0	0	0	0	0	0	0	0	0	0	0	1	1	0	0	0	0	1	0	0	0	1	0.184042217	0.005686008	0.256953701	0.575258216	0.585423695	-0.908498836	0.63674635	-0.503810835	0.245214312	0.147817607	0.716781695	0.549255743	cyan	FALSE	6.809656996	-19.58589898	0	12.65326522	HCP	K4	1	0	0	0	0
NM_001039079	Prkcz	28.82084	0	0	0	0	0	0	0	1	0	0	0	0	0	0	0	0	0	1	0	1	0	0	-0.114765347	-0.004149598	0.806405605	0.868580652	0.93467231	-0.49406448	0.259739944	-0.404956273	0.032427824	-0.01949748	0.150457679	0.114571195	salmon	TRUE	2.217995145	-3.509937	0	15.18094	HCP	K4	1	0	0	0	0
NM_001039080	Rbms2	2.070551	0	1	0	0	0	0	0	0	0	0	1	1	1	0	1	0	0	0	0	1	0	0	-0.078987871	-0.108332883	0.764674554	0.838340674	0.802745378	-0.474215739	0.13671808	-0.210695405	0.241567702	0.213055574	0.274481444	0.300829852	magenta	FALSE	1.138092867	-1.350635	0	10.27354	ICP	None	0	0	0	0	0
NM_001039084	Mrpl1	13.15248	0	0	0	0	0	0	0	0	0	0	0	1	1	1	0	0	0	1	0	0	0	1	0.21146915	0.259756853	-0.070415	0.118414359	0.319183818	-0.759860528	0.76966081	-0.549054205	0.000896289	-0.028817265	0.80967768	0.46124077	cyan	FALSE	9.940881462	-32.59911314	0	32.64802332	HCP	K4	1	0	1	0	0
NM_001039086	Rapgef1	33.96797	1	0	0	0	0	0	0	1	0	1	1	0	0	1	0	1	1	0	0	1	0	0	-0.053123958	0.264782569	0.269728439	0.568102135	0.647836195	-0.881945173	0.670318111	-0.549055284	0.148544899	-0.0333789	0.601409166	0.428965277	black	FALSE	7.44883355	-22.24088082	0	18.94150865	HCP	K4	1	0	0	0	0
NM_001039090	Skil	4.521667	1	0	0	0	0	0	1	1	1	0	0	1	1	0	1	1	0	1	0	0	0	1	0.053322088	-0.031835927	-0.026071847	0.217151078	0.116964573	-0.48495866	0.214981318	0.1010679	0.591846297	0.626009991	0.725076091	0.825396836	red	TRUE	1.815224651	-2.605054305	0	4.677790633	HCP	K4	1	0	1	0	0
NM_001039092	Tom1l2	0.2796104	0	0	0	0	0	0	0	0	0	0	1	0	1	0	0	0	0	0	0	0	0	0	0.185223086	-0.660550561	0.318544843	0.373393176	0.060288673	0.102485548	-0.478879857	0.480236188	0.588545375	0.675195915	-0.032351718	0.324276275	yellow	FALSE	-4.498271347	-10.50296181	0	-8.663910804	HCP	K4	1	0	0	0	0
NM_001039094	Negr1	7.075419	0	0	1	1	1	0	0	0	0	0	0	0	1	0	0	0	0	0	1	0	0	0	-0.644385887	0.55402894	-0.128656545	-0.034477716	-0.130325726	-0.103280651	-0.07694076	0.417192412	0.560336803	0.21178156	0.22282834	0.458068438	blue	FALSE	-0.636356133	-0.641161001	0	6.630307679	HCP	K4andK27	1	1	0	0	0
NM_001039106	Ddhd1	0.001931653	0	0	0	0	0	0	0	0	0	0	0	0	1	0	0	0	1	1	0	0	0	1	-0.094087431	-0.166067779	-0.200191453	-0.578808578	-0.659380039	0.995003462	-0.770310757	0.566964377	-0.250331686	-0.062081611	-0.711193042	-0.539129697	turquoise	FALSE	-9.96151369	-32.68350666	0	-79.0024867	HCP	K4	1	0	1	0	0
NM_001039137	Scoc	0.01807127	0	0	0	0	0	0	0	0	0	0	0	0	1	0	0	1	1	1	0	1	0	1	-0.112644578	-0.168857198	-0.207220329	-0.580845562	-0.678829951	0.99638162	-0.794581306	0.613522626	-0.194846538	-0.009779339	-0.683576163	-0.486708776	turquoise	FALSE	-10.79173438	-36.04719	0	-54.76571	ICP	None	0	0	0	0	0
NM_001039138	Camk2g	30.76862	0	0	0	0	0	0	1	0	0	0	0	1	1	0	1	1	1	1	0	1	0	1	0.035515379	-0.080647723	-0.003714994	0.38013472	0.294036269	-0.60978021	0.287581441	0.078418647	0.734216643	0.478857126	0.459240746	0.657294588	blue	TRUE	2.476055327	-4.149080393	0	21.0895311	HCP	K4	1	0	0	0	0
NM_001039147	Morf4l1	0.1537984	0	1	0	0	0	0	1	1	1	0	0	1	1	1	0	1	1	1	0	1	0	1	-0.137585456	-0.132805538	-0.14387892	-0.524167681	-0.603624359	0.962302932	-0.755729358	0.547301693	-0.239696446	-0.07882451	-0.692488209	-0.525271986	turquoise	FALSE	-9.516041504	-30.85381201	1	-11.35239827	HCP	K4	1	0	1	0	0
NM_001039149	Cd226	13.18262	0	0	0	0	0	0	0	0	0	0	0	0	0	0	0	0	0	0	0	0	0	0	-0.66732009	0.911683195	-0.142665144	-0.168771673	-0.003232758	-0.148424669	0.274726335	-0.187784069	-0.20428832	-0.474755996	0.084835309	-0.048539252	green	FALSE	2.356108661	-3.846388271	0	7.519603615	LCP	None	0	0	0	0	0
NM_001039150	Cd44	0.02979959	0	0	0	0	1	0	0	0	0	0	0	0	0	0	0	0	0	0	1	0	0	0	-0.082400043	-0.18435886	-0.187669063	-0.549373901	-0.631810015	0.970499717	-0.753683231	0.558929469	-0.226191637	-0.053239191	-0.693813888	-0.521997631	turquoise	FALSE	-9.456289182	-30.60726299	0	-16.42492522	ICP	K4andK27	1	1	0	0	0
NM_001039154	Cdh8	99.25152	0	0	1	1	1	1	0	0	0	0	0	0	0	0	0	0	0	0	1	1	0	0	-0.691047594	0.97882277	-0.173438827	-0.198274446	-0.004043816	-0.146542624	0.3183486	-0.19562856	-0.223372292	-0.495514141	0.13957262	-0.021448697	green	FALSE	2.769243238	-4.928736402	0	15.26439889	HCP	K4andK27	1	1	0	0	0
NM_001039175	Elovl1	6.12206	0	0	0	0	0	0	0	0	0	0	1	0	0	0	0	0	0	0	0	0	0	0	-0.107994219	-0.171167049	0.754579453	0.951125778	0.829760842	-0.473988773	0.091974986	-0.237152371	0.237785971	0.188313859	0.139605578	0.223092533	magenta	TRUE	0.761673661	-0.800980861	0	9.120721075	LCP	K4	1	0	0	0	0
NM_001039179	Bicd2	0.1784783	0	0	0	0	0	0	0	0	0	0	1	0	0	1	1	0	1	1	0	1	0	0	-0.055801685	-0.157198255	-0.214563652	-0.583874766	-0.630796132	0.946476486	-0.701331577	0.527066616	-0.243767398	-0.069021802	-0.680365242	-0.518352545	turquoise	FALSE	-8.11313522	-25.01705352	0	-9.142465805	HCP	K4	1	0	0	0	0
NM_001039181	Npr3	0.06673241	0	1	1	0	1	1	0	1	0	1	0	0	0	1	1	0	0	0	1	1	0	0	-0.117514932	-0.155354748	-0.192592861	-0.567453292	-0.656646265	0.938395787	-0.745011845	0.566317843	-0.20261255	-0.017071367	-0.61695341	-0.450524232	turquoise	FALSE	-9.209974781	-29.58843007	0	-8.514226016	HCP	K4andK27	1	1	0	0	0
NM_001039189	Fars2	0.02965272	0	0	0	0	0	0	0	0	0	0	0	0	1	0	1	0	0	1	0	0	0	0	-0.100813022	-0.16828793	-0.195281736	-0.57315314	-0.650796237	0.987410066	-0.765724109	0.557647692	-0.256328636	-0.075406915	-0.713790039	-0.544622577	turquoise	FALSE	-9.817514575	-32.09376123	0	-32.73240106	HCP	K4	1	0	0	0	0
NM_001039192	Gmfg	32.14993	0	0	0	0	0	0	1	0	0	0	1	0	0	0	1	1	0	1	0	1	0	0	0.133326659	0.213814865	0.189635566	0.452399035	0.571064522	-0.756250934	0.724026008	-0.723451062	-0.196037362	-0.232868589	0.53069784	0.188068504	black	FALSE	8.655708822	-27.28361	0	14.97305	ICP	None	0	0	0	0	0
NM_001039195	Gria2	63.97304	0	0	0	0	0	0	0	0	0	0	0	0	0	0	0	0	0	0	0	0	0	0	-0.697707711	0.989169752	-0.18235834	-0.206778045	-0.01067938	-0.148143924	0.321375068	-0.202303207	-0.23104813	-0.508233647	0.123385329	-0.036807703	green	FALSE	2.798586134	-5.009787753	0	30.5797145	HCP	K4andK27	1	1	1	0	0
NM_001039201	Hdhd2	1.104979	0	0	0	0	0	0	0	0	0	0	1	1	1	0	1	0	1	1	0	0	0	1	0.365897016	-0.286848975	0.20892982	0.367619512	0.361075691	-0.443288516	0.294293677	-0.231690039	0.185642286	0.213385841	0.372977094	0.287965253	grey	FALSE	2.539258813	-4.312433131	0	1.470313436	HCP	K4	1	0	0	0	0
NM_001039351	Nolc1	44.16439	0	0	0	0	0	0	1	0	1	0	1	1	1	1	1	1	1	1	0	0	0	1	0.398684668	0.106433893	-0.111764653	0.077035053	0.309987592	-0.744285202	0.843061384	-0.675082635	-0.146166319	-0.22059473	0.58764553	0.212695398	black	FALSE	12.92643731	-44.35030674	0	10.23266587	HCP	K4	1	0	0	0	0
NM_001039388	Wdr37	14.16778	0	0	0	0	0	0	0	0	0	0	0	0	1	0	0	1	1	1	0	1	0	1	-0.689615383	0.981454611	-0.16564349	-0.195970971	-0.00681063	-0.16283368	0.327775999	-0.210438252	-0.225852063	-0.49898339	0.136972255	-0.027593681	green	FALSE	2.860962675	-5.183864064	0	30.66216476	HCP	K4	1	0	0	0	0
NM_001039392	Tmsb10	0.00317634	0	0	0	0	0	0	0	0	0	0	0	0	0	1	1	1	0	1	0	0	0	0	-0.097278242	-0.167120343	-0.192663229	-0.57036493	-0.651788059	0.985648074	-0.763502101	0.559940038	-0.245415131	-0.063846704	-0.702179781	-0.530809442	turquoise	FALSE	-9.749067072	-31.81284763	0	-18.80271604	HCP	K4	1	0	1	0	0
NM_001039466	Trim46	2.44055	0	0	0	0	0	0	0	1	1	0	1	1	0	1	0	0	0	0	0	1	0	0	-0.238560359	0.306351207	0.131803201	0.246353586	0.297516326	-0.449624452	0.29993847	-0.096284658	0.299824918	0.1305996	0.402766269	0.42816188	grey	FALSE	2.592728986	-4.4526782	0	5.614509577	ICP	K4	1	0	0	0	0
NM_001039478	4933421E11Rik	0.2502952	0	0	0	0	0	0	0	0	0	0	0	0	0	1	0	1	0	1	0	0	0	0	-0.098255668	-0.331666219	0.212840145	0.172516098	-0.10783303	0.109480585	-0.511520836	0.64343856	0.70906221	0.881980122	0.290006643	0.663545972	yellow	FALSE	-4.908939669	-12.01946	0	-5.553004	ICP	K4	1	0	1	0	0
NM_001039482	Klhl20	1.839746	0	0	0	0	0	0	0	0	0	1	0	1	0	1	0	0	0	1	0	0	0	0	-0.586465964	0.499996969	-0.032013169	-0.05256303	-0.108047763	-0.00321686	-0.145882398	0.358147118	0.381658735	0.290882303	0.270435944	0.441954913	grey	TRUE	-1.215985758	-1.477556	0	2.116672	HCP	K4	1	0	1	0	0
NM_001039485	9430028L06Rik	7.531665	0	0	0	0	0	0	0	1	0	0	1	0	0	0	0	0	0	0	0	0	0	0	-0.729758939	0.732559607	-0.205763328	-0.056157964	-0.100077554	-0.173234592	0.03627367	0.274880787	0.432271662	0.090168605	0.230378093	0.407663988	green	FALSE	0.299317327	-0.2670812	0	12.39168	ICP	None	0	0	1	0	0
NM_001039493	9430067K14Rik	0.1592912	0	0	0	0	0	0	0	0	0	0	0	0	0	1	0	1	0	1	0	0	0	0	0.678081212	-0.848719635	0.108851527	0.184484661	0.029710285	0.023950369	-0.177506092	0.159926261	0.291899692	0.51376834	0.029914064	0.147824331	grey	FALSE	-1.487372653	-1.95518	0	-8.81015	HCP	K4	1	0	1	0	0
NM_001039514	Dhps	0.09926353	0	0	0	0	0	0	0	1	0	0	1	1	1	1	1	0	1	1	0	1	0	1	-0.066533031	-0.157003925	-0.214593341	-0.58829291	-0.641261848	0.984146219	-0.723345111	0.509498771	-0.308013884	-0.130700608	-0.746348813	-0.6005438	turquoise	TRUE	-8.638626628	-27.21237	0	-46.05859	HCP	K4	1	0	0	0	0
NM_001039519	Gtf2a2	0.1015106	0	0	0	0	0	0	0	1	0	0	1	0	1	1	0	0	1	1	0	0	0	1	0.832091102	-0.867453602	0.075996339	0.12881206	0.076806985	-0.043833577	0.017148975	-0.139560195	-0.038726611	0.19338257	-0.039052554	-0.091864928	tan	FALSE	0.14143487	-0.1188459	1	-13.24512	HCP	K4	1	0	0	0	0
NM_001039520	Dnm2	2.361356	0	0	0	0	0	0	0	0	0	0	0	1	1	0	0	1	0	1	0	0	0	1	-0.136122386	0.06555635	0.788308787	0.746390286	0.813220252	-0.473965564	0.24494802	-0.372704787	0.011838959	-0.014326496	0.256575125	0.176128	salmon	FALSE	2.083360161	-3.194664	0	7.773636	HCP	K4	1	0	1	0	0
NM_001039534	Pstk	0.230492	0	0	0	0	0	0	0	0	0	0	0	0	1	1	0	0	1	1	0	1	0	1	-0.123892753	-0.152412587	-0.188108584	-0.534344755	-0.633753835	0.916752882	-0.750038438	0.591094856	-0.157543291	0.010723944	-0.613479218	-0.422918455	turquoise	FALSE	-9.351420115	-30.17397	0	-8.297649	HCP	K4	1	0	1	0	0
NM_001039537	Lif	0.1487577	1	1	0	0	0	0	0	0	0	0	1	1	1	0	1	1	1	1	0	1	0	1	-0.059270869	-0.251431126	-0.098864613	-0.42467468	-0.557842173	0.904997349	-0.764931409	0.527596392	-0.206640529	0.014709067	-0.653644463	-0.476354353	turquoise	FALSE	-9.7929995	-31.99319	1	-12.04798	HCP	K4	1	0	0	0	0
NM_001039545	Myh2	0.3031895	0	0	0	0	0	0	0	0	0	0	0	0	0	0	0	0	0	0	0	0	0	0	-0.157674223	-0.035400415	-0.170074044	-0.529159831	-0.552483611	0.843700975	-0.631173118	0.488375475	-0.216528195	-0.122502577	-0.631752036	-0.481656079	turquoise	FALSE	-6.7102954	-19.17596	0	-5.386239	ICP	None	0	0	1	0	0
NM_001039546	Myo6	0.1072071	0	0	0	0	0	0	0	0	0	0	0	0	0	0	0	1	0	1	0	0	0	0	-0.007561215	-0.186050418	-0.182589867	-0.572952369	-0.621529215	0.912829472	-0.696182943	0.534494259	-0.219464236	-0.003420446	-0.5858529	-0.446471282	turquoise	FALSE	-7.997153149	-24.53202	0	-17.24299	HCP	K4	1	0	1	0	0
NM_001039578	B130050I23Rik	5.256367	0	0	0	0	0	0	1	1	1	0	0	0	0	0	1	1	0	0	0	0	0	0	-0.646516527	0.881758201	-0.139446597	-0.103144339	0.047805748	-0.187227627	0.304521971	-0.201435209	-0.169010025	-0.432370644	0.117195448	-0.013096608	green	FALSE	2.636365877	-4.56851	0	11.65697	HCP	K4	1	0	0	0	0
NM_001039586	6230410P16Rik	2.729734	0	1	0	0	0	0	1	1	1	1	0	0	1	0	1	0	0	0	0	1	1	0	-0.136817486	0.524813742	-0.039782053	0.144839116	0.348610711	-0.549950261	0.652527749	-0.520420214	-0.169895442	-0.362220296	0.337911065	0.088696923	black	FALSE	7.100991573	-20.79274869	0	8.909592845	ICP	None	0	0	1	0	0
NM_001039655	Rasgrf1	0.01054163	0	0	1	1	1	1	0	0	0	0	0	0	0	0	0	0	0	0	1	0	0	0	-0.031815328	-0.146751863	-0.17826216	-0.492151441	-0.558310666	0.851083979	-0.659692721	0.498030999	-0.212016196	-0.016865881	-0.607636165	-0.461251798	turquoise	FALSE	-7.238468426	-21.36432414	0	-4.644017523	HCP	K4andK27	1	1	0	0	0
NM_001039692	Arhgap12	12.71429	0	0	0	0	0	0	1	1	1	0	0	0	0	1	1	1	1	1	0	0	0	0	-0.312939204	0.31699626	0.088830332	0.327063567	0.242569183	-0.570266991	0.234030435	0.111835536	0.647753954	0.515363704	0.759153626	0.869249925	red	FALSE	1.984988994	-2.972378415	0	8.727833092	HCP	K4	1	0	1	0	0
NM_001039701	Il1rn	0.008683523	0	0	0	0	0	0	0	0	0	0	0	0	0	0	0	0	0	0	0	0	0	0	-0.077153445	-0.162043715	-0.197694189	-0.572213968	-0.650228908	0.987879249	-0.759167901	0.562398398	-0.24578306	-0.052051047	-0.702050801	-0.53165107	turquoise	FALSE	-9.617926693	-31.27362	0	-17.21062	LCP	None	0	0	1	0	0
NM_001039878	Strn4	1.563663	0	0	0	0	0	0	0	1	1	0	0	1	0	1	0	1	1	1	0	1	0	1	-0.098243567	0.084624621	-0.03613644	0.36834978	0.256085631	-0.649760269	0.331438922	-0.041217301	0.577990609	0.316785351	0.477723878	0.596606234	red	FALSE	2.896855255	-5.285117372	0	7.820355681	HCP	K4	1	0	0	0	0
NM_001039965	1200003I07Rik	3.121585	0	0	0	0	0	0	1	1	1	0	0	1	1	0	0	0	0	1	0	0	0	1	-0.137664233	0.012413989	0.050770904	0.295736268	0.147542756	-0.428133665	0.07267282	0.186918604	0.651187706	0.595855801	0.599008298	0.756514489	red	FALSE	0.600864213	-0.597967791	0	6.615733492	HCP	K4	1	0	0	0	0
NM_001040085	Sytl2	0.04012208	0	0	0	0	0	0	0	0	0	0	0	0	0	0	0	1	0	0	0	0	0	0	-0.086432519	-0.159375109	-0.193736595	-0.540547572	-0.636131403	0.940702566	-0.761164341	0.604165976	-0.163830963	0.027766113	-0.650217214	-0.452547344	turquoise	FALSE	-9.677949793	-31.52058971	0	-8.05301664	ICP	None	0	0	0	0	0
NM_001040111	Centd2	0.7701573	0	0	0	0	0	0	0	0	0	0	1	0	1	1	1	1	0	1	0	0	0	0	-0.259295339	0.134455276	0.192126755	-0.137830374	-0.120967777	0.60054324	-0.447266898	0.27149136	-0.237723803	-0.219479658	-0.577778311	-0.480596517	turquoise	FALSE	-4.123719931	-9.174316	0	-2.559413	HCP	K4	1	0	1	0	0
NM_001040435	Tacc3	5.140457	0	0	0	0	0	0	0	0	0	0	0	1	1	1	0	0	1	1	0	0	0	1	0.18440556	0.120522231	0.137877132	0.445865017	0.547794116	-0.806683358	0.726272549	-0.645722299	-0.02786124	-0.107543768	0.562443136	0.298627841	black	FALSE	8.712448556	-27.52018	0	20.72925	HCP	K4	1	0	0	0	0
NM_001040682	Clmn	0.04370995	0	1	0	0	0	0	0	1	0	0	1	0	0	0	1	0	0	0	0	0	0	0	-0.078637243	-0.169297995	-0.211847658	-0.589760519	-0.664394655	0.98739187	-0.756368773	0.564779214	-0.24429955	-0.059680348	-0.700919599	-0.531177466	turquoise	FALSE	-9.534846737	-30.93135412	0	-24.9983371	HCP	K4	1	0	1	0	0
NM_001040690	Rap1gds1	0.2047775	0	0	0	0	0	0	0	0	0	0	0	1	1	0	1	1	0	1	0	0	0	1	-0.183433761	-0.285522727	-0.147711232	-0.30839465	-0.554548485	0.708058761	-0.82113343	0.913322948	0.486923077	0.524724288	-0.395222546	0.071386283	midnightblue	TRUE	-11.86404315	-40.28524926	0	-23.53819878	HCP	K4	1	0	0	0	0
NM_001040691	Ung	142.46	0	0	0	0	0	0	0	0	0	0	0	1	1	1	1	0	1	1	0	1	0	1	0.256173087	0.257454725	0.011633867	0.246486748	0.520567774	-0.795122438	0.91064706	-0.820889528	-0.275782187	-0.414820094	0.479751647	0.072694057	black	FALSE	18.17439186	-62.35099396	0	22.56790946	HCP	K4	1	0	1	0	0
NM_001040699	Mtmr7	5.467884	0	0	0	0	0	0	1	0	0	0	0	0	1	1	1	0	1	1	0	0	0	1	-0.651194929	0.946449429	-0.160917163	-0.201749927	0.001816322	-0.112902934	0.316300064	-0.223702895	-0.289120159	-0.525761342	0.121742945	-0.070878402	green	FALSE	2.749435373	-4.874328	0	9.281425	HCP	K4	1	0	0	0	0
NM_001042418	Cabyr	0.01391093	0	0	0	0	0	0	0	0	0	0	0	0	0	0	1	1	0	1	0	0	0	0	-0.092780966	-0.166381353	-0.199801742	-0.578686428	-0.657851983	0.992989749	-0.767505567	0.563529347	-0.253070841	-0.066997968	-0.711016525	-0.540874926	turquoise	FALSE	-9.873004075	-32.32121902	0	-44.82669346	HCP	K4	1	0	0	0	0
NM_001042438	Zhx1	1.131803	0	0	0	0	0	0	0	0	0	0	0	0	0	1	0	0	1	0	0	0	0	0	-0.293109335	-0.028746526	-0.107423124	0.038160288	-0.22484845	-0.053152214	-0.342970229	0.690808803	0.904758346	0.787330557	0.302754394	0.752020599	blue	FALSE	-3.010822569	-5.61179972	1	0.627429069	HCP	K4andK27	1	1	1	0	0
NM_001042451	Snca	0.1928049	0	0	0	0	0	0	0	0	0	0	0	0	1	0	0	0	0	0	0	0	0	0	-0.203415165	-0.11248298	-0.170505807	-0.49358823	-0.606351085	0.895474815	-0.750513596	0.60792234	-0.109170291	0.03110042	-0.591847242	-0.381892478	turquoise	FALSE	-9.364979587	-30.23003357	0	-7.23649798	ICP	K4andK27	1	1	1	0	0
NM_001042484	Golga7	0.2029075	0	0	0	0	0	0	0	0	0	1	0	0	0	0	0	0	0	1	0	0	0	0	0.660450105	-0.880066293	0.146164811	0.176197345	0.014461696	0.01908271	-0.220048443	0.211876763	0.340101436	0.580538186	0.078791742	0.22197467	tan	FALSE	-1.860160439	-2.700259799	0	-15.2075682	HCP	K4	1	0	0	0	0
NM_001042491	Anapc5	7.023444	0	0	0	0	0	0	0	0	1	0	1	0	1	1	0	1	1	1	0	0	0	1	0.149955111	0.168546633	0.113800033	0.456542255	0.591231809	-0.927293988	0.785499092	-0.57915598	0.172272365	0.003524598	0.648360759	0.457114161	black	FALSE	10.4666032	-34.73774359	0	16.97716766	HCP	K4	1	0	1	0	0
NM_001042499	Rabl3	1.633068	0	0	0	0	0	0	0	1	0	0	0	0	1	0	0	1	0	1	0	0	0	0	-0.371720731	0.093913455	0.555478038	0.647954845	0.516201533	-0.400303562	7.09E-05	0.083763869	0.510571819	0.346916771	0.336871638	0.513497741	magenta	FALSE	0.000584589	-0.000464831	1	6.398188	HCP	K4	1	0	0	0	0
NM_001042513	Txnrd1	90.94256	0	0	0	0	0	0	0	0	0	0	1	1	1	1	0	1	1	1	0	0	0	1	0.075956234	0.024551633	0.172205929	0.485955089	0.497341342	-0.834594492	0.533382471	-0.273591403	0.471444281	0.293487104	0.657693063	0.643580095	cyan	FALSE	5.199809383	-13.12609424	0	23.99961716	HCP	K4	1	0	1	0	0
NM_001042527	Blm	4.513885	0	0	0	0	0	0	1	1	0	0	0	0	1	0	1	1	1	1	0	0	0	1	0.027271183	0.323144651	-0.064380001	0.08687123	0.216783729	-0.616022919	0.568333176	-0.286098756	0.17061502	0.20120135	0.9007895	0.673800168	cyan	FALSE	5.69592109	-15.06518959	0	6.524589452	HCP	K4	1	0	0	0	0
NM_001042528	Cacna1b	0.03144346	0	0	0	0	0	0	0	1	0	0	0	0	0	0	0	0	0	0	0	0	0	0	-0.056444178	-0.153529973	-0.191009068	-0.546107484	-0.617416027	0.942289622	-0.722026459	0.545732226	-0.234729194	-0.034203776	-0.674830308	-0.511004265	turquoise	FALSE	-8.60569459	-27.07499025	0	-7.915059393	HCP	K4andK27	1	1	0	0	0
NM_001042534	Capg	0.9260266	0	0	0	0	0	0	0	0	0	0	0	1	0	0	0	0	0	1	0	1	0	0	-0.130076011	-0.10519352	0.802334462	0.670509294	0.664050287	-0.039714055	-0.086509636	-0.264885371	-0.233136068	-0.139631488	-0.185300513	-0.22527474	brown	TRUE	-0.716061241	-0.741486	0	-0.6598548	LCP	None	0	0	0	0	0
NM_001042556	Bxdc1	12.27959	0	0	0	0	0	0	1	1	1	0	0	1	1	0	0	0	0	1	0	1	0	1	-0.681273533	0.967234545	-0.166695544	-0.191018295	0.002436473	-0.148400708	0.317200467	-0.175350203	-0.191676896	-0.452150933	0.169945635	0.018739058	green	FALSE	2.758136326	-4.89819746	0	12.00161372	HCP	K4	1	0	1	0	0
NM_001042558	Apaf1	2.011124	0	0	0	0	0	0	0	0	0	0	1	1	1	1	0	0	0	1	0	0	0	1	-0.261330185	0.012146913	0.103772014	0.276930139	0.040687236	-0.307048605	-0.150533347	0.442608152	0.819298652	0.79893632	0.604739638	0.901619665	red	TRUE	-1.255637855	-1.543908734	0	9.183594579	HCP	K4	1	0	0	0	0
NM_001042565	Wsb1	3.746436	0	0	0	0	0	0	0	1	1	0	0	1	1	1	1	0	0	1	0	0	0	1	-0.274104222	0.141040893	0.265249121	0.247465227	0.118979791	-0.309684713	-0.056877796	0.303120447	0.627151159	0.616708003	0.699614812	0.828567951	red	TRUE	-0.469786838	-0.4462709	0	4.002103	ICP	None	0	0	1	0	0
NM_001042592	Arrdc4	0.301138	0	0	0	0	0	0	0	0	0	0	0	0	1	0	0	0	0	1	0	0	0	0	-0.028955486	-0.066301498	-0.289606178	-0.653614971	-0.624060945	0.91030233	-0.563452304	0.368707745	-0.417446239	-0.270074305	-0.721159256	-0.656724005	turquoise	TRUE	-5.624105339	-14.78093589	0	-15.01809984	HCP	K4	1	0	1	0	0
NM_001042593	Hbs1l	15.0579	0	0	0	0	0	0	1	0	0	0	0	0	0	0	0	0	0	1	0	0	0	0	0.082941232	0.186316013	0.16276047	0.467700535	0.585803807	-0.892211246	0.726176973	-0.480058741	0.258123144	0.111171107	0.727990484	0.576544436	cyan	FALSE	8.710022706	-27.51007134	0	13.96207146	HCP	K4	1	0	1	0	0
NM_001042611	Cp	0.06575861	0	0	0	0	0	0	0	0	0	0	0	0	0	0	0	0	0	0	0	0	0	0	-0.094372719	-0.142272419	-0.184474472	-0.559415752	-0.630764504	0.952540901	-0.748521192	0.558728783	-0.226757663	-0.037768345	-0.664372964	-0.49155474	turquoise	FALSE	-9.308343695	-29.9957777	0	-9.15230254	LCP	None	0	0	1	0	0
NM_001042613	Sepp1	2.430411	0	0	0	0	0	0	0	0	0	0	0	0	0	0	0	1	0	0	0	0	0	0	-0.144454887	-0.068870524	-0.094610796	0.123023625	-0.105643392	-0.202425345	-0.150169018	0.512580774	0.850417794	0.671758608	0.343406024	0.693294162	blue	TRUE	-1.252528699	-1.538663448	0	4.877615991	ICP	None	0	0	0	0	0
NM_001042615	Htra3	0.08869977	0	0	0	0	0	0	0	1	0	0	1	0	0	0	0	0	0	0	1	0	0	0	-0.077280208	-0.185961222	-0.113266606	-0.454177906	-0.507672624	0.937520883	-0.715112878	0.500020072	-0.254223943	-0.093154126	-0.744589812	-0.57144634	turquoise	FALSE	-8.436188844	-26.36736589	0	-20.31807456	HCP	K4andK27	1	1	0	0	0
NM_001042620	Dhx15	5.950465	0	0	0	0	0	0	0	0	0	0	0	1	1	0	1	0	1	1	0	0	0	1	-0.067481999	0.15725709	0.098465682	0.248785697	0.227225536	-0.604021985	0.316691215	-0.03161412	0.502242166	0.527545558	0.893970538	0.861083099	cyan	FALSE	2.753214207	-4.884688669	0	14.72853308	HCP	K4	1	0	0	0	0
NM_001042634	Clk1	6.040787	0	0	0	0	0	0	1	1	1	0	0	0	0	1	1	0	1	1	0	0	0	0	-0.293242675	0.211572487	-0.032663769	0.074040549	-0.070542486	-0.276193969	-0.024059327	0.349028387	0.63906563	0.68728441	0.759084051	0.912786915	red	TRUE	-0.198455741	-0.170455462	0	3.75757786	HCP	K4	1	0	1	0	0
NM_001042652	Nusap1	0.101146	0	0	0	0	0	0	0	1	0	1	1	1	1	0	0	0	0	1	0	0	0	1	-0.121222091	-0.13720551	-0.197491217	-0.573249709	-0.650317741	0.98358919	-0.755862468	0.552928988	-0.253401285	-0.083046134	-0.705624353	-0.53792838	turquoise	FALSE	-9.519951033	-30.86993476	0	-18.6815042	HCP	K4	1	0	0	0	0
NM_001042655	Tbc1d17	1.950214	0	0	0	1	0	0	1	1	0	0	0	1	1	1	0	0	1	1	0	1	0	1	-0.043280505	0.190464502	0.193260113	0.446666055	0.575075346	-0.500431682	0.519621793	-0.534133773	-0.137180009	-0.334137776	-0.001288798	-0.108535418	salmon	FALSE	5.015132465	-12.42059	0	5.653722	HCP	K4	1	0	0	0	0
NM_001042659	Fzd5	0.2636587	1	1	0	0	0	0	1	0	0	0	1	0	1	1	1	0	1	1	0	1	0	1	0.756473988	-0.402104845	-0.134737454	-0.13777994	-0.031353827	-0.235322915	0.363097981	-0.321638827	-0.161778246	0.098957214	0.448827401	0.129054228	tan	TRUE	3.213501007	-6.211703798	0	-7.00011029	HCP	K4	1	0	0	0	0
NM_001042674	Rbpms	4.503151	1	1	0	0	0	0	0	1	1	0	1	1	0	1	0	1	0	1	0	1	0	0	-0.15085503	0.020692314	-0.105785105	0.255702597	0.071845536	-0.463732729	0.09358972	0.330788854	0.875303171	0.595121642	0.447954857	0.750148473	blue	TRUE	0.775162905	-0.818867446	0	8.244353157	HCP	K4	1	0	0	0	0
NM_001042699	4831426I19Rik	0.1396463	0	0	0	0	0	0	1	0	0	0	1	1	0	1	1	1	0	0	0	0	0	0	0.306102163	-0.544216036	0.141706383	0.051528388	-0.027287735	0.320937101	-0.323260667	0.187397494	0.006218403	0.152358345	-0.357624248	-0.233901095	grey	FALSE	-2.816916086	-5.060692	0	-6.366925	LCP	None	0	0	0	0	0
NM_001042726	Pcdh8	0.01944939	0	1	1	1	1	1	0	0	0	0	0	0	0	0	1	1	0	0	1	1	0	0	-0.103044909	-0.168305923	-0.198515823	-0.575485122	-0.658136165	0.986896566	-0.771032799	0.569719508	-0.236822475	-0.061329406	-0.707221935	-0.529357187	turquoise	FALSE	-9.984524111	-32.77758549	0	-22.51204262	HCP	K4andK27	1	1	0	0	0
NM_001042727	Rarg	92.7013	0	0	0	0	0	0	1	0	0	1	1	1	1	1	1	1	0	1	0	0	0	1	0.304401089	0.216595105	-0.179766587	0.105607199	0.295170499	-0.739066756	0.860879461	-0.746170966	-0.248207711	-0.415745303	0.41216605	0.037205132	black	TRUE	13.95217955	-48.14077	1	18.49758	HCP	K4	1	0	1	0	0
NM_001042743	Mast2	4.769723	1	0	0	0	0	0	0	1	0	0	0	0	0	1	0	0	1	1	0	0	0	0	-0.668132723	0.807100341	-0.118108815	-0.129099726	-0.036491351	-0.108920279	0.145581105	0.025548406	0.033998263	-0.156442583	0.256916307	0.214954803	green	FALSE	1.213419937	-1.473302624	0	7.002729694	HCP	K4	1	0	0	0	0
NM_001042752	Neo1	3.471257	0	0	0	0	0	0	0	0	0	0	0	0	0	0	0	0	1	1	0	0	0	0	-0.709663495	0.965840961	-0.183208945	-0.202682959	-0.039228109	-0.132764012	0.261925073	-0.122672732	-0.14098922	-0.405761862	0.14392744	0.027974301	green	TRUE	2.23802286	-3.557913105	0	17.22687749	HCP	K4	1	0	0	0	0
NM_001042760	Slc22a18	9.902024	0	0	0	0	0	0	0	1	0	0	0	0	0	0	0	0	0	0	0	1	0	0	-0.280077518	0.194080361	0.807624686	0.707182721	0.79928024	-0.385661942	0.189400233	-0.354534989	-0.063724069	-0.078245125	0.176354801	0.109004094	brown	FALSE	1.590624684	-2.151300304	0	8.046154341	ICP	K4	1	0	0	0	0
NM_001042767	Proc	0.3888869	0	0	0	0	0	0	0	0	0	0	0	0	0	0	0	0	1	0	0	1	0	0	-0.104170967	-0.146476489	-0.114439884	-0.377059999	-0.436021232	0.719530254	-0.541888103	0.344573767	-0.254208142	-0.18477226	-0.619703966	-0.515842069	turquoise	FALSE	-5.316818792	-13.57797009	0	-4.039746618	ICP	None	0	0	1	0	0
NM_001043228	Dntt	0.4297685	0	0	0	0	0	0	0	1	0	0	1	0	0	0	0	0	0	0	0	0	0	0	-0.019764101	-0.095954213	-0.155502212	-0.450390459	-0.457651683	0.702547666	-0.475332051	0.31651548	-0.291248376	-0.14442395	-0.50910707	-0.46262687	turquoise	FALSE	-4.455171218	-10.34726741	0	-4.931641542	LCP	None	0	0	1	0	0
NM_001043354	Rorb	5.113736	0	0	0	0	0	0	0	0	0	0	0	0	0	0	0	0	0	0	1	0	0	0	-0.59520732	0.867708098	-0.172206745	-0.075023106	0.082300011	-0.242826606	0.378821427	-0.235943108	-0.157090555	-0.424514114	0.164246833	0.028480103	green	FALSE	3.37541166	-6.707681	1	9.066558	HCP	K4andK27	1	1	1	0	0
NM_001044371	Rad17	2.60073	0	0	0	0	0	0	0	0	0	0	0	1	1	0	0	1	0	1	0	1	0	1	-0.027513155	0.121684875	0.127928919	0.250576679	0.225751098	-0.563966214	0.300929034	-0.041439567	0.448490452	0.509760233	0.915746644	0.850001858	cyan	FALSE	2.602142715	-4.477562021	0	6.299370173	HCP	K4	1	0	0	0	0
NM_001044389	Clpx	0.3856167	0	0	0	0	0	0	0	0	0	0	1	0	0	0	0	0	1	1	0	0	0	0	-0.066124142	-0.112855044	-0.026517426	-0.383321527	-0.46229369	0.688842064	-0.617297829	0.548427179	-0.005501947	0.239546592	-0.260770849	-0.102921645	turquoise	FALSE	-6.470289921	-18.19005257	0	-4.419219523	HCP	K4	1	0	0	0	0
NM_001044697	Zfp2	0.1181204	0	0	0	0	0	0	0	0	0	0	0	0	0	1	1	0	1	1	0	1	0	0	-0.232149645	-0.085551632	-0.259182503	-0.587904046	-0.727572654	0.938122563	-0.816581175	0.742692494	0.003328621	0.145151193	-0.536614122	-0.273642018	turquoise	FALSE	-11.66552965	-39.51052366	1	-13.12095486	HCP	K4	1	0	1	0	0
NM_001044718	Zfp41	1.601774	1	0	0	0	0	0	0	1	0	0	0	0	1	1	1	0	1	1	0	1	0	1	-0.366645828	0.658287421	-0.34246181	-0.211188668	-0.072667805	-0.208784192	0.351540385	-0.106452404	0.004247061	-0.275018602	0.146245025	0.087733194	green	FALSE	3.096518648	-5.862539379	1	7.307086016	HCP	K4	1	0	0	0	0
NM_001044720	Abcc9	5.219355	0	1	0	0	0	0	0	0	0	0	1	0	0	0	0	0	0	0	0	1	0	0	-0.325216876	0.272891353	0.102956291	0.32389242	0.226876734	-0.317796887	0.136233575	-0.058880826	0.210269253	0.062210556	0.243802337	0.285159801	grey	FALSE	1.133983251	-1.344064602	0	3.246075553	HCP	None	0	0	1	0	0
NM_001044741	Cacnb3	0.4357852	0	0	1	0	1	1	1	0	0	0	0	0	0	1	1	0	0	0	0	1	0	0	-0.103170059	-0.33393531	-0.040457693	0.082188896	-0.202793445	0.130826455	-0.456491668	0.652607765	0.745286631	0.586169892	-0.123286549	0.342090756	blue	TRUE	-4.230875109	-9.548641	0	-9.471268	ICP	K4andK27	1	1	0	0	0
NM_001044744	Gcdh	0.5086908	0	0	0	0	0	0	0	1	0	0	1	1	1	1	0	1	1	1	0	1	0	1	-0.078157886	-0.014681258	-0.225859314	-0.555827391	-0.514548835	0.856534021	-0.504548353	0.272782455	-0.484783995	-0.362569752	-0.731495326	-0.70713569	turquoise	FALSE	-4.818962384	-11.68233777	0	-11.27344399	ICP	K4	1	0	0	0	0
NM_001044747	Zfp68	0.0560207	0	0	0	0	0	0	0	0	0	0	0	0	0	0	0	0	0	1	0	1	0	0	-0.152172436	-0.158973421	-0.198676317	-0.569311434	-0.686190566	0.981777875	-0.816833937	0.678769122	-0.100983656	0.071595459	-0.633289398	-0.399339887	turquoise	FALSE	-11.67637695	-39.55297615	1	-17.57495429	HCP	K4	1	0	1	0	0
NM_001044750	4930517K23Rik	0.6046601	0	0	0	0	0	0	0	0	0	0	1	0	0	0	0	0	0	0	0	0	0	0	0.349032753	-0.500321083	0.123778629	0.243070336	0.112396666	-0.121095879	-0.074178923	0.165718168	0.413084272	0.474034792	0.114988642	0.287752945	grey	FALSE	-0.613384973	-0.613101673	0	-3.400330763	LCP	None	0	0	1	0	0
NM_001045484	Mef2b	0.3981974	0	0	0	0	0	0	0	0	1	0	1	1	0	1	0	1	0	1	0	1	0	0	-0.159286496	-0.101769979	0.112436782	-0.224455119	-0.213393684	0.741313569	-0.559016478	0.310799916	-0.302589341	-0.170407003	-0.693136112	-0.55774402	turquoise	FALSE	-5.559587028	-14.52652619	1	-5.364594094	ICP	K4	1	0	0	0	0
NM_001045486	Zfp180	2.385419	0	0	0	1	0	0	0	0	0	0	1	0	0	0	0	0	0	1	0	0	0	0	-0.392500792	0.501260501	0.329957099	0.206570303	0.356575993	-0.291194026	0.228414792	-0.102604369	0.108368268	-0.011098409	0.380260317	0.320185905	green	FALSE	1.934702604	-2.861411	0	4.242472	HCP	K4	1	0	1	0	0
NM_001045489	Mfge8	0.3235751	0	1	0	0	0	0	0	0	0	0	0	0	0	1	0	0	0	0	0	0	0	0	-0.146157289	-0.135709653	-0.036045509	-0.396722276	-0.495064902	0.905058153	-0.747139197	0.516650972	-0.220494273	-0.051538048	-0.648984773	-0.491656993	turquoise	TRUE	-9.269396668	-29.83456826	0	-10.14931412	HCP	K4	1	0	1	0	0
NM_001045555	Tulp2	1.432106	0	0	0	0	0	0	0	1	0	0	1	1	0	1	0	1	1	0	0	1	0	0	-0.284458301	0.447990719	-0.129344588	-0.098344814	-0.03598225	-0.031308119	0.14893363	-0.024449416	-0.044125744	-0.221317468	0.046104319	-0.009587366	grey	FALSE	1.241989844	-1.52093771	0	3.20863558	ICP	K4	1	0	1	0	0
NM_001045863	Rdbp	3.828142	0	0	0	0	0	0	0	0	0	0	1	1	0	0	0	0	0	0	0	0	0	0	0.266362447	0.101469848	0.15888276	0.477912995	0.704602129	-0.783320913	0.841842936	-0.79820897	-0.197808768	-0.3852719	0.267425276	-0.025771029	black	FALSE	12.86219041	-44.1084504	1	23.8992093	HCP	K4	1	0	0	0	0
NM_001045959	Mink1	33.97309	0	0	0	0	0	0	0	0	0	0	0	1	0	0	1	1	0	1	0	1	0	0	0.095145907	0.19262773	0.149958724	0.480160347	0.576345788	-0.907450081	0.734186415	-0.538469348	0.194495845	0.014294644	0.635426518	0.467574582	black	FALSE	8.917114114	-28.37244039	0	24.68371734	HCP	K4	1	0	0	0	0
NM_001046637	Snrpa	27.62899	0	0	0	0	0	0	1	0	0	0	0	1	1	0	0	1	1	1	0	0	0	1	0.208760338	0.249814482	0.00425533	0.347146639	0.585693023	-0.902492117	0.93107354	-0.770359359	-0.090018324	-0.327927241	0.449212466	0.152583424	black	FALSE	21.04486038	-70.83571443	0	28.58196858	HCP	K4	1	0	0	0	0
NM_001048008	Agtpbp1	0.4389878	0	0	0	0	0	0	0	0	0	0	0	0	1	0	0	0	0	0	0	0	0	0	-0.153534418	-0.15306774	-0.126930144	-0.398390009	-0.5268021	0.723512628	-0.690602508	0.638057714	0.083867132	0.156011342	-0.440373137	-0.189717022	turquoise	FALSE	-7.874145921	-24.01762221	0	-6.446265526	HCP	K4	1	0	1	0	0
NM_001048054	Dusp16	2.91476	0	0	0	0	0	1	0	0	0	0	1	0	0	0	1	0	1	0	0	1	0	0	-0.338575016	0.150213956	0.148828788	0.287577726	0.107700205	-0.314616177	-0.05238193	0.335770015	0.69254746	0.620732852	0.619447521	0.825873658	red	TRUE	-0.43254629	-0.4053954	0	2.393219577	HCP	K4	1	0	1	0	0
NM_001048057	Rpl38	8.475708	0	0	0	0	0	0	0	0	0	0	1	1	1	1	0	0	0	1	0	1	0	1	0.260406173	0.111372265	0.104330708	0.430260567	0.626679312	-0.822418154	0.809180093	-0.706122832	-0.069829393	-0.190766745	0.457896953	0.185097392	black	FALSE	11.35656277	-38.29563611	0	17.18570816	HCP	K4	1	0	0	0	0
NM_001048060	5133401N09Rik	0.2899051	0	0	0	0	0	0	0	0	0	0	0	0	0	0	1	1	0	1	0	1	0	0	-0.008996126	-0.264177421	-0.130918167	-0.363390399	-0.475366454	0.875567514	-0.682880691	0.443217369	-0.250653202	-0.086751872	-0.794107827	-0.60154365	turquoise	TRUE	-7.708347449	-23.32451999	0	-9.201720387	ICP	K4	1	0	0	0	0
NM_001048139	Bdnf	6.042407	0	1	1	0	1	1	0	0	0	0	0	0	0	0	0	0	0	0	0	0	0	0	-0.319132402	0.242840221	0.002198474	0.14256274	0.038764302	-0.256496205	0.026202561	0.23387961	0.511766084	0.375882106	0.349334942	0.546214157	red	FALSE	0.216146067	-0.186906878	0	2.905031113	HCP	K4andK27	1	1	0	0	0
NM_001048143	Mon1b	6.679953	1	0	0	0	0	0	0	1	1	0	0	0	0	0	0	1	0	1	0	1	0	0	-0.769624708	0.914732583	-0.057008761	-0.095158667	0.057710583	-0.121617654	0.193558292	-0.068610377	-0.08401683	-0.319139422	0.150022307	0.088603485	green	FALSE	1.62688903	-2.222054674	0	9.755630877	HCP	K4	1	0	0	0	0
NM_001048147	Ghr	0.008050405	0	0	0	0	0	0	0	0	0	0	0	0	0	0	0	0	0	0	1	1	0	0	-0.105546765	-0.161150314	-0.20380202	-0.564294346	-0.666812025	0.982219449	-0.791634212	0.629032806	-0.152986024	0.017547776	-0.678538986	-0.465673974	turquoise	FALSE	-10.68417841	-35.61519	0	-13.99966	LCP	None	0	0	1	0	0
NM_001048168	Nfyc	12.5601	0	0	0	0	0	0	0	0	0	0	0	1	1	1	1	0	1	1	0	0	0	1	0.145166862	0.028943316	0.284352615	0.57956458	0.662033736	-0.866867729	0.659240184	-0.557819219	0.154740983	0.000595525	0.535124645	0.377777768	salmon	FALSE	7.229683952	-21.32777	1	22.09526	LCP	None	0	0	1	0	0
NM_001048175	Adam28	0.6245818	0	0	0	0	0	0	0	0	0	0	0	0	0	0	0	0	0	0	0	0	0	0	-0.234008938	0.082411401	-0.164187323	-0.403593715	-0.476182192	0.637747319	-0.518089313	0.453134589	-0.069225917	0.037788887	-0.342031065	-0.1960115	turquoise	FALSE	-4.994904051	-12.343914	0	-2.855942766	ICP	None	0	0	1	0	0
NM_001048177	Jak2	0.09219358	1	1	0	0	0	0	0	1	0	0	0	0	1	1	0	0	1	0	0	1	0	0	-0.12453247	-0.188937812	-0.190976256	-0.534629512	-0.666077632	0.967561114	-0.823362028	0.663882093	-0.106563925	0.078436881	-0.641790072	-0.410204039	turquoise	TRUE	-11.96373549	-40.67255297	0	-18.84724916	HCP	K4	1	0	0	0	0
NM_001048192	Agbl5	0.4208691	0	0	0	0	0	0	0	0	0	0	0	1	1	0	0	0	1	1	0	0	0	1	0.542117296	-0.672819264	-0.013846332	0.123930523	0.015678368	-0.017082933	-0.076148447	0.116054581	0.265372134	0.351776775	-0.065802193	0.076781051	grey	FALSE	-0.629764704	-0.633070573	0	-8.801693973	HCP	K4	1	0	0	0	0
NM_001048207	Gypc	0.9340646	0	0	0	0	0	0	0	0	0	0	0	0	0	0	1	0	0	0	1	0	0	0	-0.204143908	-0.036812265	-0.060308815	0.092384954	-0.084379412	-0.023202321	-0.224841434	0.466727914	0.631736459	0.495209765	0.14727911	0.447208136	blue	FALSE	-1.902810739	-2.791974	0	-0.2138723	HCP	K4	1	0	0	0	0
NM_001048208	Med14	0.04503939	0	0	0	0	0	0	0	0	0	0	0	0	0	0	0	0	0	1	0	0	0	0	-0.1022836	-0.16259131	-0.197612526	-0.58041089	-0.660535838	0.990593723	-0.769992563	0.569606962	-0.245409055	-0.05912807	-0.697962606	-0.526429765	turquoise	FALSE	-9.951403276	-32.64215576	1	-32.39276405	HCP	K4	1	0	0	0	0
NM_001048267	Tnpo1	1.451065	0	1	0	0	0	0	0	1	0	0	0	0	0	0	1	1	1	1	0	1	0	0	-0.338589459	0.138406967	-0.163112243	-0.085118491	-0.285565672	-0.030742238	-0.278125253	0.65094117	0.792979326	0.762560961	0.493877231	0.82124226	red	TRUE	-2.387686191	-3.925138	0	2.528721	HCP	K4	1	0	0	0	0
NM_001076676	Usp33	0.06464894	0	0	0	0	0	0	0	0	0	0	0	1	0	0	1	1	1	1	0	0	0	1	-0.138073391	-0.150936219	-0.209555215	-0.579155639	-0.689663994	0.989600381	-0.807787889	0.654788377	-0.136293702	0.042444918	-0.650194974	-0.42993549	turquoise	FALSE	-11.30024042	-38.07300038	0	-21.83903043	HCP	K4	1	0	1	0	0
NM_001077184	Bsg	160.9365	0	0	0	0	0	0	0	0	0	0	1	1	1	1	1	0	0	1	0	1	0	1	0.039558635	0.177179418	0.386961863	0.688281818	0.839468941	-0.874587236	0.727114825	-0.642510493	0.064581135	-0.153244943	0.424036797	0.248733148	salmon	FALSE	8.733873134	-27.60947945	0	19.21192736	HCP	K4	1	0	1	0	0
NM_001077189	Fcgr2b	35.0202	0	0	0	0	0	0	1	0	0	0	1	0	0	0	1	1	0	0	0	0	0	0	-0.700568122	0.982089442	-0.175963608	-0.189313116	0.003932336	-0.160113265	0.319346357	-0.196702023	-0.210067261	-0.49725458	0.123054745	-0.027305654	green	FALSE	2.778906436	-4.955368741	0	25.55975711	LCP	None	0	0	1	0	0
NM_001077190	Abi1	0.03291198	0	1	0	0	0	0	1	1	0	0	1	0	0	1	0	0	0	1	0	0	0	0	-0.080311367	-0.169008284	-0.192079393	-0.570134847	-0.648781108	0.9827134	-0.764300112	0.584915398	-0.219149487	-0.024824713	-0.687296812	-0.508527463	turquoise	FALSE	-9.773552728	-31.91338111	0	-18.7984996	HCP	K4	1	0	0	0	0
NM_001077237	BC003331	0.02275471	0	0	0	0	0	0	0	0	0	0	0	1	1	1	0	1	1	1	0	1	0	1	-0.139407607	-0.173891008	-0.193551855	-0.560421108	-0.676638344	0.984073656	-0.820194779	0.668472287	-0.120640862	0.067179155	-0.648926176	-0.418089689	turquoise	FALSE	-11.82255589	-40.12372354	0	-20.76936482	HCP	K4	1	0	1	0	0
NM_001077264	Ap2a1	0.08048869	0	0	0	0	0	0	0	1	1	0	0	0	0	1	0	0	0	1	0	1	0	0	-0.093478325	-0.158868483	-0.205723983	-0.571661243	-0.648788418	0.984639831	-0.754648407	0.55521038	-0.245418841	-0.070995657	-0.712551093	-0.538274396	turquoise	TRUE	-9.48439475	-30.7232626	0	-16.7612699	HCP	K4	1	0	0	0	0
NM_001077265	Hnrpd	136.7518	0	1	0	0	0	0	0	0	1	0	0	1	1	1	1	0	1	1	0	0	0	1	-0.704753525	0.985553552	-0.178920946	-0.203990714	-0.021489572	-0.148087337	0.306853982	-0.187905337	-0.215344873	-0.486664749	0.14300472	-0.013108305	green	FALSE	2.658644809	-4.62812135	1	24.55610242	HCP	K4	1	0	0	0	0
NM_001077348	2310076L09Rik	0.06004909	0	0	0	0	0	0	0	1	0	0	0	0	0	0	1	0	0	0	0	0	0	0	0.599474874	-0.814141786	0.173294265	0.223459195	0.07336854	0.13082959	-0.212161706	0.008688351	0.002356145	0.252017268	-0.207902254	-0.143383093	grey	FALSE	-1.790286894	-2.552851304	0	-16.95260219	HCP	K4	1	0	1	0	0
NM_001077353	Gsta3	0.01170105	0	1	0	0	0	0	1	0	1	0	1	0	0	0	0	0	0	0	0	0	0	0	-0.072346744	-0.16555793	-0.202017809	-0.572719699	-0.64812985	0.980286514	-0.753160661	0.557050993	-0.254099997	-0.057692074	-0.705392096	-0.540198195	turquoise	FALSE	-9.441131312	-30.54467971	0	-15.71981561	LCP	None	0	0	1	0	0
NM_001077363	Ptbp1	50.23676	0	0	0	0	0	0	1	0	0	0	0	1	1	1	0	1	1	1	0	0	0	1	0.269123995	0.151404958	0.028215313	0.358947184	0.555733432	-0.907221491	0.891520493	-0.709852391	-0.005380939	-0.217333924	0.518354823	0.249921219	black	FALSE	16.22954743	-56.07769236	0	39.94995659	HCP	K4	1	0	0	0	0
NM_001077398	Ldb2	2.570124	0	0	0	0	0	0	0	0	0	1	0	0	0	0	0	0	0	0	0	0	0	0	-0.370746276	0.285045982	-0.07063986	0.082905164	-0.015592301	-0.17049353	-0.014318253	0.305009767	0.52350022	0.282801571	0.217512606	0.422544795	blue	FALSE	-0.118083447	-0.098330114	0	3.168431859	ICP	None	0	0	1	0	0
NM_001077403	Nrp2	8.046137	0	1	1	1	1	1	1	1	0	1	1	1	0	0	0	1	0	0	1	1	1	0	-0.076350142	0.089914136	0.147151453	0.409145557	0.375501152	-0.671138682	0.34236377	-0.037460969	0.588997746	0.442129804	0.662513267	0.741522137	red	FALSE	3.004791067	-5.594315411	0	7.402011147	HCP	K4andK27	1	1	0	0	0
NM_001077411	Gba	4.935108	0	0	0	0	0	0	0	1	0	0	1	1	1	0	0	1	0	0	0	1	0	0	-0.064464238	-0.158285246	0.681078586	0.901507709	0.782464963	-0.533468968	0.167871266	-0.269098113	0.244981111	0.176624629	0.203922786	0.254949182	magenta	TRUE	1.404229447	-1.803012937	0	4.796037217	ICP	K4	1	0	1	0	0
NM_001077507	Gnas	0.05252111	1	0	0	0	0	0	0	1	1	1	0	1	1	1	0	1	1	0	1	1	0	1	-0.097880421	-0.162685029	-0.191029752	-0.558258979	-0.635996152	0.97983151	-0.761463664	0.570206898	-0.23460788	-0.05468205	-0.718310537	-0.534808047	turquoise	FALSE	-9.687005003	-31.55782383	0	-20.72595883	HCP	K4andK27	1	1	1	0	0
NM_001077529	Nme2	58.41329	0	0	0	0	0	0	0	0	0	0	1	1	1	1	0	1	1	1	0	0	0	1	0.264757082	0.132038877	0.114096772	0.454775859	0.653752217	-0.891182478	0.871244862	-0.765424594	-0.08205538	-0.251144609	0.470263973	0.174182545	black	FALSE	14.63683213	-50.59599844	0	49.99261927	HCP	K4	1	0	0	0	0
NM_001077591	Stk22s1	9.104807	0	0	0	0	0	0	0	1	1	0	0	1	0	0	1	0	0	0	0	0	0	0	0.119443043	0.212963454	0.10209613	0.330229766	0.440363641	-0.71435627	0.643881589	-0.556723104	-0.033171095	-0.067716044	0.601247351	0.325140177	black	FALSE	6.939496866	-20.12293002	0	13.1633852	LCP	None	0	0	1	0	0
NM_001077631	2010321M09Rik	1.770559	0	0	0	0	0	0	0	0	0	0	1	1	1	0	0	0	1	1	0	1	0	1	-0.016230817	-0.108424283	0.135713934	0.406907709	0.26830241	-0.594921043	0.186188145	0.09776864	0.698634099	0.54330642	0.545324348	0.72916768	red	FALSE	1.56267148	-2.097425044	0	4.025114227	HCP	K4	1	0	0	0	0
NM_001077687	Lrba	0.07245935	0	0	1	1	1	1	0	0	0	0	0	0	1	0	1	0	1	1	0	0	0	1	-0.097927596	-0.14628317	-0.171197349	-0.563058488	-0.623367181	0.98537786	-0.748904547	0.538697427	-0.279098594	-0.095852568	-0.723639284	-0.565858619	turquoise	FALSE	-9.319196002	-30.0406806	0	-28.61791405	HCP	K4	1	0	1	0	0
NM_001077698	Fmnl1	0.3830712	0	1	0	0	0	0	0	0	0	0	1	1	0	0	1	1	0	0	0	1	0	0	-0.054532265	-0.182416778	-0.094248576	-0.490725237	-0.529049314	0.933305036	-0.699758813	0.472801989	-0.293117421	-0.113107687	-0.717878259	-0.573679638	turquoise	FALSE	-8.077445727	-24.86780433	0	-15.18466833	HCP	K4andK27	1	1	0	0	1
NM_001077709	Slc39a7	0.4679998	0	0	0	0	0	0	0	0	0	0	0	1	1	0	0	0	1	1	0	1	0	1	-0.02956687	-0.284826902	-0.185344763	-0.414171954	-0.537558775	0.851014795	-0.703381165	0.519924802	-0.124388078	-0.046780361	-0.784329664	-0.533770206	turquoise	FALSE	-8.15999529	-25.21300501	0	-9.690620089	HCP	K4	1	0	0	0	0
NM_001077712	Stag2	0.05901778	0	0	0	0	0	0	0	0	0	0	0	0	0	0	0	0	0	1	0	1	0	0	-0.245009842	-0.144304812	-0.250687697	-0.526882705	-0.737139847	0.871396375	-0.854526918	0.852417391	0.213213639	0.356854292	-0.401908191	-0.057590634	turquoise	FALSE	-13.56664042	-46.73180233	0	-9.811505838	HCP	K4	1	0	1	0	0
NM_001078167	Sfrs1	48.37269	0	0	0	0	0	0	1	1	1	0	0	1	1	0	0	0	1	1	0	0	0	1	-0.695456429	0.978816381	-0.1679434	-0.189962482	0.012169652	-0.148524095	0.317924305	-0.201931968	-0.224150141	-0.499625577	0.096814398	-0.048894686	green	FALSE	2.765137078	-4.917437309	0	16.9467941	HCP	K4	1	0	0	0	0
NM_001078646	4921515J06Rik	1.46542	0	0	0	0	0	0	0	0	0	0	0	1	0	0	0	0	0	0	0	1	0	0	0.040053467	0.070182142	-0.292810499	-0.068279393	-0.079530799	-0.139370632	0.164105044	-0.006668213	0.124110212	0.024567771	0.057760818	0.076644452	grey	FALSE	1.371843114	-1.745134394	0	1.550899705	HCP	K4andK27	1	1	1	0	0
NM_001079513	Zbtb33	0.4792842	0	0	0	0	0	0	0	0	0	0	0	0	0	0	0	0	1	0	0	1	0	0	-0.228666787	-0.112847313	0.007088416	0.076320354	-0.186146953	0.018504725	-0.404796451	0.718733558	0.889694188	0.82886389	0.307073115	0.731169717	blue	FALSE	-3.650494482	-7.582539293	1	-3.176241085	HCP	K4	1	0	1	0	0
NM_001079686	Syne1	0.1652993	0	0	0	0	0	0	0	0	0	0	0	0	0	0	0	1	0	0	0	1	0	0	-0.174401956	-0.144270705	-0.165504064	-0.538709595	-0.654742411	0.973911623	-0.81724855	0.655438576	-0.127788686	0.034751959	-0.652812589	-0.426593756	turquoise	FALSE	-11.69421393	-39.62275	0	-15.64761	ICP	K4	1	0	1	0	0
NM_001079814	3930401K13Rik	10.73442	0	0	0	0	0	0	0	0	0	0	0	1	0	0	0	0	1	1	0	1	0	1	0.141181129	0.013195851	0.244975842	0.557002668	0.594551597	-0.878593153	0.618195995	-0.419449074	0.344294442	0.159072446	0.608122305	0.534001151	black	FALSE	6.485520586	-18.2524201	0	13.46435047	HCP	K4	1	0	1	0	0
NM_001079822	Tcf3	13.42383	1	1	0	0	0	0	1	1	1	1	0	0	0	0	1	1	0	1	0	1	1	0	0.104611167	0.029271222	0.339622275	0.625562459	0.637843593	-0.831825021	0.576704629	-0.475157009	0.218908869	0.115580148	0.596246561	0.472617248	salmon	FALSE	5.821179111	-15.56353613	1	10.68941799	HCP	K4	1	0	0	0	1
NM_001079849	Paip1	11.03956	0	0	0	0	0	0	0	0	0	0	0	0	0	0	0	0	1	1	0	0	0	0	-0.66266468	0.949546362	-0.180376908	-0.192332053	0.013070548	-0.140680102	0.32504822	-0.185991703	-0.205006517	-0.476269409	0.099462854	-0.036960888	green	FALSE	2.834327522	-5.109237811	0	8.435541265	HCP	K4	1	0	1	0	0
NM_001079873	Brdt	0.006462017	0	0	0	0	0	0	0	1	0	0	0	0	0	1	0	1	0	0	0	0	0	0	-0.084443069	-0.165185442	-0.19836572	-0.572462691	-0.653238761	0.987389221	-0.764522992	0.569038764	-0.243280015	-0.048209843	-0.702212154	-0.529393828	turquoise	FALSE	-9.780410694	-31.94153016	1	-19.07167449	HCP	None	0	0	1	1	0
NM_001079908	Fgfr1	2.275499	1	1	0	0	0	0	0	0	0	0	1	0	0	0	1	0	0	0	0	0	0	0	0.250780433	-0.171050122	0.032067309	0.449700518	0.390172638	-0.603907379	0.460335141	-0.384952402	0.155900552	0.07429901	0.278937887	0.243905589	grey	FALSE	4.27602512	-9.707789977	0	7.776656303	HCP	K4	1	0	1	0	0
NM_001080118	Med1	0.2464427	0	0	0	0	0	0	0	1	0	0	0	0	1	1	0	1	1	1	0	0	0	1	-0.038820816	-0.157479578	-0.18538253	-0.568342857	-0.588108782	0.936387612	-0.671066499	0.461697208	-0.332035572	-0.156298737	-0.707832369	-0.595255534	turquoise	FALSE	-7.463956425	-22.30396964	1	-13.24160255	HCP	K4	1	0	0	0	0
NM_001080126	Casp8	0.6504462	0	1	0	0	0	0	0	0	0	0	0	0	0	0	0	1	1	0	1	0	0	0	-0.390397597	-0.083895202	0.215861999	0.155491393	-0.078133854	0.255573517	-0.545878205	0.570859302	0.474424248	0.539821204	-0.003296943	0.344281736	midnightblue	FALSE	-5.37249971	-13.79425	0	-1.647199	ICP	None	0	0	1	0	0
NM_001080127	Rnps1	37.56913	0	0	0	0	0	0	0	0	0	0	0	1	1	0	0	1	1	1	0	0	0	1	0.320840308	0.097799396	-0.01395302	0.336940348	0.55166719	-0.857599679	0.885253684	-0.713823656	-0.038143954	-0.226118896	0.450951552	0.183845885	black	FALSE	15.69523867	-54.27419785	0	52.07573532	HCP	K4	1	0	1	0	0
NM_001080129	Tmpo	0.01922129	0	0	0	0	0	0	0	0	1	0	1	1	1	1	0	1	1	1	0	1	0	1	-0.111076484	-0.162537349	-0.204316727	-0.576488107	-0.672051156	0.990446626	-0.786068266	0.603046473	-0.208670214	-0.011305126	-0.681757527	-0.490260149	turquoise	FALSE	-10.48644025	-34.81793725	0	-26.29772052	HCP	K4	1	0	0	0	0
NM_001080387	Fusip1	44.85812	0	0	0	0	0	0	0	0	0	0	0	1	1	1	0	1	1	1	0	1	0	1	-0.329758028	0.220720331	0.142908316	0.322969203	0.181394198	-0.488268505	0.083512682	0.273661711	0.777545488	0.680713548	0.773842583	0.960337546	red	FALSE	0.691077345	-0.70954192	0	8.797187547	HCP	K4	1	0	0	0	0
NM_001080388	Mark2	0.1237143	0	1	0	0	0	0	1	0	1	1	0	0	1	0	0	1	1	1	0	1	0	1	-0.045558491	-0.255472675	-0.177537251	-0.513276643	-0.599634993	0.94393704	-0.758228086	0.605167303	-0.133300085	0.024658532	-0.698429185	-0.471730243	turquoise	FALSE	-9.5898937	-31.15819112	0	-14.08941412	HCP	K4	1	0	0	0	0
NM_001080548	Usp6nl	0.1225072	0	0	0	0	0	0	0	0	0	0	0	1	1	0	1	1	1	1	0	0	0	1	0.308568701	-0.640543577	0.056338077	0.160244242	-0.110334962	0.049926072	-0.378057558	0.526109119	0.677960739	0.824385897	0.170866318	0.505909971	yellow	FALSE	-3.367468989	-6.683015	0	-11.21205	HCP	K4	1	0	1	0	0
NM_001080552	Gsg1	0.3635363	0	0	0	0	0	1	0	0	0	0	0	0	0	1	0	1	1	0	0	1	0	0	-0.080418481	-0.066461509	-0.239289693	-0.588270451	-0.623080177	0.874337674	-0.622546837	0.445867452	-0.304516555	-0.166103945	-0.644134168	-0.534204812	turquoise	FALSE	-6.559886589	-18.55734	0	-11.09019	LCP	None	0	0	1	0	0
NM_001080557	Vamp1	0.02333415	0	0	0	0	0	0	0	1	1	0	1	0	1	0	0	0	0	1	0	1	0	0	-0.090726327	-0.171652739	-0.202924396	-0.58044915	-0.656704966	0.985424664	-0.756581797	0.551817015	-0.259740652	-0.081896655	-0.712636523	-0.54712885	turquoise	FALSE	-9.541125957	-30.95724047	0	-25.16065027	HCP	K4	1	0	1	0	0
NM_001080742	Vamp5	0.2348621	0	0	0	0	0	0	0	0	0	0	0	0	0	0	0	0	1	0	0	0	0	0	-0.172807031	-0.104622174	-0.02346363	-0.293626012	-0.389206128	0.741560637	-0.627447851	0.465144345	-0.133854257	0.007641571	-0.561470988	-0.380075733	turquoise	FALSE	-6.644847454	-18.90647957	0	-3.783618654	HCP	K4andK27	1	1	1	0	0
NM_001080746	Gtf2i	9.097998	0	0	0	0	0	0	0	0	0	1	1	1	1	1	0	1	1	1	0	0	0	1	-0.142208107	0.009267377	-0.159165389	0.102365877	-0.087644865	-0.337636807	-0.016869567	0.404970713	0.811043974	0.663379429	0.523444581	0.803106693	blue	FALSE	-0.139129814	-0.11680486	1	4.759801978	HCP	K4	1	0	0	0	0
NM_001080754	D030051N19Rik	6.183965	0	0	0	0	0	0	0	0	0	0	0	1	0	0	0	0	1	1	0	0	0	1	-0.672521771	0.916354341	-0.170220296	-0.211591169	-0.073576634	-0.121566675	0.24216713	-0.165335439	-0.212729371	-0.432476058	0.148482014	-0.003639947	green	FALSE	2.058225316	-3.137215597	0	7.348732173	HCP	K4	1	0	1	0	0
NM_001080755	Zzz3	0.9597031	0	0	0	0	0	0	1	0	0	0	0	1	1	0	1	0	1	1	0	1	0	1	-0.313705416	-0.015244696	0.109658447	0.104289856	-0.153455977	-0.022736515	-0.386252966	0.647860632	0.796949344	0.872224174	0.538752699	0.863357342	yellow	TRUE	-3.453109385	-6.950769996	1	-0.312108515	HCP	K4	1	0	0	0	0
NM_001080793	Ash2l	25.46167	0	0	0	0	0	0	0	0	0	0	0	1	0	0	1	0	0	0	0	0	0	0	0.149325875	0.199280413	0.030020879	0.298144176	0.415430413	-0.883985141	0.737860219	-0.477673194	0.220278362	0.117770856	0.81917463	0.607808289	cyan	FALSE	9.014770316	-28.77842	1	29.27044	ICP	K4	1	0	1	0	0
NM_001080819	Arid1a	24.15583	0	0	0	0	0	0	0	1	0	1	1	1	1	1	0	1	1	1	0	0	0	1	0.000950212	0.135835352	-0.096092665	0.250294073	0.197219341	-0.730882585	0.466826855	-0.124775945	0.528297489	0.375361121	0.746232838	0.75139174	red	FALSE	4.352980568	-9.980946	0	14.00736	HCP	K4	1	0	1	0	0
NM_001080926	Lrp8	0.05598086	0	0	1	1	1	1	0	0	0	0	0	0	0	0	0	0	1	0	0	1	0	0	-0.090666702	-0.165876241	-0.178087022	-0.562757292	-0.6348433	0.978173915	-0.753988646	0.543175983	-0.254288148	-0.075257128	-0.701910984	-0.535985107	turquoise	FALSE	-9.465167357	-30.64391161	0	-14.19394652	HCP	K4andK27	1	1	0	0	0
NM_001080949	Ttc5	47.02796	0	0	0	0	0	0	0	0	0	0	1	1	1	0	0	1	0	1	0	1	0	1	0.091636216	0.397307661	-0.095983115	0.21034942	0.427659729	-0.808800088	0.863973971	-0.63132344	-0.044380733	-0.26665655	0.558797374	0.260086317	black	FALSE	14.14894906	-48.85254684	0	26.1391158	HCP	K4	1	0	1	0	0
NM_001080968	Golga2	2.302472	0	0	0	0	0	0	0	0	0	0	0	0	1	1	0	0	1	1	0	1	0	1	-0.04110916	0.005838505	0.548768033	0.690221859	0.739037557	-0.654643372	0.332851586	-0.162771979	0.470477648	0.306922777	0.447595209	0.524110611	salmon	FALSE	2.910736963	-5.324488926	0	8.329689269	HCP	K4	1	0	0	0	0
NM_001081009	Parp8	0.004423832	0	0	0	0	0	0	0	0	0	0	0	0	0	0	0	1	0	0	1	0	0	0	-0.096361365	-0.164871733	-0.195912324	-0.573192504	-0.655450351	0.991039192	-0.767959436	0.567261338	-0.240255447	-0.056597378	-0.704391827	-0.529285695	turquoise	FALSE	-9.887229922	-32.37949	0	-22.33092	HCP	K4andK27	1	1	1	0	0
NM_001081167	B3gnt6	0.131018	0	0	0	0	0	0	0	1	0	0	1	0	0	0	0	0	0	0	0	0	0	0	0.471238455	-0.501387032	-0.106591264	0.078939974	0.00526109	-0.125242836	0.071737059	-0.010042355	0.168495637	0.193604904	-0.015174881	0.039544018	grey	FALSE	0.593086986	-0.5886243	0	-5.178404	LCP	None	0	0	1	0	0
NM_001081274	Pgd	32.85508	0	0	0	0	0	0	0	0	1	0	0	1	1	0	0	1	0	1	0	1	0	1	0.100480352	0.09937968	0.42827948	0.718132303	0.832572114	-0.888230492	0.724753582	-0.6991094	0.014359035	-0.158382721	0.442321027	0.233996721	salmon	FALSE	8.67402083	-27.35998	0	26.0447	HCP	K4	1	0	0	0	0
NM_001081275	1700009P17Rik	1.666774	0	0	0	0	0	0	0	0	0	0	0	0	1	0	1	1	0	1	0	0	0	0	-0.359742226	0.550627576	-0.111536022	-0.177774735	-0.084905814	0.061364365	0.09921459	-0.118831657	-0.281362462	-0.299884011	0.054072886	-0.09306286	green	FALSE	0.82220116	-0.8822851	0	3.232529	LCP	None	0	0	1	0	0
NM_001081328	4833446K15Rik	3.413249	0	0	0	0	0	0	0	0	0	0	0	0	0	0	0	0	0	0	1	0	0	0	-0.477115431	0.413626439	-0.143135356	-0.026081367	-0.084215009	-0.075634721	-0.048976424	0.237491213	0.325759678	0.12682005	0.124495943	0.280270379	grey	FALSE	-0.404355193	-0.3751	0	4.294163	HCP	K4andK27	1	1	0	0	0
NM_001081339	Xirp1	1.840188	0	0	0	0	0	0	0	1	0	0	1	1	0	0	1	0	0	0	0	1	0	0	0.049625077	0.008070521	0.087884195	0.203745509	0.200775518	-0.157908362	0.166828483	-0.169576346	-0.041960186	-0.027949184	0.11369064	0.02561646	grey	FALSE	1.395256124	-1.786898	0	1.579125	ICP	K27	0	1	1	0	0
NM_001081353	2210408I21Rik	3.22648	0	0	0	0	0	0	0	0	0	0	0	0	0	0	0	0	1	1	0	0	0	0	-0.686123648	0.875645937	-0.064805699	-0.113339299	-0.007203795	-0.179880158	0.204613613	-0.028949066	0.017270567	-0.1969993	0.307276462	0.227602087	green	FALSE	1.723756908	-2.415801	0	21.1606	HCP	K4	1	0	0	0	0
NM_001081362	Trrap	2.367899	0	0	0	0	0	0	0	0	0	0	0	0	0	1	0	0	1	1	0	1	0	0	-0.104004463	-0.050887083	0.426192632	0.550450859	0.452084056	-0.559139393	0.120711973	0.112269251	0.695439689	0.622237287	0.624715866	0.804231618	red	FALSE	1.002748954	-1.140882	1	14.89535	HCP	K4	1	0	1	0	0
NM_001081437	Fbln2	0.1273325	0	0	0	0	0	0	0	0	0	0	0	0	0	1	0	0	0	0	0	0	0	0	-0.151273368	-0.158551073	-0.222984058	-0.544880076	-0.669382183	0.96126185	-0.813091981	0.704571739	-0.043405845	0.092620436	-0.65533991	-0.389002862	turquoise	FALSE	-11.51781897	-38.93107764	0	-18.92762985	HCP	K4andK27	1	1	1	0	0
NM_001081445	Ncam1	0.05573417	0	1	0	0	0	0	1	1	0	1	1	0	0	1	1	0	0	0	0	0	1	0	-0.168072536	-0.151943206	-0.214740961	-0.532339987	-0.68870892	0.950928578	-0.835418514	0.750882394	0.023706595	0.157427401	-0.620143995	-0.32767949	turquoise	FALSE	-12.5343122	-42.86610852	0	-11.50826307	HCP	K4andK27	1	1	1	0	0
NM_001081453	Nin	0.2141222	0	0	1	0	0	1	0	0	0	0	0	0	1	0	1	0	1	0	1	0	0	0	-0.133709097	-0.137775521	-0.149753721	-0.521488018	-0.621873247	0.912478849	-0.785290694	0.675784861	-0.054186246	0.125358387	-0.569823669	-0.333188422	turquoise	FALSE	-10.4593574	-34.70844	0	-7.118663	ICP	None	0	0	1	0	0
NM_001081454	Furin	0.1085495	0	0	0	0	0	0	0	0	0	0	0	0	0	0	1	1	1	0	0	0	0	0	-0.122007249	-0.19661712	-0.118317746	-0.479355342	-0.568817835	0.960173147	-0.773880346	0.556335064	-0.212957863	-0.040342963	-0.71812894	-0.522625019	turquoise	TRUE	-10.0762041	-33.15197	0	-12.06665	ICP	K4	1	0	1	0	0
NM_001081456	Plcd4	0.06380601	0	0	0	0	0	0	0	1	1	0	0	1	0	0	0	0	0	0	0	0	0	0	0.218550286	-0.496706845	0.202857404	0.161085708	0.013580364	0.098136217	-0.274720496	0.198387954	0.206470094	0.331603588	-0.065075774	0.093944761	grey	FALSE	-2.356054493	-3.846253765	0	-5.337444225	LCP	None	0	0	1	0	0
NM_001081457	Ppp2r5c	0.2648603	1	1	0	0	0	0	0	0	1	0	0	1	0	0	0	1	1	1	0	1	0	1	-0.26350876	-0.144693709	-0.127443821	-0.393458026	-0.629595185	0.824626372	-0.873157376	0.88094305	0.295568418	0.41766013	-0.356004143	0.007253503	midnightblue	TRUE	-14.7715899	-51.07219899	0	-16.47793832	ICP	K4	1	0	0	0	0
NM_001081490	Fbxo9	3.114987	0	0	0	0	0	0	0	1	0	0	1	0	0	0	0	0	1	0	0	1	0	0	0.001936737	0.038006285	0.260884334	0.485245712	0.410109594	-0.739753641	0.384737796	-0.202912751	0.444192733	0.427195418	0.754712347	0.7391315	cyan	FALSE	3.437204868	-6.900747762	0	15.22453028	HCP	K4	1	0	0	0	0
NM_001081495	Acbd4	4.7432	0	0	0	0	0	0	0	1	0	0	0	1	0	1	0	0	1	1	0	1	0	1	-0.607362111	0.883982757	-0.124061886	-0.136039875	0.051422532	-0.124021752	0.314550477	-0.223308684	-0.258142602	-0.512853692	0.122390785	-0.05945451	green	TRUE	2.732551978	-4.828147566	0	5.704639257	HCP	K4	1	0	0	0	0
NM_001081650	Rgs3	0.1414398	0	0	0	0	0	0	0	0	0	0	0	1	0	0	0	0	0	0	0	1	0	0	-0.135699009	-0.177053953	-0.161966613	-0.502153435	-0.614369922	0.963575569	-0.775810644	0.570573582	-0.199404773	-0.045330208	-0.713209279	-0.511669005	turquoise	TRUE	-10.13921583	-33.40886289	0	-11.65473966	LCP	None	0	0	1	0	0
NM_001081684	Zfp295	0.06539749	0	0	0	0	0	0	0	0	0	0	0	0	1	0	0	0	1	1	0	0	0	1	0.006090268	-0.173398975	-0.14818326	-0.485649115	-0.546956767	0.855603329	-0.655085823	0.489425446	-0.216445978	0.005508043	-0.597040449	-0.455421796	turquoise	FALSE	-7.149684456	-20.99506294	0	-4.703889253	HCP	K4	1	0	0	0	0
NM_001081695	Dnmt3l	17.98757	0	0	0	0	0	0	0	0	0	0	1	1	0	0	1	0	0	1	0	1	0	0	0.369238289	0.060124912	0.002243699	0.139258866	0.367015348	-0.568066815	0.720050088	-0.732306321	-0.378308208	-0.454526781	0.257670041	-0.137234564	black	TRUE	8.556702842	-26.87055	0	19.08572	HCP	K4	1	0	0	0	0
NM_001081981	Nfix	0.02190269	0	0	0	0	0	0	0	1	0	0	0	1	0	1	1	0	0	0	1	1	0	0	-0.095405718	-0.1664679	-0.209340289	-0.572994471	-0.666247944	0.982274903	-0.778444194	0.608133611	-0.190221352	-0.014759053	-0.695292054	-0.498618539	turquoise	FALSE	-10.22634057	-33.76348	1	-17.09841	HCP	K27	0	1	0	0	0
NM_001081984	Popdc2	0.4007612	0	0	0	0	0	0	0	1	0	0	1	0	0	0	0	0	0	0	0	0	0	0	-0.244000487	5.37E-05	-0.06017156	-0.429361424	-0.477251094	0.816617436	-0.668027885	0.531627383	-0.140460477	-0.023915005	-0.553623939	-0.377409345	turquoise	FALSE	-7.402809812	-22.04893684	0	-7.930952268	ICP	None	0	0	1	0	0
NM_001082414	Sh3d19	0.03057112	0	0	0	0	0	0	0	0	0	0	0	0	0	0	0	0	0	0	0	1	0	0	-0.089327687	-0.165100415	-0.194166583	-0.565821456	-0.644308616	0.973008652	-0.758408409	0.561614585	-0.24465421	-0.055125736	-0.695895524	-0.525937889	turquoise	FALSE	-9.595261453	-31.1803	0	-14.08284	HCP	None	0	0	1	0	0
NM_001082548	Spint2	8.197017	0	0	0	0	0	0	0	1	1	0	1	1	1	1	1	0	1	1	0	1	0	1	0.115631183	0.330457717	0.029141558	0.274752432	0.564695222	-0.698090474	0.820352941	-0.706165987	-0.210088536	-0.393025658	0.329812411	0.02926865	black	FALSE	11.82952592	-40.1508748	0	8.348769	HCP	K4	1	0	0	0	0
NM_001082552	Trim21	6.577124	0	0	0	0	0	0	0	0	0	0	0	0	0	0	0	0	0	0	0	0	0	0	-0.071219088	0.130309155	0.279653429	0.541839868	0.550952897	-0.771864438	0.459746576	-0.269040292	0.407345579	0.315236304	0.669702791	0.665026673	cyan	FALSE	4.269091496	-9.683295629	0	8.71618179	LCP	K4	1	0	1	0	0
NM_001082553	Rab27b	0.07951248	0	0	0	0	0	0	0	0	0	0	0	0	0	0	0	0	0	0	0	0	0	0	-0.059798084	-0.143970851	-0.146466539	-0.514869793	-0.568084747	0.910561788	-0.696909733	0.504840272	-0.261229537	-0.067492788	-0.645728025	-0.510906927	turquoise	FALSE	-8.013377851	-24.59987	0	-10.12814	ICP	None	0	0	1	0	0
NM_001082960	Itgam	3.60661	0	0	0	0	0	0	0	0	0	0	1	0	0	0	0	0	0	0	0	0	0	0	-0.253970748	0.348345397	-0.022344188	0.100486688	0.103865382	-0.257463714	0.239246258	-0.139366477	0.03543453	-0.061714931	0.232479108	0.16794834	grey	FALSE	2.031883262	-3.077487282	0	4.285659296	LCP	None	0	0	1	0	0
NM_001083114	Pphln1	0.1207741	0	1	0	0	0	0	1	1	0	0	0	0	0	0	0	1	1	1	0	0	0	0	-0.005934329	-0.462971427	0.209076786	0.204342898	-0.067307505	0.103657232	-0.5220355	0.688851059	0.813997878	0.921019919	0.204159584	0.62948342	yellow	TRUE	-5.047127564	-12.54211245	0	-14.78709281	HCP	K4	1	0	0	0	1
NM_001083118	Terf2	8.908707	0	0	0	0	0	0	1	0	1	0	1	1	1	0	0	1	1	1	0	1	0	1	-0.097106895	-0.111453791	0.204413053	0.540810539	0.318352464	-0.553198213	0.082150638	0.182280586	0.791918341	0.690951478	0.568897764	0.822512249	red	TRUE	0.679729051	-0.695182202	0	11.81608518	HCP	K4	1	0	0	0	0
NM_001083119	Ptpru	28.04193	0	0	0	0	0	0	0	1	0	0	0	1	1	1	0	0	0	0	1	1	0	0	-0.663531716	0.934421616	-0.181643374	-0.198044955	-0.030545085	-0.15251708	0.299225816	-0.177353546	-0.19356622	-0.458175909	0.169501984	0.008916751	green	FALSE	2.585962057	-4.434826382	0	8.214622714	HCP	K4andK27	1	1	1	0	0
NM_001083120	Enah	195.0271	1	1	0	0	0	0	1	1	1	0	1	0	1	0	1	1	1	1	0	0	1	1	-0.052897639	0.111083349	0.058605648	0.18494108	0.13297754	-0.505222029	0.220534512	0.069192415	0.528902898	0.607402079	0.884450472	0.890273808	red	TRUE	1.864479198	-2.709487005	0	10.57774514	HCP	K4	1	0	0	0	0
NM_001083125	Lhx6	0.1356036	0	0	1	1	1	1	0	0	1	0	1	1	0	0	1	1	0	0	1	0	0	0	-0.141274154	-0.136020979	-0.138554101	-0.532644363	-0.613659913	0.978732281	-0.784918728	0.581391615	-0.224754576	-0.037396912	-0.684580554	-0.501667596	turquoise	FALSE	-10.44644753	-34.6562228	1	-21.48438134	HCP	K4andK27	1	1	1	0	0
NM_001083315	St7	0.0934847	0	0	0	0	0	0	0	0	0	0	0	0	0	0	0	0	0	0	0	0	0	0	-0.202840935	-0.194690523	-0.237675905	-0.360184	-0.609220517	0.636491123	-0.762918681	0.874332021	0.480069104	0.541166976	-0.30208989	0.142739734	midnightblue	FALSE	-9.731233602	-31.73959728	0	-7.825745983	ICP	K4	1	0	1	0	0
NM_001083316	Pdgfra	0.9527972	0	0	1	1	1	1	0	0	0	0	0	0	0	0	0	0	0	0	0	1	0	0	-0.299379125	-0.040233078	0.121397188	0.154752476	-0.048611158	-0.038393904	-0.335459208	0.556460643	0.719391414	0.630932195	0.20149174	0.56782123	blue	FALSE	-2.936419088	-5.397638	0	-0.188422	HCP	K4andK27	1	1	0	0	0
NM_001083317	Slc35a4	1278.05	0	0	0	0	0	0	0	0	0	0	1	0	1	0	0	1	0	1	0	0	0	0	-0.6918834	0.979132746	-0.170327288	-0.192290817	0.012864665	-0.149753513	0.324186917	-0.203164733	-0.225521603	-0.499060455	0.099963327	-0.047097375	green	FALSE	2.82593388	-5.085811362	0	15.38486738	HCP	K4	1	0	0	0	0
NM_001083318	Etv3	8.660614	0	0	0	0	0	0	0	0	0	0	0	0	0	1	0	0	0	1	0	0	0	0	-0.701820533	0.961196272	-0.156441602	-0.170559056	-0.001305296	-0.139783341	0.285631005	-0.193001981	-0.223032396	-0.497953743	0.076519011	-0.060182393	green	FALSE	2.457764893	-4.102301281	1	17.36652158	HCP	K4	1	0	0	0	0
NM_001083319	Ubp1	0.3061555	0	0	0	0	0	0	0	0	0	0	0	0	0	0	0	1	0	1	0	0	0	0	-0.106734753	-0.170478877	-0.234998184	-0.587241888	-0.710595767	0.935587733	-0.770956808	0.665005657	-0.081320489	0.122638087	-0.511652438	-0.307888049	turquoise	TRUE	-9.982097928	-32.76766809	1	-9.98437598	HCP	K4	1	0	1	0	0
NM_001083322	Klrk1	0.317486	0	0	0	0	0	0	0	0	0	0	0	0	0	0	0	0	0	0	0	0	0	0	-0.103341922	-0.046550375	-0.23890749	-0.619008281	-0.631088198	0.90162844	-0.634941053	0.479053098	-0.28301837	-0.141470855	-0.659853745	-0.527439273	turquoise	FALSE	-6.77727824	-19.45220985	0	-16.01182204	LCP	None	0	0	1	0	0
NM_001083328	Gtpbp5	0.1325883	0	0	0	0	0	0	0	0	0	0	0	0	0	1	1	0	1	1	0	0	0	0	-0.143946852	-0.135997785	-0.179393721	-0.546133734	-0.628412627	0.950856859	-0.738774677	0.524543923	-0.266511854	-0.106131949	-0.693909024	-0.537041491	turquoise	FALSE	-9.039349241	-28.88052744	0	-10.18767596	HCP	K4	1	0	0	0	0
NM_001083331	Nup88	41.56651	0	0	0	0	0	0	0	0	0	0	1	1	1	0	1	0	0	1	0	1	0	1	0.127644751	0.193938754	0.017136286	0.36952758	0.455799591	-0.921062034	0.753071299	-0.503865115	0.236646352	0.06186668	0.739554992	0.554660707	black	FALSE	9.438543389	-30.53399322	0	21.87591961	HCP	K4	1	0	0	0	0
NM_001083334	Bin1	2.152638	0	0	0	0	1	1	0	0	0	0	0	0	0	0	0	1	0	0	0	0	0	0	-0.279328606	-0.091211413	0.267549963	0.610830474	0.349356477	-0.375952787	-0.099805669	0.296058993	0.774411456	0.569850675	0.238003916	0.589113378	blue	TRUE	-0.827148628	-0.889049972	0	3.454121973	HCP	K4andK27	1	1	1	0	0
NM_001083616	Cacna1d	0.0466146	0	0	0	0	0	0	0	0	0	0	0	0	0	0	0	0	0	0	1	0	0	0	-0.112086361	-0.167133218	-0.195300837	-0.570899242	-0.6617687	0.985276974	-0.783462418	0.591379748	-0.215965376	-0.036974985	-0.689351027	-0.505212153	turquoise	FALSE	-10.39618507	-34.45276	0	-23.84867	HCP	K4andK27	1	1	1	0	0
NM_007376	Pzp	2.788231	1	0	0	0	0	0	0	0	0	1	0	0	0	0	0	0	0	0	0	1	0	0	0.102090207	0.129582619	-0.030944147	0.100283779	0.162868211	-0.372296237	0.383756365	-0.306872421	-0.039520174	-0.044953912	0.464650521	0.226566447	grey	FALSE	3.426920343	-6.868473	0	2.873041	ICP	None	0	0	1	0	0
NM_007377	Aatk	1.492809	0	0	0	0	0	0	0	0	0	0	0	0	0	0	0	0	1	0	1	0	0	0	-0.096036898	0.200598831	0.042480126	0.067869138	0.149556103	-0.20265811	0.196699699	-0.168065065	-0.031614571	-0.140966768	0.098693903	0.016658097	grey	FALSE	1.654346953	-2.276273	0	2.241007	HCP	K4andK27	1	1	1	0	0
NM_007378	Abca4	0.1130847	1	1	1	0	0	1	0	0	0	0	0	0	0	0	0	0	0	0	0	0	0	0	-0.099936543	-0.174820901	-0.090395297	-0.467788477	-0.544676816	0.92289367	-0.735410039	0.544687433	-0.207676411	-0.011391233	-0.660153099	-0.485054489	turquoise	FALSE	-8.949448572	-28.50691	0	-8.985723	ICP	None	0	0	1	0	0
NM_007379	Abca2	0.3580172	0	0	0	0	0	0	0	0	0	0	0	0	0	0	0	0	1	1	0	1	0	0	0.036854644	-0.145216547	-0.232134874	-0.349649558	-0.380087437	0.531058588	-0.367032096	0.321081774	-0.099194091	-0.050716371	-0.527318759	-0.366906617	turquoise	FALSE	-3.253705942	-6.333504	0	-4.007977	HCP	K4	1	0	1	0	0
NM_007381	Acadl	0.006829711	0	0	0	0	0	0	0	0	1	0	0	0	0	1	1	0	1	0	0	0	0	0	-0.110682905	-0.154038303	-0.180549677	-0.540857197	-0.619069417	0.936686638	-0.721913555	0.525113434	-0.236435639	-0.074845488	-0.669201365	-0.507942091	turquoise	FALSE	-8.602884064	-27.06326	0	-7.694999	HCP	K4	1	0	1	0	0
NM_007382	Acadm	2.03876	0	0	0	0	0	0	0	0	0	0	0	1	0	1	1	0	0	1	0	0	0	0	0.142364745	0.189540032	0.056709135	-0.017218817	0.12714903	-0.328212099	0.403106616	-0.34613285	-0.180567691	-0.056673697	0.642136571	0.271796079	cyan	FALSE	3.632291242	-7.523443	0	4.279126	HCP	K4	1	0	0	0	0
NM_007383	Acads	15.29982	0	0	0	0	0	0	0	1	1	0	0	1	0	1	1	0	1	1	0	1	0	1	-0.043085236	0.328415089	0.32281612	0.604211582	0.775603513	-0.789191387	0.742424281	-0.720944979	-0.132990581	-0.345580005	0.319119707	0.077236888	salmon	FALSE	9.138548192	-29.29229	0	12.42483	HCP	K4	1	0	0	0	0
NM_007386	Aco1	470.0309	0	1	0	0	0	0	0	0	0	1	1	0	0	1	1	1	1	1	0	1	0	0	-0.026458195	0.079903344	0.275588236	0.614913793	0.664935443	-0.796804111	0.528724857	-0.304405987	0.430270645	0.170401614	0.46137409	0.488390061	salmon	FALSE	5.136676958	-12.88382	0	11.16195	HCP	K4	1	0	0	0	0
NM_007387	Acp2	0.1743969	0	0	0	0	0	0	0	0	0	0	0	0	0	1	0	1	1	1	0	1	0	0	-0.14900644	-0.207834585	-0.249572768	-0.524585676	-0.689733429	0.931915968	-0.837521795	0.769508253	0.075802773	0.1810326	-0.629934583	-0.307969444	turquoise	FALSE	-12.63970005	-43.26689	0	-17.04977	HCP	K4	1	0	0	0	0
NM_007389	Chrna1	0.2662062	0	0	0	0	0	0	0	0	0	0	0	0	0	0	1	0	0	0	0	1	0	0	0.229939302	-0.328136435	-0.117441411	-0.301419935	-0.312256853	0.605252293	-0.410797595	0.234632045	-0.250621418	-0.062569898	-0.521358078	-0.457966616	turquoise	FALSE	-3.715504043	-7.794937	0	-4.260619	LCP	None	0	0	1	0	0
NM_007390	Chrna7	0.0454448	0	0	0	0	0	0	0	0	0	0	0	0	1	0	0	0	1	1	0	1	0	1	-0.078447645	-0.141286666	-0.198847564	-0.565481128	-0.636645848	0.967305244	-0.743172615	0.553219823	-0.243622971	-0.052741133	-0.690304111	-0.523217776	turquoise	FALSE	-9.159110371	-29.37757	0	-10.53669	HCP	K4	1	0	0	0	0
NM_007393	Actb	1080.802	0	0	0	0	0	0	0	1	0	0	1	1	1	1	0	0	1	1	0	1	0	1	0.274427898	0.016498828	0.153014249	0.51457765	0.644779944	-0.839166761	0.74273482	-0.638111463	0.043635198	-0.077571051	0.476090158	0.257908375	black	FALSE	9.147071659	-29.32764	0	27.57554	HCP	K4	1	0	0	0	0
NM_007394	Acvr1	0.06234434	1	0	0	0	0	0	0	0	0	0	1	0	0	0	0	1	0	0	0	0	0	0	-0.100525252	-0.175065756	-0.216525926	-0.579344437	-0.671359425	0.99057987	-0.781434996	0.601856636	-0.20126728	-0.032193561	-0.711690239	-0.513867868	turquoise	FALSE	-10.3269485	-34.1721	0	-33.50186	ICP	None	0	0	1	0	0
NM_007395	Acvr1b	6.559452	0	1	0	0	0	0	0	0	1	0	1	0	1	1	0	0	0	1	0	0	0	0	-0.314531713	0.582169047	-0.076585227	0.251842629	0.333198835	-0.697476412	0.582253635	-0.263570926	0.289540585	0.006136354	0.586071717	0.526671549	cyan	FALSE	5.905712128	-15.9016	0	15.20209	HCP	K4	1	0	1	0	0
NM_007397	Acvr2b	4.35102	0	0	0	0	0	0	0	1	0	0	1	1	1	0	0	1	1	1	0	0	0	1	0.277635722	-0.108255486	0.163734458	0.375992578	0.514434327	-0.611967688	0.533588161	-0.354517261	0.203862876	0.114190233	0.338854242	0.305552054	black	FALSE	5.202612557	-13.13688	0	8.304735	HCP	K4	1	0	0	0	0
NM_007398	Ada	0.6728802	0	1	0	0	0	0	0	0	0	0	1	0	0	0	0	0	1	0	0	0	0	0	0.146877968	-0.058085463	0.148691031	-0.19354637	-0.059740463	0.331253582	-0.114884031	-0.151313692	-0.530296608	-0.383157181	-0.322300156	-0.51385149	grey	FALSE	-0.953672341	-1.068197	0	-4.353993	HCP	K4andK27	1	1	0	0	0
NM_007399	Adam10	8.205866	0	0	1	0	1	0	0	0	0	0	0	0	0	0	0	0	1	1	0	1	0	0	-0.358484251	0.041116853	0.058484371	0.215346635	-0.046202047	-0.200125449	-0.259646375	0.615494447	0.948944688	0.792472197	0.438140403	0.845620846	blue	FALSE	-2.217138355	-3.50789	0	7.889465	HCP	K4	1	0	0	0	0
NM_007401	Adam5	0.06206346	0	0	0	0	0	0	0	0	0	0	0	0	0	0	0	1	0	0	0	0	0	0	-0.064480052	-0.168409936	-0.190745396	-0.554963081	-0.631850336	0.959387894	-0.744108737	0.555589565	-0.239593475	-0.032878806	-0.678234688	-0.51248233	turquoise	FALSE	-9.184940619	-29.48467	0	-10.38976	ICP	K4	1	0	0	0	0
NM_007402	Adam7	0.3966936	0	0	0	0	0	0	0	0	0	0	0	0	0	0	0	0	0	0	0	0	0	0	0.205558896	-0.220455032	-0.206953833	-0.309583404	-0.277226742	0.46080141	-0.212370422	0.043994687	-0.342247663	-0.314921296	-0.630544326	-0.608237859	grey	FALSE	-1.792131243	-2.556697	0	-3.165658	ICP	None	0	0	0	0	0
NM_007403	Adam8	4.129146	0	0	0	0	0	0	0	1	0	1	1	0	0	0	0	1	0	0	0	1	0	0	-0.082817136	0.014487238	0.796651238	0.715217974	0.771387439	-0.488674076	0.231500934	-0.362977067	0.029118822	0.082668207	0.366375797	0.27090437	brown	FALSE	1.962312453	-2.922114	0	7.9286	LCP	None	0	0	1	0	0
NM_007404	Adam9	0.03686284	0	0	0	0	0	0	0	0	0	0	0	1	0	0	0	0	1	0	0	1	0	0	-0.152804527	-0.16890344	-0.195305994	-0.563058821	-0.692208486	0.993692161	-0.840389232	0.686798443	-0.101905702	0.085511972	-0.636706093	-0.395853976	turquoise	TRUE	-12.78642103	-43.82255	0	-47.13184	HCP	K4	1	0	0	0	0
NM_007405	Adcy6	0.6508838	0	0	0	0	0	0	1	0	0	0	0	1	0	0	0	1	0	0	0	1	0	0	-0.157128942	-0.174738133	-0.158439812	0.039819687	-0.187880681	0.051844556	-0.34219722	0.662968538	0.820935295	0.615699556	0.003886314	0.465605832	blue	FALSE	-3.003135402	-5.58952	0	-3.175944	ICP	K27	0	1	1	0	0
NM_007408	Adfp	5.619723	0	0	0	0	0	0	0	0	0	0	0	0	0	1	1	1	1	1	0	0	0	0	-0.1489327	-0.186165658	0.827219548	0.889411616	0.755640101	-0.3748402	-0.034905282	-0.152926705	0.222191066	0.286162926	0.188343435	0.283616696	magenta	TRUE	-0.288011839	-0.2559074	0	7.024829	ICP	K4	1	0	1	0	0
NM_007409	Adh1	0.1735424	0	0	0	0	0	0	0	0	0	0	1	0	0	0	0	1	0	0	0	1	0	0	-0.241689312	-0.166274794	-0.068704594	-0.429456542	-0.584723716	0.910773354	-0.875282993	0.786028824	0.103500916	0.21130686	-0.583085525	-0.258125832	turquoise	TRUE	-14.92473742	-51.61058	0	-32.60017	ICP	None	0	0	1	0	0
NM_007410	Adh5	26.384	0	0	0	0	0	0	0	0	0	0	0	1	1	1	0	0	1	1	0	0	0	1	-0.650323682	0.973038858	-0.1873518	-0.21190823	0.007469278	-0.156978966	0.352493099	-0.213998168	-0.232238158	-0.496143033	0.138091297	-0.029048951	green	FALSE	3.106099368	-5.890839	0	12.60705	HCP	K4	1	0	0	0	0
NM_007412	Admr	5.938275	0	0	0	0	0	0	0	0	0	0	0	0	0	0	1	0	0	0	0	0	0	0	0.015202614	0.181241086	0.2576574	0.423086289	0.530447194	-0.672395945	0.521000328	-0.420116093	0.114986424	0.012253254	0.507473682	0.358769244	salmon	FALSE	5.033385474	-12.48988	0	4.620013	HCP	K4	1	0	1	0	0
NM_007413	Adora2b	0.01123757	0	1	0	0	0	1	0	0	1	0	0	1	0	0	0	1	0	0	0	1	0	0	-0.085518461	-0.161037006	-0.195916904	-0.572591542	-0.651815746	0.990366727	-0.761995877	0.562761964	-0.246613192	-0.055582667	-0.7046565	-0.533447252	turquoise	FALSE	-9.703142142	-31.62416	0	-19.38875	HCP	K4andK27	1	1	0	0	0
NM_007414	Adprh	0.199729	0	0	0	0	0	0	1	1	1	0	1	0	1	0	0	0	1	1	0	0	1	1	-0.110647819	-0.123951409	-0.193311635	-0.574634186	-0.634015704	0.978100621	-0.7321099	0.532929492	-0.275064072	-0.100902392	-0.706475661	-0.55318612	turquoise	FALSE	-8.862672113	-28.14591	0	-28.53602	HCP	K4	1	0	0	0	0
NM_007415	Parp1	53.1825	0	0	0	0	0	0	1	0	0	0	0	1	1	1	1	1	1	1	0	0	0	1	0.232711601	0.387322307	-0.233941506	0.015143795	0.334614018	-0.739710884	0.948019335	-0.729433337	-0.233030418	-0.431726721	0.486619319	0.09359581	black	TRUE	24.56711178	-80.14984	0	18.84338	HCP	K4	1	0	0	0	0
NM_007421	Adssl1	0.986669	0	0	0	0	0	0	0	0	0	0	0	0	0	0	1	0	0	0	0	1	0	0	-0.379025823	0.170461493	0.286779278	0.26672878	0.205159906	0.190508968	-0.207765197	0.048829746	-0.090980651	-0.116820504	-0.314999976	-0.21636034	grey	FALSE	-1.751495567	-2.472549	0	-0.06223676	HCP	K4andK27	1	1	0	0	0
NM_007422	Adss	0.7218766	0	0	0	0	0	0	0	0	0	0	0	0	1	1	1	1	1	1	0	1	0	1	-0.090682309	-0.02931742	-0.107898808	-0.365528804	-0.430474617	0.420078998	-0.372349786	0.398891108	0.046382572	0.227842271	0.066264515	0.11012453	grey	FALSE	-3.30837184	-6.500562	0	-2.312474	HCP	K4	1	0	1	0	0
NM_007423	Afp	0.002728218	0	0	0	0	0	0	0	0	0	0	0	0	0	0	0	0	0	0	0	0	0	0	-0.098068498	-0.166771493	-0.198594949	-0.575865377	-0.655944679	0.988889614	-0.766914282	0.563480402	-0.250487067	-0.065196599	-0.709536914	-0.538701766	turquoise	FALSE	-9.854525304	-32.2455	0	-28.24065	ICP	None	0	0	1	0	0
NM_007427	Agrp	0.2098131	0	0	0	0	0	0	0	1	1	0	0	0	0	1	0	0	0	0	0	1	0	0	-0.141945971	-0.173747457	0.161791403	-0.327914064	-0.366720905	0.905112717	-0.760580334	0.473458002	-0.279142902	-0.056072417	-0.662542719	-0.512988154	turquoise	FALSE	-9.660324505	-31.4481	0	-19.54607	HCP	K4	1	0	0	0	0
NM_007428	Agt	0.005840938	0	0	0	0	0	0	0	1	0	0	0	0	0	0	0	0	0	0	0	1	0	0	-0.099019649	-0.166112446	-0.196790182	-0.574877824	-0.654148078	0.988234231	-0.763226751	0.558049489	-0.252341348	-0.070707956	-0.708769268	-0.539166896	turquoise	FALSE	-9.740643312	-31.77825	0	-24.66309	LCP	None	0	0	1	0	0
NM_007429	Agtr2	0.001820898	0	0	0	0	1	0	0	0	0	0	0	0	0	0	0	0	0	0	0	0	0	0	-0.116043916	-0.166944305	-0.19291908	-0.565615983	-0.648525886	0.973323199	-0.759539327	0.557937394	-0.240471892	-0.069251144	-0.699003281	-0.526899958	turquoise	FALSE	-9.629044706	-31.31939	0	-14.47436	LCP	None	0	0	1	0	0
NM_007431	Akp2	22.21777	1	0	0	0	0	0	1	1	1	0	0	0	0	1	1	1	1	1	0	1	0	0	-0.001375466	0.229088654	0.240196445	0.469260264	0.607950748	-0.658227166	0.631597753	-0.636714258	-0.155990299	-0.234459199	0.32704127	0.130722371	black	TRUE	6.717804295	-19.20691	0	23.47519	HCP	K4	1	0	0	0	0
NM_007432	Akp3	1.713324	0	0	0	0	0	0	0	0	0	0	0	0	0	0	1	0	0	0	0	0	0	0	-0.078225653	0.174187182	0.213430834	0.238128681	0.330672215	-0.366562525	0.286537654	-0.179715313	0.108218255	0.014747311	0.2601533	0.219205587	grey	FALSE	2.466262941	-4.124008	0	3.682027	ICP	K27	0	1	1	0	0
NM_007433	Akp5	0.01016651	0	0	0	0	0	0	0	0	0	0	0	0	0	0	1	0	0	0	0	1	0	0	-0.099090362	-0.163865567	-0.193877042	-0.568021355	-0.647607012	0.97472033	-0.759010288	0.563442518	-0.244761572	-0.059344712	-0.699686263	-0.529551326	turquoise	FALSE	-9.613215485	-31.25423	0	-15.37825	ICP	None	0	0	1	0	0
NM_007434	Akt2	2.312532	0	0	0	0	0	0	0	1	1	0	1	0	0	0	0	0	0	0	0	0	0	0	0.085543975	-0.015720364	0.527374991	0.764786485	0.824340444	-0.669568385	0.510095949	-0.607264424	-0.054704731	-0.198558178	0.183032114	0.032920969	salmon	FALSE	4.890446863	-11.94996	0	10.21876	LCP	None	0	0	1	0	0
NM_007435	Abcd1	3.102514	0	0	0	0	0	0	0	0	0	0	0	1	0	1	0	0	0	1	0	1	0	0	-0.035467957	0.056617497	0.520319182	0.740331401	0.755143684	-0.738244315	0.439959243	-0.370073785	0.279488011	0.125695527	0.456558033	0.411016006	salmon	FALSE	4.040005766	-8.885289	0	15.38315	HCP	K4	1	0	0	0	0
NM_007436	Aldh3a1	1.439709	0	0	0	0	0	0	0	0	0	0	0	0	0	0	0	0	0	0	0	1	0	0	-0.447809221	0.563833129	-0.088114303	-0.254089147	-0.138468852	0.146030333	-0.007406402	0.073341155	-0.147581789	-0.169334046	0.064589514	0.007531934	green	FALSE	-0.061076434	-0.04973925	0	1.607932	LCP	None	0	0	1	0	0
NM_007437	Aldh3a2	0.6168707	0	0	0	0	0	0	0	0	0	0	0	1	1	0	0	0	1	1	0	0	0	1	-0.202295503	-0.131347013	0.02570498	-0.114796534	-0.277981834	0.311914565	-0.519261185	0.581126343	0.394793866	0.584384414	0.066166458	0.38916074	yellow	FALSE	-5.010366572	-12.40251	0	-6.021753	HCP	K4	1	0	0	0	0
NM_007439	Alk	0.7924319	0	1	1	0	0	1	0	0	0	0	0	0	0	0	0	1	0	0	0	1	0	0	0.06482062	-0.02700155	-0.111673879	-0.270867332	-0.169426248	0.334610981	-0.11584673	-0.029060877	-0.356563588	-0.306895745	-0.378447245	-0.44947499	grey	FALSE	-0.961772121	-1.08007	0	-2.67272	HCP	K4andK27	1	1	0	0	0
NM_007441	Alx3	0.8334873	0	0	1	1	1	1	0	0	0	0	0	0	0	0	0	0	0	0	1	0	0	0	-0.377045088	0.247840464	0.064298398	-0.263504181	-0.213252527	0.443979908	-0.348339753	0.288081349	-0.119589523	-0.108609587	-0.23917515	-0.182909522	grey	FALSE	-3.06441241	-5.768094	1	-1.335608	HCP	K4andK27	1	1	1	0	0
NM_007442	Alx4	3.559432	0	0	1	1	1	0	0	0	0	0	1	0	0	0	1	1	0	0	1	0	0	0	0.008765169	0.087301296	0.327816239	0.433878992	0.469526253	-0.54342368	0.358556955	-0.313028914	0.124662736	0.08391493	0.519519766	0.392675464	cyan	FALSE	3.167339614	-6.072986	1	2.649055	HCP	K4andK27	1	1	0	0	0
NM_007443	Ambp	1.328975	0	0	0	0	0	0	0	0	0	0	0	0	0	0	0	0	0	0	0	1	0	0	0.091325652	-0.115702649	0.025217609	0.177226043	0.166359739	-0.202301856	0.143001451	-0.094951931	0.110839294	0.093757435	0.038280063	0.093035895	grey	FALSE	1.19146549	-1.437112	0	0.8254943	LCP	None	0	0	1	0	0
NM_007445	Amh	0.0837928	0	0	0	0	0	0	1	1	1	0	1	0	0	0	1	0	1	0	0	1	1	0	-0.080841446	-0.157964084	-0.204528129	-0.573506219	-0.640456337	0.9472991	-0.720882785	0.526024638	-0.268526593	-0.078976541	-0.681488818	-0.533465064	turquoise	FALSE	-8.577291189	-26.95648	0	-10.14188	ICP	K4	1	0	1	0	0
NM_007451	Slc25a5	144.713	0	0	0	0	0	0	0	1	1	0	1	0	0	0	0	0	0	0	0	0	0	0	0.235869947	0.304495883	-0.056919254	0.221379333	0.512233479	-0.831988152	0.951905411	-0.831231463	-0.259675231	-0.436311597	0.457971015	0.067814385	black	FALSE	25.61950647	-82.72791	0	22.98674	HCP	K4	1	0	0	0	0
NM_007452	Prdx3	2.459211	0	0	0	0	0	0	0	0	0	0	0	1	1	1	1	1	1	1	0	1	0	1	-0.330108486	0.140415935	0.472328514	0.566378337	0.425791561	-0.421402363	0.04233337	0.010161674	0.400402091	0.317252084	0.420155176	0.507017518	magenta	FALSE	0.349403136	-0.3176377	0	16.4997	HCP	K4	1	0	0	0	0
NM_007453	Prdx6	26.27644	0	0	0	0	0	0	1	0	0	0	0	0	1	1	1	0	1	1	0	0	0	1	0.219160402	-0.070268432	0.184534878	0.589677201	0.644024198	-0.840603764	0.651944754	-0.565488774	0.148620134	-0.002308112	0.45323581	0.305577239	black	FALSE	7.089953705	-20.74691	0	27.93993	HCP	K4	1	0	1	0	0
NM_007454	Ap1b1	0.0808806	0	0	0	0	0	1	0	0	0	0	0	0	0	0	1	0	0	0	0	1	0	0	-0.081925373	-0.164235878	-0.193219137	-0.56710569	-0.639030631	0.983525656	-0.748660144	0.544198934	-0.257405761	-0.076310806	-0.715434684	-0.547782942	turquoise	TRUE	-9.312274809	-30.01204	0	-16.27064	HCP	K4	1	0	0	0	0
NM_007455	Ap1g2	8.677223	0	0	0	0	0	0	0	1	0	1	1	1	1	1	1	1	1	1	0	1	0	1	-0.059364864	0.316641826	0.297817919	0.562659923	0.752967956	-0.703386074	0.682331344	-0.689530927	-0.171868992	-0.347902615	0.252735249	0.026138336	salmon	FALSE	7.696740193	-23.27601	0	8.402099	HCP	K4	1	0	0	0	0
NM_007456	Ap1m1	0.2541892	0	0	0	0	0	0	0	0	0	1	1	1	0	1	0	0	0	1	0	1	0	0	-0.15905662	-0.113609021	-0.207787942	-0.572799194	-0.670829946	0.980917881	-0.772776211	0.578422722	-0.227494486	-0.063927548	-0.688873642	-0.509680203	turquoise	TRUE	-10.04047697	-33.00616	0	-22.93643	HCP	K4	1	0	0	0	0
NM_007457	Ap1s1	0.2301508	0	0	0	0	0	0	0	0	1	0	1	0	0	1	1	1	0	1	0	0	0	0	-0.083039311	-0.169847677	-0.106504643	-0.489623465	-0.553011683	0.964074374	-0.741225386	0.500979562	-0.287657377	-0.098604164	-0.727453596	-0.575928615	turquoise	TRUE	-9.105764439	-29.15627	0	-11.68329	HCP	K4	1	0	0	0	0
NM_007460	Ap3d1	1.344553	0	0	0	0	0	0	0	0	0	0	1	1	1	1	0	0	0	1	0	1	0	1	0.09728513	-0.107389914	0.42378575	0.634321545	0.542261158	-0.562399828	0.261695292	-0.187063301	0.341491063	0.265814636	0.381627447	0.399757512	magenta	FALSE	2.235915084	-3.552851	0	3.537423	HCP	K4	1	0	0	0	0
NM_007461	Apba2	0.01891068	0	0	1	0	0	0	0	0	0	0	0	0	0	1	1	1	0	0	1	1	0	0	-0.093238534	-0.161590974	-0.200019123	-0.57667599	-0.654181824	0.991554738	-0.762865936	0.564482505	-0.248415778	-0.062602299	-0.710407487	-0.537474778	turquoise	FALSE	-9.72962416	-31.73299	0	-29.69738	HCP	K4andK27	1	1	0	0	0
NM_007464	Birc3	0.01694048	0	0	0	0	0	0	0	0	0	0	1	1	0	1	1	1	1	1	0	1	0	1	-0.096511235	-0.179515213	-0.170048212	-0.551019574	-0.633729137	0.98469009	-0.768173299	0.552443155	-0.249834846	-0.062482679	-0.708371475	-0.536609225	turquoise	FALSE	-9.893945689	-32.407	0	-18.35389	HCP	K4	1	0	1	0	0
NM_007467	Aplp1	13.02222	0	0	0	0	0	0	0	0	0	0	1	0	1	1	0	0	1	1	0	1	0	1	0.109811489	0.420088576	-0.303477107	-0.058910166	0.197384274	-0.642125113	0.771380316	-0.450187521	0.012492217	-0.280943093	0.423745307	0.189589782	black	TRUE	9.995632739	-32.82299	0	15.67141	HCP	K4	1	0	1	0	0
NM_007468	Apoa4	0.3761543	0	0	0	0	0	0	0	0	0	0	1	1	1	0	1	0	0	0	0	0	0	0	-0.147587656	-0.031646104	-0.022043929	-0.349204178	-0.385593304	0.659862007	-0.523093573	0.378789119	-0.159328574	-0.023949268	-0.425011476	-0.311752877	turquoise	FALSE	-5.061205366	-12.59568	0	-2.371342	ICP	None	0	0	1	0	0
NM_007470	Apod	0.2191354	1	0	0	0	0	0	1	1	1	0	0	0	0	0	0	0	0	0	0	0	0	0	-0.036623902	-0.103884727	-0.296169383	-0.67783783	-0.726112263	0.94149721	-0.660267987	0.487576443	-0.315086072	-0.12997255	-0.630328745	-0.531815181	turquoise	FALSE	-7.249655417	-21.41088	0	-19.9785	LCP	None	0	0	1	0	0
NM_007471	App	0.004408051	0	0	1	0	0	1	0	0	0	0	0	0	0	0	0	0	0	0	0	1	0	0	-0.092661909	-0.163170771	-0.19470147	-0.571527246	-0.651163663	0.988593639	-0.761767216	0.55805427	-0.249220501	-0.064156926	-0.705712427	-0.535582611	turquoise	FALSE	-9.696203214	-31.59564	1	-19.53645	HCP	K4andK27	1	1	0	0	0
NM_007472	Aqp1	0.1196804	0	0	0	0	0	0	0	0	0	0	0	0	0	0	0	0	0	0	0	0	0	0	-0.106283169	-0.149706341	-0.206135387	-0.577115829	-0.664072928	0.986798084	-0.770560148	0.580521226	-0.232178989	-0.045648541	-0.695450125	-0.51872737	turquoise	FALSE	-9.969450743	-32.71596	0	-21.88314	ICP	None	0	0	1	0	0
NM_007474	Aqp8	0.8342939	0	0	0	0	0	0	0	1	0	0	0	1	0	0	0	0	0	0	0	1	0	0	-0.267772615	-1.94E-05	0.70007722	0.324960607	0.380301463	0.182354608	-0.293558813	0.096822491	-0.040803591	0.053106152	-0.139960731	-0.060571191	brown	FALSE	-2.532319414	-4.294369	0	-1.585577	ICP	None	0	0	1	0	0
NM_007476	Arf1	274.6469	0	0	0	0	0	0	0	0	0	0	0	0	0	1	1	0	1	1	0	1	0	0	0.075728467	0.104974792	0.315345334	0.688205599	0.748695696	-0.936343482	0.698039975	-0.573777771	0.205947155	0.017491825	0.56498246	0.422270438	salmon	FALSE	8.038704591	-24.70579	0	65.24719	HCP	K4	1	0	1	0	0
NM_007479	Arf4	0.09162996	0	0	0	0	0	0	0	0	0	0	1	0	0	1	1	1	1	1	0	0	0	0	-0.046101506	-0.186445753	-0.230827246	-0.562857705	-0.644669544	0.937055936	-0.724049388	0.559204479	-0.19796153	-0.033731316	-0.671618773	-0.494605351	turquoise	FALSE	-8.656296329	-27.28606	0	-13.24374	HCP	K4	1	0	0	0	0
NM_007482	Arg1	0.1862435	0	0	0	0	0	0	0	0	0	1	1	0	0	0	0	0	0	0	0	0	0	0	-0.230503202	-0.037769864	-0.082824483	-0.075896655	-0.259880136	0.156119439	-0.377469161	0.501607678	0.445873388	0.533148606	0.09294011	0.405575373	yellow	FALSE	-3.36135634	-6.664054	0	-7.916249	ICP	None	0	0	1	0	0
NM_007484	Rhoc	4.829933	0	0	0	0	0	0	0	0	0	0	0	0	0	1	0	1	0	0	0	1	0	0	-0.237717063	-0.087295275	0.200963393	0.588284382	0.310665669	-0.398070629	-0.048380955	0.269307717	0.779825912	0.554579193	0.245320526	0.589189203	blue	TRUE	-0.399427322	-0.3698613	0	12.34166	HCP	K4	1	0	0	0	0
NM_007486	Arhgdib	0.8807168	0	0	0	0	0	0	1	0	0	0	0	0	0	0	0	0	0	0	0	0	0	0	0.09937205	-0.261537749	0.711933819	0.58834151	0.616751201	-0.190651939	0.017559682	-0.271581301	-0.101839629	-0.00718298	0.002313473	-0.06588197	brown	TRUE	0.14482318	-0.1218526	0	-1.897769	LCP	None	0	0	1	0	0
NM_007488	Arnt2	0.09573511	0	0	0	0	0	0	0	0	0	0	0	0	0	0	0	0	1	1	0	0	0	0	-0.141760496	-0.186135965	-0.109417313	-0.494602279	-0.592423321	0.931583959	-0.807623782	0.646298395	-0.077628769	0.072523168	-0.647398477	-0.395767225	turquoise	FALSE	-11.29363743	-38.04688	1	-11.95433	HCP	K4andK27	1	1	0	0	0
NM_007489	Arntl	0.1859906	0	1	0	0	0	0	0	0	0	0	0	0	0	1	0	0	0	1	0	0	0	0	-0.027075095	-0.083129331	-0.184174662	-0.475650831	-0.537114865	0.776906404	-0.589052216	0.467542435	-0.183267516	0.022078146	-0.491123226	-0.370364378	turquoise	FALSE	-6.010987779	-16.32445	1	-3.475977	HCP	K4	1	0	0	0	0
NM_007491	Art5	0.03551262	0	1	0	0	0	0	0	0	0	0	1	0	0	1	0	0	1	1	0	1	0	0	-0.104861155	-0.157710965	-0.159767864	-0.54729773	-0.624401973	0.985403477	-0.769421188	0.557002103	-0.250736485	-0.056702449	-0.705177265	-0.531562764	turquoise	FALSE	-9.933293962	-32.56807	0	-19.18447	LCP	K4	1	0	1	0	0
NM_007494	Ass1	14.51281	1	0	0	0	0	0	0	0	0	0	1	0	1	1	1	1	0	1	0	1	0	0	0.054306673	0.373673068	0.063158652	0.263522209	0.434569668	-0.661744384	0.748049153	-0.716279841	-0.297901707	-0.411373726	0.436595313	0.071154107	black	TRUE	9.295009982	-29.9406	0	16.95153	HCP	K4	1	0	0	0	0
NM_007495	Astn1	0.1532275	0	0	0	0	0	0	0	1	1	0	0	0	0	0	0	0	0	0	0	0	0	0	-0.122641621	-0.128161014	-0.183970614	-0.525835103	-0.632293733	0.92540908	-0.762431724	0.628196633	-0.09538144	0.066479586	-0.619381823	-0.39196624	turquoise	FALSE	-9.716392303	-31.67862	0	-6.61994	HCP	K4andK27	1	1	0	0	0
NM_007496	Zfhx3	0.9451902	1	0	0	0	0	0	0	0	0	0	1	0	0	0	0	1	1	1	1	0	0	0	-0.325481701	-0.05200814	-0.041724661	0.116561114	-0.172835678	-0.065209528	-0.37978876	0.717878656	0.954123114	0.828800729	0.297889725	0.774982165	blue	FALSE	-3.385481512	-6.739004	1	-0.4086436	HCP	K4	1	0	0	0	0
NM_007498	Atf3	0.8544637	0	0	1	1	1	1	1	0	0	0	0	0	0	1	1	1	0	0	1	1	0	0	-0.192262755	-0.200494266	0.524848819	0.670491294	0.420882544	-0.153138008	-0.199394826	0.086785559	0.317917284	0.363526113	0.027718898	0.25615709	magenta	FALSE	-1.67794631	-2.323315	1	-0.5528468	HCP	K4andK27	1	1	0	0	0
NM_007499	Atm	19.91311	0	0	0	0	0	0	0	0	0	0	0	1	1	0	0	0	0	0	0	0	0	0	-0.023224391	0.254554795	0.127034515	0.319926033	0.389642447	-0.708045017	0.533281678	-0.282255853	0.288087833	0.239877092	0.85717703	0.688783367	cyan	FALSE	5.198436235	-13.12081	0	6.553307	ICP	None	0	0	1	0	0
NM_007501	Neurod4	49.0277	0	0	0	0	0	0	0	0	0	0	1	0	0	0	0	0	0	0	0	0	0	0	-0.690223685	0.971326764	-0.155139439	-0.183843414	0.010389324	-0.157047411	0.31794569	-0.209636096	-0.23021863	-0.498360162	0.133705264	-0.029486487	green	FALSE	2.765343988	-4.918006	1	14.51105	LCP	None	0	0	1	0	0
NM_007502	Atp1b3	162.4208	0	0	0	0	0	0	1	0	0	0	0	1	0	1	0	0	1	1	0	0	0	1	-0.107855608	0.091878977	0.176349814	0.501750467	0.38095875	-0.721339843	0.329870615	-0.104735576	0.543270485	0.479026172	0.777396526	0.803681141	red	FALSE	2.881469721	-5.241618	0	17.09893	HCP	K4	1	0	1	1	0
NM_007504	Atp2a1	24.86028	0	0	0	0	0	0	0	1	0	0	0	1	0	0	0	0	0	0	0	1	0	0	0.046161487	0.082427206	0.299103305	0.545306361	0.598554886	-0.742965433	0.538527319	-0.483502512	0.122907747	-0.023775314	0.419445931	0.297943437	salmon	FALSE	5.270315224	-13.39794	0	12.9212	LCP	None	0	0	1	0	0
NM_007505	Atp5a1	17.72689	0	0	0	0	0	0	1	0	0	0	1	1	1	1	1	0	1	1	0	0	0	1	0.244751722	0.153631892	0.057048279	0.408634256	0.604071971	-0.924160979	0.875800512	-0.687660786	0.041544941	-0.164931535	0.528879252	0.287087993	black	FALSE	14.96257784	-51.74314	0	20.52057	HCP	K4	1	0	1	0	0
NM_007506	Atp5g1	23.06747	0	0	0	0	0	0	0	0	0	0	1	1	1	0	1	1	0	1	0	0	0	1	-0.693103346	0.98329788	-0.180085618	-0.199441316	0.004170805	-0.15236201	0.324416715	-0.20518594	-0.225514939	-0.505414356	0.099296493	-0.049361879	green	FALSE	2.828172562	-5.092055	0	24.05032	ICP	K4	1	0	1	0	0
NM_007509	Atp6v1b2	0.006408797	0	1	0	0	0	0	0	1	0	0	0	0	0	1	0	1	1	1	0	0	0	0	-0.082312165	-0.164151772	-0.20178987	-0.579610223	-0.657531461	0.993981698	-0.76535904	0.565366603	-0.252063039	-0.05884592	-0.709258538	-0.539735938	turquoise	FALSE	-9.806211053	-32.0474	0	-34.52275	HCP	K4	1	0	0	0	0
NM_007510	Atp6v1e1	0.0895375	0	0	0	0	0	0	0	0	0	0	0	0	0	0	0	0	0	1	0	0	0	0	-0.065290522	-0.17357059	-0.142992269	-0.536561921	-0.59953542	0.97115321	-0.753130237	0.538348298	-0.262098302	-0.041294378	-0.673208478	-0.522845843	turquoise	FALSE	-9.440250101	-30.54104	0	-20.13688	HCP	K4	1	0	1	0	0
NM_007511	Atp7b	0.2997873	0	0	0	1	1	1	0	0	0	0	1	1	1	0	1	0	0	1	0	0	0	1	-0.066342451	-0.079769814	-0.069595596	-0.433615437	-0.421033552	0.791682442	-0.563393274	0.358097321	-0.314253986	-0.158349147	-0.626856952	-0.543283402	turquoise	FALSE	-5.62324213	-14.77753	0	-6.15686	HCP	K4andK27	1	1	0	0	0
NM_007512	Atpif1	0.02625348	0	0	0	0	0	0	0	0	0	0	0	1	1	0	0	0	1	1	0	0	0	1	-0.089948508	-0.173931887	-0.199379492	-0.576409644	-0.658835691	0.990168799	-0.76970517	0.568733609	-0.241010531	-0.054215856	-0.703351994	-0.528961988	turquoise	FALSE	-9.942287246	-32.60486	0	-30.28959	HCP	K4	1	0	0	0	0
NM_007515	Slc7a3	1.545427	1	0	0	0	0	0	1	1	1	0	0	0	0	0	0	0	0	1	0	0	0	0	0.372702877	0.217650321	-0.503304817	-0.539432932	-0.232288893	-0.107459685	0.553999843	-0.49466467	-0.559714	-0.636173791	-0.020428756	-0.41405114	black	TRUE	5.487456705	-14.24322	0	3.625487	ICP	K4	1	0	1	0	0
NM_007517	Aup1	0.311089	0	0	0	0	0	0	0	0	0	0	0	0	0	0	0	0	1	1	0	1	0	0	-0.143352708	-0.114221541	-0.138576755	-0.461822658	-0.573746975	0.917539092	-0.730972131	0.528653071	-0.220851174	-0.05023935	-0.684281461	-0.50681186	turquoise	TRUE	-8.833068584	-28.02268	0	-6.666255	HCP	K4	1	0	1	0	0
NM_007519	Baat	0.0400677	0	0	0	0	0	0	0	0	0	0	0	1	1	0	0	0	0	0	0	0	0	0	-0.027294298	-0.220319336	-0.159319948	-0.482821184	-0.591769714	0.884880557	-0.685776445	0.465730958	-0.266854916	-0.06687105	-0.655333218	-0.525091551	turquoise	FALSE	-7.769939915	-23.58195	0	-15.81853	ICP	None	0	0	1	0	0
NM_007520	Bach1	0.2680573	0	0	0	0	0	0	1	0	1	1	0	0	0	1	0	0	0	1	0	0	0	0	-0.339290459	-0.14413669	-0.043390617	-0.216456343	-0.461739628	0.544372681	-0.775770825	0.928556138	0.631129649	0.67637106	-0.097999337	0.357194673	midnightblue	TRUE	-10.13790884	-33.40354	1	-6.916747	HCP	K4	1	0	1	0	0
NM_007521	Bach2	0.009512038	0	1	1	1	1	1	1	0	0	0	0	0	0	0	1	0	1	0	1	0	0	0	-0.090715165	-0.164289951	-0.200851356	-0.578169382	-0.658578739	0.994143953	-0.768407704	0.567829581	-0.249331315	-0.06018516	-0.708796534	-0.537193136	turquoise	FALSE	-9.901315834	-32.43718	1	-41.63451	HCP	K4andK27	1	1	0	0	0
NM_007522	Bad	20.83873	1	0	0	0	0	0	0	1	0	0	1	1	1	1	0	1	1	1	0	1	0	1	0.026762694	0.030924682	0.370750836	0.719286326	0.705492466	-0.698761104	0.500043303	-0.540099811	0.040614495	-0.102150344	0.273266225	0.157818546	magenta	FALSE	4.761502074	-11.46842	0	11.03753	HCP	K4	1	0	0	0	0
NM_007523	Bak1	0.1618857	1	0	0	0	0	0	1	1	0	0	1	1	1	1	1	1	1	1	0	1	0	1	0.031733349	-0.179209364	-0.244874831	-0.554771815	-0.608587229	0.895502386	-0.637804981	0.495682642	-0.22865129	-0.042494654	-0.652447434	-0.504221546	turquoise	TRUE	-6.828731421	-19.6647	0	-6.461613	ICP	K4	1	0	0	0	0
NM_007525	Bard1	0.1144656	0	0	0	0	0	0	1	1	0	0	0	0	1	1	1	1	1	1	0	0	0	1	-0.075689811	-0.121450739	-0.221009478	-0.595345876	-0.647205108	0.950974197	-0.705731997	0.520412154	-0.282765799	-0.07599445	-0.645165711	-0.516631302	turquoise	FALSE	-8.214239199	-25.43981	0	-12.7983	HCP	K4	1	0	0	0	0
NM_007526	Barx1	0.1916559	0	0	1	1	1	1	0	0	0	0	0	0	0	0	0	0	0	0	1	1	0	0	-0.0670317	-0.158101387	-0.169438108	-0.522015927	-0.585807051	0.964257033	-0.727969392	0.513174905	-0.27672183	-0.078126902	-0.707670642	-0.555497592	turquoise	FALSE	-8.755695857	-27.70042	1	-12.75223	HCP	K4andK27	1	1	0	0	0
NM_007527	Bax	66.97945	0	0	0	0	0	0	0	0	0	1	1	1	1	1	1	1	1	1	0	1	0	1	0.23560441	0.207386415	0.042871085	0.374301725	0.553251621	-0.888233436	0.891648468	-0.823180865	-0.18260778	-0.34489438	0.484138438	0.13170004	black	FALSE	16.24091078	-56.11566	0	28.13467	HCP	K4	1	0	0	0	0
NM_007529	Bcan	0.05417023	0	0	1	1	1	1	0	0	0	0	1	1	0	0	1	0	0	0	1	1	0	0	-0.075619004	-0.163083193	-0.194404682	-0.557882914	-0.637145224	0.974732649	-0.755738931	0.559140307	-0.240781261	-0.045602532	-0.699133722	-0.528513975	turquoise	FALSE	-9.516322576	-30.85497	0	-13.28931	HCP	K4andK27	1	1	1	0	0
NM_007533	Bckdha	12.96478	0	0	0	0	0	0	0	1	0	0	0	1	1	1	1	0	0	1	0	0	0	1	0.026210428	0.51719705	-0.172375256	0.045394322	0.307054204	-0.691789425	0.844898705	-0.687517922	-0.250352358	-0.48320344	0.357980568	0.030762326	black	FALSE	13.02462193	-44.71892	1	10.16288	HCP	K4	1	0	0	0	0
NM_007537	Bcl2l2	0.154451	0	0	0	0	0	0	0	0	0	0	0	1	1	1	0	1	1	0	0	0	0	1	-0.158601053	-0.09251952	-0.165692844	-0.509599687	-0.595231011	0.933727716	-0.737485148	0.549426168	-0.223048522	-0.054426746	-0.666050321	-0.487980622	turquoise	FALSE	-9.004720666	-28.73667	0	-9.308112	ICP	K4	1	0	1	0	0
NM_007538	Opn1sw	0.3806827	0	0	0	0	0	0	0	0	0	0	0	0	0	0	1	0	0	0	0	0	0	0	-0.18261257	-0.0565298	-0.076171484	-0.403558952	-0.489327332	0.744608535	-0.634969371	0.447844635	-0.179608948	-0.011543277	-0.429027925	-0.320402254	turquoise	FALSE	-6.777784708	-19.4543	0	-4.241151	LCP	None	0	0	1	0	0
NM_007539	Bdkrb1	2.399329	0	0	0	0	0	0	0	0	0	0	0	0	0	0	1	0	0	0	0	0	0	0	0.089302823	0.137307136	0.302562025	0.463780803	0.605478516	-0.588034528	0.577078917	-0.58089501	-0.140212282	-0.192941372	0.370530055	0.118917117	salmon	FALSE	5.826842557	-15.58614	0	6.998876	ICP	None	0	0	1	0	0
NM_007542	Bgn	0.02960026	0	0	0	0	0	0	0	0	0	0	0	0	0	0	0	0	0	0	0	0	0	0	-0.120867719	-0.221183556	-0.10200981	-0.432628256	-0.56362624	0.967547234	-0.80118979	0.556411629	-0.212173613	-0.027339201	-0.723667556	-0.524712748	turquoise	TRUE	-11.04055188	-37.04193	0	-16.66891	ICP	None	0	0	0	0	0
NM_007544	Bid	19.18144	0	0	0	0	0	0	0	0	0	0	0	0	1	1	0	0	1	1	0	1	0	1	0.273564329	0.27565667	-0.224808618	0.069134289	0.319793561	-0.769360936	0.896724268	-0.681405444	-0.138686136	-0.280981875	0.573524437	0.218023421	black	FALSE	16.70752572	-57.6613	0	17.0411	HCP	K4	1	0	0	0	0
NM_007549	Blk	8.328845	0	0	0	0	0	0	0	1	1	0	1	0	0	0	0	0	0	0	0	0	0	0	-0.019187399	0.174248261	0.315879811	0.470161826	0.577880441	-0.68286663	0.498727254	-0.416867236	0.126791523	-0.006722441	0.462427033	0.330236939	salmon	FALSE	4.744814182	-11.4065	0	8.940471	LCP	None	0	0	1	0	0
NM_007551	Blr1	4.024382	0	0	0	0	0	0	0	0	0	0	1	1	0	0	0	0	0	0	0	0	0	0	0.155693448	0.092826618	0.093096042	0.372951363	0.484611137	-0.724575981	0.619603588	-0.410586798	0.196896403	0.041952088	0.506292187	0.386881529	black	FALSE	6.509472687	-18.35056	0	5.969929	LCP	None	0	0	1	0	0
NM_007554	Bmp4	57.87986	0	1	1	1	1	1	1	0	0	0	0	0	0	1	0	1	1	1	1	0	0	0	0.024973048	0.232268362	-0.035552813	0.222882235	0.260295175	-0.557867842	0.47959229	-0.29849527	0.131729195	0.008942744	0.564387989	0.367691883	cyan	TRUE	4.506960561	-10.53443	0	9.825291	HCP	K4andK27	1	1	0	0	1
NM_007557	Bmp7	0.0630733	1	0	1	1	1	1	0	1	0	0	0	0	1	0	0	1	0	0	1	1	0	0	-0.137393214	-0.163792698	-0.179143234	-0.522611866	-0.647807282	0.947324774	-0.794208908	0.649725075	-0.112330752	0.063537969	-0.643474014	-0.418018101	turquoise	FALSE	-10.77803079	-35.99222	0	-11.54218	HCP	K4andK27	1	1	0	0	0
NM_007558	Bmp8a	5.890661	0	0	1	1	0	0	0	0	0	0	0	0	0	1	1	1	0	1	0	1	0	0	-0.191861593	0.217584729	0.400363716	0.536258365	0.511352521	-0.559148826	0.28624738	-0.22496979	0.231578036	0.222208109	0.57824065	0.529502407	cyan	FALSE	2.463541416	-4.117051	0	9.044368	HCP	K4andK27	1	1	0	0	0
NM_007560	Bmpr1b	0.3434633	0	0	0	0	0	0	0	0	0	0	0	0	0	0	0	1	0	0	0	0	0	0	-0.249738625	0.019319944	-0.227460348	-0.530775169	-0.63282063	0.843021783	-0.678603355	0.577057902	-0.106126042	-0.005298609	-0.503450365	-0.329891562	turquoise	FALSE	-7.618610058	-22.94959	0	-4.729669	ICP	None	0	0	1	0	0
NM_007562	Bnc1	0.2948298	0	0	0	0	0	0	0	0	0	0	0	0	0	0	0	0	0	0	1	0	0	0	-0.270202954	-0.035867845	-0.123296691	-0.027633727	-0.266817562	0.106033465	-0.398009395	0.70653966	0.794873474	0.564331558	0.038634303	0.459588661	blue	FALSE	-3.577650226	-7.347057	1	-7.923042	HCP	K4andK27	1	1	0	0	0
NM_007563	Bpgm	0.1535052	0	0	0	0	0	0	0	0	0	0	0	0	0	0	0	1	0	1	0	1	0	0	-0.108693041	-0.144286952	-0.17151052	-0.564401056	-0.633455131	0.986447422	-0.764260203	0.552673603	-0.263061781	-0.060526106	-0.689152699	-0.525850632	turquoise	TRUE	-9.772325634	-31.90834	0	-23.19116	ICP	K4	1	0	1	0	0
NM_007564	Zfp36l1	2.794787	1	1	0	0	0	0	1	1	1	1	0	0	1	0	1	1	1	1	0	1	1	1	-0.23486193	-0.013102196	-0.092128545	0.135276237	-0.119651177	-0.223091419	-0.186043424	0.587954293	0.948257388	0.739592612	0.407773661	0.787773932	blue	TRUE	-1.561413273	-2.095014	0	7.610882	HCP	K4	1	0	0	0	1
NM_007566	Birc6	0.1413677	0	0	0	0	0	0	1	0	0	0	0	0	0	0	0	0	1	1	0	1	0	0	-0.149080175	-0.206626287	-0.102963495	-0.456549605	-0.60912877	0.937396464	-0.855951189	0.714876838	-0.010464327	0.196024314	-0.565051635	-0.298548051	turquoise	FALSE	-13.65102751	-47.04182	0	-13.85144	HCP	K4	1	0	0	0	0
NM_007569	Btg1	3.758479	0	1	0	0	0	0	1	0	0	0	0	0	0	0	0	1	0	1	0	1	0	0	-0.070705546	0.14523164	-0.116766113	0.236969631	0.204637944	-0.574160443	0.345419264	0.053504247	0.633932859	0.341738194	0.475046146	0.614456686	blue	FALSE	3.035222833	-5.682752	0	6.62618	HCP	K4	1	0	0	0	1
NM_007570	Btg2	14.04685	0	0	0	0	0	0	0	0	0	0	0	1	1	1	1	1	1	1	0	0	0	1	0.231376712	-0.08963245	0.33980771	0.549129615	0.570161862	-0.781838294	0.506139479	-0.371678166	0.307359437	0.220379064	0.612923886	0.520693487	cyan	FALSE	4.839382161	-11.75862	1	9.921185	HCP	K4	1	0	0	0	0
NM_007572	C1qa	1.55243	0	0	0	0	0	0	0	0	0	0	0	0	0	1	1	0	0	0	0	1	0	0	0.127348376	0.130563393	-0.015190668	0.153212107	0.265240206	-0.275529228	0.394376216	-0.358288248	-0.167549177	-0.216139799	0.152624419	-0.044481072	grey	FALSE	3.538944308	-7.223033	0	3.656668	ICP	None	0	0	1	0	0
NM_007576	C4bp	5.2103	0	0	0	0	0	0	0	0	0	0	0	0	0	0	0	0	0	0	0	0	0	0	0.168030641	0.073692817	0.254510111	0.296762477	0.458947878	-0.483031664	0.477817429	-0.479362676	-0.143675221	-0.171162282	0.266470675	0.069286334	grey	FALSE	4.485334798	-10.45616	0	5.811481	LCP	None	0	0	1	0	0
NM_007578	Cacna1a	0.09710619	0	0	0	0	0	0	0	0	0	0	0	0	0	0	0	0	0	1	0	1	0	0	-0.07915578	-0.159269923	-0.221319703	-0.584620355	-0.646336639	0.958820682	-0.713797166	0.513982023	-0.275817341	-0.107623686	-0.69876974	-0.552896807	turquoise	FALSE	-8.404513923	-26.23505	0	-12.38029	HCP	K4	1	0	0	0	0
NM_007585	Anxa2	27.83471	0	0	0	0	0	0	0	0	0	0	0	0	0	1	0	1	1	1	0	0	0	0	-0.164129012	0.002974344	0.61035149	0.885313726	0.806437509	-0.5148769	0.232313764	-0.316882788	0.166845102	0.035753444	0.144610499	0.159299106	magenta	TRUE	1.969594721	-2.938215	0	5.992646	HCP	K4	1	0	0	0	0
NM_007589	Calm2	1755.463	0	1	0	0	0	0	0	1	1	0	1	0	1	1	1	0	0	1	0	0	0	0	0.126269925	0.060969434	0.288740664	0.60313776	0.662419212	-0.888749725	0.642912188	-0.501201891	0.244624875	0.173997714	0.726705838	0.561259135	cyan	FALSE	6.921678538	-20.04915	0	25.85426	HCP	K4	1	0	0	0	0
NM_007590	Calm3	0.001716983	0	0	0	0	0	0	0	1	1	0	0	0	1	1	1	0	0	1	0	1	0	0	-0.089436549	-0.163110453	-0.194681302	-0.570136099	-0.649877716	0.986072602	-0.758985837	0.557050958	-0.247420886	-0.061235059	-0.702275097	-0.532640972	turquoise	FALSE	-9.612484983	-31.25122	0	-16.84645	HCP	K4	1	0	0	0	0
NM_007591	Calr	878.1982	0	0	0	0	0	0	1	1	0	0	1	1	1	1	1	0	1	1	0	1	0	1	0.146263202	0.019474111	0.266015205	0.610590588	0.679552317	-0.915735537	0.6434494	-0.432513424	0.370465218	0.20043359	0.647360331	0.568423433	salmon	FALSE	6.931545887	-20.09	0	50.08547	HCP	K4	1	0	1	0	0
NM_007593	Cetn1	2.611588	0	0	0	0	0	0	0	0	0	0	0	0	0	0	0	0	0	0	0	0	0	0	0.023120412	0.178754879	0.131485909	0.365303315	0.445016194	-0.63646438	0.526115213	-0.374002408	0.144730984	-0.037132094	0.36290309	0.277075215	black	FALSE	5.101586707	-12.74965	0	16.46552	ICP	None	0	0	1	0	0
NM_007594	Calu	0.342913	0	0	0	0	0	0	0	0	0	0	0	0	1	1	1	0	0	1	0	1	0	0	-0.2639087	-0.175590572	-0.107356809	-0.33460343	-0.588437925	0.74849922	-0.873312697	0.932139137	0.435934141	0.564169892	-0.285965653	0.140019634	midnightblue	TRUE	-14.7826586	-51.11121023	0	-12.93073329	HCP	K4	1	0	0	0	0
NM_007595	Camk2b	0.95928	0	1	0	0	0	0	0	1	0	0	1	0	1	0	1	0	0	0	1	0	0	0	-0.26014218	0.363590807	-0.185493164	-0.467233774	-0.292125458	0.423824835	-0.11145556	-0.036906762	-0.528250781	-0.427560836	-0.277682956	-0.39936781	grey	FALSE	-0.924848434	-1.026342	0	-0.369346	HCP	K4andK27	1	1	0	0	0
NM_007596	Caml	13.35995	0	0	0	0	0	0	0	0	0	0	1	1	1	0	0	0	0	0	0	0	0	0	-0.033917308	0.049413407	0.511029252	0.760607437	0.754302136	-0.859303451	0.479663991	-0.334754251	0.427555196	0.285848119	0.66051814	0.633420902	magenta	FALSE	4.507835709	-10.53761	0	31.76214	HCP	K4	1	0	1	0	0
NM_007598	Cap1	16.70118	0	0	0	0	0	0	0	0	0	0	0	0	0	0	0	0	0	0	0	1	0	0	0.090483042	0.009362895	0.369175579	0.693817604	0.737420735	-0.862812202	0.602365663	-0.502457334	0.234711425	0.091761864	0.550958412	0.438162296	salmon	FALSE	6.222886909	-17.18126	0	26.67284	ICP	None	0	0	1	0	0
NM_007600	Capn1	0.3520193	0	0	0	0	0	0	0	1	1	0	0	1	0	1	0	1	1	0	0	1	0	0	-0.159282329	-0.127014937	0.281576377	-0.103343103	-0.15266006	0.742632216	-0.647404194	0.351001818	-0.256168959	-0.045547298	-0.564911458	-0.439145914	turquoise	TRUE	-7.004728554	-20.39326	0	-5.344308	ICP	K4	1	0	0	0	0
NM_007601	Capn3 /// Ganc	11.61593	0	0	0	0	0	0	0	0	0	0	0	0	0	0	0	0	0	0	0	0	0	0	-0.691574034	0.967858468	-0.170508192	-0.189219279	-0.017040446	-0.151291461	0.298083881	-0.193527123	-0.215652679	-0.483742917	0.131579042	-0.022621806	green	FALSE	2.575128837	-4.406309	0	14.86684	ICP	None	0	0	1	0	0
NM_007602	Capn5	21.4575	0	0	0	0	0	0	0	1	0	0	1	0	1	0	0	1	1	0	0	0	0	0	0.007382513	0.417852207	0.061869516	0.339572642	0.595031816	-0.753929278	0.84048495	-0.72029264	-0.184474717	-0.412763154	0.351880715	0.069469637	black	FALSE	12.79138084	-43.84129	0	13.9391	HCP	K4	1	0	1	1	0
NM_007604	Capza2	30.28709	0	0	0	0	0	0	0	0	0	0	0	0	1	1	1	0	0	1	0	0	0	0	-0.127126297	0.001677414	0.148165284	0.340415322	0.15913424	-0.488648304	0.057929216	0.246980203	0.75643313	0.769517872	0.804094273	0.974386442	red	TRUE	0.478500103	-0.4559757	0	6.928319	HCP	K4	1	0	0	0	0
NM_007605	Capza3	0.2461399	0	0	0	0	0	0	0	0	0	0	0	0	0	0	0	0	0	0	0	0	0	0	-0.021870278	-0.152143801	-0.154677846	-0.489722364	-0.509998855	0.822124663	-0.580840366	0.393507073	-0.304956142	-0.158834025	-0.646196814	-0.547007908	turquoise	FALSE	-5.884065689	-15.8149	0	-5.534294	ICP	None	0	0	1	0	0
NM_007606	Car3	6.042916	0	0	0	0	0	0	0	0	0	0	0	0	0	0	1	1	0	0	0	0	0	0	-0.582356538	0.891903892	-0.243965416	-0.266803336	-0.067512531	-0.116506463	0.315888138	-0.183285841	-0.219515856	-0.479643746	0.090582524	-0.058752504	green	FALSE	2.745457518	-4.863431	0	13.85716	ICP	K4	1	0	0	0	0
NM_007608	Car5a	4.425982	0	0	0	0	0	0	1	1	1	0	1	1	1	1	0	0	1	0	0	0	1	1	0.288374694	0.047901602	0.04901685	0.115124723	0.296343828	-0.509679903	0.5405063	-0.472063784	-0.119889676	-0.104728512	0.360210614	0.147571193	black	FALSE	5.297655297	-13.50372	0	5.022349	LCP	None	0	0	1	0	0
NM_007610	Casp2	1.021045	0	0	0	0	0	0	0	0	0	0	0	1	1	0	0	1	1	1	0	1	0	1	-0.268668476	0.012487724	-0.161480204	-0.022820092	-0.239615699	-0.020898163	-0.294509232	0.689479732	0.88309534	0.674342317	0.214665273	0.648886299	blue	FALSE	-2.541295256	-4.31774	0	0.4915778	HCP	K4	1	0	0	0	0
NM_007611	Casp7	1.14751	0	0	0	0	0	0	1	0	0	0	0	0	0	0	0	0	0	0	1	0	0	0	-0.134839663	0.001446227	0.151715597	0.430680161	0.293682737	-0.198202569	0.069194615	-0.073666314	0.148636283	0.026404639	-0.054779146	0.051385693	grey	FALSE	0.571964311	-0.5634669	0	2.04104	HCP	K4andK27	1	1	1	0	0
NM_007616	Cav1	1.438567	0	0	1	1	1	1	0	0	0	0	0	0	0	0	0	0	0	0	1	1	0	0	-0.107180775	0.014035825	0.028829821	0.2598841	0.139855114	-0.276792205	0.05335241	0.111317017	0.416506568	0.35082893	0.371760417	0.440266521	grey	FALSE	0.440582749	-0.4141337	0	2.552697	HCP	K4andK27	1	1	0	0	0
NM_007617	Cav3	0.2902335	0	0	0	0	0	0	0	0	0	0	0	0	0	0	0	0	0	0	0	0	0	0	-0.11211024	-0.106835235	-0.215751001	-0.513632943	-0.580674029	0.83590111	-0.615556451	0.433395806	-0.258577048	-0.145690098	-0.64591513	-0.518345133	turquoise	FALSE	-6.440876707	-18.06969	0	-5.315004	ICP	None	0	0	1	0	0
NM_007618	Serpina6	0.4281125	0	0	0	0	0	0	0	0	0	0	0	0	0	0	0	0	0	0	0	0	0	0	-0.018558196	-0.125104853	-0.1377941	-0.383430649	-0.435651801	0.658216164	-0.46847814	0.313750477	-0.240074669	-0.112264548	-0.504975721	-0.423333841	turquoise	FALSE	-4.372697948	-10.05131	0	-6.788745	LCP	None	0	0	1	0	0
NM_007619	Cbl	0.03342789	0	0	0	0	0	0	0	0	0	0	1	0	1	1	0	0	1	1	0	1	0	1	0.062481053	-0.448104924	0.209469566	0.186819529	-0.074470857	0.053019372	-0.440791561	0.59005035	0.72256279	0.917308739	0.35818363	0.687360621	yellow	TRUE	-4.049489631	-8.917879	0	-13.34517	HCP	K4	1	0	1	0	0
NM_007620	Cbr1	0.5780483	0	0	0	0	0	0	0	0	0	0	1	0	1	0	0	1	1	1	0	0	0	1	0.030112823	-0.078605821	-0.336903213	-0.631805761	-0.572789604	0.83847329	-0.458944374	0.255672882	-0.492752011	-0.375841707	-0.751852455	-0.736550257	turquoise	FALSE	-4.259652603	-9.649982	0	-13.10164	HCP	K4	1	0	1	0	0
NM_007621	Cbr2	0.03375963	0	0	0	0	0	0	0	0	0	1	1	0	0	0	1	0	0	0	0	0	0	0	-0.065485131	-0.180066245	-0.213230194	-0.574888585	-0.659968008	0.975904936	-0.751463822	0.555454956	-0.249575922	-0.063438448	-0.708731629	-0.541993391	turquoise	FALSE	-9.392195844	-30.34253	0	-19.36535	LCP	None	0	0	1	0	0
NM_007622	Cbx1	3.885817	0	0	0	0	0	0	1	1	1	0	0	1	0	0	1	0	1	1	0	1	0	1	0.104309168	0.043811038	0.163799366	0.453954683	0.457821354	-0.762826221	0.519306968	-0.326536428	0.327100246	0.224879779	0.623523093	0.55573255	cyan	FALSE	5.010971445	-12.40481	1	11.17521	HCP	K4	1	0	0	0	0
NM_007623	Cbx2	0.1286471	0	0	1	0	1	1	0	0	0	0	0	0	0	0	0	0	1	1	0	1	0	0	-0.141828725	-0.160868206	-0.213178658	-0.567369667	-0.670947527	0.955585672	-0.774959877	0.621705178	-0.13763562	0.0005605	-0.668860767	-0.44990093	turquoise	FALSE	-10.11135658	-33.29533	1	-9.494711	HCP	K4	1	0	0	0	0
NM_007624	Cbx3 ///	0.1817044	0	0	0	0	0	0	0	0	0	0	0	0	0	0	0	0	0	0	0	0	0	0	-0.030559576	-0.21343808	-0.263833226	-0.621195872	-0.729087353	0.95332316	-0.776734228	0.670045384	-0.084294811	0.161630277	-0.507003829	-0.30899341	turquoise	TRUE	-10.16961686	-33.53268	1	-20.10505	HCP	K4	1	0	0	0	0
NM_007625	Cbx4	0.1575522	0	1	1	1	1	1	0	0	0	0	0	0	0	0	0	0	0	0	1	1	0	0	-0.407251121	-0.116842947	0.042072023	-0.080847876	-0.368490143	0.43979409	-0.748101029	0.916012911	0.726866237	0.649937209	-0.146122329	0.364916875	midnightblue	TRUE	-9.296473762	-29.94666	1	-6.029935	HCP	K4andK27	1	1	0	0	0
NM_007627	Cckbr	0.05828773	0	0	1	1	0	0	0	0	0	0	0	0	0	0	1	1	0	0	0	0	0	0	-0.101319026	-0.165814289	-0.193613202	-0.567863809	-0.649724859	0.979472623	-0.760943784	0.556801576	-0.250884395	-0.067684022	-0.700602072	-0.531708629	turquoise	FALSE	-9.671286834	-31.49319	0	-19.04751	HCP	K4andK27	1	1	0	0	0
NM_007630	Ccnb2	6.767559	0	0	0	0	0	0	0	0	0	0	0	0	0	0	1	0	1	1	0	1	0	0	0.326447018	0.220107375	-0.147091466	0.142074811	0.400275235	-0.795107477	0.916454207	-0.762996924	-0.209158439	-0.315608864	0.549478453	0.164194899	black	FALSE	18.88659682	-64.53873	0	25.13706	HCP	K4	1	0	0	0	0
NM_007631	Ccnd1	67.06209	0	0	0	0	1	0	0	1	0	0	1	1	1	1	1	1	1	1	0	1	0	1	0.321787224	0.11344672	-0.252245343	0.00202908	0.219995482	-0.603443476	0.727912009	-0.517557558	-0.052919337	-0.250519816	0.30144747	0.074613254	black	TRUE	8.754227768	-27.6943	0	15.4096	HCP	K4	1	0	0	0	0
NM_007633	Ccne1	7.71524	0	0	0	0	0	0	1	1	0	1	1	1	1	1	1	1	1	1	0	0	1	1	0.447933802	0.085013174	-0.03156148	0.180389129	0.441393664	-0.760710254	0.897023151	-0.826834667	-0.301883748	-0.422217586	0.38764688	-0.016144828	black	FALSE	16.73601254	-57.7548	0	12.49545	HCP	K4	1	0	0	0	0
NM_007634	Ccnf	243.6029	0	0	0	0	0	0	0	1	0	0	1	1	1	1	0	1	0	1	0	1	0	1	0.228985671	0.228538786	0.081017834	0.378710963	0.60558436	-0.851359847	0.914247626	-0.860116515	-0.250191739	-0.430132635	0.402553191	0.039844149	black	FALSE	18.60784861	-63.68923	0	34.48523	HCP	K4	1	0	0	0	0
NM_007636	Cct2	10.2029	0	0	0	0	0	0	0	0	0	0	0	1	1	0	0	1	0	1	0	1	0	1	0.37945784	0.045266082	0.067329124	0.382506824	0.618569868	-0.866773754	0.881153468	-0.740314827	-0.060186178	-0.210523284	0.465800351	0.178921247	black	FALSE	15.36740866	-53.15003	0	22.3085	HCP	K4	1	0	1	0	0
NM_007637	Cct5	67.53742	0	0	0	0	0	0	0	0	0	0	0	1	1	0	0	0	1	1	0	1	0	1	0.243212918	0.204996424	0.090799072	0.404593434	0.644148226	-0.915682683	0.922695489	-0.801365861	-0.118524426	-0.286377794	0.528681373	0.192063901	black	FALSE	19.73582028	-67.07459	0	32.6436	HCP	K4	1	0	1	1	0
NM_007638	Cct7	0.3790382	0	0	0	0	0	0	0	1	0	0	1	1	1	1	1	1	1	1	0	1	0	1	-0.01240738	-0.078636761	-0.315967078	-0.683328336	-0.65938294	0.933071157	-0.583801594	0.388726558	-0.428108925	-0.249889755	-0.712542235	-0.654861322	turquoise	TRUE	-5.929514546	-15.99703	0	-16.00759	HCP	K4	1	0	0	0	0
NM_007641	Ms4a1	0.1461152	0	0	0	0	0	0	1	0	0	1	0	0	0	0	0	0	0	0	0	0	0	0	-0.12608409	-0.12711637	-0.193906875	-0.57887722	-0.654037972	0.986083504	-0.75744069	0.55946657	-0.256941435	-0.088188189	-0.706791606	-0.539849018	turquoise	FALSE	-9.566515401	-31.06188	0	-35.11084	LCP	None	0	0	1	0	0
NM_007642	Cd28	0.01002474	0	0	0	0	0	0	0	0	0	0	0	0	0	0	0	0	0	0	0	0	0	0	-0.082207118	-0.166811602	-0.192398019	-0.568757189	-0.64874175	0.988329887	-0.763667133	0.563195309	-0.252988944	-0.055345743	-0.70819238	-0.539213622	turquoise	FALSE	-9.754122015	-31.83361	0	-23.06703	LCP	None	0	0	1	0	0
NM_007644	Scarb2	3.46344	0	0	0	0	0	0	0	0	0	0	0	0	0	0	0	0	0	1	0	1	0	0	0.046455763	0.17877682	-0.052178508	0.070986916	0.17694645	-0.542394335	0.410068608	0.001020359	0.498396746	0.320534316	0.682980569	0.661865922	cyan	FALSE	3.707576359	-7.768924	0	6.584249	HCP	K4	1	0	0	0	0
NM_007645	Cd37	0.8653961	0	0	0	0	0	0	1	0	0	0	1	1	0	1	1	1	1	0	0	0	0	0	-0.176397068	0.368937446	-0.343581852	-0.617846593	-0.519795455	0.499259276	-0.142748516	0.085706006	-0.458250041	-0.439300151	-0.270073866	-0.423663199	grey	FALSE	-1.189314196	-1.433586	0	-0.7083811	ICP	None	0	0	0	0	0
NM_007646	Cd38	0.4363856	0	1	0	0	0	0	1	0	1	1	1	0	0	1	1	1	0	1	0	0	1	0	-0.039730875	0.004937392	-0.147572762	-0.426033529	-0.445982626	0.673947859	-0.462406737	0.339244541	-0.262536062	-0.087283399	-0.422157058	-0.387620106	turquoise	FALSE	-4.30048672	-9.79436	0	-2.789389	ICP	K4	1	0	0	0	1
NM_007648	Cd3e	0.8059029	0	0	0	0	0	0	0	0	0	0	0	0	0	0	0	0	0	0	0	0	0	0	-0.15464335	0.038421374	-0.118834772	-0.111575224	-0.200580976	0.242041906	-0.224207946	0.161744771	-0.026794526	-0.055513875	-0.316549299	-0.19535462	grey	FALSE	-1.897165403	-2.779759	0	-0.8948817	ICP	K4	1	0	1	0	0
NM_007651	Cd53	0.04454042	0	0	0	0	0	0	0	0	0	0	0	0	0	0	0	0	0	0	0	0	0	0	-0.120376495	-0.147980762	-0.194583798	-0.568204844	-0.657282436	0.983491195	-0.771584203	0.577361992	-0.235041044	-0.050334146	-0.692718601	-0.517705508	turquoise	FALSE	-10.00216044	-32.84966	0	-21.03907	LCP	None	0	0	1	0	0
NM_007655	Cd79a ///	20.31276	0	0	0	0	0	0	1	1	1	0	1	1	0	0	0	0	1	0	0	1	1	0	0.26387305	0.125125695	0.130029506	0.40809865	0.607387467	-0.83960418	0.82258875	-0.725083325	-0.0873333	-0.202621835	0.500094949	0.205927994	black	FALSE	11.92895231	-40.53756	0	12.04671	LCP	None	0	0	1	0	0
NM_007657	Cd9	13.55983	0	0	0	0	0	0	1	1	1	0	1	0	1	1	0	0	1	1	0	1	1	1	0.00248485	0.243030049	0.409175075	0.584852483	0.696955643	-0.698685101	0.625099293	-0.709370926	-0.226834493	-0.226022095	0.490820228	0.176992863	salmon	FALSE	6.603974435	-18.73842	0	16.54378	HCP	K4	1	0	0	0	0
NM_007658	Cdc25a	0.2630963	0	0	0	0	0	0	1	0	0	0	0	0	0	1	0	0	1	1	0	1	0	0	0.005037221	-0.183224642	-0.103386683	-0.503446549	-0.53512739	0.892499715	-0.650214614	0.459800724	-0.26523409	-0.060647926	-0.620018606	-0.500112476	turquoise	TRUE	-7.057325325	-20.61145	0	-6.137569	HCP	K4	1	0	0	0	0
NM_007663	Cdh16	0.0389238	0	0	0	0	0	0	0	0	0	0	0	1	1	0	0	0	0	0	0	0	0	0	-0.077627529	-0.163134736	-0.194608711	-0.564927042	-0.637272069	0.981018151	-0.751337411	0.552505311	-0.259749614	-0.059587227	-0.704204003	-0.541870806	turquoise	FALSE	-9.388567495	-30.32754	0	-17.98278	LCP	None	0	0	1	0	0
NM_007664	Cdh2	0.2350812	0	0	1	1	1	1	0	0	0	0	0	0	0	1	0	0	0	0	1	0	0	0	-0.31926984	-0.070754892	-0.11691108	0.0302877	-0.264616066	0.04791639	-0.440762274	0.785734212	0.9419224	0.749641196	0.145682177	0.638526343	blue	FALSE	-4.049155697	-8.916731	0	-7.972056	HCP	K4andK27	1	1	0	0	0
NM_007666	Cdh6	0.4049749	0	0	0	0	0	0	0	1	0	0	0	0	0	0	1	1	0	0	1	1	0	0	-0.326152136	-0.114451168	-0.185103037	-0.307137619	-0.565485922	0.632380424	-0.784889084	0.915693242	0.527717251	0.506072976	-0.321268455	0.14529986	midnightblue	FALSE	-10.44541991	-34.65207	0	-24.70164	HCP	K4andK27	1	1	1	0	0
NM_007668	Cdk5	8.868067	0	0	0	0	0	0	1	1	0	0	1	1	0	1	0	0	0	0	0	1	0	0	-0.13989017	0.101652917	0.468530411	0.667241081	0.676012841	-0.566765612	0.320044598	-0.320086893	0.176907401	-0.025857328	0.229673965	0.214792256	salmon	FALSE	2.785674966	-4.974058	0	5.17669	HCP	K4	1	0	1	0	0
NM_007669	Cdkn1a	64.94491	0	0	0	0	0	0	0	0	0	0	1	1	1	1	0	1	0	1	0	1	0	1	0.101216972	-0.179946593	0.422048832	0.805645312	0.699777351	-0.679388996	0.346389986	-0.321317412	0.324430031	0.169237514	0.294534527	0.321597792	magenta	TRUE	3.044913775	-5.71103	0	15.62098	HCP	K4andK27	1	1	1	0	0
NM_007671	Cdkn2c	0.04580848	0	0	1	1	1	1	0	0	0	0	0	1	1	1	0	1	1	0	0	0	0	1	-0.075918773	-0.15547575	-0.188610742	-0.553524092	-0.625965901	0.957423099	-0.725944242	0.531389773	-0.248410239	-0.069719822	-0.688948019	-0.527318484	turquoise	FALSE	-8.704120111	-27.48547	1	-9.228534	ICP	K4andK27	1	1	0	0	0
NM_007672	Cdr2	0.2326307	0	0	0	0	0	0	0	0	1	0	0	0	1	1	0	1	0	1	0	0	0	0	-0.01774832	-0.204469201	-0.194893811	-0.535524671	-0.618582274	0.909105146	-0.726422098	0.571997427	-0.167961467	0.045023653	-0.623795273	-0.437829698	turquoise	TRUE	-8.716246488	-27.53601	0	-7.654561	HCP	K4	1	0	0	0	0
NM_007673	Cdx2	0.0378959	1	0	1	1	1	1	1	0	1	0	0	0	0	0	1	0	0	0	1	0	0	0	-0.079043294	-0.2035754	-0.117370059	-0.437642968	-0.523235936	0.910912715	-0.719179182	0.50034878	-0.225804564	-0.057537555	-0.695906198	-0.527178092	turquoise	FALSE	-8.535251876	-26.78102	1	-13.31303	HCP	K4andK27	1	1	1	0	0
NM_007678	Cebpa	2.383401	0	0	1	1	1	1	0	0	0	0	0	0	0	0	0	1	0	0	1	1	0	0	-0.024460732	-0.211877558	0.721017693	0.83382254	0.76636818	-0.321408232	0.086151422	-0.31487656	0.006539949	-0.002571168	-0.07131012	-0.037632415	magenta	FALSE	0.713073994	-0.7376426	1	2.682541	HCP	K4andK27	1	1	1	0	0
NM_007680	Ephb6	0.1510171	0	0	0	0	0	0	0	0	0	0	0	0	0	0	0	0	1	1	0	1	0	0	-0.161563985	-0.146406461	-0.237400591	-0.373399367	-0.571263317	0.62435638	-0.697026668	0.837885368	0.443364434	0.479281412	-0.30886142	0.093527055	midnightblue	FALSE	-8.015992758	-24.61081	0	-4.14529	HCP	K4andK27	1	1	0	0	0
NM_007681	Cenpa	255.8794	0	0	0	0	0	0	1	1	0	0	1	0	0	1	1	0	0	1	0	0	0	0	0.232062567	0.242078759	-0.05030622	0.300006722	0.541603444	-0.866165009	0.932997284	-0.769202869	-0.120609955	-0.327546865	0.459628196	0.147839622	black	FALSE	21.37829228	-71.76629	0	23.77266	HCP	K4	1	0	0	0	0
NM_007682	Cenpb	3.875352	0	0	0	0	0	0	0	0	0	0	1	1	1	0	1	0	0	1	0	1	0	1	0.070683213	0.115992902	-0.032500102	0.357425882	0.340715363	-0.729710151	0.549225713	-0.310425063	0.310858788	0.111169379	0.538824061	0.465803301	black	FALSE	5.419614569	-13.97787	0	12.09432	HCP	K4	1	0	1	0	0
NM_007683	Cenpc1	18.92059	0	0	0	0	0	0	0	1	0	0	0	0	0	1	0	1	1	1	0	1	0	0	0.003623426	0.048486871	0.018669801	0.26481572	0.190168303	-0.613514258	0.296548354	0.061600165	0.652500297	0.572803633	0.812972858	0.875529098	red	TRUE	2.560580833	-4.368134	0	9.369978	HCP	K4	1	0	1	0	0
NM_007684	Cetn3	0.6445228	0	0	0	0	0	1	0	1	0	0	0	1	1	1	0	1	1	1	0	0	0	1	-0.24769714	0.013606194	-0.082390217	-0.370167319	-0.487119636	0.453450211	-0.539689942	0.641423899	0.312155961	0.528301538	0.216229392	0.412587021	midnightblue	FALSE	-5.286362151	-13.46	0	-2.978063	HCP	K4	1	0	0	0	0
NM_007685	Cfc1	1.140843	0	0	0	0	0	0	0	0	0	0	0	0	0	1	0	0	0	0	0	0	0	0	-0.016157173	0.098251437	0.147090166	0.095334956	0.197370692	-0.091154462	0.081950168	-0.04957099	0.0074884	-0.05910082	-0.007963694	-0.015825496	grey	FALSE	0.6780591	-0.693077	0	1.083627	ICP	K4	1	0	1	0	0
NM_007687	Cfl1	39.46722	0	0	0	0	0	0	0	1	1	0	1	1	1	1	1	1	1	1	0	1	0	1	0.292695026	0.042734134	0.060342876	0.435150557	0.56145488	-0.912192233	0.800099923	-0.631582397	0.106107208	-0.035043487	0.582175858	0.357638407	black	FALSE	10.99876434	-36.87533	0	38.96108	HCP	K4	1	0	0	0	0
NM_007690	Chd1	0.05166111	1	1	0	0	0	0	0	1	1	1	0	0	0	0	0	0	1	1	0	0	0	0	-0.087426122	-0.16095751	-0.204954767	-0.565719588	-0.657148937	0.963653159	-0.76394972	0.592240034	-0.19986066	0.002789164	-0.656817923	-0.474055133	turquoise	FALSE	-9.762788295	-31.86919	1	-11.40552	HCP	K4	1	0	0	0	0
NM_007692	Chkb	0.2073482	0	0	0	0	0	0	0	0	0	1	1	0	1	1	1	0	0	1	0	0	0	0	-0.105795032	-0.148782208	-0.131135918	-0.522084401	-0.590373675	0.973653817	-0.748739329	0.526927494	-0.268200738	-0.078983618	-0.706410529	-0.542426238	turquoise	TRUE	-9.314516271	-30.02132	0	-18.51374	HCP	K4	1	0	0	0	0
NM_007694	Chgb	0.3952657	0	0	1	0	0	0	0	0	0	0	0	0	0	0	0	1	1	0	0	0	0	0	-0.343471118	0.035312066	-0.186816411	-0.405702553	-0.576261854	0.64121945	-0.648072694	0.662844671	0.174649216	0.194431003	-0.31025666	-0.034833251	midnightblue	FALSE	-7.01719452	-20.44495	0	-2.545566	HCP	K4	1	0	0	0	0
NM_007695	Chi3l1	0.04827557	0	0	0	0	0	0	0	0	1	0	1	0	0	0	0	1	0	0	0	0	0	0	-0.10323267	-0.162992183	-0.188451926	-0.55010198	-0.644780508	0.988374305	-0.769965045	0.557542099	-0.252646658	-0.060910938	-0.706390142	-0.533835828	turquoise	FALSE	-9.950529796	-32.63858	0	-29.0087	LCP	None	0	0	1	0	0
NM_007696	Ovgp1	13.53523	0	0	0	0	0	0	0	0	1	0	1	1	1	0	0	0	0	0	0	0	0	0	0.051158905	0.122886288	0.303331922	0.513494893	0.604224181	-0.799620836	0.567197768	-0.406239543	0.267312475	0.135958919	0.60612913	0.503798843	cyan	FALSE	5.679136681	-14.99866	0	13.36766	LCP	None	0	0	1	0	0
NM_007698	Chrm1	0.09584881	0	0	0	0	0	0	0	1	0	0	0	1	0	0	1	1	0	0	0	1	0	0	-0.101453529	-0.162271784	-0.178917339	-0.555686104	-0.636637903	0.974386471	-0.754265256	0.551396554	-0.24971216	-0.069804142	-0.700197091	-0.535496841	turquoise	FALSE	-9.47322049	-30.67715	0	-14.60436	LCP	K27	0	1	0	0	0
NM_007702	Cidea	1.700597	0	1	0	0	0	0	1	0	1	0	1	0	1	1	1	0	0	0	0	0	0	0	-0.040987344	0.009877375	0.467100838	0.218292092	0.328140611	-0.114290385	0.024681561	-0.143390185	-0.091735085	0.071707635	0.233644708	0.141489312	grey	FALSE	0.203591384	-0.1752099	0	1.429664	HCP	K4andK27	1	1	0	0	1
NM_007703	Elovl3	0.06601375	0	0	0	0	0	0	0	0	0	0	1	0	0	1	0	0	0	0	0	1	0	0	-0.075802396	-0.149598461	-0.184945894	-0.555562667	-0.630747756	0.968421508	-0.748565057	0.554191009	-0.244806341	-0.046440665	-0.693231173	-0.526201388	turquoise	FALSE	-9.309584386	-30.00091	0	-10.49285	HCP	K27	0	1	0	0	0
NM_007705	Cirbp	0.1139802	0	0	0	0	0	0	0	1	1	0	1	1	1	0	1	1	0	1	0	1	0	1	-0.087440827	-0.154049682	-0.242101704	-0.610636674	-0.696324726	0.988742335	-0.762844372	0.590038749	-0.220229163	-0.047834374	-0.69518968	-0.515138871	turquoise	TRUE	-9.728966278	-31.73028	0	-30.80126	HCP	K4	1	0	0	0	0
NM_007706	Socs2	0.2672881	1	1	0	0	0	0	0	1	1	0	1	1	1	1	0	1	1	1	0	1	0	1	0.035622237	-0.087648459	-0.336889614	-0.712021378	-0.687162342	0.898169953	-0.548560069	0.418904986	-0.356574729	-0.156124302	-0.556781695	-0.525712601	turquoise	TRUE	-5.410216364	-13.9412	0	-21.55131	HCP	K4	1	0	0	0	0
NM_007707	Socs3	13.30275	0	1	0	0	0	0	1	1	1	1	1	1	1	1	1	1	1	1	0	1	1	1	0.314079587	0.263163706	-0.1548856	0.092276729	0.356944444	-0.673865906	0.904937101	-0.827410215	-0.400935802	-0.563791074	0.303200377	-0.12517084	black	TRUE	17.53585731	-60.34056	0	19.14693	HCP	K4	1	0	0	0	1
NM_007708	Cit	0.06533874	0	0	0	0	0	0	0	1	1	0	1	0	0	1	0	0	0	1	0	0	0	0	-0.072442222	-0.148486181	-0.200040118	-0.569142357	-0.643015947	0.973334715	-0.741700901	0.557163764	-0.242326179	-0.048443803	-0.697247068	-0.529024961	turquoise	FALSE	-9.118744108	-29.21013	0	-11.42012	ICP	K4	1	0	1	0	0
NM_007711	Clcn3	2.27047	0	0	0	0	0	0	0	0	0	0	1	1	1	1	0	1	1	1	0	1	0	1	-0.268137279	0.156035183	0.124141673	0.181952823	0.038805064	-0.252998202	-0.056015425	0.342665707	0.626923759	0.669552684	0.735150324	0.86214705	red	FALSE	-0.462641416	-0.4383523	0	2.327063	HCP	K4	1	0	1	0	0
NM_007714	Clk4	0.06032552	0	0	0	0	0	0	0	0	0	0	0	1	1	1	0	1	1	1	0	1	0	1	-0.147278661	-0.151042983	-0.198847044	-0.578837701	-0.686392281	0.987651616	-0.810701156	0.641472556	-0.1548482	0.036486729	-0.632694889	-0.424520603	turquoise	FALSE	-11.41873196	-38.54097	0	-22.00824	HCP	K4	1	0	0	0	0
NM_007720	Ccr8	1.822216	0	0	0	0	0	0	0	0	0	0	1	1	0	0	0	0	0	0	0	1	0	0	0.100121218	0.164189064	-0.119902527	-0.066079809	0.067947883	-0.143393489	0.301209409	-0.295078033	-0.242270472	-0.318666484	-0.026984883	-0.185363921	grey	FALSE	2.604808905	-4.48462	0	1.341044	ICP	None	0	0	1	0	0
NM_007725	Cnn2	0.5312012	0	0	0	0	0	0	0	0	0	1	1	1	0	1	1	1	1	0	0	1	0	0	0.202475619	-0.500224158	0.444357302	0.64137098	0.506374721	-0.206534586	-0.051115762	-0.088031074	0.196038139	0.225741991	-0.117851942	0.01197951	magenta	FALSE	-0.422063119	-0.3940648	0	-9.747442	HCP	K4	1	0	0	0	0
NM_007727	Cntn1	2.278711	0	0	0	0	0	0	0	0	0	0	0	0	0	0	0	0	0	0	0	0	0	0	-0.087343032	-0.064299968	0.210810805	0.389671138	0.26009386	-0.436229647	0.059684841	0.199295442	0.686258179	0.517033878	0.399741	0.633651915	blue	FALSE	0.493052786	-0.4723042	0	3.631805	ICP	None	0	0	1	0	0
NM_007728	Coch	0.1051399	0	1	1	1	0	0	0	0	0	0	1	0	0	0	1	0	0	0	1	0	0	0	-0.065996998	-0.174669237	-0.206863534	-0.581775682	-0.655709218	0.984565833	-0.74880969	0.542434518	-0.275243428	-0.067083347	-0.698476512	-0.544135236	turquoise	FALSE	-9.316508733	-30.02956	0	-28.55291	HCP	K4andK27	1	1	1	0	0
NM_007729	Col11a1	2.227161	0	0	0	0	0	0	0	0	0	0	0	0	0	0	0	0	0	0	0	1	0	0	-0.335670691	0.094242251	-0.047736238	0.161397884	-0.054468969	-0.23276341	-0.163184244	0.545546005	0.892217456	0.659057859	0.387281058	0.747935099	blue	FALSE	-1.363934453	-1.73112	0	6.957516	HCP	K4	1	0	0	0	0
NM_007731	Col13a1	6.950378	0	0	0	0	0	0	0	0	0	0	1	0	0	0	0	0	0	0	1	1	0	0	-0.119266904	0.040937349	-0.040681172	0.17983339	0.022945337	-0.320350609	0.055298409	0.186071414	0.532919154	0.474025604	0.473660983	0.62957238	red	FALSE	0.456701172	-0.4317967	0	9.286887	HCP	K4andK27	1	1	0	0	0
NM_007732	Col17a1	0.08959243	0	0	0	0	0	0	0	1	1	0	1	0	0	0	0	0	0	0	0	0	0	0	-0.058362808	-0.164153166	-0.168626607	-0.534847993	-0.597030971	0.91712757	-0.683677325	0.484778466	-0.265217045	-0.085621641	-0.663777625	-0.521386155	turquoise	FALSE	-7.725223251	-23.39505	0	-9.185125	ICP	None	0	0	1	0	0
NM_007733	Col19a1	0.03395875	0	0	1	1	1	1	0	0	0	0	0	0	0	0	0	0	0	0	1	0	0	0	-0.042567314	-0.157751795	-0.199411647	-0.541678746	-0.620232485	0.932969265	-0.720471771	0.543771121	-0.22196848	-0.019284607	-0.654231236	-0.490484173	turquoise	FALSE	-8.567119269	-26.91403	0	-7.135026	HCP	K4andK27	1	1	0	0	0
NM_007734	Col4a3	0.1218502	0	0	0	0	0	0	0	0	0	0	0	0	0	0	0	0	0	0	0	0	0	0	-0.126829995	-0.156265577	-0.159324172	-0.535077847	-0.60945256	0.943121955	-0.739751395	0.54225158	-0.240039111	-0.069926861	-0.673902683	-0.511483733	turquoise	FALSE	-9.065723042	-28.99005	0	-9.529238	ICP	K4andK27	1	1	1	0	0
NM_007735	Col4a4	0.07161458	0	0	0	0	0	0	0	0	0	0	0	0	0	0	0	0	0	0	0	0	0	0	-0.085667006	-0.161489768	-0.185812053	-0.559764029	-0.623909647	0.973359345	-0.740685009	0.533782356	-0.270266782	-0.083139152	-0.707903971	-0.551549195	turquoise	FALSE	-9.091051221	-29.0952	0	-22.08762	ICP	K4andK27	1	1	1	0	0
NM_007737	Col5a2	1.316992	0	0	0	0	0	0	0	0	0	0	0	0	0	0	0	0	0	0	0	0	0	0	-0.246868105	-0.099505313	-0.039265299	0.238633999	-0.06363077	-0.156450615	-0.269608939	0.599395142	0.929537979	0.717914396	0.257346499	0.676571355	blue	FALSE	-2.308745347	-3.729538	0	2.060136	ICP	None	0	0	1	0	0
NM_007738	Col7a1	3.037885	0	0	0	0	0	0	0	1	0	0	0	0	0	0	0	0	0	0	0	0	0	0	-0.078995947	0.17403769	0.268038705	0.605707564	0.609609424	-0.761169496	0.520727622	-0.383588392	0.276665162	0.08341301	0.485167459	0.428382205	salmon	FALSE	5.029770334	-12.47615	0	8.167846	ICP	K4	1	0	0	0	0
NM_007740	Col9a1	0.3187322	0	0	0	0	0	0	0	0	0	0	0	0	0	0	0	0	0	0	0	1	0	0	-0.073330275	-0.123520013	-0.087333891	-0.50223447	-0.525947329	0.918781951	-0.677021352	0.461760709	-0.313458129	-0.10440977	-0.658994364	-0.534179584	turquoise	FALSE	-7.58578657	-22.81251	0	-14.12026	LCP	None	0	0	1	0	0
NM_007741	Col9a2	0.03773944	0	0	0	0	0	0	0	0	0	0	1	0	1	0	1	1	0	0	0	1	0	0	-0.035939474	-0.123227148	-0.180216676	-0.499657857	-0.561196055	0.846578922	-0.640191111	0.497668891	-0.211552681	-0.005131239	-0.578343478	-0.443252851	turquoise	FALSE	-6.871964778	-19.84343	0	-4.476796	HCP	K4andK27	1	1	0	0	0
NM_007742	Col1a1	2.670982	0	0	0	0	0	0	0	0	0	0	0	0	0	1	0	0	0	0	0	1	0	0	-0.285018984	-0.060762779	0.064694561	0.316806934	0.061447889	-0.188263025	-0.238499869	0.546597858	0.898424981	0.647198837	0.210893341	0.621425913	blue	FALSE	-2.025161334	-3.062325	0	6.411381	ICP	K4	1	0	0	0	0
NM_007744	Comt	0.08013057	0	0	0	0	0	0	0	0	1	0	0	0	1	1	1	0	1	1	0	0	0	1	-0.081032129	-0.200656145	-0.159603518	-0.530636371	-0.615795691	0.988540105	-0.778821455	0.567428038	-0.237546197	-0.05156727	-0.736139091	-0.548988054	turquoise	TRUE	-10.23893264	-33.81467	0	-28.86615	HCP	K4	1	0	0	0	0
NM_007745	Cort	1.043927	0	0	0	0	0	0	1	0	1	0	0	1	1	1	0	0	0	0	0	0	0	0	-0.07853806	0.01590791	0.055825907	0.060038404	0.04635133	-0.013462127	-0.056449256	0.011891006	0.019397701	0.042168683	0.016181684	0.038655329	grey	FALSE	-0.466235915	-0.4423312	0	0.27309	ICP	None	0	0	1	0	0
NM_007746	Map3k8	0.00879486	0	1	0	0	0	0	0	0	0	0	0	0	0	0	0	1	0	0	0	0	0	0	-0.093455009	-0.166553311	-0.183988831	-0.548068162	-0.633479077	0.969392759	-0.753759281	0.559966861	-0.234743822	-0.050289269	-0.695824913	-0.522754418	turquoise	FALSE	-9.458498569	-30.61638	0	-11.56958	HCP	K4andK27	1	1	0	0	0
NM_007747	Cox5a	0.2378444	0	0	0	0	0	0	1	0	1	0	1	1	1	1	1	1	1	1	0	1	0	1	-0.122942326	-0.090885793	-0.19610657	-0.576875603	-0.633405754	0.968030579	-0.718300903	0.511381412	-0.296119494	-0.109422843	-0.676667416	-0.5406484	turquoise	TRUE	-8.513703704	-26.69106	0	-15.9985	HCP	K4	1	0	1	0	0
NM_007748	Cox6a1	136.6961	0	0	0	0	0	0	0	1	0	0	1	0	1	0	1	1	0	1	0	1	0	0	0.163621238	0.201631381	0.210542427	0.53909302	0.707929348	-0.9092268	0.842710451	-0.764313806	-0.075559897	-0.230393984	0.521583346	0.226439221	black	FALSE	12.9078632	-44.28044	0	24.73202	HCP	K4	1	0	1	0	0
NM_007750	Cox8a	0.1517204	0	0	0	0	0	0	0	0	0	0	0	0	0	0	0	0	0	0	0	0	0	0	-0.102036376	-0.14783301	-0.163285811	-0.538724742	-0.599918432	0.95538733	-0.724446892	0.527082366	-0.267572857	-0.097417751	-0.69932216	-0.549258966	turquoise	FALSE	-8.666294455	-27.32776	0	-18.74222	HCP	K4	1	0	1	0	0
NM_007751	Cox8b	1.116467	0	0	0	0	0	0	0	1	1	0	0	1	1	0	1	0	1	0	0	1	0	1	-0.191714968	0.268023955	-0.242913227	-0.263429099	-0.187303177	0.150763814	0.012593459	0.012678278	-0.157572337	-0.220227479	-0.192056578	-0.191761029	grey	FALSE	0.103856559	-0.08600582	0	0.3978433	LCP	None	0	0	1	0	0
NM_007753	Cpa3	2.70964	0	0	0	0	0	0	0	0	0	0	0	0	0	0	0	0	0	0	0	0	0	0	-0.096837971	0.224598643	0.163484816	0.342514566	0.34640629	-0.548391552	0.40206116	-0.287516956	0.145481425	-0.017145606	0.400917301	0.305763162	grey	FALSE	3.621051626	-7.487037	0	5.764933	LCP	None	0	0	0	0	0
NM_007754	Cpd	0.1543356	0	0	0	0	0	0	0	1	0	0	0	0	0	0	0	0	0	0	0	1	0	0	-0.363280924	-0.138857654	-0.060281628	-0.214515405	-0.507708605	0.573807668	-0.831384715	0.974223411	0.656584186	0.698196733	-0.148712912	0.350652857	midnightblue	FALSE	-12.33724611	-42.113	0	-13.61588	HCP	K4andK27	1	1	1	0	0
NM_007755	Cpeb1	0.2429635	0	0	0	0	0	0	0	1	1	0	0	0	0	0	0	1	1	0	1	1	0	0	-0.172390836	-0.193297313	-0.169878867	-0.417246104	-0.588643896	0.84393557	-0.787441225	0.656170966	0.003402146	0.232094024	-0.531029917	-0.238358619	turquoise	FALSE	-10.53457938	-35.01239	0	-15.18511	HCP	K4andK27	1	1	0	0	0
NM_007756	Cplx1	6.046267	0	0	0	0	0	0	0	0	0	0	0	0	1	0	1	0	0	0	0	0	0	0	0.193385577	0.205975937	0.050522692	0.335505731	0.518345089	-0.784018965	0.76277208	-0.572264011	0.037259183	-0.155705239	0.502475882	0.262976987	black	FALSE	9.72676138	-31.72122	0	10.23619	HCP	K4	1	0	0	0	0
NM_007757	Cpox	6.439956	0	0	0	0	0	0	0	0	0	0	0	0	0	0	0	0	0	1	0	0	0	0	0.064414139	0.134915411	0.116082264	0.355923257	0.464437853	-0.765243259	0.577334543	-0.350766856	0.289146695	0.170958275	0.636613816	0.553233923	cyan	FALSE	5.830713658	-15.6016	0	11.04948	HCP	K4	1	0	1	1	0
NM_007758	Cr2	0.3668441	0	0	0	0	0	0	0	1	0	0	0	0	0	0	0	1	0	0	0	0	0	0	-0.072586148	-0.099028888	-0.152402639	-0.478939165	-0.543386928	0.836983001	-0.630109502	0.495138236	-0.185467577	-0.02982515	-0.579596967	-0.433573808	turquoise	FALSE	-6.691531207	-19.09865	0	-6.283178	ICP	K4	1	0	1	0	0
NM_007759	Crabp2	0.211987	0	0	0	0	0	0	0	1	0	0	1	1	1	0	1	0	0	0	0	0	0	0	-0.194962704	-0.049506597	-0.006371556	0.062629581	-0.103630077	0.01381967	-0.259204014	0.358148659	0.417634198	0.528171926	0.187764716	0.459766043	yellow	FALSE	-2.213088694	-3.498226	0	-7.185248	ICP	K4andK27	1	1	0	0	0
NM_007760	Crat	0.1213588	0	0	0	0	0	0	0	1	0	0	1	1	1	0	1	1	1	1	0	0	0	1	-0.049204166	-0.181144802	-0.200426826	-0.54734397	-0.635791955	0.921041897	-0.726301648	0.56376278	-0.190979924	0.00204232	-0.651166219	-0.468944603	turquoise	FALSE	-8.713187347	-27.52326	0	-11.47521	HCP	K4	1	0	0	0	0
NM_007761	Crcp	27.43641	0	0	0	0	0	0	0	0	0	0	0	1	1	1	1	1	0	1	0	1	0	1	0.145733206	-0.005556043	0.213194184	0.440746667	0.450481606	-0.728999023	0.514885639	-0.391985333	0.21845864	0.188611028	0.676422269	0.520541478	cyan	FALSE	4.952827991	-12.18482	0	12.64716	HCP	K4	1	0	0	0	0
NM_007762	Crhr1	14.39825	0	0	1	1	1	1	0	0	0	0	0	0	0	1	0	0	0	0	1	1	0	0	-0.005231907	0.269502915	0.231072448	0.485945006	0.668219617	-0.789560219	0.713456543	-0.611975955	-0.002215679	-0.236956619	0.375015895	0.188337728	black	FALSE	8.396343284	-26.20092	0	27.61798	HCP	K4andK27	1	1	0	0	0
NM_007764	Crkl	11.0079	0	0	0	0	0	0	0	0	0	0	0	1	1	0	1	1	1	1	0	0	0	1	0.011792784	0.099449097	0.115372063	0.424933989	0.388515504	-0.777447579	0.485242845	-0.200942035	0.499648922	0.307307117	0.66706672	0.672354028	red	FALSE	4.576291356	-10.78655	0	10.29998	HCP	K4	1	0	1	0	0
NM_007768	Crp	0.3315136	0	0	0	0	0	0	1	0	0	0	0	0	0	0	0	0	0	0	0	0	0	0	-0.147006012	-0.086712187	-0.170653074	-0.540781313	-0.599796986	0.936150152	-0.714258578	0.544831702	-0.227186463	-0.067333515	-0.655843072	-0.486714785	turquoise	FALSE	-8.415601342	-26.28137	0	-12.61094	LCP	None	0	0	1	0	0
NM_007769	Dmbt1	0.06386641	0	0	0	0	0	0	0	0	0	0	0	0	0	0	0	0	0	0	0	0	0	0	-0.100577715	-0.138976066	-0.166796485	-0.524911379	-0.593824236	0.910985577	-0.694036712	0.506954737	-0.231146899	-0.070788893	-0.643648638	-0.489961775	turquoise	FALSE	-7.94951862	-24.33281	0	-6.263896	ICP	None	0	0	1	0	0
NM_007771	Cry1	3.006883	0	1	0	1	0	0	0	1	0	0	0	1	1	0	0	0	1	1	0	1	0	1	0.078594783	0.1944448	-0.023156444	0.217977632	0.351309909	-0.623905581	0.577083576	-0.419182681	0.064818124	-0.099113068	0.374699859	0.233129458	black	FALSE	5.826913095	-15.58642	1	4.198262	HCP	K4	1	0	1	0	0
NM_007772	Hivep1	0.4008592	0	0	0	0	0	0	0	0	0	0	0	0	1	0	0	1	0	1	0	0	0	0	-0.343861954	-0.076414861	-0.031073208	0.055290966	-0.248198743	0.100646925	-0.499971325	0.815965467	0.929040699	0.783346774	0.157962699	0.649339725	blue	FALSE	-4.760588237	-11.46503	1	-3.927657	HCP	K4	1	0	1	0	0
NM_007774	Cryga	0.2376921	0	0	0	0	0	0	0	0	0	0	1	0	1	0	1	0	1	0	0	1	0	0	0.012191562	-0.382726818	0.246135727	0.189625565	-0.04072918	0.286044391	-0.48319624	0.367181977	0.247704406	0.367060161	-0.211143819	0.040668246	grey	FALSE	-4.551094587	-10.69472	0	-5.343218	HCP	None	0	0	1	0	0
NM_007776	Crygd	2.6951	0	0	0	0	0	0	0	1	0	0	1	0	0	0	0	0	0	0	0	0	0	0	-0.085547286	0.303100635	0.062853316	0.263493491	0.356487779	-0.524335295	0.468648665	-0.417965243	-0.047745636	-0.171508479	0.351890924	0.167273096	grey	FALSE	4.374737466	-10.0586	0	8.455841	ICP	None	0	0	1	0	0
NM_007783	Csk	0.1591175	0	0	0	0	0	0	0	0	0	0	0	0	0	1	1	0	1	0	0	1	0	0	-0.083262286	-0.176864743	-0.129652052	-0.491436865	-0.575990298	0.969203529	-0.755836408	0.541582111	-0.240422089	-0.053061411	-0.732133809	-0.548042135	turquoise	TRUE	-9.519185419	-30.86678	0	-11.7734	HCP	K4	1	0	0	0	0
NM_007788	Csnk2a1	56.61042	0	1	0	0	0	0	1	0	1	0	1	0	1	1	0	1	1	1	0	0	0	1	0.013522041	0.189849675	-0.005581664	0.211172692	0.248400085	-0.693835912	0.480132297	-0.148315103	0.444568842	0.418634223	0.909145241	0.828945483	cyan	FALSE	4.513554494	-10.55834	0	11.76488	HCP	K4	1	0	0	0	1
NM_007792	Csrp2	171.2881	0	0	0	0	0	0	0	0	0	0	1	0	1	1	1	1	0	1	0	0	0	0	0.232068272	0.298449951	-0.071447165	0.216801341	0.499036191	-0.777463748	0.931988962	-0.801426071	-0.25576235	-0.450113774	0.415380236	0.026820244	black	FALSE	21.20182291	-71.27514	0	47.26699	HCP	K4	1	0	1	0	0
NM_007794	Ctcf	2.025352	0	1	0	0	0	0	0	1	0	0	0	1	1	1	0	1	1	1	0	0	0	1	-0.037226133	0.055113954	0.04561436	0.163903746	0.103037332	-0.472875064	0.187123959	0.123278302	0.57773315	0.603662238	0.818158682	0.865615859	red	FALSE	1.570809996	-2.113051041	1	5.656924471	HCP	K4	1	0	0	0	0
NM_007795	Ctf1	4.465524	0	0	0	0	0	0	1	1	0	0	1	1	1	1	0	0	1	1	0	1	0	1	-0.10448585	0.157842272	0.284124378	0.644588099	0.619844194	-0.771805549	0.489881781	-0.337573304	0.344988368	0.10172739	0.465372465	0.453299631	magenta	FALSE	4.633769454	-10.99688	0	14.92116	HCP	K4	1	0	1	0	0
NM_007798	Ctsb	17.89559	0	0	0	0	0	0	0	0	0	0	0	1	0	1	1	1	1	1	0	0	0	1	-0.270180673	0.006199955	0.796501429	0.849198653	0.772744625	-0.527448292	0.073925526	-0.039527329	0.496589419	0.399783517	0.375060781	0.53965109	magenta	TRUE	0.611278107	-0.6105472	0	10.7002	HCP	K4	1	0	0	0	0
NM_007799	Ctse	0.2113057	0	0	0	0	0	0	0	0	0	0	0	0	0	0	0	0	0	0	0	0	0	0	-0.079890539	-0.154900146	-0.17796586	-0.544343092	-0.6061347	0.953952819	-0.72591565	0.520498981	-0.271920582	-0.086257104	-0.706529715	-0.550859921	turquoise	FALSE	-8.703395368	-27.48244	0	-14.18583	ICP	None	0	0	1	0	0
NM_007800	Ctsg	0.2918064	0	0	0	0	0	0	0	0	0	0	0	0	0	0	0	0	0	0	0	1	0	0	-0.127206831	-0.072036343	-0.057546007	-0.359202187	-0.388789852	0.726397518	-0.546402095	0.372345167	-0.235451795	-0.126780658	-0.596297765	-0.472631536	turquoise	FALSE	-5.379848892	-13.82286	0	-3.53931	ICP	None	0	0	1	0	0
NM_007801	Ctsh	9.646917	0	0	0	0	0	0	0	0	0	0	0	0	0	0	0	0	0	0	0	1	0	0	-0.736516195	0.972884506	-0.052369698	-0.109089206	0.077606652	-0.170360796	0.278846969	-0.151804188	-0.139959351	-0.411472326	0.1578328	0.046440361	green	FALSE	2.394403716	-3.941978	0	27.36142	HCP	K4andK27	1	1	1	0	0
NM_007802	Ctsk	5.110058	0	0	0	0	0	0	0	0	0	0	0	0	0	0	0	0	0	0	0	1	0	0	0.008860385	0.179539639	0.165922193	0.195849314	0.340877733	-0.408074901	0.383135164	-0.287800949	0.020766978	-0.070079924	0.280917573	0.174905	grey	FALSE	3.420417747	-6.848096	0	6.895295	ICP	None	0	0	1	0	0
NM_007803	Cttn	1.687016	0	0	0	0	0	0	0	0	0	0	1	0	0	0	0	1	1	1	0	0	0	0	-0.255322414	-0.055087913	0.312887057	0.569742223	0.345205009	-0.41639201	-0.055700004	0.265822322	0.763364712	0.681215064	0.501013058	0.775353871	red	FALSE	-0.460028168	-0.4354653	0	14.28773	HCP	K4	1	0	0	0	0
NM_007804	Cutl2	0.2957211	0	0	0	0	0	0	0	0	0	0	0	0	1	0	1	0	0	0	0	1	0	0	-0.287163236	-0.113209346	-0.048320884	0.085261987	-0.228222883	0.02381438	-0.445468224	0.746326051	0.915292878	0.782600282	0.188825373	0.66478191	blue	FALSE	-4.103020571	-9.102568	0	-3.89351	ICP	None	0	0	1	0	0
NM_007805	Cyb561	0.3535653	0	0	0	0	0	0	0	0	0	0	1	0	1	1	1	1	1	1	0	1	0	1	-0.101309835	-0.04090832	-0.172952089	-0.498776837	-0.517806913	0.893478679	-0.597108701	0.356575977	-0.412758227	-0.235096351	-0.713693545	-0.640729339	turquoise	TRUE	-6.138279708	-16.83829	0	-7.982285	HCP	K4	1	0	0	0	0
NM_007806	Cyba	1.175641	0	0	0	0	0	0	1	0	0	0	1	1	1	1	1	1	1	0	0	1	0	1	-0.083180596	-0.155752842	0.644032816	0.756920978	0.740897853	-0.191986396	0.025409037	-0.217441421	0.012987173	-0.038482439	-0.194868418	-0.127128386	magenta	TRUE	0.20959596	-0.1807911	0	0.7765098	HCP	K4	1	0	0	0	0
NM_007807	Cybb	0.144625	0	0	0	0	0	0	0	0	0	0	0	0	0	0	0	0	0	0	0	0	0	0	-0.086780839	-0.168564034	-0.141354584	-0.534276745	-0.607562816	0.968370325	-0.754466453	0.559498965	-0.227766717	-0.048218994	-0.696100074	-0.516501403	turquoise	FALSE	-9.479085426	-30.70135	0	-13.91264	ICP	None	0	0	1	0	0
NM_007809	Cyp17a1	7.247296	0	0	0	0	0	0	0	0	0	0	0	1	1	0	0	0	0	0	0	1	0	0	-0.080980928	0.206062213	0.170346545	0.249121248	0.352327077	-0.360663579	0.344607852	-0.332180749	-0.074214777	-0.173753659	0.157160135	0.04269366	grey	FALSE	3.027130796	-5.659183	0	2.18964	LCP	None	0	0	1	0	0
NM_007810	Cyp19a1	0.330341	0	0	0	0	0	0	0	0	0	0	1	0	0	0	0	0	0	0	0	1	0	0	-0.156745545	-0.067811287	-0.131269817	-0.500222013	-0.534792031	0.87347071	-0.654714275	0.45636893	-0.294928659	-0.181700993	-0.701526675	-0.573296596	turquoise	FALSE	-7.142585492	-20.96556	0	-8.098574	ICP	None	0	0	1	0	0
NM_007811	Cyp26a1	8.952045	0	0	1	1	1	1	0	0	0	0	0	0	0	0	0	1	0	0	1	0	0	0	-0.221393889	-0.02481348	-0.060584365	0.017302407	-0.15696892	-0.054771499	-0.250329436	0.432301259	0.559889142	0.647898292	0.33298355	0.633804575	yellow	FALSE	-2.132155724	-3.307463	0	5.19155	HCP	K4andK27	1	1	1	1	0
NM_007815	Cyp2c29	0.5187201	0	0	0	0	0	0	0	0	0	0	0	0	0	0	0	0	0	0	0	0	0	0	-0.175764824	-0.024449942	-0.03592641	-0.460786772	-0.464711691	0.822514724	-0.615798098	0.385597901	-0.334000365	-0.178493824	-0.57949052	-0.506635082	turquoise	FALSE	-6.444949193	-18.08635	0	-7.253181	LCP	None	0	0	1	0	0
NM_007819	Cyp3a13	0.5364133	0	0	0	0	0	0	1	0	1	0	0	0	0	0	0	0	0	0	0	0	0	0	0.02786264	-0.075190041	-0.12822231	-0.431118937	-0.387148009	0.650918552	-0.39472492	0.274273003	-0.281963376	-0.146605332	-0.387391263	-0.393937804	turquoise	FALSE	-3.542650623	-7.234875	0	-2.925778	LCP	None	0	0	1	0	0
NM_007822	Cyp4a14	0.1266039	0	0	0	0	0	0	0	0	0	0	0	0	0	0	0	0	0	0	0	0	0	0	-0.088144889	-0.135455626	-0.168680823	-0.496659795	-0.579410221	0.904921311	-0.709857401	0.543795662	-0.19266337	-0.001575232	-0.653606324	-0.464077688	turquoise	FALSE	-8.310743448	-25.84322	0	-6.823579	LCP	None	0	0	1	0	0
NM_007823	Cyp4b1	0.313872	0	0	0	0	0	0	0	0	0	0	0	0	0	0	0	0	0	0	0	0	0	0	-0.102505466	-0.15013633	-0.162457773	-0.518774513	-0.595318817	0.921734228	-0.720599431	0.518958515	-0.243021437	-0.079807521	-0.681871429	-0.516453649	turquoise	FALSE	-8.57027663	-26.9272	0	-12.10331	ICP	None	0	0	1	0	0
NM_007824	Cyp7a1	0.1098268	0	0	0	0	0	0	1	0	0	0	0	0	0	0	0	0	0	0	0	0	0	0	-0.099493431	-0.147996692	-0.186154185	-0.574694597	-0.633871314	0.974805867	-0.744461845	0.541314167	-0.268004785	-0.088505947	-0.70433162	-0.546036776	turquoise	FALSE	-9.19471528	-29.52519	0	-17.08438	LCP	None	0	0	1	0	0
NM_007828	Dapk3	3.426077	0	0	0	0	0	0	0	1	0	1	1	1	1	1	0	0	1	0	0	0	0	1	-0.0705188	-0.043400864	0.423139701	0.800656489	0.686172158	-0.659558163	0.345679404	-0.400515457	0.188639682	0.037548318	0.200571035	0.217345935	magenta	FALSE	3.037818781	-5.690322	0	15.91023	LCP	K4	1	0	1	0	0
NM_007832	Dck	0.05342147	0	0	0	0	0	0	0	0	0	0	0	1	0	0	0	0	0	1	0	0	0	0	-0.064315864	-0.160291534	-0.229279167	-0.567978938	-0.66820146	0.946224137	-0.758989536	0.622891358	-0.132984385	0.052871697	-0.631037708	-0.423429045	turquoise	TRUE	-9.612595512	-31.25168	0	-8.306492	HCP	K4	1	0	1	0	0
NM_007834	Dscr3	1.327656	0	0	0	0	0	0	0	0	0	0	0	0	0	1	1	0	0	1	0	0	0	0	-0.159928423	0.06913526	0.480511285	0.606252808	0.610916831	-0.262553082	0.145623616	-0.302379918	-0.079197391	-0.154055438	-0.066329299	-0.100698523	salmon	FALSE	1.213781941	-1.473902	0	1.847804	HCP	K4	1	0	0	0	0
NM_007836	Gadd45a	0.4093252	0	0	0	0	0	0	0	0	1	0	0	0	1	1	0	1	1	1	0	1	0	1	0.227417281	-0.166900773	-0.371333903	-0.650446104	-0.63151262	0.651772377	-0.330106374	0.243262586	-0.343586552	-0.126578431	-0.280572122	-0.380669514	turquoise	TRUE	-2.883780872	-5.248143	0	-8.817408	HCP	K4	1	0	1	0	0
NM_007837	Ddit3	0.6912642	0	0	0	0	0	0	0	1	1	0	1	1	1	1	1	0	0	1	0	0	0	1	-0.456676579	0.162452374	0.227693388	-0.056179311	-0.172171329	0.479656931	-0.574003665	0.567585867	0.219261974	0.300219896	-0.204578191	0.077355265	midnightblue	FALSE	-5.780472257	-15.40123	1	-1.629108	HCP	K4	1	0	0	0	0
NM_007838	Ddost	0.000284625	0	0	0	0	0	0	1	0	1	0	0	0	1	1	0	0	1	1	0	0	0	1	-0.083312413	-0.161526625	-0.196676328	-0.571120843	-0.650114611	0.988112191	-0.759909531	0.560785649	-0.246823434	-0.054296274	-0.703308675	-0.533159295	turquoise	FALSE	-9.640148326	-31.36509	0	-17.37422	HCP	K4	1	0	0	0	0
NM_007840	Ddx5	8.397227	0	0	0	0	0	0	0	0	0	1	1	1	1	1	0	1	1	1	0	1	0	1	-0.111438001	0.168119433	-0.080343623	0.078132015	-0.025092464	-0.442135189	0.182015676	0.176435094	0.59184429	0.587421046	0.861067804	0.898830605	red	TRUE	1.526437899	-2.028452	0	4.390524	HCP	K4	1	0	0	0	0
NM_007841	Ddx6	1.152361	0	0	0	0	0	0	1	0	0	0	1	0	1	1	0	1	1	1	0	0	0	1	0.061780512	-0.210474072	0.112327947	0.224931656	0.072484109	-0.318445689	-0.05578212	0.33008341	0.729662881	0.808098841	0.643266836	0.849096378	red	FALSE	-0.460708486	-0.4362164	0	0.901869	ICP	None	0	0	1	0	0
NM_007843	Defb1	0.5763113	0	0	0	0	0	0	1	0	1	0	0	0	0	0	0	0	0	0	0	0	0	0	-0.265181916	0.065267495	0.071809994	-0.323760569	-0.335614929	0.689728	-0.576636604	0.430013738	-0.149379109	-0.016500019	-0.379892514	-0.268073216	turquoise	FALSE	-5.820150405	-15.55943	0	-3.942078	LCP	None	0	0	0	0	0
NM_007853	Degs1	4.341906	0	0	0	0	0	0	0	0	0	0	0	1	1	1	0	1	1	1	0	0	0	1	0.231339938	0.040403092	0.186654317	0.541847674	0.667354891	-0.80062911	0.759202618	-0.712317314	-0.074584397	-0.266920172	0.309439105	0.07856672	black	FALSE	9.618964922	-31.2779	0	20.18595	HCP	K4	1	0	0	0	0
NM_007855	Twist2	0.05719463	0	0	1	1	1	1	0	0	0	0	0	0	1	0	0	0	0	0	1	0	0	0	-0.070811288	-0.18879434	-0.186786417	-0.542984604	-0.629383307	0.956250077	-0.762642826	0.58409733	-0.200585766	-0.010071444	-0.685490424	-0.49881529	turquoise	FALSE	-9.722821331	-31.70504	1	-10.68501	HCP	K4andK27	1	1	0	0	0
NM_007856	Dhcr7	0.3995747	1	0	0	0	0	0	0	0	0	0	0	0	0	0	1	1	0	1	0	0	0	0	-0.095449031	-0.119372401	-0.257899421	-0.476499669	-0.494582187	0.813154479	-0.573967694	0.45378479	-0.186057157	-0.090984864	-0.702171411	-0.50070078	turquoise	TRUE	-5.779932034	-15.39908	0	-10.51773	HCP	K4	1	0	0	0	0
NM_007857	Dhh	0.125878	0	0	0	0	0	0	0	0	0	0	1	1	0	0	0	0	0	0	1	1	0	0	-0.123161646	-0.116114083	-0.18907836	-0.546040445	-0.617716003	0.941985503	-0.724382801	0.526900951	-0.242814573	-0.074654059	-0.66826088	-0.506527727	turquoise	FALSE	-8.664681185	-27.32103	0	-8.205123	HCP	K4andK27	1	1	1	0	0
NM_007858	Diap1	5.513982	0	0	0	0	0	0	0	1	0	0	1	0	1	0	0	0	0	1	0	1	0	0	0.455034759	0.100908429	0.013867202	0.188418353	0.517093891	-0.744477559	0.903568668	-0.831673964	-0.321748733	-0.388302836	0.451895312	0.017334959	black	FALSE	17.39090818	-59.87759	0	35.75164	HCP	K4	1	0	0	0	0
NM_007860	Dio1	0.1674774	0	0	0	0	0	0	0	0	0	0	0	0	0	0	0	0	0	0	0	1	0	0	-0.132080234	-0.099971666	0.17775756	-0.233850631	-0.232701857	0.611456188	-0.517923017	0.356706721	-0.157095399	0.005594432	-0.379909143	-0.282968906	turquoise	FALSE	-4.992712948	-12.33562	0	-2.60871	LCP	None	0	0	1	0	0
NM_007861	Dld	3.721452	0	0	0	0	0	0	0	0	0	0	0	0	0	0	1	0	1	1	0	0	0	0	-0.62723608	0.869451833	-0.078177884	-0.126573984	0.057848315	-0.083521384	0.268355587	-0.203369227	-0.268321712	-0.49823865	0.02698295	-0.120623459	green	FALSE	2.297177506	-3.701231	0	8.761574	HCP	K4	1	0	1	0	0
NM_007866	Dll3	1.375757	0	0	0	0	0	0	0	1	0	0	1	1	1	0	0	0	0	0	0	1	0	0	0.190675373	0.113465705	-0.19040634	-0.073693904	0.059940815	-0.253028324	0.437835822	-0.447278371	-0.328057845	-0.400091648	0.001232199	-0.222677646	grey	FALSE	4.015868774	-8.802525	0	2.216838	HCP	K4andK27	1	1	1	0	0
NM_007867	Dlx4	2.156644	0	0	0	0	0	0	0	0	0	0	0	0	0	0	1	1	0	0	1	0	0	0	-0.600670457	0.758917012	-0.151206691	-0.158026121	-0.047424995	0.003427193	0.149340589	-0.100930135	-0.216712145	-0.463424914	-0.082098115	-0.166433463	green	FALSE	1.245460872	-1.526767	1	7.041553	HCP	K4andK27	1	1	0	0	0
NM_007869	Dnajc1	0.6557667	0	0	0	0	0	0	0	0	0	0	0	0	1	1	0	1	1	1	0	1	0	1	-0.272871005	-0.0900553	0.079866259	0.145573178	-0.12531996	0.028274146	-0.422812251	0.680824917	0.830905118	0.785207527	0.285984197	0.691317856	blue	FALSE	-3.847420625	-8.232255	0	-1.598563	HCP	K4	1	0	1	0	0
NM_007870	Dnase1l3	0.1320729	0	0	0	0	0	0	0	0	0	0	0	0	0	0	0	0	1	0	0	1	0	0	-0.110934076	-0.116267093	-0.176778089	-0.544810815	-0.620123598	0.956802082	-0.737354887	0.554451974	-0.239883439	-0.045007523	-0.66639606	-0.50490052	turquoise	FALSE	-9.001234736	-28.72218	0	-11.37931	LCP	None	0	0	1	0	0
NM_007872	Dnmt3a	85.72527	1	1	0	0	0	0	0	1	0	0	0	0	0	0	1	1	1	0	0	1	0	0	-0.311521999	0.011123404	0.07129248	0.261595651	0.001382147	-0.249187265	-0.209337732	0.562340835	0.947296536	0.741555247	0.382176402	0.789149583	blue	FALSE	-1.765357482	-2.501118	1	18.77929	HCP	K4	1	0	1	0	0
NM_007873	Doc2b	0.1118845	0	1	0	0	0	0	1	1	1	0	1	0	1	1	0	1	0	0	1	0	1	0	-0.112941368	-0.11611675	-0.195574023	-0.543934562	-0.620616244	0.931593873	-0.732561156	0.568421026	-0.197916618	-0.028689696	-0.660929866	-0.479314505	turquoise	FALSE	-8.874457486	-28.19496	0	-6.913342	HCP	K4andK27	1	1	0	0	0
NM_007876	Dpep1	0.4309003	0	0	0	0	0	0	0	0	0	0	0	1	0	0	0	0	0	0	0	1	0	0	-0.098236328	-0.140382783	-0.1596651	-0.415577475	-0.498600546	0.780444545	-0.655338423	0.506527859	-0.126625715	0.0005641	-0.586668749	-0.39878044	turquoise	FALSE	-7.154515922	-21.01515	0	-6.438468	ICP	None	0	0	1	0	0
NM_007877	Drd3	0.07117137	0	0	0	0	0	0	0	0	0	1	0	0	0	0	0	0	0	0	0	1	0	0	-0.046212396	-0.151838878	-0.201565493	-0.547104008	-0.618542128	0.933050159	-0.712244628	0.53961114	-0.232170798	-0.0326358	-0.664239115	-0.504480462	turquoise	FALSE	-8.367370758	-26.07986	0	-7.389051	ICP	None	0	0	0	0	0
NM_007878	Drd4	0.03124893	0	0	1	0	0	0	0	0	0	0	0	1	0	0	1	0	0	0	1	0	0	0	-0.118292839	-0.166982786	-0.143675105	-0.543948859	-0.623269238	0.980474842	-0.775963697	0.566278943	-0.241343125	-0.053599804	-0.695959495	-0.520683353	turquoise	FALSE	-10.14424242	-33.42934	0	-19.38765	HCP	K4andK27	1	1	1	0	0
NM_007880	Arid3a	1.935106	0	0	0	0	0	0	0	0	0	0	1	0	0	1	0	1	0	1	0	1	0	0	-0.132454939	-0.123438465	0.935273871	0.791260176	0.804360628	-0.32609715	-0.00616477	-0.12288394	0.2111811	0.269652676	0.211539733	0.28921116	brown	TRUE	-0.05083696	-0.04123408	1	5.121591	HCP	K4	1	0	0	0	0
NM_007882	Dsc3	34.16724	0	0	0	0	0	0	0	0	0	0	0	0	0	0	0	0	0	0	0	0	0	0	-0.640004117	0.913662336	-0.157025887	-0.181491328	-0.007584066	-0.127485075	0.299739894	-0.161670798	-0.193954449	-0.441796095	0.19680624	0.02935732	green	FALSE	2.590842957	-4.4477	0	5.851941	ICP	K4andK27	1	1	1	0	0
NM_007883	Dsg2	0.2415382	0	0	0	0	0	0	0	0	0	0	1	0	0	0	1	0	0	1	0	0	0	0	-0.127821654	-0.171028321	0.058101105	-0.376106713	-0.444475724	0.919200722	-0.78094294	0.540223851	-0.213350464	0.029928988	-0.625583319	-0.451681331	turquoise	TRUE	-10.31027217	-34.10444	0	-8.645142	HCP	K4	1	0	1	0	0
NM_007889	Dvl3	1.316193	0	0	0	0	0	0	0	1	1	0	1	0	1	0	0	1	1	1	0	0	0	1	0.171641836	-0.082941508	0.089102002	0.115040813	0.161357918	-0.222459669	0.176763731	-0.157231678	0.022318856	0.029058869	0.118060637	0.069646839	grey	FALSE	1.480951139	-1.943244	0	1.764253	HCP	K4	1	0	0	0	0
NM_007890	Dyrk1a	0.5007247	0	0	0	0	0	0	0	0	0	0	0	0	0	0	0	1	0	0	0	0	0	0	-0.344208713	-0.094926013	-0.003368625	-0.282304666	-0.510018302	0.689225618	-0.80255868	0.831581577	0.368778385	0.440547728	-0.230446541	0.124286245	midnightblue	FALSE	-11.09347281	-37.25265	0	-4.911542	ICP	None	0	0	1	0	0
NM_007893	E4f1	0.3263468	0	0	0	0	0	0	0	1	0	0	0	1	1	1	0	0	1	1	0	1	0	1	-0.086993956	-0.132574869	-0.169980988	-0.52509706	-0.568057977	0.917318058	-0.678460891	0.476037496	-0.284108797	-0.110153401	-0.667280329	-0.533703332	turquoise	FALSE	-7.615646197	-22.93721	0	-10.59709	HCP	K4	1	0	1	0	0
NM_007896	Mapre1	0.5293224	0	0	0	0	0	0	0	0	0	0	0	1	1	1	0	0	0	1	0	0	0	1	0.00403316	-0.420670816	0.10765484	0.058251709	-0.180068155	0.231796404	-0.564515646	0.715075079	0.711717779	0.763291756	0.012809452	0.44534899	yellow	FALSE	-5.63967667	-14.84247	0	-6.257916	HCP	K4	1	0	1	0	0
NM_007897	Ebf1	0.02254949	0	0	1	1	1	1	0	0	0	1	1	0	0	0	0	0	0	0	1	1	0	0	-0.107408273	-0.162674751	-0.201367823	-0.574295127	-0.657672825	0.985457032	-0.766095724	0.564110743	-0.240213735	-0.061614516	-0.702132733	-0.52594472	turquoise	FALSE	-9.829044337	-32.14104	1	-19.97772	HCP	K4andK27	1	1	0	0	0
NM_007900	Ect2	2.924732	0	0	0	0	0	0	0	0	1	1	0	0	1	1	1	1	1	1	0	1	0	1	0.127007168	0.098247586	-0.139496684	-0.006903818	0.015075316	-0.486926669	0.359024895	-0.059931013	0.341738062	0.450056843	0.906163917	0.780061061	cyan	FALSE	3.17208439	-6.087189	0	4.242513	HCP	K4	1	0	0	0	0
NM_007901	Edg1	1.268979	0	1	0	0	0	0	0	0	0	0	0	0	0	0	0	0	0	0	0	1	0	0	0.081743404	0.055929214	-0.126595617	0.136157181	0.139137497	-0.282323605	0.259506249	-0.084901883	0.172291827	0.081648509	0.191740863	0.200419683	grey	FALSE	2.215855393	-3.504827	0	1.875762	HCP	K4andK27	1	1	0	0	0
NM_007903	Edn3	0.005388025	0	0	0	0	0	0	0	0	0	0	0	0	0	0	0	0	0	0	1	0	0	0	-0.089194141	-0.166468674	-0.197987826	-0.57496535	-0.654477774	0.988653198	-0.765776183	0.567673767	-0.248730189	-0.056371045	-0.707988973	-0.536731674	turquoise	FALSE	-9.819128792	-32.10038	0	-26.06318	HCP	K4andK27	1	1	1	0	0
NM_007904	Ednrb	0.2636672	0	0	0	0	0	1	0	0	0	0	1	0	0	1	0	0	0	0	1	0	0	0	-0.134487694	-0.135713387	-0.173135649	-0.518369816	-0.608894814	0.941825104	-0.734917299	0.542512631	-0.234718846	-0.085656526	-0.705635812	-0.531718745	turquoise	FALSE	-8.936405031	-28.45267	0	-10.69697	HCP	K4andK27	1	1	1	0	0
NM_007906	Eef1a2	48.2099	0	0	1	1	0	0	0	0	1	0	1	0	0	0	1	0	0	0	0	1	0	0	0.058133048	0.223393789	0.152914421	0.451352573	0.611749114	-0.807476971	0.715722257	-0.568561427	0.07057265	-0.117140482	0.464750723	0.290255631	black	FALSE	8.450921292	-26.4289	0	8.512567	HCP	K4andK27	1	1	0	0	0
NM_007907	Eef2	26.11413	0	0	0	0	0	0	0	1	0	1	1	1	1	0	1	1	1	1	0	1	0	1	0.21048616	0.137692088	0.153747722	0.498455322	0.705965202	-0.838513851	0.826487369	-0.714427065	-0.050585335	-0.239329338	0.377985707	0.140744833	black	FALSE	12.10644947	-41.22492	0	15.45745	HCP	K4	1	0	0	0	0
NM_007908	Eef2k	0.2021811	0	0	0	0	0	0	0	1	1	0	1	0	1	1	1	1	1	1	0	1	0	1	0.413647933	-0.595516113	0.185073317	-0.005258402	0.040165258	0.272554494	-0.235085787	0.19607039	0.089707402	0.144079878	-0.391152286	-0.221511134	grey	FALSE	-1.994462625	-2.993486	0	-10.16886	HCP	K4andK27	1	1	1	0	0
NM_007909	Efna2	0.3967804	0	0	0	0	0	0	0	1	1	0	1	1	1	1	1	0	0	0	0	1	0	0	-0.033350726	-0.375018179	-0.030680907	0.094406134	-0.14449225	0.090857556	-0.40324848	0.565775031	0.677727458	0.615783285	-0.04390755	0.381406425	blue	FALSE	-3.633817716	-7.528392	0	-6.432084	HCP	K4andK27	1	1	0	0	0
NM_007911	Efnb3	1.772078	0	0	0	0	0	0	1	1	1	1	1	1	0	1	1	1	0	0	0	0	1	0	-0.288310899	0.204503183	-0.12278891	0.137872861	0.032401817	-0.297394827	0.043219048	0.293849295	0.65587502	0.331805269	0.227418626	0.492050157	blue	FALSE	0.356726717	-0.3251749	0	4.542583	HCP	K4	1	0	0	0	0
NM_007914	Ehf	0.05634434	0	0	0	0	0	0	0	0	0	1	1	0	0	1	0	0	0	0	0	0	0	0	-0.072798536	-0.134393204	-0.186718529	-0.547660391	-0.620283581	0.950654353	-0.728730877	0.551237111	-0.231965267	-0.031657206	-0.666965028	-0.504241967	turquoise	FALSE	-8.775214715	-27.78174	1	-8.399291	ICP	None	0	0	1	0	0
NM_007915	Ei24	7.047943	0	0	0	0	0	0	0	1	0	0	0	1	0	0	1	0	1	1	0	0	0	1	-0.021806225	0.33758717	0.01138816	0.300817699	0.386949343	-0.775846216	0.642636207	-0.444316588	0.149128241	-0.042027884	0.62227104	0.435570381	black	FALSE	6.916616192	-20.02819	0	28.99558	HCP	K4	1	0	0	0	0
NM_007916	Ddx19a /// Ddx19b	1.871357	0	0	0	0	0	0	0	0	0	0	0	0	0	0	0	0	0	0	0	0	0	0	0.073122698	0.196871983	-0.005505415	0.278426546	0.381521906	-0.701874784	0.611185207	-0.415504972	0.134640603	-0.025481096	0.486079655	0.338808937	black	FALSE	6.367708399	-17.77076	0	4.755333	HCP	K4	1	0	1	0	0
NM_007917	Eif4e	0.5277736	0	0	0	0	0	0	0	0	0	0	0	1	1	0	1	0	1	0	0	1	0	1	-0.198986114	-0.061576387	-0.073698855	-0.475166573	-0.522221536	0.788449906	-0.661928812	0.553960661	-0.088646821	0.095682622	-0.381417625	-0.219903828	turquoise	FALSE	-7.282080129	-21.54587	0	-5.96535	HCP	K4	1	0	0	0	0
NM_007918	Eif4ebp1	563.8912	0	0	0	0	0	0	1	1	1	1	0	1	1	1	1	1	1	1	0	1	1	1	0.314678638	0.165980584	0.03711551	0.334407426	0.576567927	-0.837382752	0.917738807	-0.880026164	-0.292291596	-0.435943036	0.385236427	-0.004573527	black	FALSE	19.05378779	-65.04414	0	22.61931	HCP	K4	1	0	0	0	0
NM_007922	Elk1	0.2468455	0	0	0	0	0	0	0	0	0	0	1	0	0	0	0	0	0	0	0	1	0	0	-0.086393468	-0.123687913	-0.150534149	-0.457911017	-0.533702005	0.882495131	-0.670476566	0.482536214	-0.239297642	-0.077909905	-0.686544081	-0.527325824	turquoise	FALSE	-7.452032046	-22.25422	1	-6.58183	HCP	K4	1	0	0	0	0
NM_007923	Elk4	14.12208	0	0	0	0	0	0	0	0	0	0	0	1	1	1	1	0	1	1	0	0	0	1	-0.383892817	0.078496849	-0.000743304	0.181773296	-0.09083998	-0.189350617	-0.260758495	0.621827478	0.94125576	0.756853372	0.402755727	0.809052317	blue	FALSE	-2.227326061	-3.532254	1	12.08672	HCP	K4	1	0	0	0	0
NM_007924	Ell	0.2093455	1	0	0	0	0	0	1	1	0	0	1	1	1	1	0	0	1	1	0	1	0	1	-0.068545429	-0.144112183	-0.178811736	-0.569769552	-0.619833031	0.973165275	-0.724178431	0.507647654	-0.300418197	-0.115186124	-0.717858636	-0.573871102	turquoise	TRUE	-8.659540062	-27.29959	1	-16.22977	HCP	K4	1	0	0	0	0
NM_007925	Eln	0.31766	0	0	0	0	0	0	0	0	0	0	0	0	0	0	0	0	0	0	0	1	0	0	-0.090143359	-0.144622195	-0.189855691	-0.524220381	-0.589106325	0.922893831	-0.694238722	0.516774387	-0.242952928	-0.086859836	-0.70548639	-0.537732383	turquoise	FALSE	-7.953984585	-24.35149	0	-10.69605	ICP	None	0	0	1	0	0
NM_007926	Scye1	2.306191	0	0	0	0	1	0	0	0	0	0	0	0	1	0	0	0	0	1	0	0	0	0	0.375926217	0.072176051	0.008432083	0.229435983	0.457076327	-0.820688246	0.836628942	-0.69447397	-0.091207036	-0.1314074	0.662576391	0.303757308	black	FALSE	12.59473597	-43.09606	0	26.19659	HCP	K4	1	0	0	0	0
NM_007929	Emp2	0.02198736	0	0	0	0	0	0	0	0	0	0	0	0	0	1	0	1	0	0	0	0	0	0	-0.074211933	-0.177773035	-0.171620869	-0.529993337	-0.607445536	0.961845606	-0.752798209	0.551894879	-0.241685041	-0.046139679	-0.702639062	-0.531075859	turquoise	FALSE	-9.43064216	-30.50136	0	-11.06613	HCP	K4andK27	1	1	1	0	0
NM_007931	Endog	5.670971	0	0	0	0	0	0	0	0	0	1	1	1	0	0	1	0	1	1	0	1	0	1	0.240445142	0.020045285	0.338707766	0.503002313	0.664258201	-0.678099483	0.64758377	-0.777148439	-0.301933808	-0.356023733	0.216834188	-0.080924968	salmon	FALSE	7.00807449	-20.40713	0	9.832687	HCP	K4	1	0	1	0	0
NM_007933	Eno3	2.356585	0	0	0	0	0	0	0	0	0	0	0	1	1	1	1	0	1	0	0	0	0	1	-0.104534699	-0.053380108	0.352175914	0.689973859	0.511566647	-0.41811724	0.1857356	-0.371443891	-0.014738602	-0.078872582	0.052749434	0.022290858	magenta	TRUE	1.558737404	-2.089889	0	9.691571	LCP	K4	1	0	0	0	0
NM_007934	Enpep	0.1354382	0	0	0	0	0	0	0	0	0	0	1	0	0	0	0	0	0	0	0	0	0	0	-0.215958438	-0.174283664	-0.02028936	-0.329524063	-0.487523093	0.790329328	-0.796996095	0.745838996	0.176344422	0.265569941	-0.51010164	-0.176320309	turquoise	FALSE	-10.88140282	-36.40643	0	-11.61191	ICP	None	0	0	1	0	0
NM_007935	Epc1	4.692024	1	1	0	0	0	0	1	0	0	0	0	1	0	0	0	0	0	1	0	0	0	0	-0.041679336	0.035055652	-0.03597682	0.259964054	0.124675583	-0.607301687	0.231098993	0.134765211	0.733641255	0.62404545	0.75063307	0.893645969	red	FALSE	1.958713	-2.914169	1	11.62033	HCP	K4	1	0	1	0	1
NM_007937	Epha5	0.01883003	0	0	1	1	1	1	0	0	0	0	0	0	0	0	0	1	0	0	1	0	0	0	-0.087534981	-0.166362043	-0.198863325	-0.573468699	-0.65086234	0.983969661	-0.763815263	0.561058628	-0.250490025	-0.062477714	-0.707472695	-0.536693781	turquoise	FALSE	-9.758663118	-31.85225	0	-19.99579	HCP	K4andK27	1	1	1	0	0
NM_007939	Epha8	1.213158	0	0	1	0	0	0	0	0	0	0	0	0	0	0	0	0	0	0	1	0	0	0	0.102070779	-0.026387885	0.028344551	0.080208048	0.151642189	-0.093549742	0.137586817	-0.141116476	-0.073977135	-0.082358881	-0.028955096	-0.065704717	grey	FALSE	1.14546365	-1.362451	0	0.5030252	HCP	K4andK27	1	1	1	0	0
NM_007940	Ephx2	4.789348	1	0	0	0	0	0	0	0	0	0	0	0	0	0	1	0	0	1	0	0	0	0	0.048761736	0.333643109	0.005943138	0.123815554	0.440715184	-0.474461866	0.647038041	-0.477326323	-0.133882856	-0.321487173	0.185334951	-0.003263254	black	TRUE	6.997912452	-20.36499	0	3.667006	HCP	K4	1	0	0	0	0
NM_007943	Eps15	38.16108	0	0	0	0	0	0	0	0	0	0	0	0	0	1	0	1	1	0	0	0	0	0	-0.324937121	0.047876711	0.212023403	0.420343906	0.177481479	-0.402437295	-0.099559869	0.390037621	0.863245114	0.796479127	0.635577643	0.941718035	red	TRUE	-0.82509112	-0.8862345	0	8.674274	HCP	K4	1	0	1	0	0
NM_007946	Epx	5.365207	0	0	0	0	0	0	0	0	0	0	1	0	0	0	0	0	0	0	0	1	0	0	0.065260453	0.179194904	0.009814592	0.361206076	0.432361327	-0.671535994	0.627806949	-0.5704529	-0.078313281	-0.19562852	0.361979672	0.150580335	black	FALSE	6.651123246	-18.9323	0	8.860673	LCP	None	0	0	1	0	0
NM_007948	Ercc1	10.4336	0	0	0	0	0	0	0	1	1	0	0	1	0	0	1	0	0	0	0	1	0	0	-0.683559892	0.969572927	-0.130327364	-0.184494114	0.014005778	-0.140025316	0.31318838	-0.230896844	-0.273850048	-0.534110457	0.103484397	-0.074686075	green	FALSE	2.719429246	-4.792378	0	19.98085	HCP	K4	1	0	0	0	0
NM_007949	Ercc2	0.1998879	0	0	0	0	0	0	0	1	0	0	1	1	0	0	0	1	0	1	0	0	0	0	-0.045328215	-0.162042802	-0.117696962	-0.499231007	-0.551369161	0.895102335	-0.688025099	0.486925975	-0.24721729	-0.065302687	-0.664104768	-0.51714301	turquoise	FALSE	-7.818248313	-23.78391	1	-12.70255	HCP	K4	1	0	1	0	0
NM_007950	Ereg	0.3333678	0	0	0	0	0	0	0	0	0	0	0	0	0	0	0	0	0	0	0	0	0	0	-0.062887866	-0.111055635	-0.120689764	-0.441404785	-0.478649334	0.755271149	-0.564702707	0.406149902	-0.19138022	-0.037432482	-0.502818147	-0.379973602	turquoise	FALSE	-5.642420204	-14.85332	0	-3.13298	HCP	K4andK27	1	1	1	0	0
NM_007951	Erh	7.930793	0	0	0	0	0	0	1	0	0	0	0	1	1	0	0	0	1	1	0	1	0	1	0.225825676	0.19076213	-0.084299966	0.276768241	0.410849087	-0.910310423	0.836132061	-0.638668275	0.048675359	-0.08624223	0.694850067	0.406131729	black	FALSE	12.56985825	-43.00144	0	26.46701	HCP	K4	1	0	0	0	0
NM_007953	Esrra	0.5148985	0	0	0	0	0	0	0	1	0	0	1	1	1	1	1	1	0	1	0	1	0	1	-0.22045486	0.015182863	0.034576797	-0.364631801	-0.375585664	0.832603485	-0.641323405	0.407246878	-0.2979336	-0.156732504	-0.674240566	-0.537049924	turquoise	FALSE	-6.892597943	-19.92879	1	-5.571038	HCP	K4	1	0	1	0	0
NM_007954	Es1	0.1022298	0	0	0	0	0	0	0	0	0	0	0	0	0	0	0	0	0	0	0	1	0	0	-0.092605662	-0.135513505	-0.239772458	-0.591078576	-0.66761022	0.949385685	-0.722618361	0.535730394	-0.258458246	-0.073188724	-0.650724028	-0.508552022	turquoise	FALSE	-8.620452382	-27.13656	0	-12.50616	LCP	None	0	0	0	0	0
NM_007957	Esx1	0.09668175	0	0	1	0	1	1	0	0	0	0	0	0	0	0	0	0	0	0	1	1	0	0	-0.172057176	-0.235853842	0.235454231	-0.154038773	-0.258738693	0.873031334	-0.789457057	0.45188778	-0.249347702	-0.045171388	-0.721549416	-0.532927946	turquoise	TRUE	-10.6060088	-35.30049	1	-27.18624	HCP	K4	1	0	0	0	0
NM_007960	Etv1	0.2216532	1	0	0	0	0	0	1	1	1	0	0	0	0	0	0	0	0	1	0	0	0	0	-0.151412531	-0.15528041	-0.260773069	-0.547119956	-0.688324204	0.813610495	-0.723519974	0.6710304	0.037625865	0.122295447	-0.488537334	-0.258335323	turquoise	FALSE	-8.643008501	-27.23064	1	-6.083078	ICP	K4	1	0	0	0	0
NM_007961	Etv6	0.1620862	0	0	0	0	0	0	1	1	1	0	1	0	0	0	0	0	0	0	0	0	1	0	0.095956109	-0.458068207	-0.024425818	0.157277239	-0.139277941	-0.016872283	-0.357294272	0.607648961	0.832312378	0.829437807	0.189186041	0.598618564	blue	FALSE	-3.15455001	-6.034768	1	-9.406813	HCP	K4	1	0	0	0	0
NM_007962	Mpzl2	0.2119383	0	0	0	0	0	0	0	0	0	0	0	0	0	0	0	1	1	1	0	0	0	0	-0.001068179	-0.249376531	0.095811273	-0.377448146	-0.351492506	0.873344978	-0.661200573	0.408433568	-0.310414051	-0.09071525	-0.636710906	-0.537051672	turquoise	TRUE	-7.267839167	-21.48658	0	-14.23902	HCP	K4	1	0	0	0	0
NM_007964	Evi5	0.09585788	0	0	0	0	0	0	0	1	0	0	0	1	0	0	0	1	0	0	0	1	0	0	-0.206642257	-0.161482172	-0.188099879	-0.525598866	-0.707218922	0.933035553	-0.879702109	0.811500537	0.104547892	0.312229787	-0.451239854	-0.145219647	turquoise	TRUE	-15.255153	-52.76199	0	-23.67505	LCP	None	0	0	1	0	0
NM_007965	Evl	1.759733	0	0	0	0	0	0	0	0	0	0	0	0	0	0	0	0	0	0	0	0	0	0	-0.150078749	-0.097880852	-0.082443258	0.25326085	0.032051579	-0.300277311	-0.06820155	0.437401705	0.878741996	0.596172008	0.234572883	0.618713992	blue	TRUE	-0.56371697	-0.5537311	0	5.297104	HCP	K4	1	0	0	0	0
NM_007968	Ewsr1	0.001121738	0	0	0	0	0	0	0	0	0	0	0	0	0	0	0	0	0	0	0	0	0	0	-0.091680312	-0.162340391	-0.195197367	-0.570944059	-0.650786909	0.987546849	-0.761124949	0.557632481	-0.247251154	-0.061897503	-0.70373587	-0.533150038	turquoise	FALSE	-9.676759182	-31.51569	1	-17.96231	HCP	K4	1	0	0	0	0
NM_007969	Expi	0.6802611	0	0	0	0	0	0	0	0	0	0	0	1	0	0	0	0	0	0	0	0	0	0	-0.089690008	-0.047801154	0.052530351	-0.246041697	-0.220580346	0.617757775	-0.445772086	0.279202698	-0.231341719	-0.108562284	-0.503840241	-0.412458351	turquoise	FALSE	-4.106513083	-9.114661	0	-4.210149	LCP	None	0	0	1	0	0
NM_007971	Ezh2	20.88253	0	0	0	0	0	0	0	0	0	0	1	0	1	1	0	1	1	1	0	0	0	1	0.094254689	0.148144063	-0.09873846	0.116987046	0.137085226	-0.642942084	0.472779478	-0.119993423	0.427362803	0.406403121	0.891939767	0.801489214	cyan	TRUE	4.424335559	-10.23631	1	6.319805	HCP	K4	1	0	0	0	0
NM_007972	F10	0.09146775	0	0	0	0	0	0	0	0	0	0	0	0	0	0	0	0	0	0	0	0	0	0	-0.095974496	-0.159795088	-0.175587551	-0.534999787	-0.608682603	0.92992163	-0.717352435	0.527913096	-0.240145205	-0.069986503	-0.668351185	-0.510180639	turquoise	FALSE	-8.490527916	-26.5943	0	-7.919527	LCP	None	0	0	1	0	0
NM_007975	F2rl3	0.004598354	0	0	0	0	0	0	0	0	0	0	0	0	0	0	0	0	0	0	0	1	0	0	-0.076256574	-0.163890379	-0.202677799	-0.574677911	-0.651011419	0.983667558	-0.758929	0.561753702	-0.249915694	-0.05630772	-0.704183751	-0.535682239	turquoise	FALSE	-9.610787297	-31.24423	0	-17.58426	ICP	None	0	0	0	0	0
NM_007980	Fabp2	0.04936707	0	0	0	0	0	0	0	0	0	0	0	0	0	0	0	0	0	0	0	0	0	0	-0.104638793	-0.150474017	-0.198217652	-0.583478901	-0.658078798	0.984822063	-0.756127194	0.5529346	-0.262088184	-0.079975336	-0.695423319	-0.53662844	turquoise	FALSE	-9.527734414	-30.90203	0	-22.04656	ICP	None	0	0	1	0	0
NM_007982	Ptk2	0.04977692	0	0	0	0	0	0	1	0	0	0	0	0	0	0	0	0	0	0	0	0	0	0	-0.11471076	-0.154955351	-0.202374487	-0.580095003	-0.664189721	0.979275031	-0.766323162	0.582370198	-0.224996778	-0.038765559	-0.676746006	-0.501644562	turquoise	FALSE	-9.836112617	-32.17002	0	-17.83325	LCP	None	0	0	1	0	0
NM_007983	Faf1	14.15485	0	1	0	0	0	0	0	0	0	0	0	1	1	1	1	1	1	1	0	0	0	1	0.327897426	0.031117612	0.216675606	0.479486653	0.67216098	-0.857780093	0.806541973	-0.733967061	-0.075801674	-0.171979578	0.52257493	0.215068016	black	FALSE	11.25029796	-37.87529	0	23.83701	HCP	K4	1	0	0	0	0
NM_007984	Fscn1	0.3879936	0	0	0	0	0	0	1	0	0	1	0	0	0	1	1	1	1	1	0	0	0	0	-0.037811471	-0.153556527	-0.320665193	-0.625108307	-0.678982423	0.928304518	-0.672067222	0.531894938	-0.222594473	-0.077243494	-0.699550303	-0.528889926	turquoise	FALSE	-7.48424317	-22.38861	0	-15.63777	HCP	K4	1	0	0	0	0
NM_007986	Fap	0.2272987	0	0	0	0	0	0	0	0	0	0	0	0	0	0	0	0	0	0	0	0	0	0	-0.126516873	-0.185396626	-0.093909303	-0.450674663	-0.568671102	0.926646183	-0.784793977	0.593947287	-0.143031456	0.041128183	-0.649529886	-0.433844039	turquoise	FALSE	-10.44212435	-34.63873	0	-12.0175	ICP	None	0	0	1	0	0
NM_007987	Fas	0.2259376	0	0	0	0	0	0	0	0	0	0	0	0	0	0	0	0	0	0	0	0	0	0	-0.113065535	-0.18216503	-0.041292296	-0.281643991	-0.382615761	0.614798672	-0.588285857	0.508053841	0.037067841	0.192347804	-0.3799256	-0.153678482	turquoise	FALSE	-5.999024518	-16.2763	0	-4.023714	ICP	None	0	0	1	0	0
NM_007988	Fasn	8.588867	1	1	0	0	0	0	0	0	1	0	1	1	1	0	1	1	1	1	0	0	0	1	0.213553857	0.010021825	0.023243355	0.414511036	0.526323918	-0.778174586	0.680660004	-0.481327674	0.197892838	-0.021144451	0.34469479	0.270059207	black	FALSE	7.661575715	-23.12908	0	13.60678	HCP	K4	1	0	0	0	0
NM_007990	Fau ///	136.6573	0	0	0	0	0	0	0	1	0	0	0	1	1	1	1	0	1	1	0	0	0	1	0.233778972	0.156173018	0.154305187	0.487860637	0.693550694	-0.891745612	0.864698512	-0.771766506	-0.08996225	-0.260301784	0.468535244	0.168178137	black	FALSE	14.19592084	-49.02172	0	21.58647	HCP	K4	1	0	0	0	0
NM_007991	Fbl	6.584782	0	0	0	0	0	0	0	0	0	0	0	1	1	0	1	0	1	1	0	1	0	1	0.259530639	0.248685323	0.025121778	0.293743957	0.571446045	-0.830709194	0.951003738	-0.900895484	-0.329129585	-0.505199812	0.382698451	-0.026022092	black	FALSE	25.36449119	-82.11118	0	111.3395	HCP	K4	1	0	1	0	0
NM_007993	Fbn1	1.21027	0	0	1	1	1	1	0	0	0	0	0	0	0	0	0	0	1	0	1	0	0	0	-0.308960675	-0.013759975	-0.045418923	0.128738224	-0.122681771	-0.081519548	-0.302766123	0.655432296	0.908956311	0.648271327	0.173707253	0.614499125	blue	FALSE	-2.619625847	-4.523929	0	2.776595	HCP	K4andK27	1	1	1	0	0
NM_007994	Fbp2	5.402367	0	0	0	0	0	0	0	0	0	0	0	0	0	0	0	0	0	0	0	1	0	0	-0.041302225	-0.084469995	0.424813488	0.444200052	0.385602231	-0.377283502	0.057255698	-0.100896107	0.222385792	0.358964289	0.414707343	0.452837791	grey	FALSE	0.472918381	-0.4497526	0	4.963076	ICP	K4	1	0	1	0	0
NM_007995	Fcna	6.677681	0	0	0	0	0	0	0	0	0	0	0	0	0	0	0	0	0	0	0	1	0	0	0.006750994	0.167758319	0.179076628	0.430286498	0.458660957	-0.650901847	0.510469234	-0.47147404	0.03502541	-0.122644496	0.350885175	0.204371612	black	FALSE	4.895286233	-11.96814	0	7.123588	LCP	None	0	0	0	0	0
NM_007996	Fdx1	3.641711	0	0	0	0	0	0	0	0	0	0	0	0	1	0	1	0	0	1	0	1	0	0	0.02320102	0.092176502	0.55260191	0.607497682	0.68779299	-0.679338427	0.45788197	-0.487768061	0.040348624	0.012360209	0.472299892	0.312516795	salmon	FALSE	4.247172405	-9.605991	0	17.49689	HCP	K4	1	0	1	0	0
NM_007998	Fech	0.09772291	0	0	0	0	0	0	0	0	0	0	0	1	0	0	0	1	1	1	0	0	0	1	-0.05039942	-0.171835113	-0.220019156	-0.568589796	-0.635953378	0.917288333	-0.710990684	0.533809249	-0.229267832	-0.034974647	-0.639813315	-0.485333865	turquoise	FALSE	-8.337553298	-25.95527	0	-7.747959	HCP	K4	1	0	0	0	0
NM_008001	Fgd1	8.744138	0	1	0	0	0	0	1	0	1	0	1	1	0	0	0	0	0	1	0	0	0	0	0.319813326	0.128586956	-0.010067182	0.258660479	0.544726625	-0.719596177	0.838859115	-0.722973753	-0.185702022	-0.404812678	0.229952932	-0.045900946	black	FALSE	12.70768331	-43.52469	0	13.16623	HCP	K4	1	0	0	0	1
NM_008002	Fgf10	2.249712	0	0	0	0	0	0	1	0	0	0	1	0	0	0	0	0	0	0	0	0	0	0	-0.178243268	0.101965039	0.314089825	0.372066598	0.304972281	-0.265845279	0.090588233	-0.059288528	0.165480627	0.143962624	0.29870144	0.297486314	grey	FALSE	0.750093769	-0.7857324	0	1.776723	ICP	K4andK27	1	1	0	0	0
NM_008003	Fgf15	1.87113	1	0	1	1	1	1	1	1	1	0	1	1	0	1	0	1	0	1	1	1	1	0	0.271857315	0.223316067	-0.342142084	-0.387101044	-0.074432981	-0.194418638	0.552654955	-0.422388724	-0.376579155	-0.44764935	0.094046726	-0.204806787	black	FALSE	5.468267251	-14.16805	0	7.914254	HCP	K4andK27	1	1	0	0	0
NM_008005	Fgf18	0.2716576	0	1	1	0	0	0	0	0	1	0	0	1	1	0	1	0	0	0	0	1	0	0	-0.15767942	-0.115166361	-0.28828199	-0.348255918	-0.545578732	0.431468965	-0.518991957	0.703784992	0.471834858	0.386463819	-0.198575321	0.137726656	midnightblue	FALSE	-5.006810768	-12.38903	0	-6.833963	HCP	K4andK27	1	1	0	0	0
NM_008006	Fgf2	0.3739998	0	0	0	0	0	0	0	0	0	0	0	1	0	0	0	0	0	0	0	1	0	0	0.038233972	-0.141496432	-0.017498865	-0.397169882	-0.300912393	0.634775032	-0.393067296	0.24793167	-0.298512207	-0.126924457	-0.482793678	-0.441832542	turquoise	FALSE	-3.525048117	-7.178694	0	-4.8807	HCP	K4andK27	1	1	1	0	0
NM_008007	Fgf3	0.3133044	0	0	1	1	1	1	0	1	1	0	1	0	0	1	1	0	1	0	1	0	0	0	-0.288294578	0.062934408	-0.09410561	-0.544929451	-0.561653576	0.925012903	-0.707464638	0.509630148	-0.288334284	-0.124543512	-0.623494297	-0.48570819	turquoise	FALSE	-8.254564176	-25.60839	0	-10.18426	HCP	K4andK27	1	1	0	0	0
NM_008008	Fgf7	0.3931524	0	0	0	0	0	0	0	0	0	0	0	0	0	0	0	0	0	0	0	1	0	0	-0.132248486	-0.039976732	-0.170191682	-0.462913037	-0.533039487	0.779897053	-0.63978373	0.550751727	-0.091875966	0.057248913	-0.488792774	-0.309837199	turquoise	FALSE	-6.864559891	-19.81281	0	-3.836695	ICP	None	0	0	1	0	0
NM_008009	Fgfbp1	1.53432	0	1	0	0	0	0	1	0	0	0	0	0	0	0	1	0	0	0	0	1	0	0	0.182443687	-0.329221126	0.660722017	0.74421301	0.688833913	-0.376791549	0.171468897	-0.459494639	-0.13611803	-0.061911864	0.038579609	-0.074872167	magenta	TRUE	1.4352251	-1.859139	1	2.882404	LCP	None	0	0	0	0	1
NM_008010	Fgfr3	2.407487	0	0	1	1	1	1	0	0	0	0	0	0	0	1	0	0	0	0	1	0	0	0	-0.069541644	0.146645044	-0.004519061	0.217833114	0.222953238	-0.49569839	0.324097606	-0.05334164	0.400306721	0.266165836	0.55198603	0.550809369	cyan	FALSE	2.825063975	-5.083386	0	6.864616	HCP	K4andK27	1	1	1	0	0
NM_008011	Fgfr4	0.03921722	1	0	0	0	0	0	0	0	0	1	1	1	0	1	1	0	0	0	0	0	0	0	-0.061357986	-0.154612302	-0.203043534	-0.560697011	-0.632823543	0.949859376	-0.723236399	0.542871923	-0.247885833	-0.043670585	-0.675314275	-0.519184904	turquoise	FALSE	-8.635904184	-27.20101	0	-8.972405	HCP	K4andK27	1	1	1	0	0
NM_008014	Ppm1g	2.835171	0	0	0	0	0	0	0	0	0	0	0	1	1	1	0	0	1	1	0	1	0	1	0.421058805	-0.014508226	-0.057509339	0.211655584	0.401496051	-0.771082274	0.807372113	-0.658419209	-0.063290719	-0.190404397	0.467921178	0.179090633	black	FALSE	11.28352594	-38.00686	0	9.057689	HCP	K4	1	0	0	0	0
NM_008020	Fkbp2	2.200835	0	0	0	0	0	0	0	0	0	0	1	0	1	1	1	0	0	1	0	1	0	0	0.099208226	-0.018905746	0.372701167	0.621533828	0.695256418	-0.709689244	0.494702192	-0.459362493	0.139867609	0.033574914	0.366255165	0.284475151	salmon	FALSE	4.694044997	-11.2187	0	12.06738	HCP	K4	1	0	0	0	0
NM_008021	4933413G19Rik /// Foxm1 /// Pebp1	14.77504	0	0	0	0	0	0	0	0	0	0	0	0	0	0	0	0	0	0	0	0	0	0	0.134950141	0.029412471	0.014498306	0.426043343	0.428845697	-0.796360808	0.588682086	-0.341324583	0.36151434	0.209525016	0.586083247	0.543180466	black	FALSE	6.005206764	-16.30118	1	12.11638	HCP	K4	1	0	1	0	0
NM_008022	Foxd4	0.3224334	0	0	1	1	1	1	0	0	0	0	0	0	0	0	1	0	0	0	1	0	0	0	-0.046951884	-0.166448977	0.015293102	-0.266915196	-0.330158937	0.484857752	-0.472979203	0.465736058	0.127752353	0.239114018	-0.205520442	-0.022343648	grey	FALSE	-4.426743083	-10.24496	1	-2.817792	HCP	K4andK27	1	1	0	0	0
NM_008023	Foxb2	0.3317864	0	0	1	1	1	1	0	0	0	0	0	0	0	0	0	1	0	0	1	1	0	0	-0.121935154	-0.067768306	-0.135826977	-0.462790792	-0.519286179	0.84509534	-0.644713764	0.463920252	-0.243813991	-0.056682406	-0.600793594	-0.46784252	turquoise	FALSE	-6.954838396	-20.18648	1	-5.202969	HCP	K4andK27	1	1	0	0	0
NM_008026	Fli1	0.05506796	0	0	1	1	1	1	0	0	1	0	0	0	0	0	0	0	0	0	1	0	0	0	-0.152780477	-0.160895849	-0.165287955	-0.530552704	-0.646212816	0.959793749	-0.808678066	0.642307679	-0.13291706	0.07344038	-0.621619994	-0.392012242	turquoise	FALSE	-11.33618965	-38.21514	1	-14.01428	HCP	K4andK27	1	1	0	0	0
NM_008030	Fmo3	0.1227826	0	0	0	0	0	0	0	0	0	0	0	0	0	0	0	0	0	0	0	0	0	0	-0.048442735	-0.216452649	-0.079277182	-0.455850052	-0.534500135	0.930882779	-0.722839174	0.481303443	-0.282468465	-0.071543182	-0.689112733	-0.543717149	turquoise	FALSE	-8.625968045	-27.15957	0	-15.42624	LCP	None	0	0	1	0	0
NM_008031	Fmr1	0.2783768	0	0	0	0	0	0	0	0	0	0	0	0	0	0	0	1	1	1	0	0	0	0	-0.173047369	-0.120596732	-0.274221646	-0.583703184	-0.725840251	0.855082856	-0.772730365	0.774965206	0.12567265	0.273126555	-0.415594538	-0.118202797	turquoise	FALSE	-10.03899843	-33.00013	0	-13.43521	HCP	K4	1	0	0	0	0
NM_008033	Fnta	50.09469	0	1	0	0	0	0	0	0	0	0	0	1	0	1	0	0	1	0	0	0	0	0	0.20475365	0.097552285	0.171200374	0.496612728	0.650555418	-0.924005971	0.780925476	-0.621034181	0.123948377	-0.008811288	0.629527189	0.40863657	black	FALSE	10.30968118	-34.10204	0	32.00177	HCP	K4	1	0	1	0	0
NM_008034	Folr1	3.041222	0	0	0	0	0	0	0	0	0	0	1	1	0	1	1	0	1	0	0	0	0	0	0.095648292	-0.11955823	0.380979972	0.542060755	0.479583765	-0.452026224	0.2570776	-0.445327985	-0.114018015	-0.044740091	0.254836099	0.096572292	magenta	TRUE	2.193642862	-3.451975	0	7.230485	LCP	K4	1	0	1	0	0
NM_008036	Fosb	0.7332568	0	1	0	0	0	1	0	0	1	0	0	1	1	0	0	1	0	0	0	1	0	0	-0.036940419	-0.009477956	0.026183925	-0.226516552	-0.178620331	0.462993596	-0.292387363	0.169216365	-0.228733973	-0.108760387	-0.350494705	-0.334462075	grey	FALSE	-2.521267424	-4.265665	1	-2.301248	HCP	K4	1	0	0	0	0
NM_008037	Fosl2	1.032199	0	0	0	0	1	1	0	0	0	0	0	0	0	0	0	0	0	0	0	0	0	0	-0.410897582	-0.052209652	0.090167632	0.299456458	-0.037438803	-0.055163757	-0.411351319	0.672633956	0.915274689	0.713665857	0.145687571	0.622879647	blue	FALSE	-3.721531479	-7.814735	1	0.08190226	HCP	K4andK27	1	1	0	0	0
NM_008043	Frat1	0.172744	0	1	1	0	1	1	1	0	1	0	1	1	0	1	1	0	0	1	0	0	0	0	0.073955402	-0.191783677	-0.209585306	-0.559853935	-0.539009177	0.843144022	-0.561977108	0.397050773	-0.298243105	-0.123653738	-0.647911443	-0.5337409	turquoise	FALSE	-5.602570685	-14.69592	0	-10.21027	HCP	K4	1	0	0	0	1
NM_008044	Fxn	2.074855	0	0	0	0	0	0	0	0	0	0	1	1	1	1	1	1	1	1	0	1	0	1	0.107543939	0.154430567	-0.127022518	0.213514526	0.238173556	-0.613500866	0.589735963	-0.580801487	-0.152093393	-0.312105181	0.197202378	0.00694925	black	FALSE	6.021682391	-16.36752	0	7.103671	HCP	K4	1	0	1	0	0
NM_008045	Fshb	0.00352063	0	0	0	0	0	0	0	0	0	0	0	0	0	0	0	0	0	0	0	0	0	0	-0.088398731	-0.167536651	-0.19832157	-0.577175594	-0.657041967	0.994715463	-0.76783956	0.565641526	-0.25014794	-0.059520447	-0.711906197	-0.539967296	turquoise	FALSE	-9.883469051	-32.36409	0	-42.64054	LCP	None	0	0	1	0	0
NM_008047	Fstl1	0.3111484	0	0	0	0	0	0	0	0	0	0	0	1	0	1	0	0	0	1	0	0	0	0	-0.300320428	-0.109424451	-0.139975429	0.023058679	-0.289895412	0.114038886	-0.475330257	0.798500877	0.913010563	0.71891726	0.048885005	0.556643384	blue	TRUE	-4.455149503	-10.34719	0	-10.39037	HCP	K4	1	0	0	0	0
NM_008048	Igfbp7	0.02911783	0	0	0	0	0	0	0	0	0	0	0	1	0	0	0	0	0	1	0	1	0	0	-0.10265485	-0.158327796	-0.192928739	-0.568218411	-0.648722384	0.978917887	-0.755871736	0.552159392	-0.246866803	-0.05958855	-0.685769051	-0.518655167	turquoise	FALSE	-9.520223345	-30.87106	0	-14.25331	HCP	K4	1	0	1	0	0
NM_008051	Fut1	0.132513	0	0	0	0	0	0	1	0	0	0	1	0	0	0	0	0	0	0	0	0	0	0	-0.0977684	-0.12038669	-0.176321627	-0.527234101	-0.59945061	0.917410531	-0.700974008	0.528724337	-0.234221355	-0.044480516	-0.651868933	-0.493853595	turquoise	FALSE	-8.105000812	-24.98304	0	-6.365402	ICP	K4	1	0	0	0	0
NM_008054	Fyn	0.2348068	0	0	0	0	0	0	0	0	0	0	0	0	1	1	0	0	0	1	0	0	0	0	-0.169147218	-0.234376327	-0.21286789	-0.4721661	-0.663395455	0.894848404	-0.858074925	0.819743324	0.184022329	0.292352252	-0.573179237	-0.198812865	turquoise	TRUE	-13.77902506	-47.51032	0	-14.27069	HCP	K4	1	0	0	0	0
NM_008055	Fzd4	1.082234	0	0	0	0	1	1	0	0	0	0	0	0	0	0	1	1	0	0	0	0	0	0	-0.306551628	-0.025226799	-0.13223829	0.034582364	-0.234667608	-0.045363177	-0.349781816	0.718551847	0.938244949	0.729858911	0.231741331	0.686946733	blue	FALSE	-3.078862845	-5.810527	0	0.9887991	HCP	K4andK27	1	1	0	0	0
NM_008058	Fzd8	0.008650091	0	0	1	0	0	1	1	1	0	0	1	0	0	1	1	0	1	1	1	0	0	0	-0.078823194	-0.167027216	-0.200753	-0.56270121	-0.646040238	0.971342474	-0.76211792	0.582739406	-0.211428087	-0.015882721	-0.688723563	-0.503146538	turquoise	FALSE	-9.706849188	-31.6394	0	-11.5224	HCP	K4andK27	1	1	0	0	0
NM_008059	G0s2	0.8054102	0	0	0	0	0	0	0	0	0	0	0	0	0	0	1	1	1	0	0	1	0	0	-0.339600061	0.329249016	-0.160347013	-0.348709354	-0.280416278	0.51461385	-0.276146621	0.242237451	-0.211795561	-0.243088883	-0.479394867	-0.387274185	turquoise	FALSE	-2.36929206	-3.879184	0	-0.778142	ICP	K4	1	0	0	0	0
NM_008060	Ganab	0.1604961	0	0	0	0	0	0	0	1	0	0	1	1	1	0	0	1	1	1	0	0	0	1	-0.141617903	-0.12881604	-0.15565505	-0.546017964	-0.629445946	0.976481867	-0.778782389	0.582806395	-0.222600311	-0.038541127	-0.675082804	-0.494367679	turquoise	FALSE	-10.2376274	-33.80936	0	-22.94525	HCP	K4	1	0	0	0	0
NM_008061	G6pc	10.17991	0	0	0	0	0	0	0	0	0	0	0	0	0	0	1	0	0	0	0	0	0	0	-0.080972235	0.106386896	0.183534651	0.406560911	0.360543317	-0.520311646	0.317514371	-0.201007003	0.254328772	0.1464126	0.369607523	0.370463629	grey	FALSE	2.761171655	-4.906536	0	7.132639	LCP	None	0	0	1	0	0
NM_008064	Gaa	6.907982	0	0	0	0	0	0	0	0	0	0	0	1	0	1	1	1	1	0	0	1	0	0	-0.144008314	0.157789854	0.567174644	0.766169446	0.780797752	-0.72509651	0.431166513	-0.341437882	0.300663794	0.113747089	0.435779877	0.422087526	salmon	FALSE	3.940595155	-8.546089	0	16.33422	HCP	K4	1	0	0	0	0
NM_008065	Gabpa	4.955497	0	0	0	0	0	0	1	1	0	0	1	0	1	0	1	1	1	1	0	0	0	1	-0.141000022	0.266375869	0.181111469	0.252073725	0.235260382	-0.546001904	0.323063476	-0.122069241	0.312138521	0.375714539	0.886148725	0.7719438	cyan	FALSE	2.814997438	-5.055354	1	7.356152	HCP	K4	1	0	1	0	0
NM_008066	Gabra2	0.0151069	0	0	1	0	0	1	0	0	0	0	0	0	0	0	0	0	0	0	0	0	0	0	-0.092463356	-0.170285644	-0.204476454	-0.580404212	-0.662252814	0.988129057	-0.767289926	0.571625157	-0.237799622	-0.052500702	-0.701145249	-0.525069032	turquoise	FALSE	-9.866257803	-32.29358	0	-22.42843	HCP	K4andK27	1	1	0	0	0
NM_008069	Gabrb1	0.2901138	0	0	1	0	1	1	0	0	0	0	0	0	0	0	0	0	0	0	1	0	0	0	-0.097986003	-0.086723609	-0.158361776	-0.49250438	-0.551053428	0.845010121	-0.664373632	0.517359003	-0.183464468	-0.02360663	-0.577858274	-0.421887709	turquoise	FALSE	-7.330158971	-21.74613	0	-4.634231	HCP	K4andK27	1	1	1	0	0
NM_008072	Gabrd	0.3576111	0	0	0	0	0	0	0	0	0	0	0	0	1	0	1	0	0	0	1	0	0	0	0.140009595	-0.412048033	0.162313789	0.267300217	0.037389223	0.01843318	-0.27673504	0.279476691	0.391754564	0.520553196	0.131888055	0.32204155	yellow	FALSE	-2.374758806	-3.892818	0	-3.696889	HCP	K4andK27	1	1	1	0	0
NM_008075	Gabrr1	0.09126392	0	0	0	0	0	0	0	0	0	0	0	0	0	0	0	0	0	0	0	1	0	0	-0.058164764	-0.166935667	-0.201639762	-0.565254796	-0.63239867	0.965461871	-0.725726244	0.523975812	-0.277922673	-0.080573137	-0.683950149	-0.539468441	turquoise	FALSE	-8.698596908	-27.46244	0	-18.33406	ICP	None	0	0	1	0	0
NM_008076	Gabrr2	2.597953	0	0	0	0	0	0	0	0	0	0	0	0	0	0	0	1	0	0	0	0	0	0	0.122119157	0.048030983	0.174754549	0.276563655	0.34540293	-0.464488697	0.383863974	-0.277530029	0.104195559	0.016462597	0.363674688	0.24719243	grey	FALSE	3.42804732	-6.872007	0	4.237001	ICP	None	0	0	1	0	0
NM_008077	Gad1	0.004816381	0	0	0	0	0	0	0	0	0	0	0	0	0	1	1	1	0	0	1	1	0	0	-0.086385695	-0.170246227	-0.198318092	-0.574581533	-0.65355027	0.99041798	-0.767503423	0.56443604	-0.245812285	-0.059300006	-0.707180033	-0.53402185	turquoise	FALSE	-9.872936966	-32.32094	0	-24.77317	HCP	K4andK27	1	1	0	0	0
NM_008078	Gad2	0.4585145	0	0	1	1	1	1	1	0	1	0	0	0	0	0	1	1	0	0	1	1	0	0	-0.01617485	-0.156110305	-0.064874454	-0.291740986	-0.378896008	0.705608961	-0.573756513	0.430783024	-0.129348401	0.008749796	-0.573517878	-0.413526002	turquoise	FALSE	-5.776761492	-15.38646	0	-3.745462	HCP	K4andK27	1	1	0	0	0
NM_008079	Galc	1.778838	0	0	0	0	0	0	0	0	0	0	0	0	0	0	1	0	0	1	0	0	0	0	-0.295299923	-0.019461846	-0.068529886	0.113592726	-0.138857554	-0.107255532	-0.294094855	0.658892252	0.931290102	0.703499753	0.251283619	0.683453153	blue	FALSE	-2.537380833	-4.307541	0	3.386073	HCP	K4	1	0	1	0	0
NM_008083	Gap43	0.112432	0	0	0	0	1	1	0	0	0	0	0	0	0	0	0	0	0	0	0	0	0	0	-0.105612633	-0.22053399	-0.174946052	-0.441207273	-0.59555381	0.916344297	-0.75090295	0.517567672	-0.210741563	-0.010403585	-0.682066316	-0.488106704	turquoise	TRUE	-9.376115261	-30.27607	0	-13.61289	ICP	K4	1	0	1	0	0
NM_008086	Gas1	2.165072	0	0	0	0	0	0	0	1	1	0	0	0	0	0	0	1	1	0	1	1	0	0	-0.334387149	-0.031189009	-0.071401226	0.103997808	-0.183245983	-0.052067323	-0.368312663	0.714530913	0.940908002	0.766094184	0.229118553	0.706776129	blue	FALSE	-3.266836122	-6.373478	0	1.856605	HCP	K4andK27	1	1	0	0	0
NM_008087	Gas2	0.02084403	0	0	0	0	0	0	0	0	0	0	0	1	1	0	1	0	0	0	0	0	0	0	-0.084586757	-0.159252438	-0.197471514	-0.572585488	-0.650816355	0.987907357	-0.759861622	0.563771866	-0.249282614	-0.053827714	-0.705187801	-0.536009013	turquoise	FALSE	-9.638710148	-31.35917	0	-19.10499	ICP	K4	1	0	0	0	0
NM_008089	Gata1	2.979678	0	0	0	0	0	0	0	1	1	1	1	0	0	0	0	0	0	0	0	0	1	0	0.176026387	0.192274395	0.233376966	0.404152415	0.607426037	-0.735859991	0.730179988	-0.682013548	-0.146893627	-0.275390692	0.436916239	0.118506749	black	FALSE	8.812551375	-27.93725	1	15.01369	ICP	None	0	0	1	0	0
NM_008091	Gata3	0.01843934	1	1	1	1	1	1	1	0	1	0	0	0	0	0	0	0	0	0	1	1	0	0	-0.260379077	-0.226282004	0.021899336	-0.326972899	-0.522008662	0.899414119	-0.910125315	0.763936925	0.095083693	0.235307488	-0.59740539	-0.255637732	turquoise	FALSE	-18.11365242	-62.16177	1	-12.22252	HCP	K4andK27	1	1	0	0	0
NM_008092	Gata4	44.48255	0	0	1	1	1	1	0	0	0	0	0	0	0	0	0	0	0	0	1	0	0	0	-0.287319379	0.037883547	0.190449485	0.375647349	0.204914996	-0.368342666	-0.084090581	0.418330476	0.882266378	0.638543321	0.401163084	0.742730798	blue	TRUE	-0.695893474	-0.7156644	1	14.99731	HCP	K4andK27	1	1	0	0	0
NM_008093	Gata5	0.2517342	0	0	0	0	0	0	0	0	0	0	0	0	0	0	0	1	0	0	1	0	0	0	-0.322168577	-0.061867225	-0.242887741	-0.432470974	-0.642780583	0.770059395	-0.799569467	0.876444618	0.349749078	0.313758704	-0.472830969	-0.064431716	midnightblue	FALSE	-10.97853548	-36.79461	1	-17.33673	HCP	K4andK27	1	1	1	0	0
NM_008095	Gbas	6.787355	0	0	0	0	0	0	0	0	0	0	0	0	0	1	1	1	1	1	0	1	0	0	0.146498384	0.161235707	-0.043116311	0.197488248	0.305532955	-0.778553996	0.614253193	-0.286665506	0.358257782	0.259111267	0.806921295	0.685950395	cyan	FALSE	6.418963147	-17.98009	0	25.78962	HCP	K4	1	0	0	0	0
NM_008096	Gc	0.01145275	0	0	0	0	0	0	0	0	0	0	0	0	0	0	0	0	0	0	0	1	0	0	-0.074266775	-0.162220459	-0.202318026	-0.574517267	-0.653442467	0.986120482	-0.759719763	0.564598402	-0.24520101	-0.049389629	-0.702728166	-0.532114641	turquoise	FALSE	-9.634453822	-31.34165	0	-17.3858	LCP	None	0	0	1	0	0
NM_008098	Mtpn	30.92064	0	0	0	0	0	0	0	0	0	0	0	0	0	1	0	0	1	1	0	0	0	0	-0.295277037	-0.051632631	0.135208038	0.333924859	0.059520599	-0.258845068	-0.236029311	0.549441836	0.940911204	0.862272657	0.494757353	0.895294493	blue	TRUE	-2.002938721	-3.012426	0	6.252427	HCP	K4	1	0	1	0	0
NM_008099	Gcet2	34.07649	0	0	0	0	0	0	0	0	0	0	0	0	0	0	0	0	0	0	0	1	0	0	-0.687942802	0.970314042	-0.164509975	-0.190187378	-0.001133715	-0.151992429	0.311145582	-0.193768727	-0.214038508	-0.486070421	0.130899438	-0.02231525	green	FALSE	2.699783345	-4.739032	0	12.95106	LCP	None	0	0	1	0	0
NM_008100	Gcg	0.2079645	0	0	0	0	0	0	0	0	1	0	0	0	0	0	0	0	0	0	0	0	0	0	-0.109444248	-0.100118465	-0.19101962	-0.569953695	-0.626925365	0.943488203	-0.698007762	0.517984835	-0.274985535	-0.10377844	-0.663955942	-0.530945082	turquoise	FALSE	-8.037981131	-24.70276	0	-13.31229	ICP	None	0	0	1	0	0
NM_008101	Gcgr	0.1002682	0	0	1	1	0	0	0	1	0	0	0	1	0	1	0	0	0	0	0	0	0	0	-0.012065341	-0.143411803	-0.180793688	-0.510112113	-0.550557188	0.862773117	-0.643359135	0.493165511	-0.224621808	-0.029910199	-0.625004175	-0.479330832	turquoise	FALSE	-6.929886696	-20.08313	0	-5.153521	LCP	K27	0	1	1	0	0
NM_008103	Gcm1	0.1733462	1	0	0	0	0	0	0	0	0	0	1	0	0	0	0	1	0	0	0	1	0	0	-0.092563785	-0.178206929	-0.193742858	-0.529151464	-0.61235051	0.9397854	-0.720764386	0.511687582	-0.263363069	-0.088624639	-0.69436045	-0.537546014	turquoise	FALSE	-8.574359083	-26.94424	1	-11.46547	ICP	None	0	0	1	0	0
NM_008104	Gcm2	0.004290447	0	0	0	0	0	0	0	0	0	0	0	0	0	0	0	0	0	0	0	0	0	0	-0.091847718	-0.162213664	-0.194657065	-0.568438627	-0.648015604	0.982430073	-0.755466831	0.553415761	-0.247225807	-0.063227806	-0.701195271	-0.532141636	turquoise	FALSE	-9.508338974	-30.82204	1	-15.00777	LCP	None	0	0	0	0	0
NM_008105	Gcnt2	0.003293146	0	0	0	0	0	0	0	1	1	0	1	0	0	0	1	1	0	1	0	1	0	0	-0.077242024	-0.169718289	-0.20058462	-0.574517951	-0.652916005	0.992174204	-0.764067903	0.560566839	-0.252367299	-0.059742982	-0.711245626	-0.541562707	turquoise	FALSE	-9.766416696	-31.88409	0	-27.70744	ICP	K4	1	0	0	0	0
NM_008106	Opn1mw	1.202443	0	0	0	0	0	0	0	0	0	0	0	0	0	0	0	0	0	0	0	1	0	0	-0.039680146	0.163338328	-0.137201248	-0.146236878	-0.089318875	0.048369032	0.069309727	-0.178493715	-0.27794397	-0.323562561	-0.165243358	-0.285786296	grey	FALSE	0.572920419	-0.5645987	0	0.6055446	LCP	None	0	0	0	0	0
NM_008108	Gdf3	0.9366499	0	0	0	0	0	0	1	1	1	0	0	0	1	0	1	1	0	0	0	1	0	0	0.809376368	-0.396698989	-0.182100347	-0.049317228	0.091253551	-0.39959486	0.582607695	-0.584724947	-0.309824143	-0.197550381	0.247356726	-0.107272538	tan	TRUE	5.911147776	-15.92338	0	-0.3841182	ICP	K4	1	0	1	0	0
NM_008109	Gdf5	0.07414912	1	0	0	0	0	0	0	1	1	0	0	0	0	0	0	0	0	0	0	1	0	0	-0.079209465	-0.176218189	-0.182909955	-0.554250537	-0.625271118	0.967304363	-0.743401642	0.540102173	-0.255525208	-0.086332381	-0.721949451	-0.555365996	turquoise	FALSE	-9.165418726	-29.40373	0	-16.31847	ICP	K4	1	0	0	0	0
NM_008110	Gdf9	1.374994	0	0	0	0	0	0	0	0	0	0	1	1	1	0	1	1	1	0	0	0	0	1	-0.056069009	0.181052069	0.21775619	0.313540749	0.39499549	-0.325821919	0.290031018	-0.273044906	-0.02633044	-0.073144219	0.163653557	0.08309415	grey	FALSE	2.499074134	-4.208268	0	2.638547	LCP	None	0	0	1	0	0
NM_008114	Gfi1b	2.635262	0	0	0	0	0	0	1	1	1	0	1	0	1	0	1	1	0	0	0	1	1	0	0.123983019	-0.015914517	0.314788345	0.353619538	0.458928484	-0.351948393	0.307295446	-0.319567791	-0.041677925	-0.040629583	0.274665881	0.11051306	grey	FALSE	2.662868282	-4.639458	1	3.684501	ICP	None	0	0	0	0	0
NM_008115	Gfra2	28.86375	0	0	1	1	1	1	0	0	0	0	0	0	0	1	0	0	0	0	1	1	0	0	-0.694728608	0.981384445	-0.171942583	-0.184581952	0.006460414	-0.177566778	0.327344048	-0.202333858	-0.200783504	-0.482076284	0.139992914	-0.011411208	green	FALSE	2.856739613	-5.172003	0	21.31619	HCP	K4andK27	1	1	0	0	0
NM_008117	Gh	0.006678969	0	0	0	0	0	0	0	0	0	0	1	1	0	0	0	0	0	0	0	1	0	0	-0.091913964	-0.171352442	-0.198045177	-0.576011852	-0.655617075	0.98874111	-0.763041801	0.562377525	-0.251466714	-0.065485086	-0.709826174	-0.539927157	turquoise	FALSE	-9.734992284	-31.75504	0	-29.06735	ICP	None	0	0	1	0	0
NM_008118	Gif	0.07084149	0	0	0	0	0	0	0	0	0	0	0	1	0	0	0	0	0	0	0	0	0	0	-0.060912959	-0.18002145	-0.213349186	-0.574306155	-0.654121696	0.93504805	-0.71886822	0.541198238	-0.229213583	-0.032873219	-0.630802851	-0.478351347	turquoise	FALSE	-8.527612908	-26.74913	0	-8.763882	LCP	None	0	0	1	0	0
NM_008119	Gip	0.5011714	0	0	0	0	0	0	1	1	1	1	1	1	1	1	1	0	1	0	0	0	1	1	-0.036394944	-0.003947651	-0.222390439	-0.432074174	-0.437717612	0.589345858	-0.388048384	0.217009518	-0.314117225	-0.205036433	-0.485909569	-0.457088185	turquoise	FALSE	-3.471998188	-7.010352	0	-2.516931	LCP	None	0	0	1	0	0
NM_008120	Gja4	0.3753074	0	0	0	0	0	0	1	1	0	0	1	1	1	0	0	0	0	0	0	1	0	0	-0.084690277	-0.174548097	0.259677946	-0.113826076	-0.177470602	0.696522852	-0.616872962	0.351549318	-0.215440945	0.036884236	-0.520687586	-0.387568091	turquoise	FALSE	-6.463099488	-18.16062	0	-4.26168	HCP	K4	1	0	0	0	0
NM_008121	Gja5	0.02761202	0	0	0	0	0	0	0	0	0	0	1	0	0	0	0	0	0	0	0	1	0	0	-0.088613748	-0.168095684	-0.202278002	-0.576086982	-0.653059443	0.982476055	-0.75821992	0.558023303	-0.256516818	-0.07138961	-0.709790725	-0.543328697	turquoise	FALSE	-9.589650732	-31.15719	0	-22.66476	LCP	None	0	0	0	0	0
NM_008122	Gja7	57.16985	0	1	0	0	0	0	0	0	0	0	0	0	0	0	0	0	0	0	0	0	0	0	-0.183893889	0.257180844	-0.097384396	0.204960334	0.146162484	-0.59383806	0.305738397	0.121714512	0.688925523	0.479311965	0.733320058	0.829793649	red	TRUE	2.647980485	-4.599547	0	11.92849	LCP	None	0	0	1	0	1
NM_008123	Gja8	1.759185	0	0	0	0	0	0	0	0	0	0	0	1	0	0	0	0	0	0	0	0	0	0	-0.062541836	0.008236097	0.046944863	0.159431382	0.105142111	-0.218586063	0.069656988	-0.033600924	0.152510416	0.191545804	0.260603197	0.277975166	grey	FALSE	0.57580487	-0.5680172	0	1.65714	ICP	None	0	0	1	0	0
NM_008124	Gjb1	0.2388506	0	1	0	0	0	0	0	1	1	0	0	0	0	0	1	0	0	0	0	0	0	0	-0.172093947	-0.05809634	-0.124824685	-0.520708824	-0.550518951	0.919639628	-0.693492709	0.494160967	-0.290749721	-0.115755727	-0.6547674	-0.523173157	turquoise	FALSE	-7.937509996	-24.28259	0	-6.49994	LCP	None	0	0	1	0	0
NM_008125	Gjb2	0.9990188	0	0	1	0	1	0	0	0	0	0	0	0	0	0	0	0	0	0	1	1	0	0	-0.251629866	-0.08370944	0.922111524	0.632538053	0.593595126	-0.070837677	-0.246528105	0.085578178	0.201512051	0.297859249	0.092204983	0.228985449	brown	FALSE	-2.09766594	-3.227561	0	-0.004659262	HCP	K4andK27	1	1	0	0	0
NM_008126	Gjb3	74.36583	0	0	0	0	0	0	1	1	0	0	1	1	1	1	1	1	1	1	0	1	0	1	-0.11065202	0.055535307	0.772285661	0.738243339	0.810969693	-0.403037941	0.230796181	-0.44927048	-0.153515003	-0.122014836	0.215197547	0.047662948	salmon	TRUE	1.956001977	-2.908191	0	11.14371	ICP	K4	1	0	1	0	0
NM_008127	Gjb4	3.4519	0	1	0	0	0	0	0	1	0	0	1	1	1	1	1	0	1	1	0	1	0	1	-0.081720102	0.406547285	0.213915659	0.230046252	0.451534999	-0.497594111	0.522920766	-0.474690821	-0.177342004	-0.244799489	0.426276578	0.141899559	black	FALSE	5.058903953	-12.58692	0	12.18491	ICP	K4	1	0	0	0	0
NM_008129	Gclm	9.081516	0	0	0	0	0	0	0	1	0	0	1	0	1	1	0	1	1	1	0	1	0	1	0.328607698	-0.190696375	0.380326931	0.499934621	0.623476651	-0.706372081	0.526573355	-0.480572749	0.113533375	0.138975607	0.484095276	0.355330158	salmon	FALSE	5.107732547	-12.77312	0	10.92952	HCP	K4	1	0	0	0	0
NM_008130	Gli3	0.6555273	0	0	0	0	0	0	0	0	0	0	0	0	0	1	0	0	1	1	0	0	0	0	-0.223286234	-0.159557322	-0.039317063	0.144739778	-0.168226275	-0.053244781	-0.387690826	0.697671126	0.936196703	0.867901749	0.305016863	0.757509394	blue	TRUE	-3.468232779	-6.99846	1	-3.645259	HCP	K4	1	0	0	0	0
NM_008132	Glrp1	0.9515744	1	1	0	0	0	0	0	0	0	0	0	0	0	0	0	0	0	0	0	0	0	0	0.026186935	0.011384262	0.208288155	0.064650649	0.164824275	0.092219717	-0.007608008	-0.145410769	-0.243242961	-0.145582249	-0.161510365	-0.2170557	grey	FALSE	-0.062739054	-0.05112662	1	-0.2848302	ICP	None	0	0	1	0	0
NM_008133	Glud1	5.785965	0	0	0	0	0	0	0	1	0	1	1	1	1	0	1	1	1	1	0	0	0	1	0.298593437	-0.003498975	0.145496669	0.410939202	0.521170377	-0.776299273	0.698876278	-0.680731693	-0.102557085	-0.051624232	0.630650978	0.324122725	black	FALSE	8.057520054	-24.78448	0	19.38935	HCP	K4	1	0	1	0	0
NM_008134	Glycam1	0.07453416	0	0	0	0	0	0	0	1	0	1	1	0	0	0	0	0	0	0	0	0	0	0	-0.070463233	-0.178502724	-0.183600476	-0.52957982	-0.61173372	0.923663006	-0.70255175	0.50915567	-0.244201398	-0.070158144	-0.675253084	-0.520596957	turquoise	FALSE	-8.140984107	-25.13351	0	-7.661329	LCP	None	0	0	0	0	0
NM_008135	Slc6a9	4.411015	0	1	0	0	0	0	0	0	0	0	0	1	1	1	0	0	1	1	0	1	0	1	-0.087887479	0.242768809	0.233786714	0.402231514	0.473595425	-0.644260481	0.471439608	-0.324306238	0.204519012	-0.004310513	0.414400479	0.333641268	grey	FALSE	4.408207144	-10.17842	0	14.37935	HCP	K4	1	0	0	0	0
NM_008137	Gna14	5.476998	0	0	0	1	0	0	0	0	0	0	1	0	0	0	0	1	0	0	0	1	0	0	0.2997141	0.191099243	-0.199782254	-0.01200636	0.255051038	-0.597159853	0.761055271	-0.537552968	-0.087721513	-0.278149777	0.346260864	0.08883875	black	FALSE	9.674653806	-31.50704	0	13.72268	HCP	K4andK27	1	1	1	0	0
NM_008138	Gnai2	5.11149	1	0	0	0	0	0	1	1	0	0	1	1	0	1	0	1	0	1	0	0	0	0	0.161895851	-0.067571293	0.277946815	0.618431607	0.70638904	-0.767433015	0.561277675	-0.369869495	0.34827402	0.128249159	0.38069967	0.372192588	salmon	FALSE	5.592387837	-14.65575	0	17.89698	HCP	K4	1	0	0	0	0
NM_008139	Gnaq	0.1626707	1	0	0	0	0	0	0	0	0	0	0	0	0	0	0	0	1	0	0	1	0	0	-0.145608205	-0.180295339	-0.153907682	-0.526073908	-0.635502288	0.973521348	-0.810403163	0.646871038	-0.125310338	0.02458882	-0.704566162	-0.460600122	turquoise	FALSE	-11.40649961	-38.49273	0	-19.8109	HCP	K4	1	0	0	0	0
NM_008141	Gnat2	1.489428	0	0	0	0	0	0	0	0	0	0	0	1	1	0	0	0	0	0	0	0	0	0	0.203231397	-0.018269989	0.04287945	0.22105807	0.306933562	-0.434093094	0.387028026	-0.38484275	-0.054381141	-0.06926002	0.225684888	0.079505811	grey	FALSE	3.461257774	-6.97645	0	2.402509	ICP	None	0	0	1	0	0
NM_008142	Gnb1	0.02245374	0	0	0	0	0	0	0	0	0	0	0	1	1	0	0	0	1	1	0	1	0	1	-0.091826359	-0.164782001	-0.194945974	-0.573023946	-0.654007631	0.993689911	-0.771349853	0.568996171	-0.245507119	-0.054805618	-0.708549919	-0.534018101	turquoise	FALSE	-9.994658101	-32.819	0	-31.74038	HCP	K4	1	0	0	0	0
NM_008146	Golga3	0.1590157	0	0	0	0	0	0	0	0	0	1	1	0	0	0	0	1	0	1	0	0	0	0	-0.170190397	-0.117231348	-0.204736421	-0.518485942	-0.66289165	0.903441946	-0.774486469	0.646218554	-0.079134392	0.087240543	-0.582221342	-0.354533905	turquoise	FALSE	-10.095914	-33.23236	0	-9.623308	HCP	K4	1	0	1	0	0
NM_008148	Gp5	0.7635284	0	0	1	0	1	1	0	0	0	0	0	0	0	1	0	1	0	0	0	1	0	0	-0.250870688	0.076517008	0.057379941	-0.256608598	-0.257293191	0.559521359	-0.44491726	0.295355846	-0.192851984	-0.091462242	-0.350057816	-0.282023091	turquoise	FALSE	-4.09669243	-9.08067	0	-2.910125	HCP	K4andK27	1	1	1	0	0
NM_008150	Gpc4	6.288771	0	1	0	0	0	0	1	0	0	0	0	0	0	1	1	1	0	0	0	0	0	0	-0.772106407	0.947228852	-0.158923363	-0.165959338	-0.042315908	-0.079171349	0.177026126	-0.044393856	-0.09288153	-0.349825989	0.112881387	0.052448113	green	FALSE	1.483220591	-1.947459	0	11.34698	HCP	K4	1	0	0	0	1
NM_008152	Gpr65	0.6375637	0	0	0	0	0	0	0	0	0	0	0	0	0	0	0	0	0	0	0	0	0	0	0.093414628	-0.067627213	-0.001133579	-0.23379892	-0.15728419	0.342625021	-0.181129727	0.119849919	-0.188842278	-0.077018539	-0.204558235	-0.239904682	grey	FALSE	-1.518755407	-2.013953	0	-2.525568	ICP	None	0	0	1	0	0
NM_008154	Gpr3	26.37634	0	0	0	0	0	0	0	0	0	1	0	0	0	0	1	1	0	0	0	1	0	0	0.008362501	0.16680305	0.092471124	0.399243295	0.420593936	-0.630389851	0.500529451	-0.390763878	0.123521376	-0.028244785	0.409901057	0.281381597	black	FALSE	4.767677691	-11.49136	0	10.62967	HCP	K4andK27	1	1	0	0	0
NM_008155	Gpi1	88.34329	0	0	0	0	0	0	0	0	0	0	1	1	1	1	1	0	1	1	0	0	0	1	0.14882373	0.27916936	0.004538651	0.34730274	0.583711505	-0.776799429	0.858615042	-0.680662033	-0.088443976	-0.321749606	0.366921152	0.113665923	black	FALSE	13.81200165	-47.63069	0	8.367881	HCP	K4	1	0	0	0	0
NM_008156	Gpld1	0.1746043	0	0	0	0	0	0	0	1	0	0	0	0	0	0	0	0	1	0	0	1	0	0	-0.148275436	-0.153255255	-0.088798839	-0.463094633	-0.558666149	0.945403363	-0.765763191	0.555614542	-0.214640555	-0.044682923	-0.677102432	-0.496508045	turquoise	FALSE	-9.818726038	-32.09873	0	-13.0657	ICP	None	0	0	1	0	0
NM_008157	Gpr19	9.320478	0	0	0	0	0	0	1	1	1	1	1	1	1	0	0	0	0	1	0	0	1	1	0.098347233	0.28978654	0.108754461	0.383640309	0.587737398	-0.846610389	0.832520833	-0.69305185	-0.061495778	-0.211253141	0.560506333	0.270716973	black	FALSE	12.3920943	-42.32309	0	9.87707	ICP	K4	1	0	0	0	0
NM_008158	Gpr27	1.537149	0	0	0	0	0	0	0	1	0	0	1	0	0	0	0	0	1	0	1	1	0	0	-0.205657889	0.278863545	-0.118001873	-0.085580966	-0.034766824	-0.019870049	0.046770117	0.064238826	0.081547013	0.043763507	0.084683825	0.138578782	grey	FALSE	0.386098779	-0.3557769	0	1.663359	HCP	K4andK27	1	1	0	0	0
NM_008159	Gpr33	0.04305941	0	0	0	0	0	0	0	0	0	0	0	0	0	0	0	0	0	0	0	0	0	0	-0.076852446	-0.155306743	-0.195143052	-0.561630831	-0.634292258	0.963690169	-0.741867847	0.538398065	-0.250686639	-0.063033742	-0.691306183	-0.527876406	turquoise	FALSE	-9.123308319	-29.22907	0	-10.15394	LCP	None	0	0	1	0	0
NM_008163	Grb2	9.356787	0	1	0	0	0	0	0	0	0	0	0	0	0	0	0	0	0	0	0	1	0	0	0.006132486	0.000583756	0.459995438	0.669992153	0.621968487	-0.793914405	0.406805294	-0.30060998	0.388386241	0.322028701	0.681470443	0.640354334	cyan	FALSE	3.672192355	-7.653197	0	14.69185	HCP	K4	1	0	1	0	0
NM_008166	Grid1	0.008455961	0	1	1	1	1	1	0	0	1	0	0	0	0	0	0	0	0	0	1	1	0	0	-0.103903984	-0.165314452	-0.194461363	-0.571215035	-0.652571651	0.984849317	-0.767096982	0.566486283	-0.24898238	-0.062362101	-0.706709428	-0.535572145	turquoise	FALSE	-9.860228495	-32.26887	0	-24.74547	HCP	K4andK27	1	1	1	0	0
NM_008168	Grik5	0.677655	0	0	0	0	0	0	0	0	0	0	0	0	0	0	0	0	1	0	0	0	0	0	0.008850645	-0.161293978	-0.082111441	0.129217819	0.038499755	-0.07351282	-0.07940264	0.303309657	0.51492573	0.379723132	0.021254303	0.287417843	blue	FALSE	-0.656844852	-0.6665099	0	-2.028274	ICP	K4	1	0	1	0	0
NM_008170	Grin2a	0.1238455	1	0	1	1	1	1	1	0	0	0	0	0	0	0	0	0	0	0	1	1	0	0	-0.08304882	-0.140766011	-0.198661311	-0.567135746	-0.635142636	0.966618463	-0.741919158	0.547644188	-0.253021553	-0.06617628	-0.692860685	-0.531441879	turquoise	FALSE	-9.1247119	-29.23489	0	-11.44016	HCP	K4andK27	1	1	0	0	0
NM_008171	Grin2b	0.1496806	0	1	0	0	0	0	0	0	0	0	0	0	0	0	0	0	0	0	1	1	0	0	-0.126820846	-0.10627267	-0.071120756	-0.499774538	-0.53975431	0.912585587	-0.702473556	0.527749754	-0.228260895	-0.030555466	-0.571152689	-0.43753683	turquoise	FALSE	-8.139195179	-25.12603	0	-11.12011	HCP	K4andK27	1	1	1	1	0
NM_008172	Grin2d	0.6882431	0	0	0	0	0	0	0	0	0	0	0	1	1	0	1	1	1	1	0	1	0	1	-0.329275024	0.108317345	0.053476726	-0.196229149	-0.262083621	0.566665979	-0.463507275	0.287379806	-0.20918719	-0.164322678	-0.482491949	-0.370050427	turquoise	FALSE	-4.313518352	-9.840578	0	-3.480344	HCP	K4	1	0	0	0	0
NM_008174	Grm8	0.1521474	0	0	0	0	0	1	0	0	0	0	0	0	0	0	0	0	0	0	1	1	0	0	-0.159245127	-0.104197767	-0.190294119	-0.561176111	-0.642578903	0.968834596	-0.75810861	0.551841337	-0.246988541	-0.075032121	-0.68583368	-0.514308361	turquoise	FALSE	-9.586340027	-31.14355	0	-14.16356	HCP	K4andK27	1	1	1	0	0
NM_008175	Grn	0.5281532	0	0	0	0	0	0	0	1	0	0	0	1	1	1	1	1	0	1	0	1	0	1	-0.200957393	-0.060422003	-0.160670502	-0.433637599	-0.526495387	0.861283426	-0.69671089	0.569529541	-0.114865629	-0.034247208	-0.68407774	-0.441743182	turquoise	FALSE	-8.008934166	-24.58129	0	-8.778353	ICP	K4	1	0	0	0	0
NM_008176	Cxcl1	0.1267167	0	0	0	0	0	0	0	0	0	0	0	0	0	0	0	0	0	0	0	0	0	0	0.539993427	-0.827285741	0.321460387	0.302502021	0.193639776	0.193980292	-0.2996084	0.108963539	0.086403987	0.308786419	-0.259124856	-0.131808983	grey	FALSE	-2.589594256	-4.444405	0	-12.37051	ICP	K4	1	0	0	0	0
NM_008177	Grpr	0.09739593	0	0	0	0	0	0	0	0	0	0	0	0	0	0	0	0	0	0	0	1	0	0	-0.080295558	-0.162325018	-0.157442571	-0.500664047	-0.572344382	0.886315127	-0.693823455	0.499220819	-0.227171632	-0.060173099	-0.646708511	-0.493038776	turquoise	FALSE	-7.944807939	-24.31311	0	-6.05599	ICP	None	0	0	1	0	0
NM_008178	Gsx1	1.402333	0	0	1	1	1	1	1	1	1	0	0	0	0	1	1	1	0	0	1	0	0	0	0.153593185	0.039806587	-0.000142891	0.049788934	0.183036668	-0.210943568	0.323887053	-0.360770471	-0.235604708	-0.319894545	-0.092653158	-0.224976738	grey	FALSE	2.823013468	-5.077671	1	0.986098	HCP	K4andK27	1	1	0	0	0
NM_008180	Gss	0.1340206	0	1	0	0	0	0	1	1	0	0	0	0	1	1	0	0	0	1	0	0	0	0	-0.115964372	-0.151239348	-0.144223834	-0.514038858	-0.59943181	0.979097455	-0.762909223	0.536294259	-0.276402808	-0.086429271	-0.734087036	-0.567091014	turquoise	TRUE	-9.730944961	-31.73841	0	-18.50655	HCP	K4	1	0	0	0	0
NM_008184	Gstm6	0.04532182	0	0	0	0	0	0	0	0	1	0	0	0	0	0	0	1	0	0	0	1	0	0	-0.101969609	-0.149548774	-0.170200802	-0.51995065	-0.58590293	0.904232164	-0.685973828	0.500848836	-0.242521641	-0.088504752	-0.657792516	-0.509833302	turquoise	FALSE	-7.77416342	-23.59961	0	-6.324802	ICP	K4	1	0	1	0	0
NM_008187	Gtl3	27.40165	0	0	0	0	0	0	0	0	1	0	1	0	0	0	0	0	1	1	0	1	0	0	0.062959713	0.308214859	0.051287749	0.365228817	0.586914812	-0.858089552	0.826250583	-0.58141553	0.105887354	-0.14523614	0.53496396	0.33371157	black	FALSE	12.09551527	-41.18269	0	15.37811	HCP	K4	1	0	1	0	0
NM_008188	Thumpd3	0.1441484	0	1	0	0	0	0	1	1	0	0	0	1	1	1	0	1	1	1	0	1	0	1	-0.05548178	-0.12485203	-0.183527372	-0.523169357	-0.595394553	0.873131877	-0.682051649	0.540292038	-0.184910894	0.038974212	-0.550177637	-0.39945772	turquoise	FALSE	-7.69083985	-23.25136	0	-5.69312	HCP	K4	1	0	0	0	0
NM_008189	Guca1a	1.258105	0	0	0	0	0	0	0	0	0	0	0	0	0	0	0	0	0	0	0	1	0	0	-0.265561901	0.194889474	0.301071643	0.380510779	0.419504449	-0.009607689	0.060572555	-0.282518079	-0.313341985	-0.331878618	-0.261314167	-0.316940971	grey	FALSE	0.500412941	-0.4806196	0	1.479558	ICP	None	0	0	1	0	0
NM_008192	Gucy2e	0.03064713	0	0	1	1	0	1	0	0	0	0	0	0	0	0	0	0	0	0	1	1	0	0	-0.089963464	-0.144834825	-0.16745258	-0.507459145	-0.580571365	0.88645873	-0.676113422	0.490133245	-0.2193536	-0.065779864	-0.631601572	-0.47812832	turquoise	FALSE	-7.567036637	-22.73421	0	-5.235943	HCP	K4andK27	1	1	0	0	0
NM_008193	Guk1	1.704219	0	0	0	0	0	0	0	1	0	0	0	1	1	0	0	1	0	1	0	0	0	1	0.34269375	0.226788642	-0.261769275	-0.116871348	0.182483588	-0.483016304	0.782617011	-0.798928724	-0.569254933	-0.690006103	0.11550312	-0.335898121	black	FALSE	10.36721101	-34.33537	0	10.52998	HCP	K4	1	0	1	0	0
NM_008196	Gzmk	0.268236	0	0	0	0	0	0	0	0	0	0	0	0	0	0	0	0	0	0	0	0	0	0	-0.17251127	-0.106410064	-0.138700218	-0.498492754	-0.574228038	0.930307712	-0.730107655	0.534604922	-0.221755017	-0.079150989	-0.66874342	-0.495410262	turquoise	FALSE	-8.810681679	-27.92946	0	-7.597779	ICP	None	0	0	1	0	0
NM_008197	H1f0	7.436886	0	0	0	0	0	0	0	0	0	0	0	0	0	0	0	1	1	1	0	1	0	0	-0.0167232	0.02423705	0.200722485	0.605760507	0.550445793	-0.76865299	0.432848244	-0.169767697	0.570384844	0.303210806	0.462790049	0.571659584	magenta	FALSE	3.959500284	-8.610253	0	15.36088	HCP	K4	1	0	1	0	0
NM_008209	Mr1	0.2522141	0	0	0	0	0	0	0	0	0	0	1	0	0	0	0	0	0	0	0	0	0	0	-0.096385735	-0.104903214	-0.20025393	-0.557053722	-0.628524567	0.942218795	-0.713419418	0.533995587	-0.252348058	-0.066998201	-0.656703596	-0.510512633	turquoise	FALSE	-8.395453491	-26.1972	0	-11.50956	LCP	None	0	0	1	0	0
NM_008211	H3f3b	496.5789	0	0	0	0	0	0	0	0	0	1	1	1	1	0	0	0	1	1	0	1	0	1	0.177522403	0.00021251	0.224808574	0.588650791	0.631265735	-0.931850452	0.66147107	-0.471480219	0.331589621	0.215854765	0.693272278	0.588399262	cyan	FALSE	7.273124552	-21.50858	0	30.8628	HCP	K4	1	0	1	0	0
NM_008214	Hars	0.326628	0	0	0	0	0	0	0	1	0	0	1	1	1	0	0	1	1	1	0	1	0	1	0.01637708	-0.178030382	-0.28867752	-0.610531782	-0.657964423	0.907284851	-0.616493532	0.41908407	-0.340481158	-0.183242909	-0.723235735	-0.612030857	turquoise	TRUE	-6.456685744	-18.13437	0	-12.33362	HCP	K4	1	0	0	0	0
NM_008216	Has2	6.778992	0	0	0	0	0	0	0	0	1	1	1	0	0	0	0	0	0	0	1	1	0	0	-0.109406773	-0.059513659	-0.034648953	0.274599744	0.065441545	-0.400630008	0.013462872	0.333246228	0.826244393	0.643820205	0.443494371	0.747183693	blue	FALSE	0.111027746	-0.09220147	0	6.354649	HCP	K4	1	0	0	0	0
NM_008217	Has3	0.03820157	0	0	0	0	0	0	1	0	0	1	1	1	1	1	1	1	0	1	0	0	0	1	-0.117651566	-0.15973615	-0.184243088	-0.56407052	-0.646415254	0.978919289	-0.764358228	0.560273574	-0.250556601	-0.065828413	-0.70126805	-0.530988683	turquoise	FALSE	-9.775340141	-31.92072	0	-20.46359	HCP	K4andK27	1	1	1	0	0
NM_008224	Hcfc1	16.10834	0	0	0	0	0	0	1	0	0	0	1	1	1	1	0	1	0	1	0	0	0	1	-0.687259848	0.981551452	-0.162307872	-0.175844834	0.021816722	-0.158682084	0.336556618	-0.208027098	-0.223082249	-0.495826065	0.141296961	-0.020964904	green	FALSE	2.947250012	-5.428607	0	16.77523	HCP	K4	1	0	0	0	0
NM_008225	Hcls1	0.1862299	0	0	0	0	0	0	0	0	0	0	0	0	0	0	0	0	0	0	0	0	0	0	-0.069419165	-0.163713314	-0.089613653	-0.459992504	-0.494229688	0.827136935	-0.626666246	0.42947935	-0.274843502	-0.101909775	-0.616482495	-0.50286106	turquoise	FALSE	-6.631211858	-18.85039	0	-4.847782	LCP	None	0	0	1	0	0
NM_008226	Hcn2	1.499312	0	0	0	0	0	0	0	0	0	0	1	1	1	0	1	0	0	0	0	1	0	0	-0.239431594	0.427069911	0.148894917	0.118258644	0.284261462	-0.187705937	0.299551531	-0.348168918	-0.282955472	-0.405184466	0.034992739	-0.147015647	grey	FALSE	2.589054264	-4.44298	0	3.629317	HCP	K4andK27	1	1	0	0	0
NM_008228	Hdac1	3.567707	0	0	0	0	0	0	0	0	0	0	1	0	0	0	0	0	1	1	0	1	0	0	0.349265941	0.087544106	-0.031074943	0.28658007	0.471058086	-0.884526282	0.871935933	-0.685453185	0.000729577	-0.124112973	0.625889148	0.326726555	black	FALSE	14.68520106	-50.76719	1	14.72244	HCP	K4	1	0	0	0	0
NM_008230	Hdc	0.05957094	0	0	0	0	0	0	0	0	0	0	1	0	0	0	0	0	0	0	0	0	0	0	-0.09531406	-0.172521712	-0.202305272	-0.572362197	-0.653500637	0.973494398	-0.754740691	0.560675286	-0.241269334	-0.065190162	-0.69613594	-0.526926148	turquoise	FALSE	-9.487089496	-30.73438	0	-15.20434	LCP	K4	1	0	0	0	0
NM_008231	Hdgf	0.2322882	1	0	0	0	0	0	0	1	0	0	1	1	1	1	1	1	1	1	0	0	0	1	-0.062397623	-0.170129496	-0.187200213	-0.557027658	-0.605119109	0.942814334	-0.710708201	0.517951391	-0.261418209	-0.072445818	-0.682975015	-0.534573817	turquoise	FALSE	-8.330858411	-25.92729	0	-16.34285	HCP	K4	1	0	1	0	0
NM_008235	Hes1	3.25442	1	1	1	0	0	1	1	0	0	0	1	1	1	1	1	1	1	1	0	0	0	1	-0.207834154	0.268422164	-0.203489614	0.120849385	0.034050436	-0.524255984	0.277465571	0.13098795	0.637285664	0.39001162	0.539460526	0.689196649	red	FALSE	2.381549887	-3.909783	1	15.00518	HCP	K4	1	0	0	0	0
NM_008238	Foxn1	0.02784109	0	0	0	0	0	0	0	1	0	0	0	0	0	0	0	0	0	0	0	0	0	0	-0.092908342	-0.160602782	-0.199286795	-0.577708475	-0.655807057	0.993186965	-0.766526196	0.565704208	-0.253390833	-0.065260748	-0.712945692	-0.54233681	turquoise	FALSE	-9.842430059	-32.19592	1	-43.16915	LCP	None	0	0	1	0	0
NM_008239	Foxq1	1.266958	0	0	1	1	1	1	0	0	0	0	0	0	0	1	1	1	0	0	1	1	0	0	-0.232376295	-0.055208555	0.428160129	0.386522938	0.303432331	-0.167436671	-0.191975881	0.259892711	0.481844791	0.516562862	0.232093434	0.485541427	yellow	FALSE	-1.613077484	-2.194993	1	1.356362	HCP	K4andK27	1	1	0	0	0
NM_008241	Foxg1	2.483207	0	0	0	0	1	0	0	0	0	0	0	0	0	0	0	0	0	0	1	0	0	0	-0.129176226	0.078961275	0.080353886	0.130601225	0.078772985	-0.172484342	-0.002203582	0.144316589	0.30954428	0.287526284	0.32299007	0.403751667	grey	FALSE	-0.018171244	-0.01454988	1	2.11864	HCP	K4andK27	1	1	1	0	0
NM_008242	Foxd1	0.9091134	0	0	1	1	1	1	0	0	1	0	0	1	0	0	0	0	0	0	1	1	0	0	-0.324674274	-0.029034509	-0.055940597	0.092146998	-0.163933485	-0.023424719	-0.359615486	0.689495724	0.892488186	0.649178007	0.144032473	0.587846829	blue	FALSE	-3.178076738	-6.105144	1	-0.4001794	HCP	K4andK27	1	1	1	0	0
NM_008243	Mst1	1.033659	0	0	0	0	0	0	0	0	0	0	1	0	0	0	0	0	0	0	0	0	0	0	-0.097161768	0.192289492	-0.043659916	-0.161674098	-0.143095758	0.164300237	-0.04387749	-0.014367049	-0.213462763	-0.120719124	0.04021073	-0.082309132	grey	FALSE	-0.362171849	-0.3308029	0	0.1503322	ICP	K4	1	0	1	0	0
NM_008244	Hgs	3.545736	0	0	0	0	0	0	0	0	0	0	0	1	1	0	0	0	1	1	0	1	0	1	0.172035802	0.069643899	0.230215057	0.557965107	0.649002106	-0.883745575	0.690413259	-0.538047438	0.190294076	0.03097062	0.557877077	0.414160671	black	FALSE	7.870022202	-24.00038	0	23.07363	HCP	K4	1	0	1	0	0
NM_008245	Hhex	3.874965	1	0	1	0	1	0	0	1	0	0	0	0	1	0	0	1	1	1	0	0	0	1	0.191696414	0.236758829	-0.049026826	0.245060574	0.407116045	-0.768689489	0.777953123	-0.634888914	-0.082337351	-0.197932435	0.548773828	0.263609595	black	FALSE	10.20999189	-33.69699	1	13.61725	HCP	K4	1	0	0	0	0
NM_008246	Hiat1	1.369736	0	1	0	0	0	0	0	1	1	1	0	0	1	1	0	1	1	1	0	0	0	1	-0.109740837	0.163405389	0.053696479	0.030466549	0.01971618	-0.270384761	0.100893377	0.13282367	0.356126968	0.4760375	0.790891249	0.737385415	cyan	FALSE	0.836255306	-0.9015491	0	2.326203	HCP	K4	1	0	1	0	0
NM_008248	Hint1	106.1856	0	0	0	0	0	0	0	0	0	0	0	1	1	1	0	0	1	1	0	1	0	1	0.163099867	0.226969886	0.040937584	0.430928313	0.5985527	-0.908060032	0.883210003	-0.761090836	-0.068965228	-0.302301955	0.429307251	0.164195655	black	FALSE	15.5298133	-53.70862	0	35.73792	HCP	K4	1	0	1	0	0
NM_008250	Hlx	0.01611635	0	0	1	1	1	1	0	0	0	0	1	0	0	0	0	0	0	0	1	1	0	0	-0.133790151	-0.153766639	-0.189281585	-0.519767244	-0.63642183	0.923594281	-0.759390814	0.629135935	-0.087523772	0.040308065	-0.634714621	-0.407176388	turquoise	FALSE	-9.624596565	-31.30108	1	-7.134083	HCP	K4andK27	1	1	0	0	0
NM_008251	Hmgn1 ///	0.1330434	0	0	0	0	0	0	0	0	0	0	0	0	0	0	0	0	0	0	0	0	0	0	-0.130393424	-0.133292682	-0.192050551	-0.563218635	-0.651423614	0.964743114	-0.749755951	0.557894382	-0.238558658	-0.052439873	-0.680988697	-0.508929104	turquoise	FALSE	-9.34337455	-30.1407	1	-16.32052	HCP	K4	1	0	0	0	0
NM_008254	Hmgcl	25.35558	0	0	0	0	0	0	0	0	0	1	0	1	1	1	1	1	0	1	0	1	0	1	-0.209024539	0.208553622	0.628040486	0.780810732	0.795423005	-0.652055092	0.390947	-0.458393633	0.068398312	-0.045855008	0.337637318	0.248513113	salmon	TRUE	3.50259164	-7.107254	0	9.619928	HCP	K4	1	0	1	0	0
NM_008256	Hmgcs2	0.1805632	0	0	0	0	0	0	0	0	0	0	0	0	0	0	0	0	0	0	0	1	0	0	-0.079593267	-0.131355512	-0.144000615	-0.456336015	-0.524945469	0.836238313	-0.64261975	0.492666002	-0.17800602	-0.033291367	-0.610027078	-0.446058674	turquoise	FALSE	-6.916314467	-20.02694	0	-5.061935	ICP	None	0	0	1	0	0
NM_008259	Foxa1	0.2961947	0	0	1	0	1	1	0	0	0	0	0	0	0	0	1	1	0	0	1	1	0	0	-0.33304391	-0.05911559	-0.14161584	-0.143494282	-0.407868249	0.284000413	-0.575815212	0.773919122	0.665706253	0.701372905	0.065339664	0.51316238	midnightblue	FALSE	-5.807743141	-15.50993	1	-8.805057	HCP	K4andK27	1	1	0	0	0
NM_008260	Foxa3	2.72891	0	0	0	0	0	0	0	1	0	0	0	0	1	1	0	0	1	0	0	1	0	0	0.067457216	0.218159855	0.205683415	0.461244754	0.669064638	-0.664483681	0.687481781	-0.665390303	-0.175192228	-0.347561294	0.224975014	-0.011977347	black	FALSE	7.806537182	-23.73494	1	12.19473	HCP	K4	1	0	0	0	0
NM_008261	Hnf4a	0.1308926	0	0	0	0	0	0	0	0	0	0	0	0	0	0	0	0	0	0	0	0	0	0	-0.094255261	-0.140823265	-0.183037257	-0.558854609	-0.631466453	0.970316667	-0.73920941	0.54720589	-0.248290749	-0.06226678	-0.686407059	-0.524290278	turquoise	FALSE	-9.051072564	-28.92922	1	-11.76212	ICP	None	0	0	1	0	0
NM_008263	Hoxa10	9.898268	0	0	0	0	0	0	0	1	0	0	0	0	0	0	0	1	0	0	1	1	0	0	-0.223041439	0.001424489	-0.006606303	0.247543398	0.041890552	-0.321774373	-0.090283047	0.442868772	0.870196486	0.685918056	0.414833906	0.762266227	blue	FALSE	-0.747545943	-0.7823906	1	7.22093	HCP	K4andK27	1	1	1	0	0
NM_008267	Hoxb13	0.6161348	0	0	1	1	1	1	1	1	1	1	1	0	0	1	1	1	0	0	1	1	1	0	-0.32337867	-0.032893234	-0.097203202	0.048750818	-0.222693192	-0.030678309	-0.373516852	0.690460152	0.877165131	0.748768207	0.249427887	0.696333701	blue	FALSE	-3.32041957	-6.537602	1	-2.958042	ICP	K4andK27	1	1	0	0	0
NM_008272	Hoxc9	0.2017573	0	0	1	1	1	1	0	1	0	0	1	0	0	0	0	0	0	0	1	0	0	0	-0.238163812	-0.150349266	-0.163762967	-0.142310449	-0.407347731	0.299091307	-0.570653427	0.8157669	0.738651008	0.664157905	-0.033001204	0.435782615	midnightblue	FALSE	-5.730370506	-15.20193	1	-7.057282	HCP	K4andK27	1	1	0	0	0
NM_008273	Hoxd11	1.815904	0	0	1	1	1	1	0	0	0	0	0	0	0	0	1	0	0	0	1	1	0	0	-0.238385066	0.286424089	0.078206285	0.073817242	0.147111643	-0.152774313	0.171803338	-0.109530438	-0.022790283	-0.131519602	0.128974745	0.060748387	grey	FALSE	1.438109481	-1.864398	1	2.052387	HCP	K4andK27	1	1	0	0	0
NM_008275	Hoxd13	0.1916803	0	0	1	1	1	1	0	0	0	0	0	0	0	0	1	0	0	0	1	1	0	0	-0.111070879	-0.127108513	-0.173809698	-0.51731169	-0.587722998	0.863741673	-0.667228995	0.516315566	-0.202539918	-0.047321506	-0.603619129	-0.450318558	turquoise	FALSE	-7.386845237	-21.98238	1	-5.008394	HCP	K4andK27	1	1	0	0	0
NM_008277	Hpd	0.5652372	0	0	0	0	0	0	0	1	0	1	1	1	0	0	0	0	0	0	0	0	0	0	-0.160565746	-0.065430466	-0.023629641	-0.295538652	-0.309855721	0.526479083	-0.446851594	0.391287918	-0.009069601	-0.005154522	-0.386560256	-0.22396302	turquoise	FALSE	-4.118935035	-9.157715	0	-2.537263	LCP	None	0	0	1	0	0
NM_008278	Hpgd	0.2009187	0	1	0	0	0	0	0	1	1	1	0	1	0	0	0	0	0	0	0	0	0	0	-0.20417127	-0.162841799	0.207396377	-0.260066833	-0.33031076	0.826812904	-0.739913331	0.47909993	-0.190986638	0.023664905	-0.550807092	-0.384611151	turquoise	FALSE	-9.070107908	-29.00826	0	-5.837414	HCP	K4andK27	1	1	0	0	0
NM_008279	Map4k1	5.340229	0	0	0	0	0	0	1	0	0	0	1	0	1	0	1	1	0	0	0	0	0	0	0.096123352	0.333465202	0.048303055	0.344157641	0.549779925	-0.736967167	0.803806754	-0.734286754	-0.230856815	-0.397995006	0.398073845	0.060610288	black	FALSE	11.14215194	-37.44621	0	15.50112	ICP	K4	1	0	0	0	0
NM_008280	Lipc	0.9461947	0	0	0	0	0	0	0	0	0	0	0	0	0	0	0	0	0	0	0	1	0	0	0.089238942	0.11634249	0.082139105	-0.121440088	0.046165303	0.168789828	0.094395204	-0.222955442	-0.463910977	-0.438851119	-0.229278903	-0.434110997	grey	FALSE	0.781894108	-0.8278429	0	-0.3766516	LCP	None	0	0	1	0	0
NM_008281	Hpn	0.196213	0	0	0	0	0	0	0	0	0	0	0	0	1	1	1	0	1	0	0	0	0	0	-0.137617154	-0.125235357	-0.047060542	-0.357266151	-0.379441516	0.889035712	-0.649208871	0.407512555	-0.319693973	-0.179649577	-0.785736954	-0.632386526	turquoise	FALSE	-7.038445781	-20.53311	0	-15.64766	ICP	K4	1	0	0	0	0
NM_008289	Hsd11b2	0.1277795	0	0	0	0	0	0	0	0	0	0	0	1	0	0	0	1	0	0	0	1	0	0	-0.179980263	-0.220253157	-0.095625033	-0.439521908	-0.61256533	0.953394208	-0.882059323	0.744127057	0.028125114	0.168851077	-0.649717647	-0.335336158	turquoise	FALSE	-15.43845333	-53.3948	0	-31.0987	HCP	K4andK27	1	1	0	0	0
NM_008290	Hsd17b2	0.09942495	0	0	0	0	0	0	0	0	0	0	0	0	0	0	0	1	0	0	0	1	0	0	-0.088985612	-0.177950453	-0.023158239	-0.476145113	-0.519147922	0.962452561	-0.765631415	0.532396633	-0.260654295	-0.052743786	-0.689663276	-0.529366139	turquoise	FALSE	-9.814642367	-32.08198	0	-23.01743	ICP	None	0	0	1	0	0
NM_008291	Hsd17b3	0.08115743	0	1	0	0	0	0	1	1	0	0	0	0	0	0	0	0	0	0	0	1	0	0	-0.091355026	-0.139810448	-0.205473166	-0.572468252	-0.644196487	0.968101385	-0.730921901	0.541247182	-0.250803009	-0.07080662	-0.680852079	-0.524058352	turquoise	FALSE	-8.831765301	-28.01725	0	-11.99724	ICP	None	0	0	1	0	0
NM_008292	Hsd17b4	3.008278	0	0	0	0	0	0	0	0	0	0	0	0	0	0	1	0	0	1	0	0	0	0	0.083466558	0.002435778	0.187337459	0.582913301	0.568745048	-0.797277419	0.521944706	-0.308845434	0.416121065	0.241581068	0.535436919	0.542762027	magenta	FALSE	5.045921035	-12.53752	0	7.982004	HCP	K4	1	0	0	0	0
NM_008293	Hsd3b1	0.07078895	0	0	0	0	0	0	0	0	0	0	0	0	0	0	0	0	0	0	0	0	0	0	-0.087777703	-0.1495402	-0.200448494	-0.563008789	-0.638322698	0.975991273	-0.745743177	0.551620984	-0.247986668	-0.071235277	-0.711517066	-0.54324292	turquoise	FALSE	-9.230330691	-29.67277	0	-13.99268	LCP	None	0	0	1	0	0
NM_008295	Hsd3b5	0.780303	1	1	0	0	0	0	0	0	0	0	0	0	0	0	0	0	0	0	0	0	0	0	0.025558104	-0.021636916	-0.09962438	-0.130525958	-0.146261453	0.189526935	-0.094999676	0.051732247	-0.11861618	-0.098053863	-0.246188044	-0.22348754	grey	FALSE	-0.786946521	-0.8346016	0	-0.8009823	LCP	None	0	0	1	0	0
NM_008296	Hsf1	2.18677	0	0	0	0	0	0	0	0	0	0	1	1	1	0	1	1	1	1	0	1	0	1	0.121763162	-0.076287925	0.518015351	0.675042575	0.765636287	-0.658784	0.475830278	-0.503371596	0.060151785	-0.063058271	0.236753555	0.149489841	salmon	FALSE	4.461206806	-10.36903	1	9.858456	HCP	K4	1	0	0	0	0
NM_008297	9630030I15Rik /// Hsf2	0.1824314	0	0	0	0	0	0	0	1	1	0	0	0	0	1	1	1	1	1	0	0	0	0	0.317240141	-0.620958366	0.042110748	0.111534845	-0.17145722	0.11193568	-0.390943096	0.483022745	0.573398393	0.783736167	0.173297845	0.450173534	yellow	FALSE	-3.502550351	-7.107123	1	-7.650528	HCP	K4	1	0	0	0	0
NM_008300	Hspa4	0.04850946	0	1	0	0	0	0	1	0	0	0	0	1	1	0	1	0	1	1	0	0	0	1	-0.084088881	-0.171273458	-0.209963992	-0.583424439	-0.672223884	0.981179063	-0.765288942	0.583243532	-0.210277749	-0.023412307	-0.667397468	-0.488490816	turquoise	TRUE	-9.804043243	-32.0385	0	-13.13448	HCP	K4	1	0	0	0	0
NM_008306	Ndst1	0.1006097	0	0	0	0	0	0	0	0	0	0	1	0	1	0	0	1	0	0	0	1	0	0	-0.139466201	-0.183154578	-0.188485562	-0.536423029	-0.653728294	0.976222205	-0.806801606	0.628352501	-0.145585735	0.000742144	-0.698851643	-0.471692603	turquoise	FALSE	-11.2606697	-37.91637	0	-14.39966	ICP	K4	1	0	1	0	0
NM_008308	Htr1a	0.1765845	0	0	1	1	1	1	0	0	0	0	0	0	0	0	1	0	0	0	1	1	0	0	-0.060528528	-0.170739686	-0.15469925	-0.550571183	-0.617755487	0.959136995	-0.739241516	0.54160019	-0.258674758	-0.048154519	-0.665558139	-0.516325692	turquoise	FALSE	-9.051939332	-28.93282	0	-16.75318	HCP	K4andK27	1	1	0	0	0
NM_008310	Htr1f	0.1522656	0	0	1	0	0	0	0	0	0	0	0	0	0	0	0	0	0	0	0	0	0	0	-0.046854268	-0.137276437	-0.227292042	-0.589656668	-0.633949433	0.933128333	-0.670979155	0.465402567	-0.315738536	-0.122244756	-0.666596004	-0.560034954	turquoise	FALSE	-7.462189292	-22.2966	0	-10.95034	HCP	K4andK27	1	1	1	0	0
NM_008312	Htr2c	0.1151568	0	0	0	0	0	0	0	0	0	0	0	0	0	0	0	1	0	0	0	0	0	0	-0.125164716	-0.144119383	-0.176734469	-0.557204658	-0.635068586	0.982038222	-0.763858037	0.560051851	-0.248530341	-0.076599309	-0.706356823	-0.535218116	turquoise	FALSE	-9.759975103	-31.85764	0	-23.88833	HCP	K4andK27	1	1	0	0	0
NM_008316	Hus1	16.78347	0	0	0	0	0	0	0	0	0	0	0	1	0	0	0	0	0	1	0	0	0	0	-0.197812123	0.375051137	-0.052352366	0.090946318	0.069462037	-0.518975793	0.349774326	-0.049321876	0.360720387	0.325165658	0.846517786	0.756960346	cyan	TRUE	3.078787722	-5.810306	0	7.071713	HCP	K4	1	0	0	0	0
NM_008318	Ibsp	0.02075871	0	0	0	0	0	0	0	0	0	0	0	0	0	0	0	0	0	0	0	0	0	0	-0.103639934	-0.163635096	-0.192044308	-0.571570561	-0.653149614	0.992579639	-0.77030921	0.564074013	-0.25000542	-0.066978071	-0.710670711	-0.538073165	turquoise	FALSE	-9.961464516	-32.68331	0	-36.30446	LCP	None	0	0	1	0	0
NM_008319	Icam5	0.3227339	0	0	0	0	0	0	1	1	0	1	1	1	1	1	1	1	1	1	0	1	1	1	-0.140446859	-0.030408848	-0.059396832	-0.398991174	-0.403720162	0.738540693	-0.516069958	0.348216476	-0.283316129	-0.131212506	-0.54888858	-0.461141407	turquoise	FALSE	-4.968349301	-12.24345	0	-6.143054	HCP	K4andK27	1	1	0	0	0
NM_008321	Id3	8.835328	1	1	1	1	1	1	1	1	0	1	1	0	0	1	1	1	0	1	1	0	1	0	-0.337546942	-0.112526203	0.14125256	0.443801901	0.089302732	-0.213918169	-0.311813157	0.556358855	0.931134449	0.752743261	0.245493211	0.704993536	blue	TRUE	-2.706198935	-4.756426	1	10.0766	HCP	K4andK27	1	1	0	0	0
NM_008323	Idh3g	3.690289	0	0	0	0	0	0	0	0	0	0	0	1	1	0	0	0	0	1	0	1	0	1	0.153203932	0.323958286	0.009283329	0.297782859	0.533215258	-0.835038284	0.887969235	-0.756179955	-0.159039824	-0.356051323	0.456752446	0.136435138	black	FALSE	15.92158386	-55.04252	0	13.25602	HCP	K4	1	0	0	0	0
NM_008325	Idua	5.354402	0	0	0	0	0	0	1	1	0	0	0	0	1	0	1	1	1	1	0	1	0	1	-0.184994978	0.351530304	0.073500228	0.399772607	0.416480707	-0.697870673	0.529636498	-0.34945722	0.216910763	-0.030620957	0.47524877	0.3849907	black	FALSE	5.148982737	-12.93096	0	6.755496	HCP	K4	1	0	1	0	0
NM_008332	Ifit2	1.583554	0	0	0	0	0	0	0	0	0	0	0	0	0	0	0	0	0	0	0	1	0	0	-0.317924388	-0.01614253	-0.055403815	0.110641164	-0.154647231	-0.07620363	-0.329193269	0.696254204	0.94720598	0.727229649	0.25053224	0.700859626	blue	FALSE	-2.874833061	-5.222899	0	1.50405	ICP	K4	1	0	0	0	0
NM_008337	Ifng	0.5270119	0	1	0	0	0	0	0	1	0	0	0	0	0	0	0	0	0	0	0	1	0	0	-0.083194876	-0.047505257	0.045419564	-0.204108382	-0.218355624	0.451549257	-0.358959188	0.213994945	-0.175369886	-0.02311636	-0.301565946	-0.240571227	grey	FALSE	-3.171417975	-6.085193	1	-3.20686	ICP	None	0	0	1	0	0
NM_008338	Ifngr2	0.3936511	0	0	0	0	0	0	1	1	1	0	0	0	0	1	0	1	0	0	0	0	0	0	-0.260339841	-0.102732811	0.007169612	-0.319576312	-0.446815779	0.823043269	-0.791829522	0.7079025	0.093035051	0.160798809	-0.578072296	-0.269498671	turquoise	FALSE	-10.69124377	-35.64361	0	-10.43683	HCP	K4	1	0	1	0	0
NM_008341	Igfbp1	5.400858	0	0	0	0	0	0	0	0	0	0	0	0	0	0	0	0	0	0	0	1	0	0	0.044999464	0.242377411	-0.258812837	-0.009982611	0.076224738	-0.473413395	0.480552689	-0.314166325	0.024448855	-0.15359277	0.298952855	0.170926107	grey	FALSE	4.518692452	-10.57697	0	7.338017	ICP	None	0	0	0	0	0
NM_008344	Igfbp6	12.92311	0	0	1	0	0	0	0	0	0	1	1	1	0	1	0	0	1	0	0	1	0	0	-0.269567703	-0.04627107	0.475119515	0.702714892	0.433112309	-0.282273419	-0.098124924	0.08289984	0.426889561	0.317153734	0.146055935	0.337560247	magenta	FALSE	-0.813082707	-0.8698643	0	8.717224	HCP	K4andK27	1	1	1	0	0
NM_008348	Il10ra	0.07181903	0	0	0	0	0	0	0	0	0	0	1	0	0	0	0	1	0	0	0	0	0	0	-0.115728386	-0.150536948	-0.186760157	-0.554739587	-0.632622783	0.954232515	-0.738753487	0.545208544	-0.247184575	-0.077593544	-0.685585901	-0.523512333	turquoise	FALSE	-9.038778455	-28.87816	0	-10.0146	HCP	K4andK27	1	1	1	0	0
NM_008349	Il10rb	0.7060211	0	0	0	0	0	0	0	0	0	0	1	0	0	0	0	0	0	0	0	0	0	0	-0.293228907	-0.149513268	0.380649506	0.577747731	0.293555653	-0.032588008	-0.327044592	0.339631032	0.518165029	0.428312815	-0.081952833	0.271927148	magenta	FALSE	-2.853813097	-5.163789	0	-0.9583319	HCP	K4	1	0	0	0	0
NM_008352	Il12b	3.576278	0	0	0	0	0	0	0	0	0	0	0	0	0	0	0	0	0	0	0	1	0	0	-0.156913917	0.272636714	0.290913819	0.370104868	0.429201299	-0.539249968	0.397880966	-0.285365968	0.139312298	0.064672158	0.496535719	0.399159909	grey	FALSE	3.57627862	-7.342649	0	6.841714	LCP	None	0	0	1	0	0
NM_008353	Il12rb1	2.501351	0	0	0	0	0	0	0	1	0	1	1	1	0	1	1	0	0	0	0	0	0	0	-0.269429696	0.309118804	0.13578515	0.298617793	0.319344313	-0.26486503	0.214673227	-0.154980559	0.074560001	-0.028468805	0.160865452	0.159967424	grey	FALSE	1.812497473	-2.599323	0	3.810076	LCP	None	0	0	0	0	0
NM_008357	Il15	0.1826425	0	0	0	0	0	0	0	0	0	0	0	0	0	1	0	0	0	0	0	0	0	0	-0.1489887	-0.154449941	-0.039063241	-0.364971192	-0.475204841	0.784432643	-0.665522273	0.495697935	-0.149052842	0.069824052	-0.461875395	-0.310893955	turquoise	FALSE	-7.352892671	-21.84086	0	-4.280269	ICP	K4	1	0	0	0	0
NM_008358	Il15ra	0.1104577	0	0	1	1	1	1	0	0	0	0	0	0	0	0	1	0	0	0	1	1	0	0	-0.096578649	-0.172747814	-0.185191614	-0.55406681	-0.642040291	0.982546684	-0.770206515	0.573714479	-0.22597197	-0.043459898	-0.695348245	-0.513985803	turquoise	FALSE	-9.958199458	-32.66995262	0	-16.5779278	HCP	K4andK27	1	1	0	0	0
NM_008361	Il1b	5.313691	0	0	0	0	0	0	1	0	1	0	1	0	0	0	0	0	0	0	0	0	0	0	0.155636238	0.112539488	0.18367146	0.471279377	0.567214811	-0.800288949	0.678540927	-0.596293564	0.029146875	-0.126681618	0.504178315	0.272974906	black	FALSE	7.617311098	-22.94417	0	7.732086	LCP	None	0	0	1	0	0
NM_008363	Irak1	0.03908584	0	0	0	0	0	0	0	0	0	0	1	0	1	0	0	0	1	1	0	1	0	1	-0.081831332	-0.18422064	-0.211305016	-0.580589722	-0.666132525	0.991632555	-0.768804342	0.573972669	-0.236571243	-0.049904038	-0.707189434	-0.530735745	turquoise	TRUE	-9.913809045	-32.48832	0	-37.77844	HCP	K4	1	0	1	1	0
NM_008365	Il18r1	0.0904073	0	0	0	0	0	0	0	0	0	0	0	0	0	0	0	0	0	0	0	0	0	0	-0.044210405	-0.184808218	-0.144930528	-0.479997368	-0.528105179	0.831476766	-0.637245317	0.445945582	-0.26003821	-0.101875605	-0.619948082	-0.49737363	turquoise	FALSE	-6.818639293	-19.623	0	-5.506363	LCP	None	0	0	1	0	0
NM_008366	Il2	0.2453859	0	0	0	0	0	0	0	0	0	0	0	0	0	0	0	0	0	0	0	0	0	0	-0.17939628	-0.009369083	-0.195997184	-0.561561695	-0.614969566	0.872571278	-0.659719966	0.53731336	-0.20933285	-0.053312625	-0.511368503	-0.391171584	turquoise	FALSE	-7.238997749	-21.36653	1	-5.477153	ICP	None	0	0	1	0	0
NM_008367	Il2ra	0.03357565	0	0	0	0	0	0	0	1	0	0	0	1	0	0	0	0	0	0	0	0	0	0	-0.086801908	-0.164251364	-0.187055368	-0.56720028	-0.64124801	0.985942342	-0.7624324	0.56120743	-0.255119089	-0.060549523	-0.709914359	-0.541228935	turquoise	FALSE	-9.71641287	-31.6787	0	-22.36471	LCP	None	0	0	1	0	0
NM_008368	Il2rb	0.02436805	0	0	0	0	0	0	0	0	0	0	1	0	0	0	0	0	0	0	0	0	0	0	-0.091792674	-0.187560929	-0.011501988	-0.469386249	-0.523919567	0.939072766	-0.755275788	0.526951468	-0.23563082	-0.024203061	-0.635475248	-0.478889479	turquoise	FALSE	-9.502740458	-30.79895	0	-9.835387	LCP	None	0	0	1	0	0
NM_008371	Il7	0.02978123	0	1	0	0	0	0	0	0	0	0	1	0	0	1	0	0	0	1	0	0	0	0	-0.061985218	-0.160611851	-0.188905067	-0.546936127	-0.624300204	0.952035697	-0.732050236	0.55658856	-0.228108832	-0.024602489	-0.67333871	-0.507403394	turquoise	FALSE	-8.861115746	-28.13944	0	-8.806904	HCP	K4	1	0	1	0	0
NM_008372	Il7r	0.01896311	0	0	0	0	0	0	0	0	0	0	0	0	0	0	0	0	0	0	0	0	0	0	-0.063677966	-0.181312047	-0.194004072	-0.570580884	-0.649579318	0.984227142	-0.757754603	0.554248582	-0.258945836	-0.058334559	-0.708214076	-0.543664907	turquoise	FALSE	-9.575823907	-31.10023	0	-22.63886	LCP	None	0	0	1	0	0
NM_008373	Il9	0.9141422	0	0	0	0	0	0	0	0	0	0	0	0	0	0	0	0	0	0	0	0	0	0	-0.022600983	0.076020565	0.058058114	-0.046113853	0.024774547	0.209172019	-0.02557961	-0.141342316	-0.375606772	-0.337323021	-0.281997828	-0.390556925	grey	FALSE	-0.211003909	-0.1821032	0	-1.01526	ICP	None	0	0	1	0	0
NM_008374	Il9r	0.01663094	0	0	0	0	0	0	0	0	0	0	0	0	0	0	0	0	0	0	0	1	0	0	-0.090051651	-0.174043251	-0.195304617	-0.575013494	-0.656198828	0.991163376	-0.768960231	0.566332694	-0.249292622	-0.062172294	-0.712403299	-0.540417585	turquoise	FALSE	-9.918726845	-32.50845	0	-39.5075	LCP	None	0	0	1	0	0
NM_008376	Gimap1	0.03541397	0	0	0	0	0	0	0	0	0	0	0	0	0	1	0	0	0	0	0	0	0	0	-0.094934834	-0.172940222	-0.197859407	-0.567785398	-0.644261739	0.973629908	-0.751972836	0.548180521	-0.251136632	-0.070328442	-0.70105946	-0.532852248	turquoise	FALSE	-9.406830126	-30.40300076	0	-16.07157337	ICP	None	0	0	1	0	0
NM_008377	Lrig1	0.2761922	1	1	0	0	0	0	0	0	0	0	0	0	0	0	1	0	0	1	0	1	0	0	-0.060717852	-0.077237169	-0.181418554	-0.531246036	-0.51166863	0.879951745	-0.59663432	0.425058072	-0.308840611	-0.152459825	-0.675889275	-0.556648071	turquoise	FALSE	-6.130705947	-16.80764	0	-13.76462	HCP	K4andK27	1	1	0	0	0
NM_008379	Kpnb1	1.340439	0	1	0	0	0	0	1	1	1	0	1	1	1	1	1	1	1	1	0	1	1	1	-0.06069221	-0.034715837	0.019505382	0.104151693	-0.023679011	-0.252251362	-0.035685863	0.238184014	0.513832824	0.615364225	0.646312841	0.736385485	red	FALSE	-0.29446072	-0.2622705	0	2.900959	HCP	K4	1	0	0	0	1
NM_008380	Inhba	0.3090873	0	1	0	0	0	0	0	0	0	0	0	0	0	0	0	0	0	0	0	1	0	0	-0.195652009	-0.075613785	-0.089487674	-0.35304025	-0.491690964	0.621671041	-0.664008262	0.733565714	0.305464508	0.419359648	-0.221324364	0.090053414	midnightblue	FALSE	-7.32294717	-21.71608	0	-4.112215	LCP	None	0	0	1	0	0
NM_008384	Inpp1	1.807553	0	0	0	0	0	0	0	1	1	0	0	0	0	0	0	0	1	0	0	1	0	0	-0.248745753	0.268660546	0.142207229	0.293464734	0.328354579	-0.410903497	0.281811717	-0.154293965	0.196434219	-0.017679795	0.201622834	0.234820471	grey	FALSE	2.422045102	-4.011588	0	5.002747	HCP	K4andK27	1	1	0	0	0
NM_008385	Inpp5b	2.95497	0	0	0	0	0	0	0	0	1	0	0	1	0	0	1	0	0	1	0	0	0	0	-0.135317962	0.255640939	0.274622606	0.404195908	0.436145762	-0.660523854	0.416147124	-0.297743261	0.221858872	0.195548974	0.655280683	0.575002413	cyan	FALSE	3.773944026	-7.98764	0	9.115056	ICP	K4	1	0	1	0	0
NM_008386	Ins1	12.75173	0	0	0	0	0	0	0	0	0	0	0	0	0	0	0	0	0	0	0	0	0	0	-0.108757196	0.22844299	0.180023629	0.384828404	0.390600129	-0.689830477	0.443069577	-0.254141825	0.317612812	0.13444235	0.560487395	0.517667874	cyan	FALSE	4.075512976	-9.007508	0	7.612934	LCP	None	0	0	1	0	0
NM_008387	Ins2	0.7302979	0	0	0	0	0	0	0	0	0	0	0	0	0	0	0	0	0	0	0	1	0	0	0.004681641	-0.131844991	0.147579728	0.03518512	-0.020115921	0.092290411	-0.208472409	0.227125584	0.200430421	0.255834882	-0.020628499	0.141818611	grey	FALSE	-1.757727882	-2.485376	1	-1.6093	LCP	None	0	0	1	0	0
NM_008390	Irf1	4.645163	0	0	0	0	0	0	0	0	0	0	1	0	0	1	0	1	1	1	0	1	0	0	0.418449841	-0.151843143	0.051123654	0.426274889	0.55377229	-0.686811019	0.709381343	-0.677732092	-0.11627964	-0.205957309	0.223274325	0.014009724	black	FALSE	8.29952033	-25.79631	1	17.22952	HCP	K4	1	0	0	0	0
NM_008391	Irf2	1.393777	0	0	1	1	1	1	0	0	0	0	0	0	0	0	0	0	0	0	1	1	0	0	-0.271293991	-0.065709327	0.300983598	0.433683521	0.270455769	-0.161250775	-0.202926601	0.416996429	0.717501038	0.532174852	0.128720014	0.489856614	blue	FALSE	-1.708931733	-2.385702	1	0.7434848	HCP	K4andK27	1	1	0	0	0
NM_008393	Irx3	25.13172	0	0	1	1	1	1	0	0	0	0	0	0	0	0	0	1	0	0	1	0	0	0	-0.20034059	-0.137807032	0.894584163	0.679119258	0.626945007	-0.212091184	-0.173902521	0.0518908	0.294055528	0.411639799	0.223265532	0.377527591	brown	TRUE	-1.456225623	-1.897572	1	6.006919	HCP	K4andK27	1	1	0	0	0
NM_008394	Isgf3g	1.47556	0	0	0	0	0	0	0	1	0	0	1	1	1	1	0	1	0	1	0	1	0	1	-0.086998838	-0.003527421	0.466624844	0.500587154	0.538000186	-0.379632277	0.14004196	-0.030916837	0.347704144	0.338063508	0.352190087	0.440908072	salmon	FALSE	1.166308893	-1.396087	0	2.005577	ICP	K4	1	0	0	0	0
NM_008397	Itga6	11.35715	0	0	0	0	0	0	0	0	0	0	1	1	0	0	0	1	1	1	0	0	0	1	0.085057814	0.044878792	0.29944907	0.521120391	0.471000734	-0.588160361	0.443859052	-0.477935659	-0.029257968	0.051100474	0.597952519	0.353593617	cyan	TRUE	4.084554557	-9.038717	0	7.908479	HCP	K4	1	0	1	0	0
NM_008399	Itgae	0.2696902	0	0	0	0	0	0	0	0	0	0	0	1	0	0	0	0	0	0	0	0	0	0	0.727442046	-0.640908529	-0.087777005	-0.124344245	-0.112343438	0.171552615	-0.00518891	-0.172622044	-0.317169296	-0.099617991	-0.228465047	-0.377329355	tan	FALSE	-0.042789421	-0.034596833	0	-9.449548181	LCP	None	0	0	1	0	0
NM_008402	Itgav	19.8866	0	0	0	0	0	0	0	0	0	0	0	0	0	0	0	1	1	1	0	0	0	0	-0.663957542	0.955065171	-0.152572239	-0.191747031	0.000454224	-0.146476567	0.318563123	-0.17553948	-0.196563859	-0.457799596	0.19685686	0.025370523	green	FALSE	2.771320007	-4.934455	0	8.739833	HCP	K4	1	0	0	0	0
NM_008405	Itgb2l	3.049859	0	0	0	0	0	0	0	0	0	0	0	0	0	0	0	0	0	0	0	0	0	0	-0.422671393	0.669255137	-0.146449616	-0.116249532	0.028637852	-0.257781826	0.346038078	-0.07186354	0.08941027	-0.200727476	0.245213802	0.187644264	green	FALSE	3.041399314	-5.700769	0	6.674031	LCP	None	0	0	1	0	0
NM_008406	Itih1	0.08492755	0	0	0	0	0	0	0	0	0	0	0	1	1	0	0	0	1	0	0	1	0	1	-0.07830422	-0.136710998	-0.209078315	-0.572726186	-0.636440244	0.968173194	-0.732927491	0.546056305	-0.257133968	-0.071911222	-0.7023219	-0.541781486	turquoise	FALSE	-8.884043558	-28.23485	0	-11.58526	LCP	None	0	0	1	0	0
NM_008407	Itih3	1.785589	1	0	0	0	0	0	0	0	0	0	0	1	0	0	0	0	0	0	0	0	0	0	0.011687033	0.166053957	-0.111085396	-0.106673801	-0.058373969	-0.152315524	0.189962692	-0.097155653	-0.021479115	-0.058879361	0.232999443	0.112968431	grey	FALSE	1.595524905	-2.160804	0	1.894754	LCP	None	0	0	1	0	0
NM_008409	Itm2a	1.227983	0	0	0	0	0	0	0	0	0	0	0	0	0	0	0	0	0	0	0	0	0	0	-0.264539626	-0.034698005	0.025418364	0.151073124	-0.083834689	-0.072151992	-0.28844112	0.595035855	0.832842978	0.605962206	0.183042682	0.573196314	blue	TRUE	-2.484127715	-4.169797	0	1.565467	ICP	K4	1	0	1	0	0
NM_008411	Cuzd1	9.441532	0	0	0	0	0	0	0	0	0	0	0	0	0	0	0	0	0	0	0	1	0	0	0.169276761	0.178372536	-0.127619652	0.083279468	0.250408856	-0.550782438	0.602637696	-0.485859971	-0.092282062	-0.20903137	0.350257754	0.124743152	black	FALSE	6.227299324	-17.19917	0	7.992974	ICP	None	0	0	1	0	0
NM_008412	Ivl	0.1113618	0	0	0	0	0	0	0	0	0	0	0	0	0	0	0	0	0	0	0	0	0	0	-0.095038129	-0.147174389	-0.172545344	-0.500754209	-0.570363961	0.852944459	-0.654402597	0.473295571	-0.223482085	-0.073867268	-0.620747004	-0.47640014	turquoise	FALSE	-7.13663744	-20.94084	0	-4.498688	LCP	None	0	0	0	0	0
NM_008415	Jrk	44.5808	0	0	0	0	0	0	0	1	1	0	1	1	1	0	1	0	1	1	0	1	0	1	-0.067048864	0.183205447	0.266898071	0.675787737	0.668436484	-0.875123957	0.609468866	-0.474189039	0.268148566	0.041094357	0.516400181	0.439159348	magenta	FALSE	6.339235122	-17.65463	0	16.24556	HCP	K4	1	0	1	0	0
NM_008416	Junb	0.5100867	0	0	0	0	0	0	1	1	1	0	1	1	1	1	1	0	1	1	0	1	1	1	0.1245011	-0.228684506	0.10145532	-0.1014181	-0.028547067	0.476441353	-0.220461478	-0.078438159	-0.500088	-0.406483548	-0.632144585	-0.686030068	grey	FALSE	-1.863830192	-2.7081	1	-4.682031	HCP	K4	1	0	0	0	0
NM_008420	Kcnb1	0.1879439	0	1	0	0	0	0	1	1	0	0	0	0	1	1	1	1	1	0	1	0	0	0	-0.094034301	-0.131554095	-0.207455931	-0.559130249	-0.635966116	0.945344608	-0.736102769	0.591419391	-0.181861878	-0.000110308	-0.654005887	-0.467764214	turquoise	FALSE	-8.967838444	-28.58337	0	-8.471206	HCP	K4andK27	1	1	0	0	0
NM_008422	Kcnc3	0.08569289	0	0	0	0	0	0	0	1	0	0	1	1	1	0	1	0	0	1	0	0	0	1	-0.110420939	-0.145394828	-0.219456993	-0.584236732	-0.656804654	0.969002936	-0.742585056	0.549706165	-0.257680057	-0.083736687	-0.699553147	-0.535025164	turquoise	FALSE	-9.142959402	-29.31059	0	-16.306	HCP	K4	1	0	0	0	0
NM_008425	Kcnj2	0.02121981	0	1	1	0	1	1	0	1	1	0	0	0	0	0	0	0	0	1	0	1	0	0	-0.045599591	-0.153812412	-0.199011863	-0.554812017	-0.625604602	0.94344636	-0.715161603	0.534997357	-0.236690399	-0.047244217	-0.6709494	-0.51108685	turquoise	FALSE	-8.437365368	-26.37228	0	-7.986544	ICP	K4andK27	1	1	1	0	0
NM_008430	Kcnk1	0.6091094	0	1	0	0	0	0	0	0	0	0	0	0	1	0	1	1	1	0	1	0	0	0	0.275879845	-0.292315194	0.128845113	0.158684662	0.333213873	0.006417155	0.099552301	-0.171384447	-0.121770355	-0.132806759	-0.293845068	-0.286804266	grey	TRUE	0.825027773	-0.8861478	0	-4.817473	HCP	K4	1	0	0	0	0
NM_008431	Kcnk4	0.2363989	0	0	0	0	0	0	0	1	0	0	1	1	0	1	0	1	1	0	1	1	0	0	-0.062153806	-0.131652748	-0.140279161	-0.520007615	-0.54734744	0.926864535	-0.67365925	0.440225869	-0.350327378	-0.14134196	-0.708549867	-0.594930673	turquoise	FALSE	-7.516671297	-22.52395	0	-11.85639	HCP	K4andK27	1	1	0	0	0
NM_008433	Kcnn4	0.069899	0	0	0	0	0	0	0	0	0	0	0	0	0	0	0	0	1	0	0	1	0	0	-0.052332769	-0.146736844	-0.192679373	-0.53221342	-0.586591334	0.928872265	-0.692661481	0.510992133	-0.256710126	-0.078573905	-0.704231746	-0.545706296	turquoise	FALSE	-7.919211475	-24.20607	0	-7.528187	LCP	K4	1	0	1	0	0
NM_008434	Kcnq1	0.5765878	0	0	0	0	0	0	0	0	0	0	0	0	0	0	0	0	0	0	1	1	0	0	-0.02103221	-0.148995107	0.041718522	0.063168105	-0.085493522	0.054528692	-0.209001062	0.304264683	0.341446696	0.523880995	0.27504862	0.420532591	yellow	FALSE	-1.762388532	-2.494988	0	-2.159732	HCP	K4andK27	1	1	1	0	0
NM_008435	Kcns1	0.03315382	0	0	0	0	0	0	0	0	0	0	0	0	0	0	0	0	0	0	0	1	0	0	-0.116397986	-0.156424717	-0.189827357	-0.557942347	-0.636337966	0.953609358	-0.736854749	0.549251488	-0.23301613	-0.067902544	-0.676907987	-0.511801987	turquoise	FALSE	-8.987870872	-28.66664	0	-10.1069	HCP	K27	0	1	1	0	0
NM_008437	Napsa	0.1311012	0	0	0	0	0	0	0	1	0	0	1	1	0	0	0	1	0	0	0	0	0	0	-0.087488088	-0.127840791	-0.215252247	-0.603111826	-0.668218268	0.965805426	-0.717668246	0.516162336	-0.29987543	-0.112292189	-0.675968794	-0.546582235	turquoise	FALSE	-8.498233919	-26.62647	0	-20.70396	LCP	None	0	0	1	0	0
NM_008438	Kera	0.4131902	0	0	0	0	0	0	0	0	0	0	1	0	0	0	0	0	0	0	0	0	0	0	-0.073663601	-0.07397712	-0.074984333	-0.272832222	-0.344059287	0.469019574	-0.430455776	0.321855984	-0.046819966	0.16109752	-0.16091762	-0.053559817	grey	FALSE	-3.932620619	-8.519072	0	-2.124625	ICP	None	0	0	1	0	0
NM_008439	Khk	2.475424	0	0	0	0	0	0	1	0	0	0	0	1	1	1	1	1	1	1	0	1	0	1	0.122312312	0.021213658	0.228630924	0.548394124	0.662915151	-0.715761926	0.593064074	-0.492551376	0.126496304	-0.073546869	0.277566578	0.187407808	salmon	FALSE	6.074023032	-16.57857	0	8.510824	HCP	K4	1	0	0	0	0
NM_008440	Kif1a	0.08841975	0	0	1	1	0	0	0	0	0	0	0	0	0	0	0	0	0	0	1	0	0	0	-0.106283211	-0.154983354	-0.193658711	-0.563098451	-0.643684246	0.978599082	-0.760322681	0.573954529	-0.228380742	-0.047148677	-0.686788406	-0.510658441	turquoise	FALSE	-9.652566256	-31.41618	0	-14.18997	HCP	K4andK27	1	1	1	0	0
NM_008441	Kif1b	0.002289284	0	0	0	0	0	0	1	0	0	0	0	0	0	1	0	1	1	1	0	1	0	0	-0.095525992	-0.165297696	-0.195736585	-0.572227372	-0.656108012	0.991481725	-0.770924542	0.571760507	-0.236743871	-0.05082157	-0.701625335	-0.524895627	turquoise	FALSE	-9.981068091	-32.76345831	0	-22.40797344	HCP	K4	1	0	1	0	0
NM_008442	Kif2a	0.1884345	0	0	0	0	0	0	0	0	0	0	0	1	1	1	0	0	1	1	0	0	0	1	-0.112256543	-0.131068763	-0.1702632	-0.553139204	-0.653816003	0.937858178	-0.770464274	0.650641737	-0.100082627	0.133818036	-0.510734552	-0.316758308	turquoise	TRUE	-9.966398157	-32.70348	0	-8.612884	HCP	K4	1	0	1	0	0
NM_008444	Kif3b	0.1285646	1	0	0	0	0	0	0	0	0	0	1	0	0	1	1	0	0	1	0	0	0	0	-0.11185241	-0.194095873	-0.167836446	-0.534385288	-0.653516606	0.977784316	-0.818219606	0.668979061	-0.104105786	0.072092824	-0.655892313	-0.420612936	turquoise	FALSE	-11.73620401	-39.78687	0	-17.79961	HCP	K4	1	0	1	0	0
NM_008445	Kif3c	8.194386	0	0	0	0	0	0	0	0	0	0	0	0	0	0	0	1	0	0	0	1	0	0	-0.763284867	0.966418989	-0.199116104	-0.204200981	-0.076526659	-0.106800815	0.206165884	-0.041721631	-0.068978934	-0.355900203	0.144544002	0.076071716	green	FALSE	1.737412161	-2.443666	0	17.15445	HCP	K4andK27	1	1	0	0	0
NM_008446	Kif4	2.026518	0	0	0	0	0	0	0	0	0	0	0	0	0	1	0	1	0	1	0	0	0	0	-0.035397181	0.093226999	0.28291565	0.494133655	0.481888503	-0.669286766	0.371080162	-0.128859049	0.481022656	0.400929413	0.727511386	0.717304349	cyan	FALSE	3.295286081	-6.460421	0	7.561493	HCP	K4	1	0	0	0	0
NM_008448	Kif5b	38.90841	0	0	0	0	0	0	0	0	1	1	1	0	0	0	0	0	1	1	0	0	0	0	-0.188673763	0.056365577	0.15318671	0.321431156	0.160471609	-0.441931467	0.034884474	0.269260811	0.743173612	0.762114335	0.765385973	0.951424558	red	TRUE	0.287839939	-0.2557381	0	7.682148	HCP	K4	1	0	1	0	0
NM_008449	Kif5c	0.02091185	0	0	0	0	0	1	0	0	0	0	0	0	0	0	1	1	0	0	0	0	0	0	-0.12546153	-0.171094001	-0.204944662	-0.571842729	-0.673540219	0.985160317	-0.794142391	0.614606277	-0.1840754	-0.010772487	-0.68617036	-0.482921584	turquoise	FALSE	-10.77558654	-35.98241	0	-21.51908	HCP	K4andK27	1	1	1	0	0
NM_008451	Klc2	37.72245	0	0	0	0	0	0	0	1	0	0	0	0	1	0	0	1	0	1	0	1	0	0	0.051680808	0.0459761	0.059252223	0.398760381	0.452136745	-0.670748886	0.456658755	-0.153177886	0.485491139	0.289820693	0.47910058	0.543714041	red	TRUE	4.232831653	-9.55552	0	14.50304	HCP	K4	1	0	1	0	0
NM_008452	Klf2	225.57	1	1	1	0	1	1	1	1	1	1	1	0	1	1	1	1	1	1	0	0	1	1	0.046617847	0.495417617	-0.052021309	0.054987451	0.440544595	-0.577862987	0.832336387	-0.722686696	-0.377884392	-0.557819106	0.302098565	-0.08516778	black	TRUE	12.38315541	-42.28887	1	13.73591	HCP	K4	1	0	0	0	0
NM_008462	Klra2	0.2015557	0	0	0	0	0	0	0	0	0	0	0	0	0	0	0	0	0	0	0	0	0	0	-0.059508934	-0.14501747	-0.158011569	-0.536998019	-0.58959629	0.926881753	-0.70144051	0.524750711	-0.241890241	-0.052261371	-0.642255969	-0.498840929	turquoise	FALSE	-8.115615728	-25.02743	0	-13.74216	ICP	None	0	0	1	0	0
NM_008466	Kpna3	0.1118081	0	0	0	0	0	0	0	0	0	0	0	1	1	0	0	0	1	1	0	0	0	1	-0.151554144	-0.145058842	-0.209677791	-0.587079566	-0.714368647	0.973353544	-0.829716055	0.707829899	-0.071588522	0.151096858	-0.531613308	-0.306166467	turquoise	TRUE	-12.25759445	-41.80724	0	-38.13451	HCP	K4	1	0	1	0	0
NM_008467	Kpna4	3.897497	1	0	0	0	0	0	0	0	0	0	1	0	0	0	0	0	1	1	0	0	0	0	-0.250747903	-0.000215219	0.39093025	0.465781761	0.278659629	-0.399875791	-0.073893658	0.274514094	0.716691559	0.73043317	0.69242523	0.890146999	red	TRUE	-0.611013142	-0.6102262	0	4.004192	HCP	K4	1	0	0	0	0
NM_008468	Kpna6	9.39988	0	0	0	0	0	0	0	0	0	0	0	1	1	0	0	0	1	1	0	1	0	1	0.056405336	0.183882109	0.220294501	0.504122202	0.580648792	-0.821786593	0.650257343	-0.540864518	0.100429526	0.00722852	0.63723109	0.430416402	black	FALSE	7.058128847	-20.61479	0	20.62224	HCP	K4	1	0	1	0	0
NM_008473	Krt1	1.367796	0	0	0	0	0	0	1	0	0	0	0	0	0	0	0	0	0	0	0	0	0	0	0.052641573	-0.157425662	0.423981517	0.390365079	0.388537382	-0.287258083	0.050848445	-0.022546167	0.285340655	0.278319249	0.222259142	0.308098586	grey	FALSE	0.419850146	-0.3916827	0	0.81177	ICP	None	0	0	1	0	0
NM_008479	Lag3	0.6537431	0	0	0	0	0	0	0	1	1	0	1	1	0	1	1	1	1	0	0	1	0	0	-0.231214497	0.155938757	-0.096114684	-0.368758335	-0.383720747	0.6360208	-0.397625134	0.217695573	-0.36370301	-0.274945062	-0.48866193	-0.477905878	turquoise	FALSE	-3.573547116	-7.333873	0	-5.480977	HCP	K4	1	0	0	0	0
NM_008480	Lama1	0.2373613	0	0	0	0	0	0	1	0	1	0	1	0	1	1	1	1	1	1	0	1	0	1	-0.264596252	-0.056988768	-0.029522176	-0.292314621	-0.419436265	0.599817054	-0.671752129	0.684156151	0.242159992	0.376373828	-0.272310825	0.042783144	midnightblue	TRUE	-7.477847545	-22.36193	0	-4.614326	HCP	K4	1	0	0	0	0
NM_008481	Lama2	0.1960311	0	0	0	0	0	0	0	0	0	0	0	0	0	0	0	0	0	0	0	0	0	0	0.033893311	-0.248650534	-0.197639371	-0.390739717	-0.480917387	0.758577116	-0.598994661	0.443573549	-0.158668164	-0.070079336	-0.671265914	-0.505819663	turquoise	FALSE	-6.168489407	-16.96062	0	-7.943065	ICP	K4	1	0	1	0	0
NM_008485	Lamc2	0.04526504	1	1	0	0	0	0	0	0	1	1	1	1	0	1	1	1	1	0	0	0	0	0	-0.054873732	-0.179725861	-0.198290406	-0.55889429	-0.636667146	0.973813052	-0.741501129	0.541672694	-0.254379381	-0.052462858	-0.692659074	-0.536101944	turquoise	FALSE	-9.113287408	-29.18749	0	-15.92917	HCP	K4	1	0	0	0	0
NM_008488	Arhgef1	0.2115416	0	0	0	0	0	0	0	1	1	0	1	1	1	1	0	1	1	0	0	1	0	1	-0.114117579	-0.121159886	-0.185563402	-0.555535706	-0.611834985	0.971113886	-0.726780398	0.513753267	-0.300310199	-0.126562878	-0.722440116	-0.578451504	turquoise	TRUE	-8.725356494	-27.57398	0	-18.25131	HCP	K4	1	0	0	0	0
NM_008489	Lbp	0.2787729	0	0	0	0	0	0	0	0	0	0	0	0	0	1	0	0	0	0	0	1	0	0	-0.228612085	-0.037357223	-0.291789195	-0.597327212	-0.711807416	0.926849216	-0.761478879	0.696090165	-0.045167486	0.077359342	-0.587398013	-0.334586352	turquoise	FALSE	-9.687465673	-31.55972	0	-10.19729	LCP	None	0	0	0	0	0
NM_008491	Lcn2	0.1089706	0	0	0	0	0	0	0	0	0	0	0	0	1	0	0	0	0	0	0	1	0	0	-0.06020246	-0.165765397	-0.192880465	-0.562315901	-0.626457801	0.971968586	-0.738934667	0.532748881	-0.271983638	-0.075792127	-0.714574278	-0.556625736	turquoise	FALSE	-9.04366075	-28.89843	0	-15.30916	LCP	None	0	0	0	0	0
NM_008493	Lep	0.2146219	0	0	0	0	0	0	0	0	0	1	0	1	0	0	0	0	0	0	0	0	0	0	-0.021122753	-0.178649958	-0.112588805	-0.436537388	-0.509273228	0.838859365	-0.654678807	0.483722838	-0.211784347	-0.00300056	-0.595172737	-0.448700419	turquoise	FALSE	-7.141908312	-20.96274	0	-5.522439	ICP	K27	0	1	1	0	0
NM_008495	Lgals1	85.83087	0	0	0	0	0	0	0	1	0	0	1	1	0	0	0	1	0	0	0	0	0	0	-0.11943877	-0.187331728	0.763416938	0.936145667	0.802834484	-0.416920124	0.032593523	-0.177186837	0.259469198	0.227857302	0.137955884	0.228746863	magenta	TRUE	0.268915956	-0.2372316	0	15.6733	HCP	K4	1	0	0	0	0
NM_008496	Lgals7	0.08760761	0	0	0	0	0	0	0	0	0	0	1	0	0	1	0	0	0	0	0	1	0	0	-0.031658808	-0.149942451	-0.136327171	-0.502753708	-0.561480835	0.883530985	-0.676060985	0.496795074	-0.239829969	-0.013857288	-0.607866669	-0.471027227	turquoise	FALSE	-7.565955693	-22.7297	0	-5.467108	ICP	K4	1	0	0	0	0
NM_008499	Lhx5	2.203734	1	0	1	1	1	1	0	0	1	0	0	0	0	1	1	0	0	0	1	0	0	0	-0.114240764	0.292891117	-0.074629247	0.004298316	0.072787018	-0.260081177	0.248128717	-0.117551707	0.058610952	-0.017432326	0.280223802	0.204103631	grey	FALSE	2.112175742	-3.261074	1	7.138723	HCP	K4andK27	1	1	0	0	0
NM_008505	Lmo2	1.64702	0	0	0	0	1	0	0	1	0	0	0	0	0	0	1	0	0	0	1	1	0	0	0.104524473	-0.051388142	0.219898987	0.307961913	0.322653503	-0.349542665	0.283663119	-0.289735735	0.000637683	-0.036543434	0.127826344	0.078967106	grey	FALSE	2.439344521	-4.055415	0	2.355088	HCP	K4andK27	1	1	0	0	0
NM_008508	Lor	0.1281523	0	0	0	0	0	0	0	0	0	0	0	0	0	0	0	0	0	0	0	0	0	0	-0.238749333	-0.134271453	-0.173339493	-0.231168674	-0.455275976	0.452781517	-0.607118822	0.757838461	0.519817532	0.398903463	-0.261074833	0.136671497	midnightblue	FALSE	-6.3004787	-17.49673	0	-3.200761	HCP	K4andK27	1	1	1	0	0
NM_008509	Lpl	0.05990974	0	0	1	1	0	1	1	0	0	0	0	0	0	0	0	1	0	0	0	1	0	0	-0.328996138	-0.140631527	-0.06988998	-0.22990355	-0.49502321	0.596003044	-0.795845465	0.933422041	0.603497033	0.544538134	-0.285264731	0.19555078	midnightblue	TRUE	-10.83850058	-36.23465	0	-40.35792	HCP	K4andK27	1	1	0	0	0
NM_008511	Lrmp	0.5259289	0	0	0	0	0	0	0	1	0	0	0	1	0	0	1	0	1	1	0	0	0	1	-0.052871841	0.072561564	-0.263376321	-0.6002763	-0.55606928	0.73533538	-0.395619956	0.226896531	-0.474687718	-0.301356827	-0.442305437	-0.518638498	turquoise	FALSE	-3.552172137	-7.265332	0	-4.666413	ICP	K4	1	0	0	0	0
NM_008513	Lrp5	0.02530296	0	0	0	0	0	0	0	0	0	0	1	1	0	0	1	1	1	0	0	0	0	0	-0.094461756	-0.169272907	-0.193295321	-0.565154818	-0.643868984	0.982118462	-0.764932972	0.566147747	-0.244397311	-0.057294326	-0.709788608	-0.534927106	turquoise	FALSE	-9.79304774	-31.99339	0	-19.29206	HCP	K4	1	0	0	0	0
NM_008514	Lrp6	0.02601563	0	0	0	0	0	0	0	1	0	0	0	0	1	1	0	0	1	1	0	0	0	1	-0.198542219	-0.16787097	-0.238536846	-0.5068179	-0.71474491	0.86409021	-0.860589945	0.856805283	0.220262181	0.39593154	-0.416594953	-0.061603107	turquoise	TRUE	-13.93408128	-48.07506	0	-10.96269	HCP	K4	1	0	0	0	0
NM_008516	Lrrn1	0.000482945	0	0	1	1	1	1	0	0	0	0	0	0	0	1	0	0	0	0	1	0	0	0	-0.087440675	-0.160880645	-0.19400779	-0.567973886	-0.64878616	0.985239437	-0.759060671	0.561063735	-0.239902286	-0.053231672	-0.699039061	-0.526689027	turquoise	FALSE	-9.614721065	-31.26043	0	-15.13519	HCP	K4andK27	1	1	0	0	0
NM_008517	Lta4h	0.03200297	0	0	0	0	0	0	0	1	0	0	0	0	0	0	0	0	0	1	0	0	0	0	-0.121154828	-0.173013212	-0.191395026	-0.549326368	-0.646772353	0.958670607	-0.766082866	0.576239048	-0.211676196	-0.034727363	-0.669321915	-0.488969512	turquoise	FALSE	-9.828645008	-32.13941	0	-11.71647	HCP	K4	1	0	0	0	0
NM_008518	Ltb	0.2004059	0	1	0	0	0	0	0	0	0	0	0	1	0	1	0	1	0	0	0	1	0	0	-0.039299301	-0.188672777	-0.032911027	-0.115451239	-0.150821932	0.575521916	-0.427272176	0.219259614	-0.226369834	-0.1175118	-0.590452275	-0.484697622	turquoise	FALSE	-3.897010064	-8.398784	0	-5.220066	HCP	K4andK27	1	1	1	0	0
NM_008519	Ltb4r1	0.4960659	0	0	0	0	0	0	0	0	0	0	1	0	0	0	1	1	1	0	0	1	0	0	0.0378953	-0.048138462	-0.15231114	-0.222012849	-0.230768956	0.27605104	-0.161473128	0.177678872	-0.056322488	0.026034118	-0.107382077	-0.101844767	grey	FALSE	-1.349247549	-1.705217	0	-3.316058	HCP	K4andK27	1	1	1	0	0
NM_008520	Ltbp3	7.641487	0	0	0	0	0	0	0	0	0	1	1	1	1	0	1	0	0	0	1	0	0	0	-0.711761456	0.959337586	-0.160772332	-0.188091202	-0.005666685	-0.125044104	0.270693883	-0.128136262	-0.153766664	-0.43300237	0.097254942	-0.002667115	green	FALSE	2.318769078	-3.75414	0	16.60584	HCP	K4andK27	1	1	1	0	0
NM_008521	Ltc4s	0.3094022	0	0	1	0	0	1	0	0	0	0	0	0	1	0	0	1	1	0	0	1	0	0	0.072031272	-0.257618394	0.080972594	-0.199608115	-0.243576547	0.61397816	-0.478138799	0.222784195	-0.298152101	-0.127625902	-0.534759123	-0.493284387	turquoise	FALSE	-4.489245231	-10.4703	0	-10.77981	HCP	K4	1	0	1	0	0
NM_008522	Ltf	0.05306225	0	0	0	0	0	0	0	0	0	0	1	0	0	0	0	0	0	0	0	1	0	0	-0.08339171	-0.157741684	-0.198228675	-0.571878816	-0.64193125	0.978819939	-0.75010252	0.546249439	-0.264855237	-0.081841111	-0.714675499	-0.552388714	turquoise	FALSE	-9.353246872	-30.18152	0	-16.54205	ICP	None	0	0	1	0	0
NM_008523	Ltk	0.08639839	0	0	0	0	0	0	0	0	0	1	1	0	0	0	0	0	1	0	1	1	0	0	-0.055159536	-0.132836944	-0.172918778	-0.534181777	-0.58967035	0.927629191	-0.696582417	0.514027493	-0.256751233	-0.062464862	-0.673574423	-0.526282496	turquoise	FALSE	-8.006064982	-24.5692872	0	-7.05531897	HCP	K4andK27	1	1	1	0	0
NM_008524	Lum	0.2655156	0	0	0	0	0	0	0	0	0	0	0	0	0	0	0	0	0	0	0	1	0	0	-0.141459725	-0.109871799	-0.165364612	-0.538413623	-0.612227214	0.938555458	-0.730131087	0.529999398	-0.256108444	-0.092773187	-0.682640467	-0.522524048	turquoise	FALSE	-8.811287301	-27.93198	0	-11.75336	LCP	None	0	0	1	0	0
NM_008528	Blnk	2.304747	0	0	0	0	0	0	0	1	0	0	1	0	0	0	0	1	0	0	0	1	0	0	0.161871154	0.393177023	-0.318185348	-0.256719861	0.064528314	-0.321491397	0.648206442	-0.535298517	-0.402958365	-0.55066213	0.14302071	-0.196805526	black	FALSE	7.019691951	-20.45531	0	8.609922	LCP	None	0	0	1	0	0
NM_008529	Ly6e	0.1587637	0	0	0	0	0	0	1	1	1	0	0	1	1	1	1	0	1	1	0	0	0	1	0.852688304	-0.70909348	0.025314378	0.095600779	0.162270677	-0.042084812	0.193460615	-0.348796887	-0.281165544	-0.104192152	-0.184402366	-0.353618147	tan	FALSE	1.626036102	-2.220379	0	-10.14471	HCP	K4	1	0	0	0	0
NM_008532	Tacstd1	0.00469424	0	0	0	0	0	0	0	1	1	0	0	0	1	0	1	0	1	1	0	0	0	1	0.507849339	-0.566393892	0.198868012	0.28221266	0.300863432	-0.074921683	0.050044519	-0.102591727	0.043864813	0.16815	-0.061438364	-0.056848521	grey	TRUE	0.41319541	-0.3845402	0	-18.20806	HCP	K4	1	0	1	0	0
NM_008534	Ly9	0.3971869	0	0	0	0	0	0	0	0	0	0	0	0	0	0	0	0	0	0	0	1	0	0	0.000807917	-0.118874196	-0.03034829	-0.2571208	-0.25722661	0.502654474	-0.344263385	0.206198866	-0.238283494	-0.102734948	-0.383803295	-0.353936207	turquoise	FALSE	-3.023697834	-5.649195	0	-1.989082	LCP	None	0	0	1	0	0
NM_008535	Lyl1	2.805854	1	0	0	0	0	0	0	1	0	0	1	1	1	1	1	0	1	0	1	1	0	1	0.049265244	0.25065472	0.26682576	0.336146979	0.564986877	-0.56216935	0.58635699	-0.509941145	-0.107126867	-0.244859261	0.297182005	0.082609848	black	FALSE	5.969023042	-16.15566	1	7.847529	ICP	K4andK27	1	1	0	0	0
NM_008536	Tm4sf1	0.1993434	0	1	0	0	0	0	0	0	0	0	0	0	0	0	0	0	0	0	0	0	0	0	-0.044657544	-0.122892266	-0.211477263	-0.554783707	-0.590736112	0.874723889	-0.623617348	0.445860093	-0.300918548	-0.129193242	-0.635849731	-0.527758045	turquoise	FALSE	-6.578335267	-18.63309	0	-7.963033	ICP	None	0	0	1	0	0
NM_008537	Amacr	0.7847598	0	1	0	0	0	0	1	0	1	0	1	0	1	0	1	0	0	1	0	1	0	0	0.143788273	-0.075173842	-0.178055631	-0.158324185	-0.164731855	0.168126504	-0.030003184	0.000972392	-0.144537301	-0.127496023	-0.188757992	-0.221564343	grey	FALSE	-0.247524026	-0.2166043	0	-4.511503	HCP	K4	1	0	0	0	0
NM_008538	Marcks	3.915712	0	1	0	0	1	1	0	1	0	0	0	0	0	1	1	1	1	0	0	1	0	0	-0.26380715	-0.063744366	0.053150356	0.292040069	0.025947145	-0.272495645	-0.204141685	0.552649264	0.971057906	0.766508955	0.373598042	0.793791588	blue	TRUE	-1.71960808	-2.407361	0	19.18817	HCP	K4	1	0	0	0	0
NM_008539	Smad1	0.1638614	0	0	0	0	0	0	0	0	0	0	0	0	0	0	0	1	1	1	0	0	0	0	-0.1523147	-0.16592606	-0.24690543	-0.569167465	-0.682145389	0.947902337	-0.787653607	0.673453541	-0.062721373	0.03854823	-0.674116862	-0.416176346	turquoise	FALSE	-10.54206266	-35.04259	1	-12.32985	HCP	K4	1	0	0	0	0
NM_008545	Mageb3	0.2896729	0	0	0	0	0	0	0	0	0	0	0	1	0	1	1	1	1	1	0	0	0	1	-0.098412819	-0.105552896	-0.21602523	-0.578316739	-0.647813338	0.951690291	-0.724210289	0.547056377	-0.241978714	-0.08359909	-0.681843104	-0.520945485	turquoise	FALSE	-8.660341153	-27.30293	0	-13.43229	HCP	K4	1	0	0	0	0
NM_008546	Mfap2	1.11589	0	0	0	0	0	0	0	0	0	0	1	0	0	0	1	0	0	0	0	1	0	0	-0.276613275	-0.084190687	-0.04790604	0.199227143	-0.073366118	-0.095391041	-0.29503284	0.630589285	0.919180849	0.655357419	0.12725946	0.586610405	blue	TRUE	-2.546243788	-4.330648	0	0.4273713	HCP	None	0	0	0	0	0
NM_008547	Mak	0.3179329	0	0	0	0	0	0	0	0	0	0	0	0	0	0	0	0	0	0	0	0	0	0	-0.064429956	-0.041668371	-0.254926522	-0.578856961	-0.600791774	0.780084835	-0.547190512	0.484765595	-0.161665984	-0.001706131	-0.410851889	-0.309441973	turquoise	FALSE	-5.39092586	-13.866	0	-6.328834	ICP	None	0	0	0	0	0
NM_008550	Man2b2	0.11904	0	0	0	0	0	0	0	0	1	0	0	1	0	0	0	0	0	0	0	1	0	0	-0.142622924	-0.181863961	-0.163269815	-0.504800779	-0.63098765	0.960722291	-0.811496142	0.625792477	-0.138289913	0.036542084	-0.693121911	-0.453140093	turquoise	FALSE	-11.45149236	-38.67007	0	-12.64369	HCP	K4	1	0	1	0	0
NM_008551	Mapkapk2	1.84651	0	0	0	0	0	0	0	0	0	0	0	1	0	0	1	0	0	0	0	0	0	0	-0.15050435	-0.165189043	0.431244993	0.750124213	0.567155004	-0.467539188	0.034635314	0.067722884	0.618992915	0.420231938	0.184500095	0.44530347	magenta	FALSE	0.285781578	-0.2537134	0	8.260117	HCP	K4andK27	1	1	1	0	0
NM_008555	Masp1	0.07237593	0	0	0	0	0	0	0	1	1	0	0	0	0	0	0	0	0	0	0	0	0	0	-0.168648995	-0.149879052	-0.189986506	-0.513107422	-0.641260925	0.908119448	-0.769147437	0.639426365	-0.067823139	0.056562361	-0.599968427	-0.370242494	turquoise	FALSE	-9.924638336	-32.53265	0	-6.671302	LCP	None	0	0	0	0	0
NM_008558	Max	0.3442622	0	0	0	0	0	0	0	0	0	0	0	0	1	1	1	1	1	1	0	0	0	1	-0.003801096	-0.168051488	-0.181419887	-0.574662354	-0.615372919	0.934921445	-0.659896972	0.423150053	-0.383307213	-0.188643965	-0.69686171	-0.619376849	turquoise	TRUE	-7.242437844	-21.38084	1	-28.16852	HCP	K4	1	0	0	0	0
NM_008559	Mc1r	0.2842809	0	0	0	0	0	0	0	0	0	0	0	0	0	1	0	0	0	0	0	1	0	0	-0.179468946	-0.008205852	-0.242144282	-0.541257072	-0.60002523	0.822101165	-0.642063063	0.543983728	-0.137386112	-0.052202581	-0.58420441	-0.409424335	turquoise	FALSE	-6.906117572	-19.98473	0	-5.022025	ICP	None	0	0	1	0	0
NM_008561	Mc3r	1.28467	0	1	0	0	0	0	1	0	0	0	1	0	0	0	1	0	0	0	0	1	0	0	-0.213418471	0.196412543	-0.146771113	-0.062209594	-0.134983551	-0.045923133	-0.004602255	0.168362487	0.233883754	0.126260921	0.144785867	0.237855848	grey	FALSE	-0.037951566	-0.03062675	0	1.651047	ICP	K27	0	1	1	0	0
NM_008562	Mcl1	0.1181711	0	0	0	0	0	0	1	0	1	1	1	1	1	1	1	1	1	1	0	0	1	1	-0.092487045	-0.147235528	-0.232609301	-0.602807332	-0.683387989	0.978795222	-0.751802498	0.578520229	-0.216605811	-0.025030878	-0.650083114	-0.478717818	turquoise	TRUE	-9.401928574	-30.38275	0	-13.89679	HCP	K4	1	0	0	0	0
NM_008563	Mcm3	15.44169	0	0	0	0	0	0	0	0	0	0	0	0	0	0	0	0	0	0	0	0	0	0	0.265672819	0.279425835	-0.091721133	0.19253837	0.458700288	-0.840711306	0.959868427	-0.821931769	-0.233567299	-0.41577022	0.46011466	0.085810993	black	FALSE	28.22341824	-88.75177	1	31.5517	HCP	K4	1	0	1	0	0
NM_008566	Mcm5	15.66455	0	0	0	0	0	0	0	0	0	0	1	1	1	0	0	0	1	1	0	1	0	1	0.261523922	0.293934605	-0.115230282	0.164441119	0.425232735	-0.797687825	0.939042119	-0.837307727	-0.302837874	-0.493058067	0.380883047	-0.001855559	black	FALSE	22.52324573	-74.88109	1	25.63052	HCP	K4	1	0	1	0	0
NM_008568	Mcm7	103.4485	0	0	0	0	0	0	0	1	1	0	0	1	1	0	1	0	0	1	0	0	0	1	0.314629697	0.126194496	0.056345083	0.410629671	0.636472492	-0.903614447	0.923142874	-0.801182195	-0.110974377	-0.277183987	0.475246382	0.161683019	black	FALSE	19.80047151	-67.26449	1	25.03263	HCP	K4	1	0	1	0	0
NM_008569	Anapc1	0.1636266	0	0	0	0	0	0	0	0	0	0	0	0	1	0	0	0	1	1	0	0	0	1	-0.118164216	-0.159634363	-0.199135629	-0.578756638	-0.669907809	0.995651157	-0.793081939	0.614543638	-0.195121599	-0.009682737	-0.688968015	-0.489416321	turquoise	TRUE	-10.73676006	-35.82654	0	-73.99692	HCP	K4	1	0	1	0	0
NM_008572	Mcpt8	0.5521768	0	0	0	0	0	0	0	0	0	0	0	0	0	0	0	0	0	0	0	0	0	0	-0.045222149	-0.018723684	0.042171393	-0.228798744	-0.157015804	0.45409588	-0.28812278	0.093500731	-0.310697603	-0.210655271	-0.423787792	-0.414740115	grey	FALSE	-2.481137736	-4.162118	0	-2.463674	LCP	None	0	0	1	0	0
NM_008575	Mdm4	0.2503037	0	1	0	0	0	0	1	0	0	0	1	0	1	1	0	0	1	1	0	0	0	1	-0.196386651	-0.048028469	-0.207509071	-0.584151573	-0.687686149	0.919354517	-0.749095666	0.641904495	-0.109223242	0.103083625	-0.417794629	-0.256346864	turquoise	FALSE	-9.324614316	-30.0631	0	-7.570692	HCP	K4	1	0	1	0	1
NM_008576	Abcc1	14.8878	0	0	0	0	0	0	0	0	0	0	0	1	1	0	0	0	1	1	0	0	0	1	-0.001530759	0.261895872	0.212938287	0.503773308	0.671568202	-0.843775231	0.729530649	-0.527288982	0.170357716	-0.022373491	0.564083072	0.421693894	black	FALSE	8.795789723	-27.86744	0	11.32137	HCP	K4	1	0	0	0	0
NM_008577	Slc3a2	1.467608	0	0	0	0	0	0	0	1	0	0	0	1	1	1	1	1	1	1	0	1	0	1	0.344661645	0.196159531	-0.247601187	-0.163796017	0.145931028	-0.299100433	0.676352717	-0.689478309	-0.584847355	-0.665902849	-0.084488621	-0.453203376	black	FALSE	7.571972212	-22.75482	0	3.028906	HCP	K4	1	0	0	0	0
NM_008579	Meig1	0.07087051	1	0	0	0	0	0	0	1	0	0	0	0	0	1	0	0	0	0	0	0	0	0	-0.141938451	-0.132516184	-0.186408974	-0.563230047	-0.639565832	0.966440783	-0.755364307	0.565144093	-0.239753278	-0.069628136	-0.691911881	-0.521189608	turquoise	FALSE	-9.50533381	-30.80965	0	-13.94494	ICP	None	0	0	1	0	0
NM_008580	Map3k5	3.440945	0	1	1	1	0	1	1	0	0	0	0	0	0	0	1	1	0	1	1	0	0	0	0.064771129	-0.091989417	0.340383973	0.56549911	0.489150371	-0.623989648	0.29231492	-0.161187353	0.406092812	0.398860282	0.615422455	0.627993065	red	FALSE	2.52058438	-4.263894	0	7.337378	HCP	K4andK27	1	1	0	0	0
NM_008583	Men1	0.147642	0	0	0	0	0	0	1	0	0	0	1	1	0	0	1	0	0	1	0	1	0	0	-0.131835826	-0.160772933	-0.175780455	-0.538920836	-0.638022197	0.99076087	-0.785983178	0.574001065	-0.23207697	-0.063946154	-0.736238392	-0.542343358	turquoise	TRUE	-10.48347032	-34.80593	1	-33.16197	HCP	K4	1	0	1	0	0
NM_008585	Mep1a	0.2581649	0	0	0	0	0	0	0	0	0	0	1	0	0	0	0	0	0	0	0	0	0	0	-0.128940273	-0.133064873	-0.139113689	-0.505060974	-0.571923774	0.90415821	-0.692300979	0.489766155	-0.263133419	-0.096970572	-0.649482482	-0.51150539	turquoise	FALSE	-7.911294333	-24.17296	0	-6.929227	ICP	None	0	0	1	0	0
NM_008587	Mertk	3.824832	0	0	0	0	1	0	0	0	0	0	0	0	1	0	1	0	1	0	0	1	0	0	-0.168308297	0.150975262	0.475291182	0.522499176	0.587781183	-0.486426981	0.267664935	-0.233850444	0.172407211	0.173760692	0.423933955	0.392479469	salmon	FALSE	2.290808485	-3.685685	0	7.988049	HCP	K4	1	0	0	0	0
NM_008588	Mesp1	0.1091359	0	0	1	0	0	0	0	1	0	0	0	0	1	0	1	1	0	0	1	1	0	0	-0.1005122	-0.126086717	-0.164337063	-0.515317101	-0.584999555	0.904528518	-0.685821109	0.4940263	-0.237186903	-0.070738953	-0.637996109	-0.48897994	turquoise	FALSE	-7.770895335	-23.58595	1	-5.835519	HCP	K4andK27	1	1	1	0	0
NM_008589	Mesp2	1.015823	0	0	0	0	0	0	0	1	0	0	0	0	0	0	0	0	1	0	0	0	0	0	-0.213710447	0.30282473	-0.186852038	-0.347244859	-0.234599465	0.281596966	-0.057151201	0.042837431	-0.277449529	-0.347190988	-0.280524861	-0.325905261	grey	FALSE	-0.472052433	-0.4487891	1	0.09607344	HCP	K4andK27	1	1	1	0	0
NM_008590	Mest	5.256093	0	0	0	0	0	0	0	0	0	0	0	1	0	0	0	0	0	1	0	1	0	0	-0.316143266	-0.036721966	-0.062660259	0.183013907	-0.112973314	-0.16912494	-0.282026479	0.637235072	0.96402783	0.77974236	0.321256886	0.770142143	blue	TRUE	-2.424050321	-4.016658	0	13.80279	HCP	K4	1	0	1	0	0
NM_008591	Met	0.02467796	0	0	0	0	0	0	0	0	0	0	0	0	0	0	0	0	0	0	0	0	0	0	-0.086456865	-0.145842401	-0.190466409	-0.535851111	-0.628469163	0.936477523	-0.743258422	0.593041994	-0.167391436	0.025009728	-0.646562787	-0.453377666	turquoise	FALSE	-9.161473012	-29.38737	0	-7.192468	ICP	None	0	0	1	0	0
NM_008593	Foxd2	5.036548	0	0	0	0	0	0	0	0	0	0	0	0	0	1	0	1	0	0	0	1	0	0	-0.051520533	0.238323058	0.006600632	0.10234852	0.221400659	-0.330536694	0.328420581	-0.226449147	0.016424766	-0.078356345	0.231352777	0.133531595	grey	FALSE	2.867268312	-5.201595	1	2.702655	HCP	K4andK27	1	1	0	0	0
NM_008595	Mfng	0.4868434	0	0	0	0	0	0	0	0	0	0	1	0	0	0	1	0	1	0	0	1	0	0	-0.035232229	0.036705528	-0.348385939	-0.672799542	-0.583115597	0.832257367	-0.425542281	0.259742587	-0.477725976	-0.393843886	-0.734386189	-0.709295586	turquoise	TRUE	-3.877734654	-8.333918	0	-11.73649	ICP	K4	1	0	1	0	0
NM_008598	Mgmt	0.6052603	0	0	0	0	0	0	0	0	1	0	0	0	0	1	0	0	1	0	0	0	0	0	0.146787331	-0.013583713	-0.406744415	-0.582334837	-0.489133544	0.592667497	-0.20277933	0.021754074	-0.557675169	-0.500393058	-0.633377195	-0.728574422	turquoise	FALSE	-1.707638303	-2.383084	0	-8.213884	HCP	K4	1	0	0	0	0
NM_008604	Mme	0.9441991	0	1	0	0	0	0	1	0	1	0	0	0	0	0	1	1	0	1	0	1	0	0	-0.231095171	0.004162258	-0.078610633	0.013332869	-0.26168274	0.029309911	-0.323906485	0.49760338	0.560504365	0.653791543	0.429452658	0.652357548	yellow	FALSE	-2.823202698	-5.078198	0	-0.2956796	HCP	K4	1	0	0	0	1
NM_008605	Mmp12	0.1043264	0	0	1	0	0	0	0	0	0	0	0	0	0	0	0	0	0	0	0	0	0	0	-0.095765409	-0.186428138	-0.079737103	-0.44703438	-0.528302956	0.893979019	-0.721812202	0.50908074	-0.212012401	-0.029519572	-0.623809854	-0.469600369	turquoise	FALSE	-8.600362288	-27.05274	0	-8.343977	LCP	None	0	0	1	0	0
NM_008607	Mmp13	0.02301904	0	0	0	0	0	0	0	0	0	0	0	0	0	0	0	0	0	0	0	0	0	0	-0.088493585	-0.166244984	-0.186295531	-0.568600768	-0.647192837	0.985619114	-0.760723084	0.560844541	-0.251382682	-0.054426615	-0.69830935	-0.531828697	turquoise	FALSE	-9.664627522	-31.4658	0	-20.18779	ICP	None	0	0	1	0	0
NM_008608	Mmp14	1.243304	0	0	0	0	0	0	1	0	1	0	1	1	1	1	1	0	1	0	0	1	0	1	-0.163886916	-0.143216676	-0.052068255	0.263962978	-0.01160253	-0.205255121	-0.184332879	0.497155409	0.863493679	0.624097218	0.191399529	0.591336743	blue	FALSE	-1.546549734	-2.066616	0	1.395941	HCP	K4	1	0	0	0	0
NM_008609	Mmp15	5.252682	0	0	1	0	0	0	0	0	0	0	1	0	1	0	1	0	1	0	1	1	0	0	-0.371846261	-0.010202289	0.120105886	0.334113898	0.033878211	-0.187873262	-0.276921822	0.55753685	0.888112367	0.720460998	0.260628573	0.704050655	blue	FALSE	-2.376494724	-3.897151	0	4.075766	HCP	K4andK27	1	1	1	0	0
NM_008610	Mmp2	0.1346969	0	0	0	0	0	0	0	0	0	0	0	0	0	1	0	1	0	0	0	1	0	0	-0.273471762	-0.121755017	-0.23281488	-0.288610796	-0.542230084	0.53776792	-0.69515776	0.896512231	0.617341578	0.4926658	-0.301671874	0.170743783	midnightblue	TRUE	-7.974348257	-24.43665	0	-20.77923	HCP	K4	1	0	0	0	0
NM_008611	Mmp8	0.8981532	0	0	0	0	0	0	0	0	0	1	1	0	0	0	0	0	0	0	0	1	0	0	0.078220932	-0.023247661	-0.137844574	-0.077619887	-0.026900094	0.091387733	0.021211172	-0.043601603	-0.1328511	-0.140936279	-0.17708923	-0.20937176	grey	FALSE	0.174951163	-0.1489202	0	-0.867928	LCP	None	0	0	1	0	0
NM_008612	Mnat1	9.044302	0	0	0	0	0	0	0	0	0	1	0	1	0	1	0	0	0	1	0	0	0	0	0.140057384	0.222127013	-0.143862065	0.232723497	0.315954614	-0.778807766	0.72526222	-0.452557145	0.165516706	-0.022218544	0.600199572	0.423343329	black	FALSE	8.686858822	-27.4135	1	16.84146	HCP	K4	1	0	1	0	0
NM_008615	Mod1	20.47445	0	0	0	0	0	0	0	0	0	0	0	0	0	1	0	0	1	0	0	0	0	0	-0.295768494	0.063257144	0.165760803	0.441950984	0.252887816	-0.478082641	0.015769436	0.347178463	0.90865719	0.653127315	0.476838471	0.813489486	blue	TRUE	0.130054272	-0.1088026	0	16.04403	HCP	K4	1	0	0	0	0
NM_008617	Mdh2	8.995635	0	0	0	0	0	0	0	1	0	0	1	0	0	1	1	0	0	1	0	0	0	0	0.213170618	0.048309748	0.322826295	0.641754135	0.780381922	-0.893002553	0.762409956	-0.717266152	-0.004672335	-0.146691892	0.467240545	0.226672115	salmon	FALSE	9.715729775	-31.6759	0	34.46597	HCP	K4	1	0	0	0	0
NM_008618	Mdh1	5.197455	0	0	0	0	0	0	0	0	0	0	0	0	0	0	1	0	1	1	0	0	0	0	0.218429816	0.155474333	0.028878705	0.395744459	0.553337533	-0.89397909	0.812332887	-0.599417638	0.125186751	-0.08333056	0.563378235	0.356204382	black	FALSE	11.48617475	-38.80662	0	30.3685	HCP	K4	1	0	0	0	0
NM_008619	Mov10	0.07551385	0	1	0	0	0	0	1	0	0	0	0	1	0	1	1	1	0	1	0	1	0	0	0.450078758	-0.80542404	0.257206571	0.353942014	0.104678068	0.012473056	-0.311705734	0.329199122	0.517023157	0.656910512	0.020758412	0.285532049	yellow	FALSE	-2.70516627	-4.753624	0	-16.19861	HCP	K4	1	0	0	0	0
NM_008623	Mpz	0.6023974	0	0	0	0	0	0	0	0	0	0	1	0	0	0	1	0	0	1	0	0	0	0	0.126134228	-0.092834741	-0.012305462	-0.070149665	-0.076783315	0.234682692	-0.133912102	0.002436204	-0.213660604	-0.091399128	-0.205945871	-0.254407299	grey	FALSE	-1.11430378	-1.312777	0	-2.313962	HCP	K4	1	0	0	0	0
NM_008625	Mrc1	1.291114	0	0	0	0	0	0	0	0	0	0	0	0	0	0	0	0	0	0	0	0	0	0	0.106482479	-0.124935927	0.273457627	0.324962579	0.291583943	-0.350393197	0.108197931	-0.076737997	0.234466767	0.365725893	0.503523263	0.47238565	cyan	FALSE	0.897491838	-0.9871875	0	2.104842	ICP	None	0	0	1	0	0
NM_008626	Mrc2	0.09978532	0	0	1	1	0	1	0	0	0	0	0	0	0	1	0	1	0	0	0	0	0	0	-0.16766137	-0.149989276	-0.196742593	-0.47925801	-0.658913058	0.905641551	-0.815300709	0.723237092	0.026447069	0.208365633	-0.560313395	-0.266128606	turquoise	FALSE	-11.61088635	-39.29646	0	-8.185332	HCP	K4andK27	1	1	0	0	0
NM_008630	Mt2	24.93447	0	0	0	0	0	0	1	1	1	0	0	1	1	1	1	1	1	1	0	1	0	1	0.084551028	-0.046241525	0.735740456	0.684816165	0.822087577	-0.508587347	0.349729999	-0.545213441	-0.169845923	-0.066434269	0.355839571	0.126651699	salmon	TRUE	3.078343173	-5.808999	0	11.21672	HCP	K4	1	0	1	0	0
NM_008631	Mt4	0.2984065	0	1	0	0	0	0	0	1	1	0	1	1	1	0	0	0	0	0	0	0	0	0	-0.126568333	-0.201134456	0.489639882	0.077475816	0.064429644	0.607097627	-0.579040614	0.2257951	-0.270694459	-0.059151364	-0.510335353	-0.42240303	turquoise	FALSE	-5.856615782	-15.70509	0	-10.75638	LCP	None	0	0	1	0	0
NM_008633	Mtap4	0.08514428	0	1	0	0	0	0	0	0	0	0	0	0	1	1	1	1	1	1	0	0	0	1	-0.016193759	-0.267644153	-0.053498888	-0.429330624	-0.517938234	0.900399059	-0.741362311	0.542292527	-0.174772085	0.043619816	-0.608656391	-0.431565287	turquoise	FALSE	-9.109498833	-29.17177	0	-10.17615	HCP	K4	1	0	0	0	0
NM_008634	Mtap1b	0.7581876	0	0	0	0	0	0	0	0	0	0	0	0	0	1	1	0	0	1	0	1	0	0	-0.208704779	-0.090741545	-0.121553902	0.018691185	-0.215062292	-0.043881363	-0.315775894	0.649484853	0.855322532	0.790829486	0.311811467	0.722216384	blue	FALSE	-2.744373908	-4.860465	0	-1.081461	HCP	K4	1	0	1	0	0
NM_008635	Mtap7	0.2829198	1	0	0	0	0	0	1	0	0	0	0	1	1	0	0	1	1	0	0	1	0	1	-0.033983186	-0.08053085	-0.200342385	-0.578046958	-0.611537329	0.902206312	-0.626189466	0.438097022	-0.345912861	-0.102573954	-0.528213873	-0.476649913	turquoise	TRUE	-6.622910327	-18.81625	0	-17.71302	HCP	K4	1	0	0	0	0
NM_008637	Nudt1	134.3407	0	0	0	0	0	0	1	1	1	0	0	1	1	1	1	1	0	1	0	1	0	1	0.220404515	0.141642068	0.164473676	0.481819162	0.645910538	-0.872001014	0.834053828	-0.84326588	-0.209970715	-0.351588634	0.413588178	0.074535113	black	FALSE	12.46691155	-42.60907	0	14.17599	HCP	K4	1	0	0	0	0
NM_008640	Laptm4a	28.43632	0	0	0	0	0	0	0	0	0	0	1	1	1	0	0	1	1	1	0	0	0	1	0.063308055	0.002726056	0.099104363	0.568623413	0.499848117	-0.856319225	0.517793098	-0.228793117	0.564686052	0.312661549	0.604335339	0.644210605	red	FALSE	4.991001669	-12.32914	0	36.16567	HCP	K4	1	0	1	0	0
NM_008642	Mttp	0.1036301	0	0	0	0	0	0	0	1	0	0	1	1	1	0	0	0	0	0	0	0	0	0	-0.107403185	-0.184555963	-0.204276889	-0.555790625	-0.668667667	0.9707546	-0.797825235	0.636760398	-0.148015426	0.028163753	-0.678012273	-0.459750824	turquoise	FALSE	-10.91251905	-36.53089	0	-14.38738	ICP	None	0	0	1	0	0
NM_008644	Muc10	0.008242825	0	1	0	0	0	0	0	0	0	0	0	0	0	0	0	0	0	0	0	0	0	0	-0.083305779	-0.166138223	-0.201291423	-0.577354323	-0.655917249	0.992008078	-0.764885559	0.562365002	-0.252730283	-0.061059385	-0.709711538	-0.54029441	turquoise	FALSE	-9.791584836	-31.98739	0	-29.9236	LCP	None	0	0	1	0	0
NM_008650	Mut	0.04208234	0	0	0	0	0	0	0	0	0	0	0	1	1	1	0	1	0	0	0	0	0	0	-0.118117044	-0.123959244	-0.158849953	-0.473388418	-0.543786001	0.800824155	-0.613536167	0.457927084	-0.200689224	-0.066230611	-0.563808034	-0.429225743	turquoise	FALSE	-6.406942762	-17.93097	0	-3.773716	ICP	None	0	0	1	0	0
NM_008652	Mybl2	228.8876	0	1	0	0	0	0	1	1	1	1	1	1	0	1	1	1	1	1	0	1	1	1	0.126157736	0.451920265	-0.046268438	0.091823299	0.445250685	-0.676772002	0.894622364	-0.797320582	-0.387562582	-0.545995903	0.429113858	-0.024216424	black	TRUE	16.51044019	-57.0117	1	21.20104	HCP	K4	1	0	0	0	1
NM_008653	Mybpc3	73.31193	0	0	0	0	0	0	0	1	0	0	0	1	0	0	1	1	1	0	0	1	0	0	-0.025663004	0.205794919	0.120638003	0.445624026	0.509816569	-0.771359027	0.579036143	-0.365854094	0.286322141	0.020336609	0.437947281	0.387505025	black	FALSE	5.85654775	-15.70482	0	14.09515	ICP	None	0	0	1	0	0
NM_008654	Myd116	22.21991	0	0	0	0	0	0	0	1	1	1	1	0	1	1	1	0	0	1	0	1	1	0	0.006209976	0.262797213	0.286134689	0.523523213	0.627698595	-0.805609248	0.696902139	-0.620614445	-0.009121909	-0.139202226	0.552889762	0.305541294	black	FALSE	8.013208068	-24.59916	0	13.53043	HCP	K4	1	0	1	0	0
NM_008656	Myf5	0.06586553	1	0	0	0	0	0	0	1	0	0	0	0	0	0	0	0	0	0	0	0	0	0	-0.042248807	-0.168684174	-0.226870386	-0.566029495	-0.644965767	0.943813475	-0.714745676	0.532205791	-0.234023579	-0.052804299	-0.694133001	-0.523956964	turquoise	FALSE	-8.427330322	-26.33036	1	-11.52828	ICP	None	0	0	1	0	0
NM_008657	Myf6	0.1296653	0	0	0	0	0	0	0	1	0	0	0	0	0	0	0	0	0	0	0	0	0	0	-0.053178657	-0.152710078	-0.183269013	-0.477090898	-0.548973051	0.826691749	-0.628611652	0.486707737	-0.184869494	-0.032409167	-0.59423922	-0.435472472	turquoise	FALSE	-6.665212158	-18.99028	1	-4.325376	ICP	None	0	0	1	0	0
NM_008663	Myo7a	0.5588616	0	0	0	0	0	0	0	1	0	0	1	0	0	0	0	0	0	0	0	1	0	0	-0.021990971	0.009749593	-0.20164057	-0.504363968	-0.44487935	0.622838106	-0.382480814	0.284908493	-0.266353655	-0.143069827	-0.451645322	-0.391969351	turquoise	FALSE	-3.413574038	-6.826674	0	-3.375017	LCP	None	0	0	1	0	0
NM_008664	Myom2	0.01710637	0	0	0	0	0	0	0	0	1	0	0	0	0	0	0	0	0	0	0	0	0	0	-0.067041681	-0.15524057	-0.193722578	-0.554553677	-0.629466688	0.953105095	-0.736296783	0.550614638	-0.241402236	-0.041789195	-0.676863268	-0.515075917	turquoise	FALSE	-8.972999941	-28.60483	0	-9.119151	LCP	None	0	0	1	0	0
NM_008667	Nab1	23.39299	0	0	0	0	0	0	0	0	0	0	0	0	0	0	0	0	0	0	1	0	0	0	-0.021425918	0.124534259	0.291701728	0.539689148	0.555970844	-0.777899509	0.497774708	-0.295268672	0.390544897	0.240103204	0.642836102	0.601925511	cyan	FALSE	4.732762882	-11.36184	1	14.74273	HCP	K4	1	0	0	0	0
NM_008668	Nab2	1.463175	0	1	1	0	0	0	0	0	0	0	0	1	0	1	0	1	1	1	0	1	0	1	-0.341963034	0.086232378	-0.094684007	0.12333951	-0.106520997	-0.118008695	-0.193276556	0.516012699	0.768261769	0.473958629	0.127647328	0.507513212	blue	FALSE	-1.624429025	-2.217224	1	3.363242	HCP	K4andK27	1	1	1	0	1
NM_008669	Naga	0.492009	0	0	0	0	0	0	0	0	0	0	0	0	0	1	0	1	1	0	0	0	0	0	-0.27227125	0.023887621	0.140073148	-0.052048064	-0.057177172	0.567519457	-0.465370892	0.359345197	-0.060291461	-0.036134976	-0.53211982	-0.331376967	turquoise	FALSE	-4.335643769	-9.919203	0	-2.410283	HCP	K4	1	0	0	0	0
NM_008672	Nap1l4	0.6294448	0	0	0	0	0	0	0	0	0	0	0	1	1	0	1	1	1	1	0	1	0	1	-0.219004658	-0.173024909	-0.219984975	-0.368319046	-0.60509894	0.579371188	-0.665288526	0.736071564	0.352265231	0.434134671	-0.176449713	0.146223205	midnightblue	FALSE	-7.34825882	-21.82155	0	-3.136161	HCP	K4	1	0	1	0	0
NM_008673	Nat1	0.0371776	0	0	0	0	0	0	0	0	0	0	0	0	0	0	0	0	0	0	0	1	0	0	-0.109511443	-0.157293603	-0.183645752	-0.56187617	-0.6427164	0.982880064	-0.770327948	0.562615792	-0.247951102	-0.065871976	-0.703313774	-0.531869242	turquoise	FALSE	-9.962060438	-32.68574	0	-20.02937	ICP	None	0	0	0	0	0
NM_008674	Nat3	0.2386106	0	0	0	0	0	0	0	0	0	0	0	0	0	0	0	0	0	0	0	0	0	0	-0.133245925	-0.108545245	-0.152269792	-0.413137789	-0.493094392	0.703770815	-0.617490243	0.514884933	-0.050989981	0.063528542	-0.490332205	-0.294871747	turquoise	FALSE	-6.473549339	-18.2034	0	-3.382534	ICP	None	0	0	1	0	0
NM_008675	Nbl1	0.03668043	0	0	0	0	0	0	0	0	0	0	0	0	0	1	1	0	0	0	1	0	0	0	-0.109720776	-0.170871524	-0.107840006	-0.473556037	-0.579099809	0.953514113	-0.791624644	0.618888058	-0.13325564	0.04098196	-0.67755182	-0.454908063	turquoise	FALSE	-10.68383252	-35.6138	0	-9.089148	HCP	K4andK27	1	1	0	0	0
NM_008676	Nbr1	0.2764605	0	0	0	0	0	0	1	1	1	0	1	0	0	0	0	1	0	1	0	0	1	0	-0.115798831	-0.122752548	-0.237989615	-0.619892801	-0.722229736	0.953472945	-0.779651572	0.672665933	-0.101118253	0.111801133	-0.508199063	-0.31512396	turquoise	TRUE	-10.26673957	-33.92767	0	-16.41156	HCP	K4	1	0	0	0	0
NM_008677	Ncf4	0.4756767	0	0	0	0	0	0	0	0	0	0	0	0	0	0	0	0	0	0	0	1	0	0	-0.328013494	0.105081183	-0.11152421	-0.421926296	-0.481714949	0.822062842	-0.630014071	0.452220983	-0.254706599	-0.156651154	-0.58687158	-0.462562091	turquoise	FALSE	-6.689850695	-19.09173	0	-7.145218	LCP	None	0	0	1	0	0
NM_008683	Nedd8	4.789804	0	0	0	0	1	0	1	0	0	0	1	0	0	0	0	0	0	1	0	0	0	0	0.252883007	0.169310738	-0.003072278	0.28645636	0.475370545	-0.788257093	0.802768824	-0.665470716	-0.079374357	-0.271789383	0.427083071	0.146679941	black	FALSE	11.10164034	-37.28514	1	12.67942	HCP	K4	1	0	1	0	0
NM_008687	Nfib	0.05875183	1	0	1	0	0	1	1	0	0	1	0	1	1	0	1	1	1	1	0	0	0	1	-0.297728263	-0.075241506	-0.170087836	-0.182262733	-0.437492435	0.356854358	-0.579778332	0.825065286	0.690537285	0.560872699	-0.092425674	0.345226718	midnightblue	FALSE	-5.867851838	-15.75002	1	-5.78916	HCP	K4	1	0	0	0	0
NM_008688	Nfic	0.06982646	0	0	1	1	0	1	0	0	0	0	0	1	1	1	1	0	0	0	0	0	0	0	-0.162957046	-0.166303915	-0.175572878	-0.518842884	-0.640772637	0.939943232	-0.793956545	0.658662683	-0.080210016	0.059248289	-0.645268276	-0.404022494	turquoise	FALSE	-10.76876297	-35.95502639	1	-9.760750929	HCP	K4	1	0	1	0	0
NM_008689	Nfkb1	2.715856	0	0	0	0	0	0	0	0	0	0	1	0	0	1	1	0	1	0	0	0	0	0	0.02375815	0.420155444	-0.295020684	0.046503607	0.189874755	-0.646612765	0.695826904	-0.4313767	0.038388773	-0.171264813	0.472966281	0.274825169	black	FALSE	7.989222439	-24.49885	1	9.84619	HCP	K4	1	0	0	0	0
NM_008690	Nfkbie	0.1412793	0	0	0	0	0	0	0	1	0	1	1	1	0	0	1	0	0	1	0	1	0	0	-0.10137078	-0.179466812	-0.148262871	-0.496712123	-0.577656065	0.926494938	-0.72441479	0.490093709	-0.285284853	-0.109237271	-0.712798588	-0.564065118	turquoise	FALSE	-8.665486345	-27.32439	1	-10.4027	HCP	K4	1	0	0	0	0
NM_008694	Ngp	2.717493	0	0	0	0	0	0	0	0	0	0	1	0	1	0	1	0	0	0	0	1	0	0	-0.022803469	0.256541401	0.296801407	0.461803558	0.609139025	-0.722391004	0.604720289	-0.523227776	0.026400527	-0.102661541	0.452521659	0.279141024	salmon	FALSE	6.2611926	-17.33689	0	11.59176	LCP	None	0	0	1	0	0
NM_008695	Nid2	12.31049	0	0	0	0	0	0	1	1	1	0	0	0	1	1	1	1	1	1	0	0	0	1	0.061944105	0.356726734	-0.219809002	0.123330448	0.242924327	-0.767278911	0.743701014	-0.445046989	0.134379114	-0.093220276	0.6071241	0.411682342	black	FALSE	9.173675554	-29.43797	0	15.59626	HCP	K4	1	0	0	0	0
NM_008698	Nipsnap1	0.4329936	0	0	0	0	0	0	0	0	0	0	1	1	1	0	1	0	1	1	0	1	0	1	0.019474337	-0.090071466	-0.386938564	-0.676445669	-0.636779347	0.829923848	-0.478633902	0.354712773	-0.355847608	-0.266146908	-0.685805919	-0.616160482	turquoise	FALSE	-4.495274216	-10.49211	0	-8.834551	HCP	K4	1	0	1	0	0
NM_008704	Nme1	457.2302	0	0	0	0	0	0	0	0	0	0	1	1	1	1	1	1	1	1	0	1	0	1	0.231655951	0.190129125	0.021469594	0.353296084	0.525289575	-0.896919949	0.861565973	-0.76371602	-0.105336971	-0.261627321	0.541301515	0.205230943	black	FALSE	13.99530452	-48.29719	0	19.61808	HCP	K4	1	0	1	0	0
NM_008707	Nmt1	56.97426	0	0	0	0	0	0	0	0	0	0	0	1	1	0	0	0	0	1	0	1	0	1	0.348205868	0.073167251	0.053085887	0.35765968	0.527747341	-0.907974239	0.858624697	-0.737643646	-0.051859719	-0.138336463	0.629096196	0.310909444	black	FALSE	13.81259273	-47.63284	0	20.88994	HCP	K4	1	0	1	0	0
NM_008708	Nmt2	23.47794	0	0	0	0	0	0	0	0	0	0	0	1	1	1	1	1	1	1	0	0	0	1	0.200608854	-0.049099467	0.312167366	0.494562948	0.602960744	-0.736627219	0.534431041	-0.39060007	0.236743107	0.246572645	0.707065091	0.560293484	cyan	FALSE	5.214112949	-13.18114	0	8.834946	HCP	K4	1	0	0	0	0
NM_008710	Nnt	5.221696	0	0	0	0	0	0	0	0	0	0	0	0	1	0	1	1	0	0	0	0	0	0	-0.691871245	0.946205052	-0.207920234	-0.16832883	-0.016318434	-0.168478643	0.300794323	-0.172493686	-0.160486228	-0.442170191	0.120815288	-0.001180088	green	FALSE	2.60086196	-4.474173	0	11.88206	HCP	K4	1	0	0	0	0
NM_008711	Nog	0.2911621	0	0	1	1	0	0	0	0	0	0	0	0	0	0	0	0	0	0	1	1	0	0	-0.266789016	-0.151573953	0.019422634	-0.086834753	-0.268187518	0.602231476	-0.647143831	0.586167306	0.182702353	0.232836399	-0.479484556	-0.1584368	turquoise	FALSE	-6.999880938	-20.37316	0	-3.907593	HCP	K4andK27	1	1	0	0	0
NM_008714	Notch1	9.875532	0	0	0	0	0	0	0	1	1	0	1	0	1	1	1	1	1	1	0	0	0	1	0.070627001	0.24089294	-0.025528659	0.241193331	0.412090625	-0.676027023	0.665797376	-0.427033289	0.126986826	-0.171303618	0.302606317	0.204477105	black	FALSE	7.358351345	-21.86361	1	13.51794	HCP	K4	1	0	0	0	0
NM_008716	Notch3	21.58265	0	0	0	0	0	0	0	0	0	0	0	0	1	1	1	0	0	0	0	1	0	0	0.248089833	-0.076585299	-0.016990673	0.403564481	0.474317274	-0.7153741	0.59764915	-0.370968724	0.29171663	0.025055177	0.286948204	0.264279212	black	FALSE	6.146920473	-16.87326	1	22.26132	HCP	K4	1	0	1	0	0
NM_008717	Zfml	28.77172	1	1	0	0	0	0	0	1	1	1	1	1	1	0	0	0	1	1	0	1	1	1	-0.102922559	0.052724316	-0.078110359	0.142016549	0.002871144	-0.402306089	0.077566929	0.278226596	0.707993354	0.698716855	0.698753331	0.876852608	red	FALSE	0.64156623	-0.6475782	1	9.819481	HCP	K4	1	0	0	0	0
NM_008718	Npas1	0.1904006	0	0	1	0	0	0	0	0	0	0	1	0	0	0	0	1	0	0	1	0	0	0	0.013406546	-0.166658375	-0.099335605	-0.382688398	-0.385725333	0.739763277	-0.531575445	0.375315677	-0.229310326	-0.065639471	-0.576884938	-0.467288619	turquoise	FALSE	-5.175238199	-13.03167	1	-4.720997	HCP	K4andK27	1	1	0	0	0
NM_008720	Npc1	17.3697	0	0	0	0	0	0	1	0	1	0	0	0	0	1	1	1	0	1	0	1	0	0	-0.123351912	0.071362474	0.22517197	0.52317014	0.468491776	-0.69316883	0.323577213	-0.024297697	0.65747675	0.47555414	0.582395455	0.749722261	red	FALSE	2.8199969	-5.069268	0	21.45248	HCP	K4	1	0	0	0	0
NM_008721	Npdc1	2.0945	0	0	0	0	0	0	0	0	0	0	0	1	0	0	0	1	1	0	0	1	0	0	0.005736168	0.175322177	0.221231094	0.549844363	0.650193438	-0.693197129	0.610112224	-0.552661696	0.009699428	-0.195487093	0.266431982	0.132989142	salmon	FALSE	6.349891425	-17.69808	0	8.272073	HCP	K4	1	0	0	0	0
NM_008723	Npm3 /// Npm3-ps1	19.56691	0	0	0	0	0	0	1	1	0	0	0	1	0	1	0	1	1	1	0	1	0	1	0.344667953	0.188935607	-0.00821702	0.23875173	0.537249081	-0.788734445	0.939105057	-0.882936244	-0.343111845	-0.509658032	0.320692056	-0.077524457	black	FALSE	22.53602687	-74.91517	0	21.44083	HCP	K4	1	0	0	0	0
NM_008726	Nppb	0.1813909	0	0	0	0	0	0	0	1	0	1	1	0	1	1	0	0	0	1	0	0	0	0	-0.180525369	-0.194669361	0.26750026	-0.170337154	-0.279697807	0.853520714	-0.788682667	0.47482951	-0.213241852	0.019176199	-0.644404386	-0.460126359	turquoise	TRUE	-10.57846232	-35.18944	0	-12.56572	LCP	K4	1	0	1	0	0
NM_008727	Npr1	22.9301	0	0	0	0	0	0	0	0	0	0	0	1	1	0	1	0	0	0	1	1	0	0	0.172659343	0.098163805	0.142634211	0.473266765	0.569107486	-0.853362964	0.704400046	-0.510238712	0.193840713	0.043165379	0.61646718	0.445871964	black	FALSE	8.183439624	-25.31103	0	14.57216	HCP	K4andK27	1	1	0	0	0
NM_008730	Nptx1	0.06944167	0	0	1	1	1	1	0	1	0	0	1	0	0	0	0	1	0	0	1	0	0	0	-0.130673586	-0.151118312	-0.173989241	-0.547009271	-0.63662646	0.975054811	-0.771059723	0.573321307	-0.217044501	-0.05168406	-0.694230434	-0.508025964	turquoise	FALSE	-9.985383957	-32.7811	0	-12.38037	HCP	K4andK27	1	1	0	0	0
NM_008732	Slc11a2	0.04142188	0	0	0	0	0	0	0	0	0	0	1	0	1	0	0	0	1	1	0	0	0	1	-0.084370155	-0.175015925	-0.182095072	-0.5642131	-0.643610246	0.992828975	-0.770236783	0.559406972	-0.254538443	-0.064325827	-0.71447411	-0.544421275	turquoise	TRUE	-9.959161608	-32.67389	0	-32.56045	HCP	K4	1	0	1	0	0
NM_008733	Nrap	0.06455632	0	0	0	0	0	0	1	0	0	0	0	0	0	0	0	0	0	0	0	0	0	0	-0.0868828	-0.150264353	-0.206252871	-0.585647446	-0.660056844	0.991076105	-0.759425034	0.56661382	-0.250059234	-0.059574208	-0.703136907	-0.53468887	turquoise	FALSE	-9.62562117	-31.30529853	0	-24.59536665	ICP	None	0	0	1	0	0
NM_008736	Nrl	0.3457521	0	0	0	0	0	0	0	1	1	0	1	1	1	0	1	0	0	0	0	1	0	0	-0.17058718	-0.122637836	0.018267307	-0.268005608	-0.392717331	0.690648674	-0.651639141	0.482451954	-0.070047817	0.101193476	-0.407728301	-0.239337473	turquoise	FALSE	-7.084176282	-20.72292	1	-4.401653	ICP	None	0	0	1	0	0
NM_008737	Nrp1	0.2214022	0	0	1	1	1	1	0	0	0	0	0	0	0	0	1	1	0	0	1	1	0	0	-0.339699995	-0.05529143	-0.095841253	0.039476832	-0.260733014	0.050049528	-0.452941937	0.785799983	0.933063698	0.760034336	0.161498681	0.653553531	blue	FALSE	-4.189441673	-9.403331	0	-11.12967	HCP	K4andK27	1	1	0	0	0
NM_008738	Nrtn	6.203521	0	0	0	0	0	0	0	0	0	0	1	1	0	1	1	1	0	0	0	1	0	0	0.141985551	0.249586668	0.135796501	0.326881707	0.639389586	-0.686406357	0.788345242	-0.715594668	-0.213888643	-0.41395573	0.235395795	-0.032282303	black	FALSE	10.56650123	-35.1412	0	26.50223	HCP	K4	1	0	0	0	0
NM_008739	Acd /// Nsd1	48.99295	0	1	0	0	0	0	1	0	0	0	1	1	1	1	0	0	1	1	0	0	0	1	0.042787797	0.192729784	0.274814959	0.60928953	0.757142715	-0.881686284	0.729956401	-0.569623729	0.164924966	-0.091132969	0.451978504	0.315216084	salmon	FALSE	8.806774073	-27.91319	1	14.06192	HCP	K4	1	0	1	0	0
NM_008740	Nsf	11.48015	0	0	0	0	0	0	1	0	1	0	0	1	1	0	0	0	0	1	0	0	0	1	-0.566976417	0.812582306	-0.153723809	-0.158225545	0.015554872	-0.135636099	0.287930284	-0.184604745	-0.195070965	-0.420957224	0.070006887	-0.055292494	green	FALSE	2.479330179	-4.15748	0	4.120552	HCP	K4	1	0	0	0	0
NM_008741	Nsg2	0.6193873	0	1	0	0	0	0	0	0	1	0	0	0	0	0	0	1	0	0	0	0	0	0	-0.329945011	0.085458626	-0.114335935	-0.38747559	-0.477317934	0.643815389	-0.615593141	0.621945423	0.126476304	0.153989663	-0.352801509	-0.099670137	turquoise	FALSE	-6.441494857	-18.07222	0	-4.443449	ICP	None	0	0	1	0	0
NM_008742	Ntf3	0.03491793	0	0	1	1	1	1	0	0	0	0	0	0	0	0	0	1	0	0	1	1	0	0	-0.092290104	-0.176175715	-0.217136172	-0.580967239	-0.672679998	0.981117574	-0.774031097	0.595716737	-0.197183815	-0.027408746	-0.69898992	-0.503013329	turquoise	FALSE	-10.08109976	-33.17194	1	-18.35838	HCP	K4andK27	1	1	0	0	0
NM_008744	Ntn1	0.08414722	1	1	0	0	0	0	1	1	1	1	1	0	1	1	1	0	0	0	1	0	1	0	-0.104730679	-0.133499043	-0.227651854	-0.608080407	-0.672328404	0.988147388	-0.746611893	0.554216343	-0.26557017	-0.086489075	-0.699665348	-0.541514902	turquoise	FALSE	-9.254608252	-29.77333	0	-39.90571	HCP	K4andK27	1	1	0	0	1
NM_008746	Ntrk3	0.2471927	0	0	1	1	1	1	0	0	0	0	0	0	0	0	0	1	0	0	1	1	0	0	-0.115545491	-0.127186099	-0.167376436	-0.548316813	-0.619455221	0.953863754	-0.749794838	0.561342557	-0.229985663	-0.050626512	-0.685027897	-0.511514837	turquoise	FALSE	-9.3444814	-30.1452733	0	-16.13182976	HCP	K4andK27	1	1	0	0	0
NM_008747	Ntsr2	0.3658428	0	0	1	0	0	0	0	0	0	0	0	0	1	0	0	0	0	0	1	0	0	0	-0.083638024	-0.075967405	-0.138916879	-0.405665342	-0.446879613	0.736085399	-0.540981437	0.369413686	-0.250132396	-0.110269019	-0.567937617	-0.468865174	turquoise	FALSE	-5.304237858	-13.52921	0	-3.264672	HCP	K4andK27	1	1	1	0	0
NM_008748	Dusp8	9.538209	0	0	0	0	0	0	0	0	0	0	0	0	0	0	0	0	0	0	0	1	0	0	-0.160684356	-0.11734558	0.929522756	0.7268294	0.705037462	-0.266630806	-0.083389754	-0.049872574	0.2302953	0.301582752	0.210323474	0.302371413	brown	FALSE	-0.690052975	-0.7082419	0	7.613414	ICP	K27	0	1	0	0	0
NM_008749	Nucb1	13.03008	0	0	0	0	0	0	0	1	1	1	1	1	1	1	0	0	1	1	0	1	1	1	-0.110757706	0.105722651	0.25682857	0.613031127	0.57449358	-0.775275091	0.425616374	-0.189546484	0.535888374	0.262023847	0.472412046	0.567115655	magenta	FALSE	3.878559172	-8.336689	0	18.04142	HCP	K4	1	0	1	0	0
NM_008750	Nxn	4.796289	0	0	1	1	0	1	0	0	0	1	0	0	0	0	0	0	1	0	0	1	0	0	-0.197884563	0.062441457	-0.047215116	0.259220692	0.103687977	-0.466607308	0.084228376	0.316456869	0.85114763	0.540047931	0.398456167	0.712484004	blue	FALSE	0.697041939	-0.7171269	0	10.88296	HCP	K4	1	0	1	0	0
NM_008752	Nxph2	2.361213	0	0	0	0	0	0	0	0	0	0	0	0	0	0	0	0	0	0	0	1	0	0	-0.243506069	0.484402841	-0.207782164	-0.170452674	-0.065860432	-0.125842332	0.27611911	-0.13341233	-0.099761689	-0.257065546	0.165350339	0.029557248	grey	FALSE	2.369036537	-3.878547	0	3.760947	HCP	K4andK27	1	1	0	0	0
NM_008753	Oaz1	12.03396	0	0	0	0	0	0	0	0	0	0	0	0	0	0	0	0	0	0	0	0	0	0	0.104528046	0.217889344	0.11908535	0.51230323	0.649277707	-0.926476095	0.831606103	-0.729737438	-0.013312948	-0.224385777	0.47205951	0.237119579	black	FALSE	12.3478945	-42.15381	0	19.29536	HCP	K4	1	0	0	0	0
NM_008756	Ocln	0.8667964	0	0	1	1	1	1	0	0	0	0	0	0	0	0	1	0	0	1	1	0	0	0	0.283737125	-0.152642856	-0.228721347	-0.219302618	-0.100784717	-0.020319381	0.109379436	-0.031146628	-0.029759223	0.116692656	0.081395173	0.070099303	grey	FALSE	0.907410332	-1.001319	0	-0.855961	HCP	K4andK27	1	1	0	0	0
NM_008757	Odf1	0.1713687	0	1	0	0	0	0	0	0	0	0	0	0	0	0	0	0	0	0	0	0	0	0	-0.120958445	-0.113553894	-0.152108253	-0.478791029	-0.589460689	0.876910813	-0.71344463	0.561057177	-0.158977963	0.079923144	-0.539200786	-0.354404086	turquoise	FALSE	-8.396057735	-26.19972	0	-11.20945	ICP	None	0	0	1	0	0
NM_008763	Olfr16	1.81827	0	0	0	0	0	0	0	0	0	0	0	0	0	0	0	0	0	0	0	0	0	0	-0.125350493	0.270981318	0.360045535	0.436686821	0.532769034	-0.500574336	0.419297546	-0.412120562	-0.040840508	-0.208204685	0.24501406	0.10348212	salmon	FALSE	3.808581208	-8.102633	0	6.033559	LCP	None	0	0	1	0	0
NM_008766	Slc22a6	0.4488449	0	0	0	0	0	0	0	0	0	0	0	0	0	0	0	0	0	0	0	1	0	0	-0.224321434	0.060294537	0.00494084	-0.30613869	-0.323471331	0.655690364	-0.504662417	0.356729709	-0.203288941	-0.084566016	-0.428839626	-0.337561083	turquoise	FALSE	-4.820424029	-11.68779	0	-2.209332	LCP	None	0	0	1	0	0
NM_008769	Otc	0.03544458	0	0	0	0	0	0	0	0	0	0	0	0	0	0	0	0	0	0	0	0	0	0	-0.108324699	-0.160787369	-0.183626876	-0.562314825	-0.63986838	0.976551704	-0.752970482	0.552918554	-0.250517662	-0.070800931	-0.700699106	-0.53249478	turquoise	FALSE	-9.435625164	-30.52194	0	-15.56375	LCP	None	0	0	1	0	0
NM_008770	Cldn11	0.0213249	0	0	0	0	0	0	0	0	0	0	0	0	0	0	0	0	0	0	0	1	0	0	-0.078027646	-0.152038658	-0.196815073	-0.563894281	-0.641575296	0.974985249	-0.752892825	0.568181637	-0.234044437	-0.038350191	-0.693142669	-0.520202318	turquoise	FALSE	-9.433378396	-30.51266	0	-12.34142	HCP	K4andK27	1	1	1	0	0
NM_008771	P2rx1	0.1764903	0	0	0	0	0	0	0	0	0	0	1	0	0	0	1	0	1	0	0	1	0	0	-0.092339275	-0.149182682	-0.177207243	-0.550039533	-0.615994491	0.96476268	-0.739495183	0.537360369	-0.264177172	-0.086341641	-0.717475198	-0.551379262	turquoise	FALSE	-9.058792493	-28.96128	0	-16.85468	LCP	K4	1	0	1	0	0
NM_008773	P2ry2	0.0169333	0	0	0	0	0	0	0	0	0	0	1	0	1	1	1	0	0	0	0	0	0	0	-0.071311932	-0.156746616	-0.199396149	-0.564933612	-0.639890146	0.966317836	-0.745633474	0.558958939	-0.241981074	-0.044524515	-0.689093106	-0.521884814	turquoise	FALSE	-9.22727242	-29.6601	0	-10.92594	HCP	K4andK27	1	1	1	0	0
NM_008774	Pabpc1	303.7632	0	0	0	0	0	0	0	0	0	0	1	1	1	1	1	1	1	1	0	0	0	1	0.305242012	-0.030511634	0.121031995	0.448487877	0.560151364	-0.871381985	0.702097052	-0.482883195	0.251669465	0.17455822	0.691597126	0.537547211	black	FALSE	8.130589705	-25.09004	0	19.61987	HCP	K4	1	0	0	0	0
NM_008776	Pafah1b3	1.947903	0	0	0	0	0	0	0	0	0	0	1	0	0	1	0	1	0	1	0	1	0	0	-0.019670886	0.252661887	0.033927369	0.336213277	0.525331807	-0.570353322	0.604075676	-0.433836434	0.047836819	-0.250721376	0.097125047	0.037698736	black	FALSE	6.2506803	-17.29416	0	7.234575	HCP	K4	1	0	0	0	0
NM_008777	Pah	0.03168502	0	0	0	0	0	0	0	0	0	0	0	0	0	0	0	0	0	0	0	0	0	0	-0.10151075	-0.16341476	-0.202252831	-0.574705361	-0.652563345	0.984237452	-0.759249584	0.558717351	-0.255865753	-0.07096921	-0.707171855	-0.540667671	turquoise	FALSE	-9.620369826	-31.28368	0	-26.97429	LCP	None	0	0	1	0	0
NM_008780	Pax1	0.1523545	0	1	1	1	1	1	0	0	0	0	0	0	0	0	1	0	0	0	0	1	0	0	-0.123448234	-0.178999674	-0.110301976	-0.369257125	-0.512725279	0.852382159	-0.707441984	0.4659622	-0.228372424	-0.031227266	-0.641905877	-0.470294009	turquoise	FALSE	-8.254035018	-25.60618	1	-7.590478	HCP	K4andK27	1	1	0	0	0
NM_008781	Pax3	0.08529329	0	0	0	0	0	0	0	1	0	1	0	0	0	0	0	0	0	0	1	0	0	0	-0.073464871	-0.175291381	-0.187965306	-0.56269281	-0.642287873	0.981318312	-0.765879999	0.58220065	-0.21964909	-0.02562952	-0.694989867	-0.513173845	turquoise	FALSE	-9.822348335	-32.11359	1	-16.54427	HCP	K4andK27	1	1	0	0	0
NM_008783	Pbx1	0.8822172	0	0	0	0	0	0	0	0	0	0	0	0	0	0	0	0	0	0	0	0	0	0	-0.307683264	-0.064631068	-0.075567861	0.12725748	-0.178705119	-0.070376085	-0.364214958	0.716697282	0.967868646	0.801947211	0.258636358	0.737717008	blue	FALSE	-3.224895736	-6.24613154	1	-1.032239843	ICP	K4	1	0	1	0	0
NM_008790	Pcp2	0.1616098	0	0	0	0	0	0	0	0	0	0	1	1	0	1	0	0	0	0	0	1	0	0	-0.078690203	-0.117126708	-0.145181853	-0.503552898	-0.557062276	0.911940818	-0.691450701	0.500986324	-0.24912294	-0.073324666	-0.665179234	-0.517852811	turquoise	FALSE	-7.892665972	-24.09506	0	-8.203989	LCP	None	0	0	1	0	0
NM_008792	Pcsk2	8.111887	0	0	0	0	0	0	0	0	0	0	0	0	0	0	0	0	0	0	0	0	0	0	-0.721617156	0.967520438	-0.125122737	-0.195211985	-0.013989698	-0.071100685	0.240222018	-0.126330781	-0.204366011	-0.451546472	0.104347593	-0.022409153	green	FALSE	2.040676661	-3.097371	0	13.10179	HCP	K4andK27	1	1	0	0	0
NM_008794	Pcsk7	1.605421	0	0	0	0	0	0	0	0	0	0	0	0	0	0	1	0	0	1	0	1	0	0	-0.044560949	0.061211047	0.554806933	0.713186129	0.70615142	-0.593837291	0.354676146	-0.45444512	0.021226476	-0.04324899	0.294030961	0.188077	magenta	FALSE	3.128094289	-5.95601	0	8.71624	HCP	K4	1	0	0	0	0
NM_008795	Pctk3	2.907731	1	0	0	0	0	0	0	0	0	0	1	0	0	1	1	1	1	1	0	1	0	0	-0.198993926	0.343652761	0.245620569	0.39811	0.529319265	-0.375749793	0.371865336	-0.356343308	-0.081527669	-0.162933409	0.20724964	0.089070748	salmon	FALSE	3.303376171	-6.485227	0	6.851227	HCP	K4	1	0	0	0	0
NM_008796	Pctp	0.3075927	0	0	0	0	0	0	0	0	0	0	0	0	1	0	0	1	0	1	0	0	0	0	-0.024558797	-0.374943556	0.133286678	-0.133763243	-0.231902305	0.762568402	-0.705406816	0.437806494	-0.135888069	0.048917309	-0.704406589	-0.470704631	turquoise	FALSE	-8.206703896	-25.4083	0	-11.85121	HCP	K4	1	0	1	0	0
NM_008798	Pdcd1	0.7273445	0	0	0	0	0	0	0	0	0	0	0	0	0	0	0	0	0	0	0	0	0	0	-0.115743483	-0.051908642	0.415829486	0.198531949	0.213054242	0.153214254	-0.212498721	0.03714096	-0.087884223	-0.013715284	-0.110322343	-0.108345003	grey	FALSE	-1.79326511	-2.559062	0	-1.231302	LCP	None	0	0	1	0	0
NM_008799	Pdcd2	3.397887	0	0	0	0	0	0	0	1	0	0	1	1	1	0	0	1	1	1	0	1	0	1	0.37382982	0.133048419	-0.177766877	0.090381373	0.36248659	-0.739300517	0.885501702	-0.698410897	-0.161236251	-0.351705314	0.370758317	0.046949815	black	FALSE	15.71559677	-54.34356	0	13.93144	HCP	K4	1	0	1	0	0
NM_008801	Pde6d	0.3845853	0	0	0	0	0	0	1	1	0	1	1	0	1	1	0	0	1	0	0	0	1	0	-0.259783968	-0.188887324	0.015982477	-0.204451934	-0.429565688	0.813828556	-0.796663158	0.535512711	-0.088555219	0.054375767	-0.646039978	-0.378231983	turquoise	FALSE	-10.86895576	-36.35661	0	-9.389617	HCP	K4	1	0	1	0	0
NM_008804	Pde9a	0.8000861	0	1	0	0	0	0	0	1	0	1	1	0	0	0	0	1	1	0	0	1	0	0	-0.124195442	0.285012319	-0.327278072	-0.569095387	-0.458536276	0.461238422	-0.151048165	0.160231192	-0.296620949	-0.28970355	-0.312653142	-0.342790472	grey	FALSE	-1.260032178	-1.551334	0	-1.094648	HCP	K4	1	0	0	0	0
NM_008808	Pdgfa	5.23288	0	0	0	0	0	0	1	1	1	0	0	0	1	1	1	1	1	1	0	1	0	1	0.279357256	-0.126127955	0.510344066	0.66191121	0.791422297	-0.64443348	0.534142492	-0.589195874	-0.062943684	-0.109385422	0.312473003	0.097704275	salmon	FALSE	5.210173496	-13.16597	0	8.962958	HCP	K4	1	0	0	0	0
NM_008809	Pdgfrb	0.02679271	0	0	0	0	0	0	0	1	0	0	1	0	0	0	1	0	1	0	0	1	0	0	-0.058880046	-0.149851412	-0.171872911	-0.5113802	-0.591458859	0.923519014	-0.713588894	0.544987535	-0.208928573	-0.005510143	-0.651252114	-0.481127132	turquoise	FALSE	-8.39951659	-26.21417	0	-6.551351	LCP	None	0	0	1	0	0
NM_008812	Padi2	1.271723	0	0	0	0	0	0	0	0	0	0	1	0	0	1	0	1	0	0	0	1	0	0	-0.095195416	0.342334761	0.002686271	-0.077286345	0.177753725	-0.04104036	0.27058639	-0.251424026	-0.301242015	-0.338519179	-0.040985459	-0.18279698	grey	FALSE	2.317775534	-3.751699	0	2.382495	HCP	K4	1	0	0	0	0
NM_008813	Enpp1	1.274122	0	0	1	1	0	1	0	0	0	0	1	0	0	0	0	0	0	0	1	0	0	0	-0.273965986	0.006019173	-0.013285653	0.146590533	-0.06715435	-0.134265629	-0.22595273	0.558263636	0.81678703	0.674310497	0.303910074	0.682715749	blue	FALSE	-1.912720202	-2.813471	0	0.9639205	HCP	K4andK27	1	1	1	0	0
NM_008819	Pemt	6.572731	0	0	0	0	0	0	0	0	0	0	1	1	1	0	0	0	1	0	0	0	0	1	-0.003016687	0.163111575	0.362941767	0.666591935	0.721100662	-0.817048382	0.611391796	-0.540773416	0.121670887	-0.029112825	0.500637487	0.349994978	salmon	FALSE	6.371145262	-17.78479	0	20.22164	LCP	None	0	0	1	0	0
NM_008822	Pex7	2.080963	0	0	0	0	0	0	1	0	0	0	0	0	0	0	0	0	1	1	0	1	0	0	0.180696542	0.164636982	0.094555141	0.293419549	0.457980459	-0.722285088	0.710226268	-0.631884609	-0.109801131	-0.179186531	0.503346739	0.224549103	black	FALSE	8.31945532	-25.87963	0	9.686111	HCP	K4	1	0	1	0	0
NM_008825	Pfkfb2	0.001462844	0	0	0	0	0	0	0	0	0	0	0	0	0	0	1	0	1	0	0	0	0	0	-0.102694192	-0.169143709	-0.197232988	-0.574260785	-0.655142783	0.984519915	-0.766712613	0.56471272	-0.249655958	-0.066888772	-0.70723487	-0.536320596	turquoise	FALSE	-9.848236742	-32.21973	0	-25.49824	HCP	K4	1	0	1	0	0
NM_008826	Pfkl	413.1182	0	0	0	0	0	0	0	0	0	0	1	1	1	1	1	1	1	1	0	1	0	1	0.235970892	0.23156975	-0.113859854	0.190212704	0.485595853	-0.663433478	0.850463512	-0.696298156	-0.211599135	-0.415868877	0.243924351	-0.036476045	black	TRUE	13.33203024	-45.86512	0	8.839292	HCP	K4	1	0	0	0	0
NM_008827	Pgf	0.6118115	0	0	0	0	0	0	0	0	0	0	0	1	0	0	1	0	0	0	0	0	0	0	-0.106988518	-0.148881415	-0.051534356	0.083722453	-0.126015998	0.068092413	-0.308987288	0.511714826	0.613209843	0.484886468	-0.004271468	0.324335736	blue	FALSE	-2.679071698	-4.683058	0	-1.364359	HCP	K4andK27	1	1	0	0	0
NM_008828	Pgk1	58.58823	0	0	0	0	0	0	0	0	1	0	0	0	0	0	0	0	0	1	0	0	0	0	0.24162373	0.228036654	-0.049441033	0.275772222	0.54351221	-0.767134131	0.882949016	-0.712810218	-0.139331138	-0.31949246	0.402966004	0.10203563	black	FALSE	15.50898114	-53.63715	0	10.94733	HCP	K4	1	0	1	0	0
NM_008829	Pgr	0.0131105	0	0	1	0	1	0	0	0	0	0	0	0	0	0	0	1	0	0	1	0	0	0	-0.091765165	-0.164202141	-0.19900952	-0.577748874	-0.65673732	0.993792075	-0.767969163	0.56409859	-0.251616818	-0.063554872	-0.70973127	-0.538872515	turquoise	FALSE	-9.887535175	-32.38074	1	-37.52353	HCP	K4andK27	1	1	1	0	0
NM_008830	Abcb4	3.890557	0	0	0	0	0	0	0	0	0	0	0	0	1	0	1	0	1	0	0	1	0	0	0.02368556	0.239065895	0.281212277	0.528315436	0.687531889	-0.777688866	0.688350944	-0.632315945	-0.038739398	-0.210268151	0.404072374	0.196627434	black	FALSE	7.825283812	-23.81332	0	11.6213	HCP	K4andK27	1	1	1	0	0
NM_008832	Phka1	0.3550629	0	0	0	0	0	0	0	0	0	0	0	0	0	0	0	0	0	0	0	0	0	0	-0.193107286	-0.160114601	-0.137307412	-0.439746284	-0.604040147	0.874717133	-0.827474988	0.760676247	0.09790242	0.243222106	-0.529790572	-0.211704559	turquoise	FALSE	-12.15227468	-41.40176783	0	-10.15753975	HCP	K4	1	0	0	0	0
NM_008838	Pigf	3.161626	0	0	0	0	0	0	0	0	0	0	0	0	0	0	1	0	0	1	0	0	0	0	0.260845853	0.04629102	0.056361479	0.355285624	0.423499567	-0.792253358	0.645740911	-0.50114524	0.121915076	0.1350743	0.738797701	0.506035006	cyan	FALSE	6.973832698	-20.26518	0	13.89339	HCP	K4	1	0	0	0	0
NM_008839	Pik3ca	19.27068	0	0	0	0	0	0	0	1	1	0	0	0	0	0	0	0	0	0	0	0	0	0	-0.759300315	0.888680732	-0.186177741	-0.139716874	-0.082351258	-0.17559085	0.144943947	0.135541749	0.225485887	-0.055974567	0.315814002	0.359707761	green	FALSE	1.207994989	-1.464326	0	10.55079	ICP	None	0	0	1	0	0
NM_008842	Pim1	7.328061	0	1	0	0	0	0	1	1	1	0	1	1	1	1	1	1	0	1	0	1	1	1	0.304522351	-0.027700489	-0.018032855	0.359637854	0.487352678	-0.74921914	0.711021152	-0.508139832	0.125983192	-0.047358481	0.406082251	0.262410052	black	FALSE	8.338275878	-25.95829	0	12.88269	HCP	K4	1	0	0	0	0
NM_008844	Pip5k1c	0.02757717	0	0	0	0	1	0	0	0	0	0	1	1	1	1	0	1	1	1	0	1	0	1	-0.084220855	-0.164253549	-0.208625219	-0.579836825	-0.65328169	0.979702778	-0.751091522	0.555363703	-0.254917693	-0.062864073	-0.700642357	-0.537394047	turquoise	FALSE	-9.381516561	-30.29839	0	-19.10631	HCP	K4	1	0	0	0	0
NM_008846	Pip5k1b	0.1080525	0	0	0	0	0	0	0	0	0	1	0	0	0	0	0	1	0	1	0	0	0	0	-0.144568687	-0.136137137	-0.176252861	-0.536643254	-0.609063313	0.918211088	-0.717217262	0.541078888	-0.213791337	-0.054034607	-0.642664666	-0.475749264	turquoise	FALSE	-8.487232897	-26.58054	0	-7.448831	HCP	K4	1	0	1	0	0
NM_008847	Pip5k1a	21.97289	0	0	0	0	0	0	0	0	0	0	0	0	0	0	0	1	1	1	0	1	0	0	-0.051316401	-0.124512626	0.711142566	0.898328226	0.78542356	-0.656863749	0.227418165	-0.225497399	0.402136655	0.332285051	0.430590368	0.490493884	magenta	TRUE	1.925799577	-2.841953	0	23.31047	HCP	K4	1	0	1	0	0
NM_008850	Pitpna	14.69145	0	0	0	0	0	0	0	1	0	0	0	0	0	0	1	1	0	1	0	0	0	0	0.048521383	-0.006481237	0.437456299	0.677655684	0.660328865	-0.766356653	0.46401734	-0.383660637	0.27573692	0.162639555	0.540412887	0.466289578	magenta	FALSE	4.319566714	-9.862052	0	13.96704	HCP	K4	1	0	1	0	0
NM_008851	Pitpnm1	0.01869239	0	0	0	0	0	0	1	1	0	0	0	0	0	0	1	1	1	0	1	1	0	0	-0.093777464	-0.178676731	-0.19314249	-0.567059896	-0.646195184	0.980286251	-0.760129098	0.552038137	-0.24750432	-0.069595674	-0.707179735	-0.536053835	turquoise	FALSE	-9.646744338	-31.39223	0	-17.57707	HCP	K4andK27	1	1	0	0	0
NM_008852	Pitx3	0.2165314	0	0	1	1	1	1	0	0	0	0	1	0	0	0	0	0	0	0	1	0	0	0	-0.062032809	-0.148836389	-0.195098468	-0.579867759	-0.630521249	0.967256017	-0.712788103	0.519194018	-0.286044756	-0.093209477	-0.701944642	-0.554777288	turquoise	FALSE	-8.380344408	-26.13407	1	-18.95597	HCP	K4andK27	1	1	1	0	0
NM_008854	Prkaca	0.04806229	0	0	0	0	0	0	1	0	0	0	1	0	1	1	1	0	1	0	0	1	0	0	0.51573494	-0.862663257	0.100623167	0.108585022	-0.062567808	0.280440213	-0.393394392	0.26986961	0.187716072	0.346467097	-0.372169194	-0.135830229	grey	FALSE	-3.528518362	-7.189757	0	-14.87549	HCP	K4	1	0	0	0	0
NM_008855	Prkcb1	0.1226547	1	1	0	0	0	0	1	1	1	0	0	0	0	1	0	1	0	0	0	1	0	0	-0.207609537	-0.142753992	-0.252659124	-0.547766259	-0.714514181	0.934006201	-0.835168643	0.771249277	0.060924683	0.1772227	-0.581067356	-0.274392522	turquoise	FALSE	-12.52191436	-42.81887	0	-12.88369	HCP	K4andK27	1	1	0	0	0
NM_008856	Prkch	0.08687115	0	0	0	0	0	0	0	0	1	0	1	0	0	0	0	1	0	0	1	1	0	0	-0.109758619	-0.215792807	0.21751525	-0.312801253	-0.334852315	0.861318791	-0.732644129	0.458367746	-0.246635338	-0.021106972	-0.597559471	-0.454403035	turquoise	FALSE	-8.876627229	-28.20399	0	-10.1389	HCP	K4andK27	1	1	1	0	0
NM_008857	Prkci	4.380569	0	0	0	0	1	0	0	1	0	0	0	1	1	1	0	1	0	1	0	0	0	1	-0.257565408	0.166465165	0.160468807	0.303147936	0.168624813	-0.425005339	0.083477368	0.126160022	0.516757579	0.552602972	0.704400304	0.80279085	red	TRUE	0.690783073	-0.7091684	0	8.294681	HCP	K4	1	0	0	0	0
NM_008858	Prkcm	1.24901	0	0	1	0	0	0	0	0	0	0	0	0	0	0	0	1	0	0	1	0	0	0	-0.298037772	-0.057109663	-0.071522884	0.123175443	-0.160333616	-0.086974444	-0.339796985	0.697906454	0.964288554	0.765499657	0.239697357	0.712882123	blue	FALSE	-2.97931023	-5.52069	0	1.037548	HCP	K4andK27	1	1	1	0	0
NM_008859	Prkcq	0.3623482	0	0	0	0	0	1	0	1	1	0	0	0	0	0	1	0	0	0	0	0	0	0	-0.134918269	-0.087369941	-0.058337117	-0.327326152	-0.391357211	0.669395048	-0.537086731	0.379170673	-0.159041475	-0.051095891	-0.467011382	-0.338851493	turquoise	FALSE	-5.250490507	-13.32137	0	-2.583986	HCP	K4andK27	1	1	1	0	0
NM_008861	Pkd2	0.3095634	0	0	0	0	0	0	1	0	1	1	0	1	0	0	0	1	1	1	0	0	0	1	-0.299967	-0.121573525	-0.157312706	-0.324859194	-0.599243753	0.590369811	-0.78542332	0.95233093	0.602124102	0.686004842	-0.057560717	0.376794941	midnightblue	TRUE	-10.4639676	-34.72709	0	-7.974644	HCP	K4	1	0	0	0	0
NM_008862	Pkia	0.05923925	0	1	0	0	0	0	1	0	1	0	0	0	0	0	0	0	0	1	0	0	0	0	-0.112219322	-0.145752432	-0.189358431	-0.518953152	-0.637118849	0.937753526	-0.7834246	0.651879725	-0.087865511	0.072995365	-0.63968682	-0.40555881	turquoise	FALSE	-10.39488579	-34.4475	0	-7.391044	HCP	K4andK27	1	1	1	0	1
NM_008869	Pla2g4a	0.169779	0	0	0	0	0	0	0	0	0	0	0	0	0	0	0	0	0	0	0	0	0	0	-0.181731882	-0.166059723	-0.214278182	-0.538666406	-0.698686517	0.927858834	-0.84946505	0.79104514	0.085085464	0.198096412	-0.581047497	-0.269249063	turquoise	FALSE	-13.27572464	-45.65607	0	-25.6814	ICP	None	0	0	1	0	0
NM_008872	Plat	0.02961613	0	0	0	0	0	0	0	0	0	0	1	0	0	0	0	1	0	0	0	0	0	0	-0.23085336	-0.177574273	-0.175234258	-0.492556916	-0.673627546	0.934288111	-0.887262471	0.814684777	0.116006627	0.21400615	-0.612405592	-0.268059743	turquoise	TRUE	-15.86193485	-54.84066	0	-21.00169	ICP	K4	1	0	0	0	0
NM_008874	Plcb3	8.727798	0	0	0	0	0	0	1	1	0	0	1	1	1	1	1	1	1	1	0	1	0	1	-0.080063846	0.413515272	0.021318226	0.321296223	0.477881212	-0.7561562	0.718560257	-0.540236591	0.021117655	-0.099148607	0.59825698	0.395525898	black	FALSE	8.520058076	-26.71759	0	15.92325	HCP	K4	1	0	0	0	0
NM_008875	Pld1	0.02063563	0	0	0	0	0	0	0	0	1	0	0	0	0	0	0	0	0	0	0	0	0	0	-0.127846477	-0.172276536	-0.173285976	-0.556143289	-0.652077149	0.984342915	-0.799567806	0.616033747	-0.186634678	-0.006122275	-0.690191748	-0.485295606	turquoise	FALSE	-10.97847224	-36.79436	0	-22.7903	ICP	None	0	0	1	0	0
NM_008876	Pld2	0.4415821	0	0	0	0	0	0	0	1	0	0	0	1	0	1	0	0	0	1	0	1	0	0	-0.06985555	-0.131419077	-0.072355394	-0.425298514	-0.436970405	0.848566473	-0.619231943	0.359802988	-0.361087334	-0.173919953	-0.71628802	-0.594663464	turquoise	FALSE	-6.503138778	-18.3246	0	-12.38924	HCP	K4	1	0	1	0	0
NM_008877	Plg	0.07736709	0	0	0	0	0	0	0	0	0	0	0	0	0	0	0	0	0	0	0	1	0	0	-0.016492111	-0.211326202	-0.112060199	-0.501550686	-0.548767464	0.938688151	-0.71457414	0.488665267	-0.281905876	-0.083244593	-0.701152187	-0.559755766	turquoise	FALSE	-8.423196989	-26.3131	0	-20.81737	ICP	None	0	0	1	0	0
NM_008878	Serpinf2	7.716692	0	0	0	0	0	0	0	1	0	0	0	1	1	0	0	1	1	0	0	0	0	1	-0.076804947	0.189039283	0.133285319	0.369679773	0.364654297	-0.595730256	0.410412386	-0.297711031	0.193859296	0.033185327	0.381971061	0.328730862	grey	FALSE	3.711313852	-7.781184	0	10.70792	ICP	None	0	0	1	0	0
NM_008879	Lcp1	0.01135742	0	0	0	0	0	0	0	1	0	0	1	0	0	0	0	0	0	0	0	0	0	0	-0.096044322	-0.1823952	-0.076118064	-0.494096016	-0.571259265	0.976030109	-0.787392948	0.555238285	-0.243844115	-0.02912356	-0.694472926	-0.518178272	turquoise	FALSE	-10.53287972	-35.00552	0	-15.49018	ICP	None	0	0	1	0	0
NM_008881	Plxna1	0.1316132	0	0	0	0	0	0	1	0	0	0	1	0	0	0	0	1	1	0	0	0	0	0	-0.111656437	-0.160288653	-0.18951663	-0.563686489	-0.644345165	0.972617985	-0.758951061	0.566769956	-0.225865012	-0.061529829	-0.700340346	-0.520475252	turquoise	FALSE	-9.611446181	-31.24694	0	-14.20277	HCP	K4andK27	1	1	0	0	0
NM_008882	Plxna2	0.06353198	1	0	0	0	0	0	0	0	0	0	0	0	0	0	0	0	0	0	1	1	0	0	-0.081806623	-0.362011492	0.058011838	0.154644186	-0.164305289	0.093512417	-0.498729789	0.681803455	0.794558936	0.841577513	0.127856519	0.584247878	yellow	FALSE	-4.744846289	-11.40662	0	-15.99387	HCP	K4andK27	1	1	0	0	0
NM_008883	Plxna3	0.1394766	0	0	0	0	0	0	0	0	0	0	0	0	0	0	0	0	1	1	0	0	0	0	-0.056382889	-0.175689358	-0.204171985	-0.571912635	-0.647570832	0.967865176	-0.745001547	0.565194018	-0.227816613	-0.038331177	-0.701337472	-0.522498887	turquoise	FALSE	-9.209688674	-29.58724	0	-13.96418	HCP	K4	1	0	0	0	0
NM_008884	Pml	72.90018	0	0	0	0	0	0	0	1	1	1	1	0	0	1	1	0	1	1	0	1	1	0	0.280474689	0.306850553	-0.234672533	0.036734651	0.302559314	-0.71398841	0.914078601	-0.76666668	-0.29487445	-0.454479535	0.426228615	0.034232509	black	TRUE	18.58692066	-63.62510017	1	31.42642724	ICP	K4	1	0	1	0	0
NM_008885	Pmp22	0.1282352	0	0	1	1	0	1	0	0	0	0	0	0	0	0	0	0	0	0	1	1	0	0	-0.336383168	-0.247766107	0.252167039	0.413827334	0.053746329	0.161862593	-0.585133636	0.623740105	0.680939162	0.640547569	-0.12385401	0.359641032	blue	TRUE	-5.950075366	-16.07955	0	-19.14598	HCP	K4andK27	1	1	1	0	0
NM_008886	Pms2	3.661359	0	0	0	0	0	0	1	0	0	0	0	1	1	0	1	0	0	1	0	0	0	1	-0.654420777	0.944229455	-0.216557661	-0.223817182	-0.043306039	-0.143857829	0.311881719	-0.124883989	-0.134399678	-0.394989821	0.208462495	0.070488831	green	FALSE	2.706858092	-4.758214	0	10.60415	HCP	K4	1	0	0	0	0
NM_008887	Phox2a	0.9610129	0	0	0	0	1	0	0	0	0	0	1	0	0	0	0	0	0	0	1	1	0	0	-0.193584111	0.22305353	-0.11065119	-0.210743666	-0.076066223	0.273202238	-0.066862144	0.057866618	-0.192997495	-0.247616375	-0.334060405	-0.30216299	grey	FALSE	-0.552595955	-0.5406801	1	-0.1817866	HCP	K4andK27	1	1	0	0	0
NM_008888	Phox2b	93.23214	0	0	0	0	0	0	0	0	0	1	0	0	0	1	0	0	0	0	1	1	0	0	-0.62731867	0.88484476	-0.145791043	-0.133824265	0.055390564	-0.178516797	0.31220877	-0.191797073	-0.169787574	-0.396872087	0.112543192	0.007421349	green	FALSE	2.710002988	-4.766751	1	6.519699	HCP	K27	0	1	0	0	0
NM_008890	Pnmt	11.08605	0	0	0	0	0	0	0	1	0	0	1	0	0	0	0	0	0	0	0	1	0	0	0.009234336	0.198433757	0.255853217	0.454988709	0.529875756	-0.575137457	0.523079604	-0.531973118	-0.109424762	-0.226662712	0.308496813	0.08979837	salmon	FALSE	5.061019295	-12.59497	0	6.96339	HCP	K4andK27	1	1	1	0	0
NM_008891	Pnn	3.160154	0	0	0	0	0	0	0	1	0	0	1	0	1	1	0	0	1	1	0	0	0	1	-0.216334613	0.077302691	-0.037295727	0.043266259	-0.114401864	-0.219333458	-0.10323295	0.432876938	0.706679646	0.752735108	0.705746572	0.905889775	red	FALSE	-0.85585336	-0.9286552	1	2.752363	HCP	K4	1	0	1	0	0
NM_008892	Pola1	11.54864	0	0	0	0	0	0	0	0	0	0	0	0	1	0	0	1	0	1	0	0	0	0	-0.067316819	0.214992374	-0.16206198	0.008223601	-0.026298956	-0.459471699	0.266266344	0.087672337	0.495936127	0.520034214	0.854361782	0.856874836	red	TRUE	2.277922682	-3.654318	0	5.659195	HCP	K4	1	0	0	0	0
NM_008894	Pold2	0.5167495	0	0	0	0	0	0	1	1	0	0	1	1	0	0	0	0	1	1	0	1	0	1	-0.009470836	-0.000646642	-0.251879679	-0.561833899	-0.441531063	0.798778307	-0.392672745	0.196639429	-0.511382156	-0.424296959	-0.777163463	-0.764163169	turquoise	FALSE	-3.520864335	-7.165364	0	-8.330315	HCP	K4	1	0	0	0	0
NM_008895	Pomc1	0.08107918	0	0	0	0	0	0	0	0	0	0	1	1	0	0	0	0	0	0	0	1	0	0	-0.054756042	-0.182231243	-0.169315836	-0.527624278	-0.59836447	0.912773221	-0.703009881	0.510937517	-0.242486099	-0.057468507	-0.659045292	-0.5077016	turquoise	FALSE	-8.151476888	-25.17739	0	-9.398382	HCP	None	0	0	1	0	0
NM_008898	Por	130.5971	0	0	0	0	0	0	1	1	1	0	0	0	1	1	1	0	1	1	0	0	0	1	-0.1033124	0.124532483	0.34674038	0.694280207	0.712720285	-0.779492186	0.492774606	-0.320801404	0.390987213	0.184990139	0.451437972	0.496070802	salmon	FALSE	4.669873991	-11.1296	0	15.10113	HCP	K4	1	0	0	0	0
NM_008899	Pou3f2	3.172528	0	0	0	0	0	0	0	0	0	0	0	0	0	0	0	1	0	0	1	0	0	0	-0.388165389	0.462003205	-0.003573061	0.041715743	0.03909012	-0.137875319	0.112279952	-0.106958918	-0.062678887	-0.157268606	0.136767344	0.068939763	grey	FALSE	0.931776183	-1.036346	1	2.447551	HCP	K4andK27	1	1	0	0	0
NM_008902	Pp11r	0.06805172	0	0	0	0	0	0	0	0	0	0	0	0	0	0	0	0	0	0	0	1	0	0	-0.058250449	-0.158831624	-0.201847144	-0.565623327	-0.628371413	0.953653319	-0.725303253	0.533195404	-0.2595804	-0.067999455	-0.687710661	-0.533645756	turquoise	FALSE	-8.687895775	-27.41783	0	-9.873614	ICP	None	0	0	1	0	0
NM_008905	Ppfibp2	7.633828	0	0	0	0	0	0	0	0	0	1	1	0	0	0	1	1	0	1	0	1	0	0	-0.181360502	0.235993341	0.505240669	0.51010512	0.629006733	-0.609763151	0.350419745	-0.168673107	0.363735391	0.168208367	0.500860919	0.499785971	salmon	FALSE	3.085263267	-5.829361	0	9.617864	ICP	K4	1	0	0	0	0
NM_008907	Ppia	348.8091	0	0	0	0	0	0	0	1	0	1	1	1	1	1	1	0	1	1	0	1	0	1	0.216944353	0.116889407	0.066571321	0.420170829	0.559585186	-0.834762917	0.759478998	-0.621806001	0.03596834	-0.08179244	0.537167871	0.301964271	black	FALSE	9.627237364	-31.31195	0	32.7276	HCP	K4	1	0	1	1	0
NM_008908	Ppic	0.3339258	0	0	0	0	1	0	0	0	0	0	0	0	0	0	1	0	1	1	0	1	0	0	-0.269211574	-0.083518153	-0.215106016	-0.491911483	-0.674621157	0.863268098	-0.834656902	0.864219884	0.241747549	0.292038864	-0.501616993	-0.134996421	midnightblue	TRUE	-12.49660319	-42.72237	0	-16.25745	HCP	K4	1	0	0	0	0
NM_008909	Ppl	0.04325686	0	0	0	0	0	0	0	0	1	0	0	0	0	1	0	0	0	0	0	1	0	0	-0.088679861	-0.161795117	-0.181241028	-0.561980328	-0.640413747	0.988165644	-0.770889408	0.572182564	-0.239949782	-0.037805904	-0.699933628	-0.523441809	turquoise	TRUE	-9.979946921	-32.75888	0	-19.15208	HCP	K4andK27	1	1	1	0	0
NM_008910	Ppm1a	12.10505	1	1	0	0	0	0	1	1	1	0	1	1	1	1	0	0	1	1	0	0	1	1	-0.683625638	0.974312641	-0.14363687	-0.190658671	0.015799877	-0.156350016	0.317173878	-0.201610065	-0.217795926	-0.476602658	0.134966692	-0.019412198	green	FALSE	2.757879273	-4.897492	0	19.6652	HCP	K4	1	0	0	0	0
NM_008913	Ppp3ca	0.009838388	0	0	0	0	0	0	1	0	0	0	0	0	0	0	0	0	1	1	0	0	0	0	-0.133726132	-0.164128423	-0.189984919	-0.552174173	-0.655153602	0.969141448	-0.781278369	0.60980925	-0.166114544	-0.003992467	-0.672523978	-0.467095689	turquoise	FALSE	-10.32163487	-34.15054	0	-11.23611	HCP	K4	1	0	0	0	0
NM_008915	Ppp3cc	0.1211222	0	0	0	0	0	0	0	0	0	0	1	1	0	0	0	0	1	1	1	0	0	1	-0.13345327	-0.172508894	-0.165241315	-0.530592854	-0.652329201	0.956915035	-0.797975532	0.613102999	-0.164120721	0.022952056	-0.663437808	-0.446570329	turquoise	FALSE	-10.91817766	-36.55351	0	-13.8506	HCP	K4	1	0	0	0	0
NM_008916	RP23-136K12.4	0.0720855	0	0	0	0	0	0	1	1	1	0	0	1	1	1	0	1	0	1	0	1	0	1	-0.088376753	-0.132041592	-0.212959062	-0.569909995	-0.643911588	0.960244387	-0.728610851	0.537891873	-0.264201865	-0.072266334	-0.695699659	-0.53970393	turquoise	FALSE	-8.772133539	-27.7689	0	-10.13513	HCP	K4	1	0	0	0	0
NM_008917	Ppt1	44.44822	0	0	0	0	0	0	0	0	0	0	0	0	0	0	0	0	0	1	0	0	0	0	-0.660261333	0.941002152	-0.169381559	-0.186386123	-0.017539473	-0.15213209	0.30936397	-0.188188973	-0.206848713	-0.472023691	0.176741673	0.007020054	green	FALSE	2.682683138	-4.692798	0	8.194294	HCP	K4	1	0	1	0	0
NM_008919	Ppyr1	0.5829086	0	0	0	0	0	0	0	0	0	0	0	0	0	0	0	0	0	0	0	1	0	0	-0.214545644	-0.005556114	-0.037603257	-0.364613104	-0.421211346	0.772403626	-0.616147433	0.440532366	-0.204654636	-0.117194639	-0.605236847	-0.450388852	turquoise	FALSE	-6.450841733	-18.11046	0	-9.359587	ICP	K4	1	0	1	0	0
NM_008920	Prg2	1.242458	0	0	0	0	0	0	0	0	0	0	0	0	0	0	0	0	0	0	0	0	0	0	-0.061858519	0.04084335	0.270408337	0.261998447	0.279666994	-0.091178814	0.021959749	-0.00812381	0.105265438	0.11784069	0.173449529	0.171013745	grey	FALSE	0.181128408	-0.1545442	0	0.8745231	LCP	None	0	0	1	0	0
NM_008921	Prim1	123.5653	0	0	0	0	0	0	0	0	0	0	1	1	0	0	0	0	0	1	0	1	0	0	0.131214194	0.156550797	0.012954716	0.27292999	0.347386641	-0.815326156	0.627044735	-0.33393973	0.332347523	0.278993062	0.892863148	0.729628025	cyan	FALSE	6.637810721	-18.87753	0	17.21596	ICP	K4	1	0	1	0	0
NM_008922	Prim2	10.3812	0	0	0	0	0	0	0	1	0	0	0	0	1	0	0	0	0	1	0	1	0	0	0.049836464	0.179355632	0.214977192	0.541873915	0.622915271	-0.846978161	0.691373624	-0.57359371	0.106200295	-0.078149169	0.54606715	0.353896392	black	FALSE	7.890980443	-24.08802	0	15.46099	HCP	K4	1	0	1	0	0
NM_008923	Prkar1b	0.1182487	0	0	0	0	0	0	0	0	0	0	0	0	0	0	0	0	0	0	0	0	0	0	-0.139115642	-0.164285062	-0.197714223	-0.531372152	-0.651742471	0.980077724	-0.801745204	0.630882222	-0.158017068	0.015025634	-0.689556136	-0.467392624	turquoise	FALSE	-11.06196521	-37.12723	0	-26.51717	HCP	K4andK27	1	1	1	0	0
NM_008924	Prkar2a	0.05960814	0	0	0	0	0	0	0	0	0	0	0	0	1	0	0	0	1	0	1	0	0	0	-0.095323726	-0.165308079	-0.193918699	-0.572137986	-0.655233999	0.981372718	-0.768772569	0.579012696	-0.215884983	-0.037027543	-0.682657407	-0.501103196	turquoise	FALSE	-9.912807222	-32.48422	0	-14.98189	HCP	K4andK27	1	1	1	0	0
NM_008925	Prkcsh	1.361174	0	0	0	0	0	0	1	0	0	0	0	1	1	0	0	0	1	1	0	0	0	1	-0.201772388	0.358285772	-0.162263783	0.119585953	0.209595106	-0.39059627	0.437939392	-0.290199842	0.019232144	-0.271910802	0.017782855	0.003357509	grey	FALSE	4.01704413	-8.806549	0	5.697872	HCP	K4	1	0	0	0	0
NM_008926	Prkg2	8.143849	0	0	1	0	1	1	0	0	0	0	0	0	0	0	0	1	0	0	1	0	0	0	-0.736246761	0.970822334	-0.162029295	-0.149858522	-0.00147005	-0.197895461	0.283580404	-0.089078073	-0.038002908	-0.348992692	0.215631665	0.129307788	green	FALSE	2.438571007	-4.053451	0	21.11196	HCP	K4andK27	1	1	1	0	0
NM_008927	Map2k1	6.673468	0	0	0	0	0	0	1	0	0	0	0	0	0	0	0	0	1	1	0	1	0	0	0.185508569	0.197469995	0.184374558	0.444961614	0.643500166	-0.85626232	0.819648117	-0.682562862	-0.03299519	-0.160544033	0.612434182	0.311353344	black	FALSE	11.79852876	-40.03008	0	16.31191	HCP	K4	1	0	1	0	0
NM_008935	Prom1	12.37894	0	0	0	0	0	0	0	1	0	1	0	0	0	0	1	0	0	0	1	1	0	0	0.15382369	-0.244780811	0.142723915	0.444257485	0.402352989	-0.454797788	0.210645311	-0.054883979	0.445528483	0.402454545	0.305561227	0.426840093	grey	TRUE	1.77689471	-2.525004	0	5.474914	HCP	K4andK27	1	1	1	0	0
NM_008937	Prox1	1.267474	0	0	0	0	0	0	0	0	0	0	0	0	0	0	0	0	0	0	1	1	0	0	-0.331323076	0.042701847	0.066273809	0.143125226	-0.055102472	-0.042318397	-0.285492676	0.513519789	0.67643492	0.575669212	0.202385404	0.560054292	blue	FALSE	-2.456468963	-4.098995	1	0.5778664	HCP	K4andK27	1	1	0	0	0
NM_008939	Prss12	21.49698	0	0	1	1	0	1	0	0	0	0	0	0	0	0	0	0	0	0	1	0	0	0	-0.106950442	0.149262138	0.335890004	0.606710452	0.585788208	-0.691440873	0.411102657	-0.271106941	0.340069064	0.184221218	0.522198517	0.496501008	magenta	FALSE	3.718824109	-7.80584	0	9.354625	HCP	K4andK27	1	1	0	0	0
NM_008940	Klk8	92.59226	0	0	0	0	0	0	0	0	0	0	1	0	0	0	0	0	0	0	0	0	0	0	-0.003424435	0.483683829	-0.043134937	0.220827631	0.472562227	-0.704079327	0.848344455	-0.748032842	-0.283160602	-0.495069059	0.355357589	0.012647276	black	TRUE	13.21314134	-45.42325	0	17.02415	HCP	K4	1	0	1	0	0
NM_008941	Prss7	0.0795397	0	0	0	0	0	0	0	0	0	0	0	0	0	0	0	0	0	0	0	0	0	0	-0.060769839	-0.165541895	-0.196600402	-0.573018945	-0.644983085	0.973116983	-0.746053739	0.560094446	-0.244456286	-0.038897843	-0.675621476	-0.516200073	turquoise	FALSE	-9.238997568	-29.70867533	0	-15.25121455	LCP	None	0	0	1	0	0
NM_008942	Npepps	3.716307	0	0	0	0	0	0	0	1	0	0	1	1	1	1	1	1	1	1	0	0	0	1	0.080142267	-0.046637967	0.059150713	0.340367883	0.277536693	-0.633825643	0.33056351	-0.032697941	0.576599991	0.5504476	0.722692893	0.796270741	red	FALSE	2.888263899	-5.260809	0	6.272724	HCP	K4	1	0	0	0	0
NM_008943	Psen1	0.000485659	0	0	0	0	0	0	0	0	0	1	0	1	1	1	0	0	1	1	0	0	0	1	-0.0862497	-0.162649854	-0.196376657	-0.572946412	-0.652236368	0.990842548	-0.762236922	0.560756679	-0.248040049	-0.058787889	-0.705356327	-0.53482173	turquoise	FALSE	-9.710466257	-31.65427	0	-20.30591	HCP	K4	1	0	1	0	0
NM_008945	Psmb4	68.61017	0	0	0	0	0	0	0	0	0	0	0	0	1	0	0	0	0	1	0	1	0	0	0.156017258	0.216029011	0.069727167	0.478945883	0.627212682	-0.933768263	0.872719787	-0.758724132	-0.042769385	-0.252021103	0.493041604	0.217898906	black	FALSE	14.74050738	-50.96257	0	25.20952	HCP	K4	1	0	0	0	0
NM_008948	Psmc3	43.98713	0	0	0	0	0	0	0	1	0	0	0	1	1	0	0	1	1	1	0	0	0	1	0.229302075	0.079814237	0.269326803	0.581677019	0.723494209	-0.935064753	0.811255071	-0.761248943	-0.03784948	-0.195608728	0.504924043	0.230548047	black	FALSE	11.44153854	-38.63086	0	31.29874	HCP	K4	1	0	0	0	0
NM_008949	Psmc3ip	0.06366988	0	0	0	0	0	0	0	0	0	0	0	0	0	0	1	0	0	1	0	1	0	0	0.772073365	-0.895389291	0.085213964	0.078973916	-0.003512954	0.129738752	-0.161887688	0.039284006	0.025437242	0.327873772	-0.085017507	-0.059045186	tan	FALSE	-1.352804663	-1.711476	0	-22.13468	HCP	K4	1	0	0	0	0
NM_008950	Psmc5	0.1995087	0	0	0	0	0	0	0	0	0	0	1	1	1	0	0	1	0	1	0	1	0	1	0.795929329	-0.819263393	0.031861782	0.096156786	0.030747584	0.06575079	-0.015899058	-0.178974376	-0.191575336	0.051125671	-0.179100182	-0.278898092	tan	FALSE	-0.131123566	-0.1097426	0	-13.19429	HCP	K4	1	0	0	0	0
NM_008951	Psmd4	16.29068	0	0	0	0	0	0	0	0	0	0	0	1	1	0	0	0	1	1	0	0	0	1	0.11611668	0.203044964	0.211586081	0.534315668	0.692967677	-0.927271344	0.819086728	-0.730385272	-0.019560008	-0.222850804	0.505174442	0.24189647	black	FALSE	11.77395654	-39.93425	0	18.78946	HCP	K4	1	0	1	0	0
NM_008952	Pipox	20.33978	1	0	0	0	0	0	1	1	1	0	1	1	0	1	1	0	1	1	0	1	1	1	0.466367621	0.169566834	-0.253443657	-0.042442101	0.279416655	-0.662950305	0.911634096	-0.770894458	-0.342821768	-0.440908986	0.391893045	-0.027196463	black	TRUE	18.2906976	-62.71215	0	17.86829	LCP	K4	1	0	0	0	0
NM_008953	Psp	0.3424334	0	0	0	0	0	0	0	0	0	0	0	0	0	0	0	0	0	0	0	0	0	0	-0.147910474	-0.082070084	-0.178543437	-0.554966058	-0.626153249	0.897920538	-0.71848622	0.545925186	-0.202970319	-0.034056147	-0.585075006	-0.423959548	turquoise	FALSE	-8.518243365	-26.71002	0	-12.91022	LCP	None	0	0	1	0	0
NM_008954	Pspn	2.691521	0	0	0	0	0	0	0	1	0	0	0	1	0	1	1	0	0	0	0	1	0	0	-0.11366067	0.341491865	0.094257617	0.285623532	0.41776094	-0.569175309	0.497736394	-0.341052888	0.105767186	-0.081239357	0.361742434	0.264788589	grey	FALSE	4.732278623	-11.36005	0	7.769476	LCP	None	0	0	1	0	0
NM_008958	Ptch2	0.2640114	0	1	0	0	0	0	0	0	0	0	0	0	0	0	0	0	0	0	0	0	0	0	0.824414253	-0.605109138	-0.266542977	-0.123910459	-0.111449573	-0.14970727	0.272545517	-0.239374923	-0.094214229	-0.020056423	-0.019440931	-0.139908611	tan	FALSE	2.33589827	-3.796341	0	-6.387057	HCP	K4	1	0	0	0	0
NM_008960	Pten	9.139297	0	0	0	0	0	0	1	0	1	0	0	1	1	0	0	1	1	1	0	1	0	1	-0.22119645	0.101950087	-0.014847438	0.160393948	-0.024087749	-0.348674477	-0.021277067	0.356438795	0.744327513	0.753994147	0.739354902	0.940435913	red	TRUE	-0.175494918	-0.1494142	0	4.5458	HCP	K4	1	0	1	0	0
NM_008961	Pter	0.1735465	0	0	0	0	0	0	0	0	0	0	0	0	0	0	0	0	1	0	0	0	0	0	-0.061426837	-0.145548546	-0.2583459	-0.548889552	-0.644723227	0.847763235	-0.675195164	0.619682951	-0.03666424	0.130964304	-0.460081231	-0.275648593	turquoise	FALSE	-7.548137981	-22.6553	0	-10.01768	ICP	K4	1	0	1	0	0
NM_008962	Ptgdr	0.03782938	0	1	0	0	0	0	0	0	0	0	0	0	0	0	0	0	0	0	0	0	0	0	-0.093043473	-0.155053321	-0.191393487	-0.571039774	-0.64605307	0.9891989	-0.765594403	0.564269603	-0.250809275	-0.059201071	-0.707350804	-0.536318661	turquoise	FALSE	-9.813495907	-32.07728	0	-21.46329	HCP	K4andK27	1	1	1	0	0
NM_008964	Ptger2	0.1678783	0	1	0	0	0	0	0	1	1	0	0	0	0	0	0	1	0	0	1	1	0	0	-0.145526052	-0.103880869	-0.200089772	-0.571964673	-0.636855999	0.934134922	-0.716504946	0.539244693	-0.246370141	-0.095763866	-0.664191646	-0.512766815	turquoise	FALSE	-8.469901812	-26.50817	0	-8.359143	HCP	K4andK27	1	1	1	0	0
NM_008965	Ptger4	0.1484823	0	0	1	1	1	1	0	0	0	0	0	0	0	0	0	0	0	0	0	0	0	0	-0.142910291	-0.152939956	-0.232115552	-0.524996175	-0.652064003	0.882226808	-0.7737786	0.73884241	0.078692858	0.167292777	-0.586203939	-0.286673803	turquoise	FALSE	-10.07290232	-33.1385	0	-8.495213	HCP	K4andK27	1	1	1	0	0
NM_008966	Ptgfr	0.03355175	0	0	0	0	0	0	0	0	0	0	0	0	0	1	0	0	0	0	1	1	0	0	-0.103068573	-0.158607096	-0.197186491	-0.576473931	-0.656196632	0.992137683	-0.770342619	0.56996267	-0.247429081	-0.057515713	-0.698699714	-0.52950352	turquoise	FALSE	-9.962527092	-32.68765	0	-51.37974	ICP	K4andK27	1	1	1	0	0
NM_008970	Pthlh	2.01927	0	0	1	1	0	0	0	0	0	0	0	0	0	0	1	0	0	0	1	0	0	0	0.17936063	-0.059555271	-0.079991553	0.028929788	0.070062586	-0.237718246	0.224854601	-0.021541224	0.224014785	0.108584475	0.169730611	0.194165839	grey	FALSE	1.902928103	-2.792229	0	2.185834	HCP	K4andK27	1	1	0	0	0
NM_008972	Ptma	244.6611	0	1	0	0	0	0	1	1	1	1	1	1	1	1	0	1	1	1	0	1	1	1	0.298611719	0.054424063	0.051490646	0.40780208	0.569629679	-0.904104563	0.814154952	-0.582951132	0.161073731	-0.005506702	0.600224553	0.406731086	black	FALSE	11.56242261	-39.10632	0	31.0876	HCP	K4	1	0	0	0	0
NM_008973	Ptn	0.2112509	0	0	0	0	0	0	0	0	1	0	0	0	0	0	0	0	0	0	0	0	0	0	-0.287998993	-0.020983544	-0.107124193	0.032761054	-0.218202078	0.014694247	-0.352172405	0.698321678	0.869208015	0.623431592	0.126460245	0.55761976	blue	FALSE	-3.102873164	-5.881304	0	-8.375022	ICP	K4andK27	1	1	1	0	0
NM_008974	Ptp4a2	0.07138498	0	0	1	0	0	0	0	0	0	0	0	1	1	0	1	1	0	0	0	0	0	0	-0.138540966	-0.16677311	-0.203351583	-0.550181209	-0.677429525	0.96946232	-0.804872948	0.651347597	-0.112897573	0.06721561	-0.627636846	-0.401805253	turquoise	TRUE	-11.18406616	-37.61266	0	-11.45076	ICP	None	0	0	1	0	0
NM_008977	Ptpn2	0.01095138	0	0	0	0	0	0	0	0	1	0	0	0	1	0	0	0	1	1	0	1	0	1	-0.071035506	-0.168248272	-0.205861759	-0.563784303	-0.65110195	0.968277286	-0.756985089	0.57427016	-0.219757252	-0.019340895	-0.681355807	-0.503749182	turquoise	FALSE	-9.553033107	-31.00632	0	-11.33327	HCP	K4	1	0	1	1	0
NM_008979	Ptpn22	0.6807162	0	0	0	0	0	0	1	0	0	0	0	0	0	0	0	0	0	0	0	1	0	0	-0.09819165	0.047535684	0.070336211	-0.189667707	-0.134858781	0.477235604	-0.279943803	0.073663834	-0.362559661	-0.260488193	-0.453580719	-0.47796731	grey	FALSE	-2.404621177	-3.967649	0	-2.204537	ICP	None	0	0	1	0	0
NM_008980	Ptpra	5.321469	0	0	0	0	0	0	0	0	0	0	0	1	0	1	0	0	0	1	0	1	0	0	-0.179579958	-0.029104556	0.090936119	0.387120624	0.192978173	-0.486688454	0.03071673	0.334303726	0.901399758	0.71777624	0.555038504	0.866472665	blue	TRUE	0.253416227	-0.2222549	0	12.67464	HCP	K4	1	0	0	0	0
NM_008981	Ptprg	0.4855004	0	0	0	0	0	0	0	0	0	0	0	0	0	0	0	0	0	0	0	0	0	0	0.125448312	-0.355660947	-0.127036273	0.107074314	-0.194465536	-0.130103923	-0.215514092	0.494093487	0.769373634	0.736994436	0.334356094	0.62738934	blue	TRUE	-1.819942037	-2.61498	0	-3.817244	HCP	K4andK27	1	1	0	0	0
NM_008982	Ptprj	0.01486528	0	0	0	0	0	0	0	0	0	0	0	0	0	1	0	0	0	0	0	0	0	0	-0.070209778	-0.164019324	-0.192786532	-0.565524742	-0.638988123	0.974596178	-0.753826816	0.558846109	-0.244850872	-0.047637117	-0.699507802	-0.529372665	turquoise	FALSE	-9.460461309	-30.62449	0	-12.45032	HCP	K4andK27	1	1	0	0	0
NM_008985	Ptprn	0.2935881	0	0	0	0	0	0	0	0	0	0	0	0	0	0	0	0	0	0	0	0	0	0	0.000223122	-0.28116969	-0.265394536	-0.407394429	-0.537836215	0.759750311	-0.618331716	0.492836946	-0.085488481	-0.009303065	-0.693114708	-0.457321449	turquoise	FALSE	-6.487825652	-18.26186	0	-9.940082	HCP	K4	1	0	0	0	0
NM_008986	Ptrf	0.1024082	0	0	1	1	0	1	0	0	0	0	1	1	0	1	1	1	0	1	1	0	0	0	-0.147960054	-0.149336405	-0.199523094	-0.542150172	-0.650729462	0.978874932	-0.788855829	0.593190378	-0.198861654	-0.024174434	-0.682459333	-0.485636074	turquoise	FALSE	-10.58461039	-35.21423	1	-16.04145	HCP	K4andK27	1	1	1	0	0
NM_008988	Punc	0.03732517	0	0	1	1	0	1	0	1	0	0	1	0	0	1	0	0	0	0	0	1	0	0	-0.134111027	-0.168370823	-0.209347776	-0.540997378	-0.665986186	0.9493853	-0.80770633	0.668595488	-0.089460653	0.083471823	-0.65042848	-0.403293258	turquoise	FALSE	-11.29695786	-38.06001	0	-11.20366	HCP	K4andK27	1	1	1	0	0
NM_008989	Pura	0.208275	0	1	0	0	0	0	0	0	0	0	0	0	0	0	0	0	0	0	0	0	0	0	-0.132155693	-0.196508754	-0.119054958	-0.501858874	-0.652021017	0.919422964	-0.810620882	0.649525919	-0.081896792	0.175853385	-0.470592402	-0.262383368	turquoise	TRUE	-11.41543424	-38.52797	1	-11.37266	HCP	K4	1	0	0	0	0
NM_008992	Abcd4	23.27652	1	1	0	0	0	0	1	0	1	0	0	0	0	0	0	0	0	1	0	1	0	0	0.252409616	0.039508477	0.292741618	0.422834284	0.649618979	-0.633298658	0.666013405	-0.692246179	-0.222343445	-0.282542661	0.237449153	-0.024488511	black	FALSE	7.362641645	-21.88149	0	4.886479	HCP	K4	1	0	1	0	1
NM_008993	Pxmp2	34.45587	0	0	0	0	0	0	0	0	0	1	1	1	1	1	0	0	0	1	0	1	0	1	0.059142566	0.26921828	0.162167462	0.464238996	0.61274873	-0.84635079	0.760928638	-0.662574795	-0.023876176	-0.236551339	0.466307148	0.219768365	black	FALSE	9.670829571	-31.49131	0	18.07345	HCP	K4	1	0	0	0	0
NM_008994	Pxmp3	0.2555538	0	0	0	0	0	0	0	0	0	0	0	0	0	0	1	0	1	1	0	0	0	0	-0.27640769	-0.235008432	-0.128294838	-0.340048753	-0.61289214	0.775018441	-0.904213687	0.922885175	0.410109511	0.516728408	-0.373707611	0.063787905	midnightblue	TRUE	-17.45886323	-60.09495	0	-13.64671	HCP	K4	1	0	1	0	0
NM_008995	Pex5	7.809962	0	0	0	0	0	0	0	0	0	0	1	0	0	0	1	0	1	0	0	1	0	0	-0.184914166	0.309643637	0.275371161	0.618618217	0.65855665	-0.814786883	0.592101943	-0.437397229	0.24376193	-0.010357994	0.488061874	0.419735426	salmon	FALSE	6.058842844	-16.51731108	0	24.70190466	HCP	K4	1	0	0	0	0
NM_008996	Rab1	22.71489	0	0	0	0	0	0	0	1	0	1	0	1	1	1	0	1	1	1	0	1	0	1	-0.060169622	0.1709407	0.042192644	0.330062859	0.266186228	-0.722120303	0.407544466	-0.12464792	0.503989498	0.442671633	0.858468084	0.834333567	cyan	FALSE	3.680192324	-7.679308	1	16.05025	HCP	K4	1	0	0	0	0
NM_008997	Rab11b	3.094912	0	0	0	0	0	0	0	0	0	0	1	1	0	0	0	0	1	1	0	0	0	1	0.075656057	-0.026420891	0.167434612	0.569985805	0.545669686	-0.783828068	0.488766999	-0.264024197	0.469534491	0.22897237	0.452506029	0.503974833	magenta	FALSE	4.619910099	-10.94606	0	16.66219	HCP	K4	1	0	1	0	0
NM_008999	Rab23	0.7360118	0	0	0	0	0	0	0	0	0	0	0	0	0	1	1	1	1	1	0	0	0	0	0.080120156	-0.091078281	-0.292926831	-0.541002705	-0.571176348	0.486017953	-0.347939191	0.399330708	-0.001579604	0.150641575	-0.017893047	0.021069006	grey	FALSE	-3.06040291	-5.756341	0	-3.255529	HCP	K4	1	0	1	0	0
NM_009000	Rab24	7.641956	0	0	0	0	0	0	0	0	0	1	0	1	1	1	1	0	1	1	0	1	0	1	-0.152476983	0.308182868	0.233681199	0.602616979	0.662355278	-0.806186574	0.641959054	-0.487420954	0.180585956	-0.109138071	0.426114929	0.321957512	salmon	FALSE	6.904214497	-19.97686	0	9.126642	HCP	K4	1	0	1	0	0
NM_009001	Rab3a	0.02675978	0	0	0	0	0	0	0	0	0	0	1	1	0	0	1	1	1	0	0	1	0	0	0.096857008	-0.272260686	-0.023754354	-0.017432457	-0.143065107	-0.075386042	-0.185949625	0.433526647	0.625331937	0.679814796	0.352548629	0.602330692	yellow	TRUE	-1.560597841	-2.093451	0	-20.07915	HCP	K4	1	0	0	0	0
NM_009003	Rab4a	0.2847966	0	0	0	0	0	0	0	0	0	0	1	1	1	0	1	1	1	1	0	1	0	1	-0.033750916	-0.16973841	-0.26409676	-0.619377039	-0.670061404	0.955873835	-0.691602758	0.501250992	-0.289123047	-0.133445416	-0.720711178	-0.582702229	turquoise	TRUE	-7.895992694	-24.10898	0	-15.69703	HCP	K4	1	0	0	0	0
NM_009004	Kif20a	11.94625	0	0	0	0	0	0	0	0	0	0	0	1	1	0	0	0	1	1	0	0	0	1	0.306375107	0.182039664	-0.113188034	0.202531515	0.41337181	-0.859215716	0.901324103	-0.723214949	-0.091765328	-0.240978246	0.568535329	0.237735713	black	FALSE	17.15938916	-59.13298	0	39.76907	ICP	K4	1	0	0	0	0
NM_009005	Rab7	1.076894	0	0	0	0	0	0	0	1	0	0	0	1	1	0	0	1	1	1	0	0	0	1	0.524327377	-0.216329575	-0.187793991	-0.136198703	-0.01770884	-0.362151608	0.384913996	-0.14371504	0.152912781	0.238480708	0.527712193	0.380667912	cyan	FALSE	3.439052725	-6.906553	0	1.82227	HCP	K4	1	0	1	0	0
NM_009006	Map4k2	0.02120825	0	0	0	0	0	0	1	0	0	0	1	1	0	1	1	1	0	0	0	1	0	0	-0.081645658	-0.162355043	-0.202540554	-0.576053601	-0.655098111	0.990027063	-0.764432376	0.565666694	-0.247785838	-0.054735762	-0.706198132	-0.534725912	turquoise	FALSE	-9.777621449	-31.93008	0	-21.98884	HCP	K4	1	0	0	0	0
NM_009007	Rac1	0.07820953	0	0	0	0	0	0	1	0	0	0	0	0	1	1	0	1	1	1	0	0	0	1	-0.094450822	-0.161524058	-0.193646831	-0.577541813	-0.654631837	0.989683907	-0.765383398	0.561853645	-0.254028129	-0.067165098	-0.708342375	-0.539942125	turquoise	FALSE	-9.806964524	-32.05049	0	-41.5776	HCP	K4	1	0	1	1	0
NM_009009	Rad21	32.83206	0	1	0	0	0	0	1	1	1	0	0	0	0	0	0	0	1	1	0	0	0	0	-0.086349775	0.097757496	0.301886905	0.552721935	0.492480557	-0.726145365	0.378422821	-0.170413609	0.490942041	0.391663286	0.716783488	0.727010312	red	FALSE	3.371265973	-6.694802	0	13.31112	HCP	K4	1	0	1	0	0
NM_009010	Rad23a	0.1137005	0	0	0	0	0	0	1	1	0	0	1	1	1	1	1	1	1	1	0	1	0	1	-0.053519729	-0.181351469	-0.220234005	-0.578491939	-0.652914743	0.961555511	-0.733598215	0.547090018	-0.240195625	-0.062365982	-0.716200372	-0.538260256	turquoise	FALSE	-8.901638039	-28.30806	0	-20.96059	HCP	K4	1	0	0	0	0
NM_009011	Rad23b	17.78892	0	1	0	0	0	0	0	1	0	0	0	1	1	0	1	0	1	1	0	0	0	1	0.118053768	0.132604836	0.261063307	0.525365822	0.612812696	-0.923468164	0.71121256	-0.552968217	0.189882686	0.093033848	0.768646109	0.552983872	cyan	FALSE	8.34281751	-25.97726	0	21.21622	HCP	K4	1	0	0	0	0
NM_009012	Rad50	0.07281264	0	0	0	0	0	0	0	1	0	0	1	1	1	1	0	1	1	1	0	0	0	1	-0.103920102	-0.153856232	-0.183879387	-0.567041718	-0.648829931	0.987680015	-0.771408502	0.574787817	-0.236550845	-0.0457077	-0.691262438	-0.518254866	turquoise	FALSE	-9.996534702	-32.82667	0	-23.84661	HCP	K4	1	0	0	0	0
NM_009014	Rad51l1	0.4173396	0	1	0	0	0	0	0	0	0	0	0	0	0	0	0	0	0	0	0	1	0	0	0.069917675	-0.181305471	-0.189426166	-0.440094817	-0.424667867	0.693320677	-0.423054934	0.282929292	-0.288387986	-0.172687402	-0.595983156	-0.519520416	turquoise	FALSE	-3.85011016	-8.241257	0	-4.57848	ICP	K4	1	0	1	0	0
NM_009015	Rad54l	27.09302	0	0	0	0	0	0	1	1	0	0	1	0	0	1	1	0	0	1	0	0	0	0	0.363473995	0.107683774	-0.03555485	0.259228449	0.476397054	-0.844186643	0.87276797	-0.712907088	-0.079599396	-0.224440083	0.511571373	0.205565776	black	FALSE	14.74392259	-50.97462	0	31.1654	ICP	K4	1	0	0	0	0
NM_009019	Rag1	0.05427446	0	0	0	0	0	0	0	0	0	0	0	0	0	0	0	0	0	0	0	1	0	0	-0.114179399	-0.139441161	-0.188203021	-0.550566394	-0.641972613	0.973286342	-0.752032434	0.549666545	-0.250125257	-0.061214294	-0.685009254	-0.522309507	turquoise	FALSE	-9.408546105	-30.41009	0	-12.02136	LCP	None	0	0	1	0	0
NM_009020	Rag2	1.066278	0	0	0	0	0	0	0	0	0	0	0	0	0	0	0	0	0	0	0	0	0	0	0.111380832	0.05613689	-0.089240128	-0.068724557	0.074390408	0.014676778	0.174288489	-0.174678421	-0.217618423	-0.192935935	-0.010177501	-0.161991904	grey	FALSE	1.459558778	-1.903703	0	0.1775737	ICP	None	0	0	1	0	0
NM_009023	Rapsn	1.040737	0	0	0	0	0	0	0	1	0	0	0	1	0	0	1	0	0	0	0	1	0	0	0.533064204	-0.260728976	-0.049513294	0.037498544	0.227609471	-0.288050851	0.413327716	-0.376565482	-0.151369555	-0.19265069	-0.006822683	-0.161076383	tan	FALSE	3.743085618	-7.885679	0	0.1686495	LCP	None	0	0	0	0	0
NM_009024	Rara	2.30908	1	0	0	0	0	0	1	1	0	0	1	1	0	0	1	1	0	0	0	1	0	0	0.087382436	0.283973399	-0.488050308	-0.287955612	-0.150666465	-0.410784187	0.537898794	-0.2511855	0.02707477	-0.185850149	0.270479956	0.147612844	black	FALSE	5.261657772	-13.36449	1	4.253644	HCP	K4	1	0	0	0	0
NM_009025	Rasa3	0.2154111	0	0	0	0	0	1	0	0	0	0	0	0	0	0	1	1	0	0	0	0	0	0	-0.102313345	-0.115469819	-0.305042532	-0.618444371	-0.704666009	0.923684667	-0.693434846	0.555557846	-0.206008629	-0.091102565	-0.671824071	-0.51075915	turquoise	FALSE	-7.93623425	-24.27726	0	-10.34774	HCP	K4andK27	1	1	1	0	0
NM_009026	Rasd1	0.4683418	0	0	1	1	0	1	0	0	0	0	1	0	0	0	0	1	0	1	0	1	0	0	-0.086337941	-0.132632668	0.310675544	-0.098386906	-0.094116593	0.711278947	-0.540875928	0.189463174	-0.426736944	-0.212188207	-0.657775674	-0.604156789	turquoise	FALSE	-5.302775513	-13.52355	0	-7.183497	HCP	K4andK27	1	1	1	0	0
NM_009029	Rb1	0.1722526	0	1	0	0	0	0	1	0	0	0	0	0	0	1	0	0	0	1	0	0	0	0	-0.124953921	-0.185737245	-0.185395327	-0.479756061	-0.673358366	0.831160172	-0.802590355	0.775460006	0.162516405	0.395034499	-0.32067397	-0.032773163	turquoise	FALSE	-11.09470317	-37.25754	1	-7.851949	HCP	K4	1	0	0	0	0
NM_009030	Rbbp4	569.5285	0	0	0	0	0	0	0	0	1	0	1	1	1	0	0	0	1	1	0	0	0	1	0.235793135	0.170534908	0.053890171	0.43116463	0.607614179	-0.953132616	0.89222615	-0.710110177	0.038686377	-0.164930405	0.569622129	0.309027705	black	FALSE	16.29244209	-56.28767	1	35.64367	HCP	K4	1	0	0	0	0
NM_009031	Rbbp7	5.718665	0	1	0	0	0	0	1	1	1	1	0	0	1	0	1	1	0	1	0	0	1	0	-0.008209996	-0.088602254	0.567542121	0.786358745	0.741589268	-0.757615084	0.329212511	-0.223392326	0.483638388	0.425373773	0.640483997	0.663132396	magenta	FALSE	2.875021522	-5.22343	1	26.41567	HCP	K4	1	0	0	0	1
NM_009032	Rbm4	0.3134535	0	0	0	0	0	0	1	1	1	0	1	1	1	0	0	1	0	1	0	0	1	1	-0.243577267	-0.257725345	-0.030842336	-0.306489028	-0.588402374	0.849976285	-0.915435888	0.751899408	0.125956533	0.277576473	-0.560305073	-0.205972795	turquoise	FALSE	-18.75666123	-64.14381	0	-30.26228	ICP	K4	1	0	0	0	0
NM_009033	Rbmxrt	1.489452	0	1	1	0	1	0	0	1	1	1	1	1	1	1	0	1	1	1	0	0	1	1	0.141584413	0.112020252	-0.225601709	-0.078056052	-0.06146319	-0.510503723	0.406759011	-0.140042962	0.259230904	0.213533828	0.735937102	0.572108738	cyan	FALSE	3.671691727	-7.651564	0	3.538713	HCP	K4	1	0	0	0	0
NM_009037	Rcn1	1.550462	0	1	0	0	0	0	1	1	1	0	0	0	0	1	1	1	1	1	0	0	0	0	-0.407489745	0.094364666	-0.024732833	0.174632616	-0.111451632	-0.144413203	-0.282955222	0.638677314	0.920070594	0.742790555	0.397432219	0.794307154	blue	TRUE	-2.432726474	-4.038625	0	3.448948	HCP	K4	1	0	1	0	0
NM_009038	Rcvrn	0.0831312	0	0	0	0	0	0	0	0	0	0	0	0	0	0	0	0	0	0	0	0	0	0	-0.056382315	-0.146429613	-0.202157817	-0.562402079	-0.631557495	0.952587885	-0.711695342	0.52358383	-0.261847053	-0.06494129	-0.674837257	-0.529313055	turquoise	FALSE	-8.354289413	-26.0252	0	-9.853844	HCP	None	0	0	1	1	0
NM_009041	Rdx	2.068963	0	0	0	0	0	0	0	0	0	0	0	0	1	1	0	0	1	1	0	0	0	1	-0.095094178	-0.024050587	0.129584923	0.25726596	0.114649835	-0.402283383	0.020163835	0.273811754	0.706968161	0.765989012	0.792470753	0.942735829	red	FALSE	0.166309056	-0.1410945	0	3.923645	HCP	K4	1	0	0	0	0
NM_009042	Reg1	0.1749583	0	0	0	0	0	0	0	0	0	0	0	0	0	0	0	0	0	0	0	0	0	0	-0.096893507	-0.159851659	-0.162328125	-0.5515178	-0.615672072	0.966211494	-0.751365839	0.543163841	-0.250947315	-0.072438584	-0.702181755	-0.534072578	turquoise	FALSE	-9.38938324	-30.33091	0	-15.96433	LCP	None	0	0	1	0	0
NM_009044	Rel	0.1373561	0	0	1	0	1	0	0	0	1	1	1	0	0	0	0	0	0	1	0	1	0	0	-0.132183923	-0.148052889	-0.145656032	-0.521302869	-0.594888418	0.950166907	-0.737325257	0.507121129	-0.288372312	-0.112798335	-0.715086493	-0.562306442	turquoise	FALSE	-9.000442109	-28.71889	1	-12.9883	HCP	K4	1	0	0	0	0
NM_009047	Rem1	2.043103	0	0	0	0	0	0	0	0	0	0	0	0	0	0	0	0	0	0	1	1	0	0	-0.34650791	0.233886402	0.305434528	0.291862034	0.271248763	-0.185916089	-0.016658921	0.031273682	0.212144111	0.135705959	0.15726748	0.243009274	grey	FALSE	-0.137392047	-0.1152684	0	2.841884	HCP	K4andK27	1	1	0	0	0
NM_009048	Reps1	0.5239726	0	0	0	0	0	0	0	0	1	0	0	0	0	0	0	0	0	0	0	0	0	0	-0.18033599	-0.132973812	0.062279767	-0.302714167	-0.350600791	0.834367404	-0.704815029	0.500299136	-0.152853873	0.024111776	-0.636183498	-0.409980181	turquoise	FALSE	-8.193017057	-25.35108	0	-8.003057	LCP	None	0	0	0	0	0
NM_009049	Resp18	0.01958857	0	0	0	0	0	0	0	1	0	0	0	0	0	0	0	0	0	0	0	0	0	0	-0.081142628	-0.166338365	-0.199205635	-0.572212026	-0.649604433	0.986181844	-0.75573454	0.559495908	-0.250334797	-0.057983106	-0.704185325	-0.535521577	turquoise	FALSE	-9.516193653	-30.85444	0	-18.83929	ICP	K4	1	0	1	0	0
NM_009053	Rfng	0.04524269	0	0	0	0	0	0	0	0	1	0	1	1	1	1	0	1	1	0	0	1	0	1	-0.07776761	-0.168114404	-0.190785588	-0.574644207	-0.643047507	0.989114063	-0.753620211	0.545976335	-0.264646028	-0.077429289	-0.715235571	-0.551967175	turquoise	TRUE	-9.454459011	-30.59971	0	-22.45055	HCP	K4	1	0	0	0	0
NM_009054	Trim27	0.01165512	0	0	0	0	0	0	0	0	0	0	0	1	1	1	1	0	1	1	0	0	0	1	-0.077921581	-0.158337968	-0.197408132	-0.569869642	-0.646059994	0.981303119	-0.756105588	0.563038154	-0.245672936	-0.049920744	-0.700328334	-0.531228812	turquoise	FALSE	-9.527098736	-30.89941	1	-14.96166	HCP	K4	1	0	0	0	0
NM_009055	Rfx1	0.3111146	0	0	0	0	1	0	1	1	0	0	1	1	1	1	1	0	0	1	0	1	0	1	0.023941058	-0.163785196	-0.357619221	-0.659015884	-0.708272156	0.869845127	-0.593718607	0.475691954	-0.252692389	-0.087406179	-0.621196633	-0.496186797	turquoise	FALSE	-6.084372976	-16.62036	1	-10.07775	HCP	K4	1	0	0	0	0
NM_009056	Rfx2	21.89469	0	0	0	0	0	0	1	0	1	0	1	1	0	1	1	1	0	1	0	0	0	0	-0.657210835	0.942359751	-0.161495262	-0.181123444	0.023088301	-0.154691417	0.328160382	-0.201125842	-0.214566371	-0.474499792	0.115145311	-0.032333369	green	FALSE	2.864722366	-5.194433	1	8.694497	HCP	K4	1	0	0	0	0
NM_009059	Rgl2	5.706347	0	0	0	0	0	0	0	1	0	0	0	1	1	1	1	1	0	1	0	1	0	1	0.062969061	0.220319297	0.105721983	0.495901186	0.575315496	-0.843146916	0.749677722	-0.645437238	0.01573792	-0.189262895	0.442924937	0.235210076	black	FALSE	9.341148559	-30.13149	0	14.8584	HCP	K4	1	0	0	0	0
NM_009060	Rgn	0.1073631	0	0	0	0	0	0	0	0	0	0	0	0	0	0	0	1	0	0	0	0	0	0	-0.110150098	-0.139169096	-0.166004319	-0.554741347	-0.613374728	0.958771349	-0.736923042	0.549543107	-0.245003047	-0.073987048	-0.678933151	-0.518458918	turquoise	FALSE	-8.989693785	-28.67422	0	-16.37429	ICP	None	0	0	1	0	0
NM_009061	Rgs2	0.08226197	0	0	1	0	1	1	0	0	0	0	0	0	0	0	1	1	0	0	1	1	0	0	-0.051952307	-0.233004119	-0.259794227	-0.556663925	-0.682409444	0.930469287	-0.766621921	0.663500228	-0.053088129	0.116499972	-0.609640197	-0.369127062	turquoise	FALSE	-9.845411041	-32.20814	0	-43.83024	HCP	K4andK27	1	1	0	0	0
NM_009062	Rgs4	0.008799729	0	0	0	0	0	0	0	0	0	0	0	0	0	0	0	0	0	0	0	0	0	0	-0.100194219	-0.165699631	-0.196815239	-0.574532951	-0.655861385	0.990707609	-0.767559833	0.563202307	-0.248900068	-0.067934024	-0.710913797	-0.538675841	turquoise	FALSE	-9.87470307	-32.32818	0	-29.29742	ICP	None	0	0	1	0	0
NM_009067	Ralbp1	8.076036	0	1	0	0	0	0	0	0	0	0	0	1	1	1	1	1	1	1	0	0	0	1	0.125702148	0.118815372	0.395169082	0.458755928	0.628377756	-0.700137942	0.59545769	-0.501992599	0.038455719	0.01762561	0.640384424	0.407245676	cyan	FALSE	6.111963387	-16.73184	0	7.247466	HCP	K4	1	0	0	0	0
NM_009069	Rit1	0.09620701	0	0	0	0	0	0	0	0	0	0	0	1	0	1	0	0	0	0	0	0	0	0	-0.143976433	-0.199724139	-0.062434845	-0.421395982	-0.555114901	0.958334334	-0.824075736	0.598378638	-0.17467839	0.018340301	-0.702149066	-0.48606662	turquoise	TRUE	-11.99602271	-40.79773	0	-13.66058	HCP	K4	1	0	1	0	0
[truncated: 6,482 more rows]
[truncated: 6 more columns]
