# Supplementary material for: Signed weighted gene co-expression network analysis of transcriptional regulation in murine embryonic stem cells
Source: BMC Genomics. 2009 Jul 20;10:327. doi: 10.1186/1471-2164-10-327 (PMC2727539; doi:10.1186/1471-2164-10-327)
Supplement: Additional file 6 — Binding Enrichments for Unsigned and Signed Zhou et al (2007) Networks. This file contains enrichments and corresponding p-values for binding from Loh et al (2006), Boyer et al (2007), and Chen et al (2008). [file 1471-2164-10-327-S6.xls]

## Sheet: AllEnrichmentsZhou
		Unsigned (enrichment, p-value)
	Module #genes	black 178	blue 224	brown 274	green 83	grey 734	magenta 140	red 466	turquoise 299	yellow 71
Loh et al	Oct4Bound	2.32, 4.84e-07	1.01, 0.428	1.05, 0.344	0.301, 0.0314	0.937, 0.301	0.625, 0.113	1.07, 0.264	0.879, 0.297	1.06, 0.338
	NanogBound	1.63, 9.06e-05	1.19, 0.0839	0.993, 0.48	1.04, 0.361	0.918, 0.131	0.663, 0.0405	1.01, 0.431	1.05, 0.294	1.13, 0.248
	Oct4NnanogBound	2.64, 5.55e-06	1.3, 0.119	0.817, 0.303	0, 0.021	0.915, 0.313	0.64, 0.238	1.25, 0.0788	0.899, 0.411	0.631, 0.376
	Oct4OrNanogBound	1.68, 3e-06	1.09, 0.217	1.06, 0.281	0.979, 0.472	0.927, 0.127	0.653, 0.0196	0.981, 0.436	1.02, 0.397	1.22, 0.144
Boyer et al	Suz12Bound	0.867, 0.416	1.55, 0.0188	0.986, 0.452	1.86, 0.0254	1.24, 0.0287	0.827, 0.402	0.621, 0.0175	0.646, 0.0755	0, 0.0215
	EedBound	0.925, 0.459	1.47, 0.0711	0.841, 0.395	2.78, 0.00306	1.12, 0.199	0.941, 0.422	0.707, 0.132	0.44, 0.0392	0.464, 0.356
	Phc1Bound	1.19, 0.217	1.23, 0.167	0.925, 0.457	1.78, 0.0398	1.04, 0.352	0.905, 0.499	0.861, 0.269	1.06, 0.337	0.595, 0.337
	Rnf2Bound	0.671, 0.14	1.27, 0.106	0.872, 0.324	2.16, 0.00284	1.26, 0.00903	1.17, 0.223	0.769, 0.078	0.499, 0.00572	0, 0.00671
Chen et al	Nanog	1.27, 0.0244	0.751, 0.0243	1.1, 0.152	0.695, 0.0905	0.949, 0.211	1.03, 0.378	1.01, 0.42	1.08, 0.209	1.49, 0.0138
	Oct4	1.28, 0.00446	1.02, 0.403	1.07, 0.193	0.509, 0.00107	1, 0.436	0.905, 0.251	1.07, 0.128	0.902, 0.126	1.01, 0.426
	Sox2	1.19, 0.0667	1.17, 0.0679	0.988, 0.492	0.816, 0.221	1.01, 0.417	0.903, 0.303	1.07, 0.181	0.996, 0.48	1.53, 0.00733
	Smad1	1.77, 0.000119	0.898, 0.327	0.862, 0.221	0.948, 0.482	0.906, 0.147	1.06, 0.332	1.14, 0.0908	1.05, 0.321	1.36, 0.104
	STAT3	1.26, 0.00428	1.11, 0.0833	0.933, 0.214	1.01, 0.41	0.95, 0.123	0.954, 0.38	1.09, 0.0503	0.903, 0.108	1.23, 0.064
	c.Myc	1.3, 0.000437	0.893, 0.102	0.92, 0.145	0.469, 3.67e-05	0.895, 0.00347	1.02, 0.385	1.18, 0.000217	1.08, 0.116	1.35, 0.00642
	n.Myc	1.22, 0.00231	0.859, 0.024	0.982, 0.408	0.869, 0.158	0.95, 0.0716	0.906, 0.166	1.19, 7.91e-06	1.07, 0.112	0.955, 0.408
	Klf4	1.17, 0.021	0.961, 0.328	0.997, 0.489	1.08, 0.235	0.912, 0.00847	1.05, 0.261	1.04, 0.205	1.07, 0.132	1.4, 0.00161
	Esrrb	1.23, 0.0073	1.01, 0.441	0.937, 0.227	0.997, 0.458	0.913, 0.0194	0.978, 0.461	1.09, 0.05	1.08, 0.13	1.25, 0.0491
	Tcfcp2l1	1.04, 0.276	0.963, 0.343	0.95, 0.256	0.986, 0.495	0.946, 0.0769	1.13, 0.077	0.979, 0.358	1.11, 0.0395	1.29, 0.0153
	Zfx	1.09, 0.089	0.992, 0.48	1.05, 0.161	0.893, 0.189	0.974, 0.209	0.901, 0.132	1.03, 0.208	1.17, 0.000853	1.04, 0.311
	E2f1	1.04, 0.212	1.02, 0.309	1.06, 0.0448	0.916, 0.153	0.922, 0.00011	1.06, 0.139	1.11, 3.59e-05	1.08, 0.0105	0.947, 0.294
	Suz12	1.09, 0.306	1.02, 0.391	0.965, 0.492	2.12, 0.00614	1.32, 0.00403	0.756, 0.306	0.643, 0.0186	0.649, 0.0658	0.745, 0.419
	CTCF	1.04, 0.287	1.12, 0.048	0.988, 0.457	1.18, 0.0714	1, 0.443	0.923, 0.245	0.968, 0.278	0.824, 0.00362	1.24, 0.0358
	Oct4Complex	1.85, 0.000899	1.03, 0.391	1.31, 0.0564	0.519, 0.157	0.88, 0.159	1.23, 0.171	1.08, 0.264	0.912, 0.381	2.02, 0.00871
	cMycComplex	1.26, 0.00145	0.877, 0.0657	0.993, 0.486	0.577, 0.000758	0.933, 0.0405	0.971, 0.425	1.18, 0.000199	1.12, 0.0307	1.03, 0.371
		Signed (enrichment, p-value)
Loh et al	Module #genes	black 254	blue 336	brown 270	green 223	grey 554	pink 53	red 253	turquoise 377	yellow 104
	Oct4Bound	1.97, 3.08e-06	0.633, 0.0168	1.3, 0.0529	0.505, 0.0105	1.02, 0.409	0.472, 0.19	1.48, 0.00792	0.664, 0.0189	1.44, 0.0669
	NanogBound	1.61, 6.6e-06	0.884, 0.175	1.15, 0.115	0.804, 0.102	0.871, 0.0691	1.17, 0.227	1.32, 0.00828	0.787, 0.0259	1.25, 0.103
	Oct4NnanogBound	2.29, 7.44e-06	0.666, 0.094	1.49, 0.0265	0.502, 0.0551	0.93, 0.391	0.845, 0.425	1.68, 0.0066	0.535, 0.0172	1.29, 0.179
Boyer et al	Oct4OrNanogBound	1.6, 6.05e-07	0.831, 0.0541	1.13, 0.117	0.751, 0.0294	0.916, 0.144	0.958, 0.478	1.3, 0.00519	0.795, 0.0165	1.32, 0.0418
	Suz12Bound	0.684, 0.133	1.55, 0.00527	0.643, 0.0893	0.779, 0.264	1.39, 0.00573	0.728, 0.476	0.458, 0.0166	0.87, 0.309	0.928, 0.455
	EedBound	0.389, 0.0401	1.57, 0.0195	0.61, 0.152	1.18, 0.231	1.43, 0.0169	0.621, 0.483	0.26, 0.0124	0.786, 0.267	1.27, 0.206
	Phc1Bound	0.249, 0.00121	1.63, 0.00273	0.704, 0.157	1.33, 0.0989	1.26, 0.0495	1.2, 0.24	0.584, 0.073	0.84, 0.272	0.812, 0.446
Chen et al	Rnf2Bound	0.588, 0.0349	1.16, 0.172	0.774, 0.177	1.34, 0.063	1.4, 0.00175	0.563, 0.299	0.649, 0.0673	0.911, 0.353	0.287, 0.0242
	Nanog	1.53, 3.46e-06	0.601, 1.41e-05	1.33, 0.00135	0.926, 0.31	0.919, 0.144	1.18, 0.196	1.2, 0.0393	0.777, 0.00805	1.62, 0.000578
	Oct4	1.52, 3.51e-09	0.803, 0.00484	1.13, 0.0553	0.787, 0.0142	0.939, 0.145	1.23, 0.105	1.28, 0.000647	0.75, 0.000187	1.31, 0.0125
	Sox2	1.4, 0.000155	0.766, 0.00687	1.2, 0.0254	0.749, 0.0193	1, 0.461	1.45, 0.0311	1.36, 0.000704	0.874, 0.0854	1.52, 0.00196
	Smad1	1.86, 4.35e-07	0.807, 0.097	1.1, 0.227	1.02, 0.404	0.774, 0.015	0.825, 0.424	1.66, 5.86e-05	0.65, 0.0035	1.26, 0.129
	STAT3	1.33, 3.11e-05	0.959, 0.302	1.14, 0.0332	1.04, 0.289	0.917, 0.0573	0.931, 0.419	1.17, 0.0161	0.801, 0.00115	1.14, 0.115
	c.Myc	1.35, 1.33e-06	0.827, 0.00366	1.19, 0.00326	0.687, 4.72e-05	0.928, 0.068	0.931, 0.402	1.36, 9.95e-07	0.875, 0.0198	1.25, 0.0162
	n.Myc	1.33, 7.25e-08	0.846, 0.00286	1.09, 0.0758	0.912, 0.114	0.975, 0.282	0.99, 0.47	1.32, 2.1e-07	0.853, 0.00229	1.09, 0.16
	Klf4	1.16, 0.00937	1.01, 0.426	1.15, 0.0136	0.987, 0.46	0.869, 0.00154	0.912, 0.347	1.04, 0.254	0.949, 0.198	1.23, 0.0168
	Esrrb	1.39, 5.89e-07	0.891, 0.0628	1.16, 0.0163	0.895, 0.127	0.916, 0.0527	0.969, 0.496	1.13, 0.0503	0.802, 0.00105	1.32, 0.00632
	Tcfcp2l1	1.3, 1.45e-05	0.834, 0.00374	1.02, 0.364	0.901, 0.112	0.967, 0.245	0.936, 0.405	0.99, 0.472	1, 0.478	1.41, 0.000189
	Zfx	1.11, 0.0252	0.995, 0.487	1.08, 0.0647	0.97, 0.344	0.965, 0.186	0.907, 0.293	1.01, 0.386	1.06, 0.102	1.02, 0.376
	E2f1	1.2, 9.25e-08	0.944, 0.0603	1.07, 0.0252	0.984, 0.379	0.916, 0.000537	0.828, 0.0456	1.21, 1.97e-08	1.01, 0.373	0.956, 0.284
	Suz12	0.347, 0.00228	1.26, 0.0851	0.653, 0.0833	1.19, 0.19	1.46, 0.00104	0.998, 0.354	0.627, 0.075	0.935, 0.424	1.19, 0.234
	CTCF	1.04, 0.277	1.02, 0.37	0.894, 0.0692	0.995, 0.495	1.02, 0.332	0.92, 0.367	1.03, 0.304	0.919, 0.0825	1.03, 0.35
	Oct4Complex	2.32, 1.65e-08	0.342, 5.94e-05	1.49, 0.00924	0.837, 0.294	0.777, 0.057	0.812, 0.489	1.47, 0.0131	0.761, 0.0976	2.35, 0.000198
	cMycComplex	1.37, 1.97e-07	0.81, 0.00118	1.15, 0.0157	0.813, 0.00977	0.937, 0.0886	1.24, 0.0617	1.34, 1.12e-06	0.902, 0.0502	1.09, 0.194
