# Supplementary material for: Signed weighted gene co-expression network analysis of transcriptional regulation in murine embryonic stem cells
Source: BMC Genomics. 2009 Jul 20;10:327. doi: 10.1186/1471-2164-10-327 (PMC2727539; doi:10.1186/1471-2164-10-327)
Supplement: Additional file 11 — Module Membership and Binding Information in the Signed Ivanova et al (2006) Network. This file contains module membership, kME, and binding data from Loh et al (2006), Boyer et al (2007), and Chen et al (2008) for each gene on the microarray. [file 1471-2164-10-327-S11.xls]

## Sheet: ivanovaBlackMeanSuppTable
		Loh et al		Boyer et al				Chen et al
Gene.Symbol	RefID	Oct4_CC	Nanog_CC	Suz12_CP	Eed_CP	Phc1_CP	Rnf2_CP	Nanog_CS	Oct4_CS	Sox2_CS	Smad1_CS	STAT3_CS	c.Myc_CS	n.Myc_CS	Klf4_CS	Esrrb_CS	Tcfcp2l1_CS	Zfx_CS	E2f1_CS	Suz12_CS	CTCF_CS	Oct4Complex	cMycComplex	kMEtan	kMEgreen	kMEbrown	kMEmagenta	kMEsalmon	kMEturquoise	kMEblack	kMEmidnightblue	kMEblue	kMEyellow	kMEcyan	kMEred	kmeColsPos	restConnectivity	CorTest	logCorPvalue	Fold Change	t-statistic	Regulator
Ruvbl2	NM_011304	0	0	0	0	0	0	0	1	0	1	0	1	1	1	1	0	1	1	0	1	0	1	0.297691	0.281016	-0.0902638	0.188348	0.477125	-0.816256	0.974085	-0.867926	-0.314764	-0.505569	0.407685	-0.00701663	black	FALSE	35.5132	-103.389	77.2754	52.2788	1
Mrpl15	NM_025300	0	0	0	0	0	0	0	0	1	0	0	0	1	1	1	1	0	1	0	0	0	0	0.275177	0.283977	-0.0623077	0.2164	0.489546	-0.83521	0.970643	-0.869882	-0.302697	-0.474098	0.46242	0.0333728	black	FALSE	33.2776	-99.2054	37.2401	45.0667	0
Nup133	NM_172288	0	0	0	0	0	0	1	1	1	0	0	0	1	1	1	0	0	1	0	1	0	0	0.277488	0.273015	-0.0986083	0.185212	0.478199	-0.836318	0.964756	-0.815016	-0.226485	-0.416196	0.45099	0.0798708	black	FALSE	30.2325	-93.0874	9.87803	32.6713	0
Rcc2	NM_173867	0	0	0	0	0	0	0	0	0	0	0	0	0	0	0	0	0	0	0	0	0	0	0.319646	0.23313	-0.121493	0.174233	0.459679	-0.819025	0.9631	-0.832219	-0.256617	-0.44285	0.417182	0.0300426	black	FALSE	29.5083	-91.5538	40.8714	38.7871	0
Gnpda1	NM_011937	0	1	0	0	0	0	0	1	1	0	1	0	1	1	1	1	1	1	0	1	0	1	0.188767	0.385981	-0.0925283	0.174528	0.472939	-0.803096	0.961426	-0.821663	-0.277142	-0.457245	0.463791	0.0645055	black	FALSE	28.8228	-90.072	34.7518	17.5119	0
Mcm3	NM_008563	0	0	0	0	0	0	0	0	0	0	0	0	0	0	0	0	0	0	0	0	0	0	0.265673	0.279426	-0.0917211	0.192538	0.4587	-0.840711	0.959868	-0.821932	-0.233567	-0.41577	0.460115	0.085811	black	FALSE	28.2234	-88.7518	15.4417	31.5517	1
Ccnb1	NM_172301	0	0	0	0	0	0	0	1	0	0	0	1	1	0	0	0	1	1	0	0	0	1	0.374291	0.218837	-0.14313	0.113456	0.40118	-0.79861	0.958374	-0.840485	-0.303627	-0.415996	0.511053	0.0679793	black	FALSE	27.6796	-87.5332	22.233	29.472	0
Bub1b	NM_009773	0	0	0	0	0	0	0	0	1	0	1	0	1	0	1	0	0	1	0	0	0	0	0.27702	0.293981	-0.16309	0.132903	0.383728	-0.828169	0.957155	-0.770079	-0.190208	-0.359062	0.542697	0.163371	black	FALSE	27.2567	-86.5714	54.1263	32.067	0
Shmt1	NM_009171	0	0	0	0	0	0	0	1	0	0	0	1	1	0	1	0	0	1	0	0	0	1	0.244672	0.355106	-0.109459	0.101116	0.428216	-0.75022	0.955289	-0.865754	-0.387318	-0.570041	0.357859	-0.0758276	black	FALSE	26.6425	-85.1525	8.65616	22.5189	0
Qdpr	NM_024236	0	0	0	0	0	0	0	0	0	0	0	0	0	0	0	0	0	0	0	0	0	0	0.222681	0.358726	-0.192767	0.0778275	0.399756	-0.742275	0.954135	-0.798712	-0.303618	-0.515951	0.358468	-0.0237588	black	TRUE	26.2813	-84.3054	94.8589	13.4697	0
Pgam1	NM_023418	0	0	0	0	0	0	0	0	0	0	1	0	1	0	1	0	0	1	0	0	0	0	0.256172	0.251347	-0.064282	0.286566	0.5394	-0.863284	0.953956	-0.793563	-0.160582	-0.33897	0.509859	0.149039	black	FALSE	26.2263	-84.1754	222.363	19.0267	0
Dscr2	NM_019537	0	1	0	0	0	0	0	1	0	0	0	1	1	0	0	0	0	1	0	0	0	1	0.316795	0.219547	-0.0723712	0.225748	0.489567	-0.837428	0.953085	-0.869805	-0.291495	-0.466856	0.410053	0.00530028	black	FALSE	25.964	-83.5531	211.659	32.8286	0
Gart	NM_010256	0	0	0	0	0	0	0	0	0	0	0	0	1	1	0	1	1	1	0	0	0	1	0.292314	0.258605	-0.0918063	0.18973	0.46723	-0.798127	0.952966	-0.855395	-0.311761	-0.495627	0.368794	-0.025404	black	FALSE	25.9284	-83.4683	35.8752	30.3179	0
Wdr5	NM_080848	0	0	0	0	0	0	0	0	0	0	0	0	0	0	0	0	0	0	0	0	0	0	0.232685	0.3504	-0.132205	0.135721	0.43859	-0.797377	0.952864	-0.784387	-0.239598	-0.441331	0.460448	0.0727118	black	FALSE	25.8984	-83.3966	21.4419	41.7141	0
Kif22	NM_145588	0	0	0	0	0	0	0	0	0	0	0	0	0	0	0	0	0	1	0	0	0	0	0.176652	0.347487	-0.0469616	0.250208	0.507912	-0.842055	0.95251	-0.827924	-0.242424	-0.443449	0.444884	0.0742935	black	FALSE	25.7944	-83.1479	18.0639	24.5974	0
Mkrn1	NM_018810	1	1	0	0	0	0	1	1	1	1	1	1	1	1	1	1	1	1	0	1	1	1	0.316332	0.31678	-0.192668	0.0189347	0.342788	-0.718903	0.952028	-0.842535	-0.402149	-0.511338	0.451227	-0.0141581	black	TRUE	25.6546	-82.8125	241.321	27.8149	1
Slc25a5	NM_007451	0	0	0	0	0	0	0	1	1	0	1	0	0	0	0	0	0	0	0	0	0	0	0.23587	0.304496	-0.0569193	0.221379	0.512233	-0.831988	0.951905	-0.831231	-0.259675	-0.436312	0.457971	0.0678144	black	FALSE	25.6195	-82.7279	144.713	22.9867	0
Fbl	NM_007991	0	0	0	0	0	0	0	0	0	0	0	1	1	0	1	0	1	1	0	1	0	1	0.259531	0.248685	0.0251218	0.293744	0.571446	-0.830709	0.951004	-0.900895	-0.32913	-0.5052	0.382698	-0.0260221	black	FALSE	25.3645	-82.1112	6.58478	111.339	0
1700037H04Rik	NM_026091	0	0	0	0	0	0	1	0	0	0	1	1	1	1	1	0	0	1	0	0	0	1	0.272578	0.281906	-0.131669	0.175319	0.46066	-0.801491	0.948315	-0.798428	-0.235313	-0.42922	0.417582	0.0562236	black	FALSE	24.6431	-80.3389	37.9793	54.3261	0
Supv3l1	NM_181423	0	0	0	0	0	0	0	1	1	0	0	1	1	0	0	0	1	1	0	0	0	1	0.264591	0.293123	-0.0930975	0.133786	0.440567	-0.769717	0.948153	-0.840396	-0.327984	-0.502222	0.406362	-0.0136687	black	FALSE	24.6015	-80.2355	3.95903	17.8273	0
Parp1	NM_007415	0	0	0	0	0	0	1	0	0	0	0	1	1	1	1	1	1	1	0	0	0	1	0.232712	0.387322	-0.233942	0.0151438	0.334614	-0.739711	0.948019	-0.729433	-0.23303	-0.431727	0.486619	0.0935958	black	TRUE	24.5671	-80.1498	53.1825	18.8434	0
Odf2	NM_013615	0	0	0	0	0	0	0	0	0	0	0	0	0	0	0	0	0	0	0	0	0	0	0.364264	0.221854	-0.181249	0.0875904	0.367632	-0.800133	0.947283	-0.742384	-0.174166	-0.316055	0.554106	0.175556	black	FALSE	24.3806	-79.6838	89.6603	23.804	0
Fig4	NM_133999	0	0	0	0	0	0	0	0	0	0	0	0	0	0	1	1	0	0	0	1	0	0	0.247711	0.342065	-0.107143	0.104856	0.41534	-0.76553	0.946837	-0.820374	-0.322498	-0.47333	0.466563	0.0467998	black	FALSE	24.2694	-79.4045	6.21314	29.5864	0
Dap3	NM_022994	0	0	0	0	0	0	0	0	0	0	0	1	0	1	0	1	1	1	0	0	0	1	0.247635	0.252942	-0.0214755	0.317267	0.559267	-0.862661	0.943838	-0.806181	-0.179637	-0.388173	0.445547	0.0968934	black	FALSE	23.5559	-77.588	27.5204	23.4217	0
Pou5f1	NM_013633	1	1	0	0	0	0	1	1	1	1	1	0	1	1	1	1	1	1	0	1	1	1	0.317753	0.297392	-0.173874	0.0676174	0.355931	-0.70903	0.943837	-0.876531	-0.437118	-0.55879	0.388103	-0.0829733	black	TRUE	23.5556	-77.5873	100.639	39.7058	1
Ecsit	NM_012029	0	0	0	0	0	0	0	0	0	0	1	1	1	0	1	0	0	1	0	0	0	1	0.243391	0.315662	-0.120282	0.129989	0.400815	-0.822887	0.9426	-0.796636	-0.2362	-0.434991	0.466404	0.0838161	black	FALSE	23.2774	-76.8672	72.8404	24.1696	1
Dppa4	NM_001018002	0	0	0	0	0	0	1	0	0	0	0	0	0	0	0	0	0	1	0	1	0	0	0.388363	0.263294	-0.202313	-0.0195624	0.301632	-0.703247	0.942578	-0.842309	-0.417807	-0.500236	0.488056	-0.0120215	black	TRUE	23.2726	-76.8548	29.3662	28.7996	0
Cisd1	NM_134007	0	0	0	0	0	0	0	1	0	0	0	1	1	1	1	1	1	1	0	1	0	1	0.291701	0.227078	-0.0201994	0.283402	0.535158	-0.871689	0.941657	-0.829447	-0.212807	-0.359473	0.535247	0.137757	black	FALSE	23.0711	-76.3289	24.4451	29.0791	0
Npm3 /// Npm3-ps1	NM_008723	0	0	0	0	0	0	1	1	0	0	0	1	0	1	0	1	1	1	0	1	0	1	0.344668	0.188936	-0.00821702	0.238752	0.537249	-0.788734	0.939105	-0.882936	-0.343112	-0.509658	0.320692	-0.0775245	black	FALSE	22.536	-74.9152	19.5669	21.4408	0
Mcm5	NM_008566	0	0	0	0	0	0	0	0	0	0	1	1	1	0	0	0	1	1	0	1	0	1	0.261524	0.293935	-0.11523	0.164441	0.425233	-0.797688	0.939042	-0.837308	-0.302838	-0.493058	0.380883	-0.00185556	black	FALSE	22.5232	-74.8811	15.6646	25.6305	1
Gltscr2	NM_133831	0	0	0	0	0	0	0	0	0	0	1	0	1	1	1	0	1	1	0	1	0	1	0.272016	0.221499	-0.0210563	0.308005	0.566262	-0.828999	0.938351	-0.840661	-0.244958	-0.451995	0.354528	0.00034843	black	FALSE	22.3841	-74.509	9.76063	21.2306	0
Ube2s	NM_133777	0	0	0	0	0	0	0	0	0	0	0	0	0	0	0	0	0	0	0	0	0	0	0.292726	0.2148	-0.0325851	0.289805	0.536079	-0.859563	0.938126	-0.832268	-0.21811	-0.382822	0.450868	0.0845719	black	FALSE	22.3393	-74.3888	11.1307	34.0597	0
Ddx54	NM_028041	0	0	0	0	0	0	0	1	0	0	0	1	1	1	1	1	1	1	0	1	0	1	0.215561	0.295198	-0.0671076	0.234708	0.517504	-0.791833	0.938069	-0.834351	-0.278987	-0.491828	0.329717	-0.0275894	black	FALSE	22.328	-74.3587	6.33667	27.7821	1
Banf1	NM_001038231	0	0	0	0	0	0	1	1	0	0	0	1	1	0	1	0	0	1	0	1	0	1	0.260799	0.307791	-0.131291	0.141554	0.449804	-0.72725	0.937878	-0.867737	-0.395749	-0.565504	0.300974	-0.108023	black	FALSE	22.2902	-74.2569	3.45008	20.7605	0
Tuba4a	NM_009447	0	1	0	0	0	0	1	0	1	0	0	1	0	0	0	0	1	1	0	0	0	1	0.229424	0.377948	-0.154685	0.037797	0.387178	-0.706784	0.937692	-0.831033	-0.389899	-0.578909	0.342389	-0.0850381	black	TRUE	22.2536	-74.1585	27.2958	24.7063	0
Snrpd2	NM_026943	0	0	0	0	0	0	0	0	0	0	1	0	1	0	0	0	0	1	0	0	0	0	0.243211	0.259898	0.00348647	0.315113	0.578772	-0.836925	0.937317	-0.855282	-0.264194	-0.448111	0.386864	0.0141407	black	FALSE	22.1802	-73.9606	48.1875	19.3184	0
Poldip2	NM_026389	0	0	0	0	0	0	0	0	0	0	1	1	1	0	1	0	1	1	0	1	0	1	0.271451	0.211661	-0.0327265	0.33025	0.552675	-0.884906	0.936662	-0.792573	-0.13612	-0.37482	0.413249	0.0896806	black	FALSE	22.0535	-73.6181	13.5032	19.8355	0
Nit2	NM_023175	0	0	0	0	0	0	1	0	0	0	0	1	1	0	0	0	0	1	0	1	0	1	0.277983	0.266159	-0.15574	0.135679	0.385295	-0.836262	0.93637	-0.792041	-0.215138	-0.391675	0.488895	0.107878	black	FALSE	21.9976	-73.4664	13.3871	21.0485	0
Fkbp5	NM_010220	0	0	0	0	0	0	1	0	0	0	1	1	1	1	1	1	0	1	0	1	0	1	0.256585	0.291768	-0.071149	0.19208	0.434494	-0.84973	0.93636	-0.773226	-0.181489	-0.342764	0.585139	0.191471	black	FALSE	21.9958	-73.4613	82.338	26.504	0
Bcat2	NM_009737	0	0	0	0	0	0	1	1	1	0	1	0	1	1	1	1	0	1	0	1	1	0	0.274813	0.254073	-0.115027	0.191298	0.472056	-0.77465	0.936223	-0.805759	-0.256327	-0.480188	0.315036	-0.0319815	black	FALSE	21.9697	-73.3904	35.3729	25.904	0
2810410M20Rik	NM_024428	0	0	0	0	0	0	0	1	0	0	0	1	0	0	0	0	0	0	0	1	0	0	0.394101	0.215363	-0.18921	0.0403567	0.32757	-0.771575	0.93477	-0.788964	-0.275418	-0.400592	0.521215	0.0795672	black	FALSE	21.6981	-72.6488	535.221	25.6405	0
Pim3	NM_145478	0	0	0	0	0	0	0	1	0	0	1	1	1	1	1	1	1	1	0	0	0	1	0.301126	0.228989	-0.0123957	0.253757	0.539141	-0.777088	0.934281	-0.890765	-0.367169	-0.522711	0.33749	-0.0820052	black	FALSE	21.6086	-72.4029	108.044	17.8818	0
Rpo1-1	NM_009085	0	0	0	0	0	0	0	0	0	0	0	1	1	1	0	1	0	1	0	1	0	1	0.305625	0.171312	0.0155415	0.357599	0.5929	-0.876134	0.933762	-0.810917	-0.159929	-0.342807	0.451027	0.104407	black	FALSE	21.5147	-72.1439	360.69	18.4074	0
Mthfd1	NM_138745	0	1	0	0	0	0	1	0	0	0	1	1	1	1	1	1	1	1	0	0	0	1	0.343276	0.181904	-0.0335616	0.233904	0.474593	-0.813759	0.933667	-0.876569	-0.322246	-0.452317	0.43766	0.017486	black	FALSE	21.4977	-72.097	260.41	70.6471	0
Samm50	NM_178614	0	0	0	0	0	0	1	0	0	0	0	1	0	0	1	0	1	1	0	1	0	1	0.188679	0.323724	0.021127	0.293731	0.544291	-0.857032	0.933638	-0.857211	-0.270213	-0.450263	0.450965	0.0591009	black	FALSE	21.4924	-72.0822	23.8829	19.7404	0
Stoml2	NM_023231	0	0	0	0	0	0	0	0	0	0	0	1	1	0	0	1	0	1	0	0	0	1	0.243953	0.229036	-0.0153748	0.329862	0.571838	-0.862028	0.933461	-0.834009	-0.208204	-0.416468	0.386071	0.0464577	black	FALSE	21.4608	-71.9948	7.10158	23.9349	0
Mrpl24	NM_026591	0	0	0	0	0	0	0	1	0	0	1	1	1	0	0	0	0	1	0	0	0	1	0.208	0.317964	-0.0692872	0.256515	0.486424	-0.82657	0.933205	-0.817319	-0.242795	-0.421972	0.471688	0.0804802	black	FALSE	21.4152	-71.8686	55.4984	17.3439	0
Cenpa	NM_007681	0	0	0	0	0	0	1	1	0	0	1	0	0	1	1	0	0	1	0	0	0	0	0.232063	0.242079	-0.0503062	0.300007	0.541603	-0.866165	0.932997	-0.769203	-0.12061	-0.327547	0.459628	0.14784	black	FALSE	21.3783	-71.7663	255.879	23.7727	0
Ctnnbl1	NM_025680	0	0	0	0	0	0	0	0	0	0	0	0	0	0	0	0	0	1	0	0	0	0	0.235004	0.263535	-0.0336928	0.262702	0.522241	-0.851807	0.93292	-0.815896	-0.208405	-0.401359	0.426066	0.0802983	black	FALSE	21.3646	-71.7284	10.3044	19.6106	0
Trim28	NM_011588	0	0	0	0	0	0	1	1	1	1	1	1	1	1	0	0	1	1	0	0	1	1	0.253721	0.241857	-0.0589541	0.277803	0.498056	-0.877196	0.932627	-0.79443	-0.157526	-0.323558	0.524153	0.164166	black	FALSE	21.313	-71.585	7.7492	42.9391	1
Uxt	NM_013840	0	0	0	0	0	0	0	0	0	0	1	0	0	0	0	0	0	1	0	0	0	0	0.294685	0.247754	-0.20985	0.110906	0.37814	-0.780653	0.9326	-0.79305	-0.248007	-0.413494	0.435484	0.0578605	black	FALSE	21.3084	-71.5721	6.44442	23.8894	0
Elp3	NM_028811	0	0	0	0	0	0	0	0	0	0	0	0	0	0	0	0	0	1	0	1	0	0	0.350268	0.131332	-0.0161216	0.304269	0.546645	-0.891005	0.932389	-0.765443	-0.087644	-0.274989	0.489966	0.171431	black	FALSE	21.2714	-71.4692	10.3859	27.8129	1
Ndufa7	NM_023202	0	0	0	0	0	0	0	1	1	0	1	1	1	1	0	0	1	1	0	1	0	1	0.188627	0.314767	-0.0591013	0.286941	0.532479	-0.825809	0.932124	-0.818933	-0.235027	-0.458628	0.366488	0.0185136	black	FALSE	21.2252	-71.3404	7.52264	14.839	0
Csrp2	NM_007792	0	0	0	0	0	0	0	0	0	0	1	0	1	1	1	1	0	1	0	0	0	0	0.232068	0.29845	-0.0714472	0.216801	0.499036	-0.777464	0.931989	-0.801426	-0.255762	-0.450114	0.41538	0.0268202	black	FALSE	21.2018	-71.2751	171.288	47.267	0
Xab1	NM_133756	0	0	0	0	0	0	0	0	0	0	1	1	1	1	1	0	1	1	0	0	0	1	0.337539	0.200795	-0.0859458	0.20088	0.430482	-0.8369	0.931805	-0.830145	-0.250925	-0.388887	0.507039	0.0879659	black	FALSE	21.1701	-71.1864	48.985	23.658	0
Snrpa	NM_001046637	0	0	0	0	0	0	1	0	0	0	0	1	1	0	0	1	1	1	0	0	0	1	0.20876	0.249814	0.00425533	0.347147	0.585693	-0.902492	0.931074	-0.770359	-0.0900183	-0.327927	0.449212	0.152583	black	FALSE	21.0449	-70.8357	27.629	28.582	0
Usp39	NM_138592	0	0	0	0	0	0	1	0	0	0	0	0	1	0	0	0	1	1	0	1	0	1	0.307608	0.199551	-0.0725532	0.219165	0.475409	-0.849912	0.930558	-0.790625	-0.17695	-0.356601	0.468372	0.113076	black	FALSE	20.9577	-70.5907	74.6904	20.6003	0
Gcn5l2	NM_001038010	0	0	0	0	0	0	0	0	0	0	0	1	1	1	0	1	1	1	0	1	0	1	0.216416	0.266924	-0.071825	0.295044	0.487716	-0.895643	0.930479	-0.768933	-0.109548	-0.318485	0.528696	0.19451	black	FALSE	20.9445	-70.5536	159.034	41.1719	1
Msh2	NM_008628	0	1	0	0	1	0	0	1	1	0	0	1	1	1	0	1	0	1	0	1	0	1	0.361204	0.152937	-0.0505241	0.24613	0.506155	-0.835602	0.929834	-0.772862	-0.159226	-0.266744	0.564635	0.193863	black	FALSE	20.8371	-70.2504	55.2403	16.1559	0
Hspe1	NM_008303	0	0	0	0	0	0	0	1	0	0	1	1	1	1	1	1	1	1	0	1	0	1	0.166761	0.328904	0.0672566	0.300728	0.580606	-0.869257	0.929351	-0.826435	-0.222211	-0.35275	0.564172	0.170548	black	FALSE	20.7576	-70.0251	9.66446	35.3168	0
Sae1	NM_019748	0	1	0	0	0	0	1	1	0	0	1	1	1	0	0	1	1	1	0	1	0	1	0.268571	0.195367	-0.0180384	0.334789	0.540195	-0.923558	0.92889	-0.76398	-0.0673352	-0.279833	0.526422	0.210009	black	FALSE	20.6824	-69.8117	203.269	39.7548	0
Ier2	NM_010499	0	0	0	0	0	0	0	1	1	0	1	1	1	1	1	1	1	1	0	1	0	1	0.280621	0.259818	-0.145489	0.173928	0.420082	-0.795225	0.928557	-0.819883	-0.275721	-0.435899	0.428661	0.0377655	black	FALSE	20.6285	-69.6583	42.4419	25.3909	0
Mrps5	NM_029963	0	0	0	0	0	0	0	1	1	0	0	0	1	0	1	1	0	1	0	1	0	0	0.390968	0.155552	-0.0791851	0.179975	0.467229	-0.782759	0.928527	-0.781763	-0.227122	-0.359848	0.455652	0.0772341	black	FALSE	20.6236	-69.6443	5.25022	13.5093	0
H2afx	NM_010436	0	0	0	0	0	0	1	1	1	0	1	1	1	1	1	1	1	1	0	1	1	1	0.269542	0.242875	-0.104999	0.221725	0.472356	-0.817829	0.928448	-0.800236	-0.217421	-0.403755	0.400421	0.0572394	black	FALSE	20.6109	-69.608	127.618	21.7708	0
Ddx39	NM_197982	0	0	0	0	0	0	0	0	0	1	1	1	1	0	0	0	1	1	0	1	0	1	0.266116	0.203916	0.0840064	0.348963	0.606364	-0.861281	0.928282	-0.88225	-0.274267	-0.424887	0.440084	0.0451205	black	FALSE	20.5842	-69.5321	49.0804	35.3357	0
Mcm2	NM_008564	0	0	0	0	0	0	0	0	0	0	0	1	1	1	0	1	1	1	0	1	0	1	0.310947	0.221166	-0.183164	0.120265	0.353478	-0.811063	0.928026	-0.754165	-0.177019	-0.352527	0.47489	0.127656	black	FALSE	20.5432	-69.415	15.851	41.0808	1
Eif3k	NM_028659	0	0	0	0	0	0	0	0	0	0	1	0	1	0	1	1	0	1	0	0	0	0	0.252359	0.208351	0.0540284	0.396956	0.60902	-0.89735	0.927421	-0.849908	-0.19624	-0.386961	0.441711	0.0841105	black	FALSE	20.4474	-69.1407	70.6664	28.3341	0
AA408296	NM_145415	0	0	0	0	0	0	0	0	0	0	0	1	1	1	0	1	0	1	0	1	0	1	0.311025	0.205754	-0.0980281	0.208414	0.428855	-0.873037	0.927297	-0.770608	-0.142406	-0.296821	0.559121	0.199317	black	FALSE	20.4279	-69.0848	34.0157	27.4742	0
Pkm2	NM_011099	0	0	0	0	0	0	1	0	0	0	1	1	1	1	1	1	1	1	0	1	0	1	0.296287	0.182113	-0.0497929	0.30732	0.554026	-0.827575	0.926361	-0.792167	-0.17507	-0.350729	0.408142	0.0797259	black	FALSE	20.2821	-68.6654	246.682	18.7032	0
Polr2e	NM_025554	0	0	0	0	0	0	1	1	1	0	1	1	1	1	0	1	1	1	0	0	1	1	0.242214	0.26996	0.0442078	0.317029	0.572965	-0.818458	0.926148	-0.894328	-0.346942	-0.492719	0.416555	-0.00891686	black	FALSE	20.2493	-68.5707	23.4883	24.173	0
Rae1	NM_175112	0	0	0	0	0	0	0	0	0	0	0	1	1	0	0	1	1	1	0	1	0	1	0.27016	0.21783	0.0545248	0.332644	0.572566	-0.865586	0.925845	-0.821426	-0.200842	-0.345646	0.511074	0.134295	black	FALSE	20.2028	-68.4364	4.61225	16.9329	0
Clns1a	NM_023671	0	0	0	0	0	0	0	0	0	0	0	1	1	0	0	1	1	1	0	0	0	1	0.282943	0.185878	-0.0336353	0.314171	0.522972	-0.921139	0.925583	-0.759305	-0.0659131	-0.235416	0.573344	0.247299	black	FALSE	20.1629	-68.3209	363.335	39.1748	0
Mybbp1a	NM_016776	0	0	0	0	0	0	0	1	1	0	1	1	1	1	0	1	1	1	0	0	0	1	0.326398	0.191151	-0.0468275	0.238895	0.511305	-0.77804	0.925504	-0.849843	-0.308725	-0.492102	0.312872	-0.0650198	black	FALSE	20.1509	-68.2862	7.94028	32.7781	1
Rpa2	NM_011284	0	0	0	0	0	0	1	0	0	0	1	1	1	0	0	0	1	1	0	1	0	1	0.303674	0.228804	-0.0543612	0.218556	0.465353	-0.799782	0.925199	-0.8706	-0.331345	-0.470869	0.413732	-0.00167941	black	FALSE	20.1048	-68.1525	11.7492	22.165	0
Nup43	NM_145706	0	0	0	0	0	0	0	1	0	0	0	1	1	1	0	0	1	1	0	0	0	1	0.230397	0.315988	-0.0660424	0.142942	0.434591	-0.800809	0.925033	-0.786702	-0.247085	-0.365999	0.568678	0.151126	black	FALSE	20.0797	-68.0796	8.257	15.466	0
Ndg2	NM_175329	0	1	0	0	0	0	1	0	0	1	1	0	1	1	1	0	1	1	0	0	0	1	0.186388	0.459881	-0.230524	-0.0503001	0.290949	-0.645093	0.924643	-0.794104	-0.416475	-0.59308	0.344717	-0.0832595	black	TRUE	20.0212	-67.9096	36.8123	23.3699	0
2410015N17Rik	NM_023203	0	0	0	0	0	0	0	1	0	1	1	1	0	0	0	0	0	1	0	1	0	0	0.300684	0.256144	-0.126709	0.128124	0.416264	-0.746585	0.924292	-0.878258	-0.398776	-0.570585	0.301815	-0.120462	black	FALSE	19.9691	-67.7576	6.88143	16.7351	0
Prmt7	NM_145404	0	0	0	0	0	0	0	0	0	0	1	1	1	1	0	0	1	1	0	0	0	1	0.27274	0.222885	-0.0193307	0.288343	0.556495	-0.808228	0.92354	-0.83459	-0.259912	-0.464482	0.31505	-0.0317539	black	FALSE	19.8584	-67.4342	128.021	16.5999	0
Mcm7	NM_008568	0	0	0	0	0	0	0	1	1	0	0	1	1	0	1	0	0	1	0	0	0	1	0.31463	0.126194	0.0563451	0.41063	0.636472	-0.903614	0.923143	-0.801182	-0.110974	-0.277184	0.475246	0.161683	black	FALSE	19.8005	-67.2645	103.448	25.0326	1
Mrps30	NM_021556	0	0	0	0	0	0	0	0	0	0	0	0	1	0	1	0	1	1	0	0	0	1	0.3264	0.149734	-0.00597364	0.3025	0.558912	-0.858839	0.922764	-0.818674	-0.190935	-0.368761	0.431184	0.0748607	black	FALSE	19.7457	-67.1037	59.2874	19.248	0
Cct5	NM_007637	0	0	0	0	0	0	0	0	0	0	0	1	1	0	0	0	1	1	0	1	0	1	0.243213	0.204996	0.0907991	0.404593	0.644148	-0.915683	0.922695	-0.801366	-0.118524	-0.286378	0.528681	0.192064	black	FALSE	19.7358	-67.0746	67.5374	32.6436	0
Lig1	NM_001083188	0	0	0	0	0	0	0	0	0	0	0	1	1	1	0	0	0	1	0	0	0	1	0.236354	0.232729	0.0317732	0.356809	0.589665	-0.850711	0.922424	-0.823775	-0.202004	-0.38304	0.426768	0.0869128	black	FALSE	19.6968	-66.9597	53.1545	24.2195	0
Cdca5	NM_026410	0	0	0	0	0	0	1	1	1	0	0	1	1	0	1	1	1	1	0	1	0	1	0.31501	0.190246	0.0178192	0.310394	0.549076	-0.848685	0.922086	-0.860449	-0.266218	-0.400514	0.470188	0.0653999	black	FALSE	19.6486	-66.8177	237.236	35.6665	0
Pmm1	NM_013872	0	0	0	0	0	0	0	0	0	0	0	0	1	0	1	0	1	1	0	1	0	1	0.339544	0.182262	-0.0402575	0.22659	0.492894	-0.780689	0.921628	-0.865983	-0.333437	-0.504408	0.34566	-0.0577078	black	FALSE	19.5837	-66.626	78.829	22.7462	0
Exosc5	NM_138586	0	0	0	0	0	0	0	1	0	0	0	1	1	1	1	0	0	1	0	0	0	1	0.206935	0.339762	-0.0697789	0.171902	0.442167	-0.758064	0.921097	-0.871422	-0.391533	-0.579985	0.342238	-0.0854834	black	TRUE	19.5092	-66.4055	77.6637	17.4384	0
Ubac1	NM_133835	0	0	0	0	0	0	0	0	0	0	0	0	0	0	1	0	1	0	0	1	0	0	0.261802	0.188606	0.10101	0.399312	0.643088	-0.878127	0.921023	-0.862742	-0.223181	-0.40026	0.397643	0.0519684	black	FALSE	19.4988	-66.3747	5.46672	22.319	0
Tomm20	NM_024214	0	0	0	0	0	0	0	0	0	0	0	1	1	0	1	0	1	1	0	1	0	1	0.292972	0.147831	0.0686031	0.393607	0.638585	-0.871203	0.920444	-0.819987	-0.165438	-0.34239	0.428452	0.0935596	black	FALSE	19.4184	-66.1358	315.83	30.9553	0
Cdt1	NM_026014	1	0	0	0	0	0	0	1	0	1	1	1	1	0	1	1	1	1	0	1	0	1	0.155204	0.306278	0.0944509	0.376221	0.648149	-0.847653	0.920001	-0.796056	-0.174715	-0.408812	0.390171	0.0713322	black	FALSE	19.3575	-65.9545	197.434	14.5635	0
Nola3	NM_025403	0	0	0	0	0	0	0	0	0	0	0	1	1	0	1	0	0	1	0	1	0	1	0.306699	0.206373	-0.0866279	0.218528	0.45196	-0.838572	0.91914	-0.826284	-0.242054	-0.381432	0.483175	0.0881426	black	FALSE	19.2405	-65.6048	55.675	16.5965	0
Nola2	NM_026631	0	0	0	0	0	0	0	1	1	0	0	1	1	0	0	0	1	1	0	1	0	1	0.325577	0.173059	-0.0144644	0.277424	0.528372	-0.805628	0.918319	-0.887504	-0.331354	-0.481328	0.347027	-0.0535346	black	FALSE	19.1305	-65.275	14.316	21.5223	0
Fbxo22	NM_028049	0	1	0	0	0	0	0	1	1	0	1	1	1	0	1	0	1	1	0	0	0	1	0.265623	0.263141	-0.0663806	0.189884	0.441494	-0.838157	0.918262	-0.723299	-0.113548	-0.276765	0.601411	0.230024	black	FALSE	19.1229	-65.2522	9.54065	25.5665	0
Eif4ebp1	NM_007918	0	0	0	0	0	0	1	1	1	1	0	1	1	1	1	1	1	1	0	1	1	1	0.314679	0.165981	0.0371155	0.334407	0.576568	-0.837383	0.917739	-0.880026	-0.292292	-0.435943	0.385236	-0.00457353	black	FALSE	19.0538	-65.0441	563.891	22.6193	0
Nudt21	NM_026623	0	0	0	0	0	0	0	0	0	0	0	0	0	0	0	1	0	1	0	0	0	0	0.234445	0.212336	-0.00451114	0.36928	0.578048	-0.901374	0.917607	-0.778661	-0.0994356	-0.301948	0.49049	0.169392	black	FALSE	19.0365	-64.9919	16.1888	34.1575	0
Ptcd2	NM_026873	0	0	0	0	0	0	1	1	0	0	1	1	1	1	1	0	0	1	0	1	0	1	0.20242	0.251417	-0.00846628	0.327228	0.563626	-0.864224	0.917428	-0.780675	-0.139957	-0.330576	0.451142	0.138608	black	FALSE	19.013	-64.9211	27.5265	23.6182	0
Aarsd1	NM_144829	0	0	0	0	0	0	0	0	0	0	0	1	1	0	0	0	1	1	0	1	0	1	0.200224	0.292578	-0.0281636	0.260083	0.50679	-0.866346	0.917007	-0.760461	-0.143312	-0.323771	0.532696	0.185229	black	FALSE	18.9581	-64.7551	32.7455	23.2542	0
Phb2	NM_007531	0	0	0	0	0	0	0	0	1	0	1	1	1	0	0	0	1	1	0	1	0	1	0.26306	0.180416	0.0943979	0.421196	0.622452	-0.894822	0.91685	-0.856012	-0.204679	-0.391401	0.433221	0.072591	black	FALSE	18.9377	-64.6936	15.1694	50.5632	1
Polr2h	NM_145632	0	0	0	0	0	0	0	1	0	0	1	1	1	1	1	1	1	1	0	1	0	1	0.336735	0.172622	-0.0629009	0.229642	0.504181	-0.799059	0.916823	-0.83897	-0.280627	-0.410512	0.409641	0.0147489	black	FALSE	18.9342	-64.683	69.5819	14.9685	0
Ccnb2	NM_007630	0	0	0	0	0	0	0	0	0	0	0	0	0	0	1	0	1	1	0	1	0	0	0.326447	0.220107	-0.147091	0.142075	0.400275	-0.795107	0.916454	-0.762997	-0.209158	-0.315609	0.549478	0.164195	black	FALSE	18.8866	-64.5387	6.76756	25.1371	0
Pdk1	NM_172665	0	0	0	0	0	0	1	0	1	0	1	1	1	1	1	1	1	1	0	0	0	1	0.397476	0.248189	-0.233145	-0.0520225	0.279492	-0.649991	0.916298	-0.733226	-0.317287	-0.421433	0.481174	0.0364242	black	TRUE	18.8665	-64.4778	56.2134	10.4653	0
Fiz1	NM_011813	0	0	0	0	0	0	1	0	0	0	0	1	1	1	1	0	1	1	0	1	0	1	0.131276	0.352813	-0.00649804	0.268281	0.500253	-0.871791	0.916293	-0.761266	-0.135666	-0.360811	0.509752	0.17448	black	FALSE	18.8659	-64.4759	15.0678	30.5757	1
Zfp259	NM_011752	0	0	0	0	0	0	0	0	0	0	0	1	1	1	0	0	0	1	0	1	0	1	0.224363	0.25565	0.0809461	0.337237	0.588006	-0.80762	0.916285	-0.897708	-0.348775	-0.498242	0.378726	-0.0347379	black	FALSE	18.8648	-64.4726	8.23451	49.8303	0
Hk2 ///	NM_013820	1	0	0	0	0	0	0	1	1	1	0	0	1	0	0	1	0	1	0	1	0	0	0.299964	0.300345	-0.211344	0.0521993	0.320068	-0.723088	0.916163	-0.726827	-0.242463	-0.367047	0.543386	0.128959	black	TRUE	18.8492	-64.4254	303.106	13.3187	0
Pcid2	NM_178708	0	0	0	0	0	0	0	0	0	0	0	0	0	0	0	1	1	1	0	1	0	0	0.23447	0.226357	-0.00431964	0.304574	0.541502	-0.855261	0.916112	-0.796442	-0.175158	-0.390299	0.416373	0.0809099	black	FALSE	18.8426	-64.4053	8.59329	45.2794	0
Atp5j2	NM_020582	0	0	0	0	0	0	0	0	0	0	0	1	1	0	1	0	1	1	0	0	0	1	0.150806	0.361402	0.0214386	0.281588	0.554709	-0.814743	0.91597	-0.844758	-0.297454	-0.46967	0.45169	0.0430033	black	FALSE	18.8246	-64.3504	4.94629	28.7679	0
Cdca3	NM_013538	0	1	0	0	1	0	1	0	1	0	1	0	1	0	1	0	1	1	0	0	0	1	0.0749523	0.416734	-0.0380049	0.282749	0.516504	-0.851209	0.915791	-0.762774	-0.163707	-0.361926	0.534145	0.190346	black	FALSE	18.8017	-64.281	54.7259	18.6968	0
Sod2	NM_013671	0	0	0	0	0	0	1	0	0	0	0	1	1	1	1	0	1	1	0	0	0	1	0.121769	0.443063	0.0188459	0.167738	0.492783	-0.770246	0.915754	-0.816255	-0.32831	-0.472702	0.536757	0.0855596	black	FALSE	18.797	-64.2668	15.8189	42.9252	0
Zmynd19	NM_026021	0	0	0	0	0	0	0	1	1	0	0	1	1	0	0	1	1	1	0	0	0	1	0.276687	0.190922	-0.0338253	0.263413	0.535266	-0.819901	0.915555	-0.781966	-0.176108	-0.40307	0.343566	0.0302296	black	FALSE	18.7717	-64.1896	18.7426	24.2811	0
Trap1	NM_026508	0	0	0	0	0	0	1	1	0	0	1	0	1	0	1	1	1	1	0	0	0	1	0.25975	0.277307	-0.0594968	0.190576	0.463984	-0.741799	0.915473	-0.866745	-0.385636	-0.543448	0.32555	-0.0875933	black	FALSE	18.7614	-64.1582	3.2569	19.8121	0
Msh6	NM_010830	0	0	0	0	0	0	1	0	1	1	0	1	1	1	1	1	1	1	0	0	0	1	0.303804	0.290939	-0.165452	0.0495082	0.321187	-0.774804	0.915263	-0.729698	-0.208725	-0.305305	0.659673	0.226198	black	FALSE	18.7348	-64.0772	18.6877	28.956	1
Ubqln4	NM_033526	0	0	0	0	0	0	0	1	1	0	1	1	1	1	0	1	1	1	0	1	0	1	0.370819	0.130045	-0.128742	0.201483	0.441967	-0.812163	0.915093	-0.751832	-0.146643	-0.31094	0.440896	0.109887	black	FALSE	18.7134	-64.0121	38.4025	24.331	0
Rpo1-3	NM_009087	0	0	0	0	0	0	0	0	0	0	0	1	1	1	0	1	1	1	0	0	0	1	0.208903	0.325708	-0.0418452	0.1647	0.470033	-0.71772	0.914629	-0.845037	-0.377155	-0.554721	0.330848	-0.0825875	black	FALSE	18.6552	-63.8343	3.58227	17.5112	0
Galt	NM_016658	0	0	0	0	0	0	0	1	0	0	0	0	1	0	1	0	0	1	0	1	0	0	0.147839	0.31926	0.0287177	0.358437	0.621024	-0.836016	0.914514	-0.791207	-0.185237	-0.419261	0.367474	0.0539921	black	FALSE	18.6409	-63.7905	25.6199	13.8392	0
C1qbp	NM_007573	0	0	0	0	0	0	0	0	0	0	1	1	1	1	1	0	1	1	0	1	0	1	0.263061	0.187492	0.0657013	0.33745	0.586018	-0.879368	0.914263	-0.798568	-0.15178	-0.307617	0.507112	0.16446	black	FALSE	18.6097	-63.695	15.2466	35.2882	0
Ccnf	NM_007634	0	0	0	0	0	0	0	1	0	0	1	1	1	1	0	1	0	1	0	1	0	1	0.228986	0.228539	0.0810178	0.378711	0.605584	-0.85136	0.914248	-0.860117	-0.250192	-0.430133	0.402553	0.0398441	black	FALSE	18.6078	-63.6892	243.603	34.4852	0
Pml	NM_008884	0	0	0	0	0	0	0	1	1	1	1	0	0	1	1	0	1	1	0	1	1	0	0.280475	0.306851	-0.234673	0.0367347	0.302559	-0.713988	0.914079	-0.766667	-0.294874	-0.45448	0.426229	0.0342325	black	TRUE	18.5869	-63.6251	72.9002	31.4264	1
Eif3d	NM_018749	0	0	0	0	1	0	0	1	0	0	0	1	1	1	1	0	0	1	0	0	0	1	0.298034	0.149372	0.0605044	0.391391	0.62327	-0.869629	0.913732	-0.821794	-0.172313	-0.345311	0.405906	0.0790475	black	FALSE	18.5441	-63.4939	10.7162	23.5622	0
Mrpl2	NM_025302	0	0	0	0	0	0	0	1	0	1	0	0	1	1	1	0	0	1	0	0	0	0	0.242706	0.249814	0.057457	0.33582	0.606872	-0.806794	0.912925	-0.876865	-0.319808	-0.501793	0.327149	-0.0567516	black	FALSE	18.4457	-63.1911	13.3877	16.443	0
Chaf1b	NM_028083	0	1	0	0	0	0	0	1	0	0	1	1	1	0	0	0	0	1	0	0	0	1	0.239683	0.236506	-0.0228506	0.287654	0.553212	-0.824434	0.912662	-0.745067	-0.128421	-0.36338	0.391062	0.0939091	black	FALSE	18.4139	-63.093	66.9149	18.2477	1
2410116G06Rik	NM_026630	0	1	0	0	0	0	1	1	0	1	1	1	0	1	1	0	0	1	0	1	1	0	0.190854	0.393473	0.0130405	0.142161	0.490378	-0.723091	0.91238	-0.857147	-0.417045	-0.53356	0.448308	-0.0259719	black	TRUE	18.3799	-62.988	106.474	33.5031	0
Cdc20	NM_023223	0	0	0	0	0	0	0	0	0	0	1	0	1	1	1	1	0	1	0	1	0	0	0.341024	0.134782	-0.0437455	0.302215	0.508211	-0.835787	0.912276	-0.848408	-0.252905	-0.416893	0.379706	0.0164443	black	FALSE	18.3673	-62.9493	89.0146	33.6066	0
C330016O10Rik	NM_145974	0	0	0	0	0	0	1	1	0	0	0	1	1	1	1	1	0	1	0	0	0	1	0.0985626	0.516326	-0.199979	-0.0114173	0.315639	-0.677296	0.912246	-0.747199	-0.336446	-0.561526	0.39663	-0.013033	black	TRUE	18.3637	-62.9382	222.82	29.6798	0
Gfer	NM_023040	0	0	0	0	0	0	0	0	0	0	0	1	1	1	1	1	1	1	0	0	0	1	0.269149	0.194506	0.0551795	0.351362	0.594702	-0.825316	0.911975	-0.861291	-0.274995	-0.46729	0.346403	-0.0202208	black	FALSE	18.3314	-62.838	35.0638	33.3952	0
Psmd8	NM_026545	0	0	0	0	0	0	0	0	1	0	1	1	0	0	0	1	0	0	0	1	0	0	0.17737	0.274778	-0.000835129	0.355551	0.562064	-0.902011	0.911897	-0.787919	-0.130693	-0.345137	0.481716	0.155266	black	FALSE	18.3219	-62.8089	12.2416	18.8741	0
Rbpms2	NM_028030	0	0	0	0	0	0	0	0	0	0	1	1	0	1	1	1	0	1	0	0	0	0	0.478803	0.0431987	-0.110913	0.184187	0.410809	-0.767448	0.911762	-0.830265	-0.289325	-0.371496	0.430407	0.0210388	black	FALSE	18.3059	-62.7592	71.0507	36.0222	0
Impdh2	NM_011830	0	0	0	0	0	0	0	1	1	0	1	1	1	1	0	1	1	1	0	0	0	1	0.227499	0.289559	0.0166608	0.286659	0.571196	-0.769536	0.911751	-0.839806	-0.313173	-0.503923	0.33065	-0.0551618	black	FALSE	18.3046	-62.7552	6.37912	14.6359	0
Drg1	NM_007879	0	0	0	0	0	0	0	1	1	0	1	1	1	1	0	0	1	1	0	0	0	1	0.231271	0.187382	0.0658416	0.427698	0.620568	-0.915522	0.911709	-0.811979	-0.125906	-0.324308	0.457158	0.142405	black	FALSE	18.2996	-62.7397	5.88718	31.1422	0
2700094K13Rik	NM_001033166	0	0	0	0	0	0	0	0	0	0	1	0	0	1	0	1	1	1	0	1	0	0	0.299163	0.183932	-0.0729664	0.269394	0.454996	-0.884189	0.911662	-0.774698	-0.128443	-0.299222	0.510032	0.174102	black	FALSE	18.294	-62.7225	10.8311	24.5357	0
Pipox	NM_008952	1	0	0	0	0	0	1	1	1	0	1	1	0	1	1	0	1	1	0	1	1	1	0.466368	0.169567	-0.253444	-0.0424421	0.279417	-0.66295	0.911634	-0.770894	-0.342822	-0.440909	0.391893	-0.0271965	black	TRUE	18.2907	-62.7122	20.3398	17.8683	0
Nudc /// Nudc-ps1	NM_010948	0	0	0	0	0	0	0	0	0	0	0	0	0	0	0	0	0	0	0	0	0	0	0.328764	0.132632	0.0338322	0.348964	0.563206	-0.915124	0.911539	-0.77165	-0.08409	-0.205364	0.597293	0.25907	black	FALSE	18.2795	-62.6773	61.5031	62.2932	0
Kars	NM_053092	0	0	0	0	0	0	0	0	1	0	0	1	0	0	0	0	0	1	0	0	0	0	0.283244	0.188433	0.0417289	0.2977	0.581887	-0.795851	0.911412	-0.843528	-0.277338	-0.441749	0.33231	-0.0208175	black	FALSE	18.2643	-62.6304	3.09336	15.6695	0
Rpl37	NM_026069	0	0	0	0	0	0	0	0	0	0	0	0	0	0	0	0	0	0	0	0	0	0	0.225418	0.230996	0.060923	0.371472	0.615444	-0.870403	0.911386	-0.803328	-0.163485	-0.331646	0.483504	0.137211	black	FALSE	18.2613	-62.6211	13.4191	16.5702	0
Eftud2	NM_011431	0	0	0	0	0	0	0	0	0	1	0	1	1	0	0	0	0	1	0	0	0	1	0.187402	0.243424	0.0560861	0.378474	0.619892	-0.872502	0.911342	-0.786617	-0.129395	-0.34638	0.406949	0.114126	black	FALSE	18.256	-62.6047	52.1592	20.6101	0
Melk	NM_010790	0	0	0	0	0	0	0	0	0	0	0	0	0	1	0	1	0	1	0	1	0	0	0.252034	0.217476	0.0284412	0.326825	0.581043	-0.872632	0.910874	-0.772907	-0.12993	-0.25359	0.594082	0.236535	black	FALSE	18.201	-62.4337	8.73247	30.3234	0
Asna1	NM_019652	0	0	0	0	0	0	0	1	0	0	1	1	1	1	0	0	1	1	0	1	0	1	0.31584	0.208645	-0.0765133	0.211928	0.4595	-0.782827	0.91086	-0.856035	-0.326255	-0.505701	0.319667	-0.0694049	black	FALSE	18.1993	-62.4286	128.446	20.4487	0
Sae2	NM_016682	0	0	0	0	0	0	1	0	0	0	1	1	1	1	1	1	1	1	0	1	0	1	0.203717	0.314977	-0.117351	0.164882	0.390625	-0.868415	0.910676	-0.688375	-0.0625358	-0.211832	0.678104	0.327347	black	FALSE	18.1778	-62.3616	4.07244	45.2431	0
Ung	NM_001040691	0	0	0	0	0	0	0	0	0	0	0	1	1	1	1	0	1	1	0	1	0	1	0.256173	0.257455	0.0116339	0.246487	0.520568	-0.795122	0.910647	-0.82089	-0.275782	-0.41482	0.479752	0.0726941	black	FALSE	18.1744	-62.351	142.46	22.5679	0
Gtpbp1	NM_013818	0	0	0	0	0	0	0	0	0	0	0	0	1	0	1	0	1	1	0	0	0	1	0.222774	0.292559	-0.138854	0.151094	0.399828	-0.786493	0.90956	-0.74866	-0.192759	-0.45052	0.345356	0.0263421	black	FALSE	18.0484	-61.958	27.6293	27.4184	0
Rhebl1	NM_026967	0	0	0	0	0	0	0	0	0	0	0	1	1	0	0	0	1	1	0	1	0	1	0.195754	0.338115	-0.0992742	0.135587	0.476209	-0.712648	0.909427	-0.80765	-0.333102	-0.530521	0.291074	-0.0778501	black	TRUE	18.0331	-61.9102	238.003	13.6671	0
Ppan	NM_145610	0	0	0	0	0	0	0	0	0	1	0	1	1	0	0	0	1	1	0	1	0	1	0.326472	0.204646	-0.033159	0.21008	0.460867	-0.787249	0.909242	-0.847899	-0.316845	-0.435361	0.429314	0.010172	black	FALSE	18.012	-61.8441	10.3458	18.8623	0
Cox7a2	NM_009945	0	0	0	0	0	0	0	0	0	0	0	0	0	1	1	0	0	1	0	0	0	0	0.250577	0.21233	0.0593875	0.370123	0.600848	-0.889185	0.909193	-0.806701	-0.153804	-0.305449	0.511709	0.1624	black	FALSE	18.0063	-61.8264	33.2459	29.3202	0
Ak2	NM_001033966	0	1	0	0	0	0	1	0	0	0	1	0	1	0	1	0	1	1	0	0	0	1	0.325361	0.165073	0.0327957	0.313251	0.546703	-0.836911	0.909183	-0.813471	-0.21067	-0.375295	0.447396	0.0754925	black	FALSE	18.0052	-61.8229	8.11614	24.7982	0
Gtf2h3	NM_181410	0	0	0	0	0	0	0	1	0	0	0	1	1	0	0	0	1	1	0	0	0	1	0.42158	0.0775853	-0.087491	0.21393	0.427798	-0.833878	0.90878	-0.78253	-0.175181	-0.309234	0.481258	0.120665	black	FALSE	17.9594	-61.6793	5.48275	28.4293	1
Ddx49	NM_001024922	0	0	0	0	0	0	0	1	0	0	1	1	1	0	0	1	0	1	0	1	0	1	0.198749	0.24259	0.092016	0.378175	0.637201	-0.84616	0.908408	-0.837289	-0.226938	-0.431618	0.36313	0.0218171	black	FALSE	17.9172	-61.547	52.2144	14.9911	0
Rps27l	NM_026467	0	0	0	0	0	0	0	0	0	0	0	1	1	0	0	0	1	1	0	1	0	1	0.287791	0.148902	0.0672831	0.406451	0.615549	-0.902942	0.908377	-0.83032	-0.16233	-0.307458	0.494447	0.146411	black	FALSE	17.9137	-61.536	12.7851	36.0545	0
Trmt1	NM_198020	0	0	0	0	0	0	0	1	1	0	1	1	1	1	1	1	1	1	0	1	0	1	0.16052	0.28243	0.0944859	0.392375	0.615074	-0.887119	0.908321	-0.803711	-0.15482	-0.351517	0.507117	0.156197	black	FALSE	17.9075	-61.5163	68.6849	44.0488	0
Timeless	NM_011589	0	0	0	0	0	0	0	0	0	0	1	1	1	0	0	0	0	0	0	1	0	0	0.238227	0.223648	-0.00510532	0.342521	0.538641	-0.872293	0.907329	-0.792589	-0.150209	-0.318802	0.49043	0.16124	black	FALSE	17.7965	-61.1669	34.0854	20.4098	1
Aurka	NM_011497	0	0	0	0	0	0	1	1	0	0	0	1	1	0	0	0	1	1	0	1	0	1	0.425108	0.107201	-0.152918	0.161562	0.408746	-0.764622	0.907078	-0.805398	-0.26891	-0.413507	0.359494	-0.0157547	black	FALSE	17.7687	-61.0792	5.94987	17.5954	0
Park7	NM_020569	0	0	0	0	0	0	0	0	0	0	0	0	1	1	1	0	1	1	0	1	0	1	0.211172	0.232534	0.0097699	0.372195	0.575946	-0.864434	0.907065	-0.841382	-0.216065	-0.406918	0.400953	0.0543448	black	FALSE	17.7673	-61.0746	20.2636	25.8597	0
Mif	NM_010798	1	1	0	0	0	0	0	1	1	0	1	1	1	1	1	1	0	1	0	1	0	1	0.301443	0.156691	-0.0170817	0.334068	0.580907	-0.841536	0.906767	-0.769435	-0.133773	-0.31546	0.413248	0.10648	black	FALSE	17.7344	-60.9707	56.4096	26.1492	0
Mrps14	NM_025474	0	0	0	0	0	0	0	0	1	0	0	1	0	0	0	0	0	1	0	1	0	0	0.191449	0.309269	0.03167	0.294782	0.520252	-0.863435	0.906585	-0.823985	-0.232233	-0.37215	0.559186	0.152034	black	FALSE	17.7144	-60.9075	18.2481	31.2871	0
Lsm4	NM_015816	0	0	0	0	0	0	0	1	0	0	1	1	1	1	1	1	1	1	0	1	0	1	0.124108	0.318405	0.109239	0.408928	0.652554	-0.86993	0.906544	-0.834224	-0.212823	-0.404331	0.437621	0.0911912	black	FALSE	17.7099	-60.8931	23.7069	14.5577	0
Lsm3	NM_026309	0	0	0	0	0	0	0	0	0	0	0	1	1	1	0	0	1	1	0	1	0	1	0.359611	0.114671	0.0256443	0.312784	0.540581	-0.894214	0.906388	-0.787247	-0.126777	-0.239919	0.568932	0.211239	black	FALSE	17.6928	-60.839	28.322	22.3911	0
Cox18	NM_001033310	0	0	0	0	0	0	1	0	1	0	0	0	1	0	1	0	1	1	0	0	0	1	0.214228	0.258101	0.0710064	0.367055	0.590329	-0.885897	0.906291	-0.763615	-0.112583	-0.291232	0.570746	0.2188	black	FALSE	17.6822	-60.8055	140.983	24.0234	0
Fgf4	NM_010202	0	1	0	0	0	0	1	1	0	0	1	0	1	1	1	1	0	1	0	1	0	0	0.132878	0.458693	-0.0856552	0.0714639	0.3886	-0.732216	0.906218	-0.72403	-0.251147	-0.404827	0.569855	0.15507	black	FALSE	17.6743	-60.7803	23.8973	29.2904	0
Paics	NM_025939	0	0	0	0	1	0	0	1	1	0	0	1	1	1	1	1	1	1	0	0	0	1	0.187556	0.305709	-0.064048	0.257415	0.464903	-0.884367	0.906146	-0.691203	-0.0398294	-0.179859	0.721299	0.369938	black	FALSE	17.6664	-60.7556	82.9268	21.2203	0
Aars	NM_146217	0	0	0	0	0	0	1	1	0	0	1	1	1	0	0	1	0	1	0	0	0	1	0.266983	0.219825	-0.0152302	0.259588	0.503522	-0.814604	0.906064	-0.82206	-0.248181	-0.429539	0.369403	0.0217164	black	FALSE	17.6575	-60.7272	7.91849	26.9214	0
D230025D16Rik	NM_145604	0	1	0	0	0	0	0	1	1	1	1	0	1	0	0	0	1	1	0	1	1	1	0.247057	0.231586	0.109911	0.379145	0.638299	-0.866349	0.905328	-0.784818	-0.14988	-0.313543	0.522188	0.163256	black	FALSE	17.5778	-60.4742	209.441	21.1816	0
Cpsf3l	NM_028020	0	0	0	0	0	0	0	0	0	0	1	1	0	0	0	1	0	1	0	0	0	0	0.160605	0.302269	0.0151577	0.322981	0.588745	-0.785438	0.905213	-0.861775	-0.316435	-0.54335	0.25056	-0.100734	black	FALSE	17.5654	-60.4346	16.4361	14.7472	0
Socs3	NM_007707	0	1	0	0	0	0	1	1	1	1	1	1	1	1	1	1	1	1	0	1	1	1	0.31408	0.263164	-0.154886	0.0922767	0.356944	-0.673866	0.904937	-0.82741	-0.400936	-0.563791	0.3032	-0.125171	black	TRUE	17.5359	-60.3406	13.3027	19.1469	0
Apobec3	NM_030255	0	1	0	0	0	0	0	1	1	0	1	1	1	0	1	0	1	1	0	1	0	1	0.343715	0.287634	-0.268104	-0.0531978	0.257312	-0.61846	0.904875	-0.748878	-0.362401	-0.490355	0.37893	-0.0438402	black	TRUE	17.5292	-60.3194	8.97404	31.1384	0
Fancc	NM_001042673	0	1	0	0	0	0	0	0	0	0	0	0	0	0	0	0	1	1	0	1	0	0	0.212161	0.292973	-0.0102323	0.278036	0.514856	-0.813716	0.904864	-0.812086	-0.242872	-0.391074	0.466649	0.101684	black	FALSE	17.528	-60.3155	12.3866	18.3743	0
0610038D11Rik ///	NM_026306	0	0	0	0	0	0	0	0	0	0	0	0	0	0	0	0	0	0	0	0	0	0	0.241209	0.219433	-0.0512042	0.324814	0.531945	-0.878848	0.904703	-0.761829	-0.103	-0.327853	0.436983	0.135158	black	FALSE	17.5109	-60.2609	31.4558	28.0854	0
Bop1	NM_013481	0	0	0	0	0	0	0	0	0	0	1	1	1	0	1	1	1	1	0	1	0	1	0.245275	0.218017	0.0481931	0.315836	0.555194	-0.830714	0.904473	-0.869813	-0.292812	-0.480562	0.339433	-0.0288812	black	FALSE	17.4864	-60.1829	43.6056	17.7148	0
Kif2c	NM_134471	0	0	0	0	0	0	0	0	0	0	0	0	0	0	0	0	0	0	0	0	0	0	0.348322	0.146753	-0.0869918	0.235842	0.460439	-0.857828	0.904404	-0.730642	-0.0964642	-0.238891	0.541412	0.222434	black	FALSE	17.479	-60.1592	80.5916	31.6329	0
Wdr55	NM_026464	0	0	0	0	0	0	0	1	0	0	1	1	1	1	0	0	1	1	0	0	0	1	0.283985	0.175631	-0.0250092	0.304429	0.4939	-0.866955	0.904239	-0.785763	-0.150479	-0.348077	0.45601	0.116979	black	FALSE	17.4616	-60.1036	72.8639	20.5023	0
Ube2c	NM_026785	0	0	0	0	0	0	1	1	0	0	1	1	1	1	1	0	0	1	0	0	0	1	0.292749	0.264962	-0.198299	0.0935135	0.319395	-0.779138	0.903926	-0.760713	-0.235355	-0.382352	0.503184	0.110419	black	FALSE	17.4285	-59.9978	5.38076	20.4989	0
Diap1	NM_007858	0	0	0	0	0	0	0	1	0	0	1	0	1	0	0	0	0	1	0	1	0	0	0.455035	0.100908	0.0138672	0.188418	0.517094	-0.744478	0.903569	-0.831674	-0.321749	-0.388303	0.451895	0.017335	black	FALSE	17.3909	-59.8776	5.51398	35.7516	0
Chchd6	NM_025351	0	0	0	0	0	0	0	0	0	0	0	0	0	0	0	0	1	0	0	0	0	0	0.269275	0.197343	0.000409007	0.306345	0.548983	-0.825494	0.903541	-0.811868	-0.214245	-0.404644	0.360457	0.0286504	black	FALSE	17.388	-59.8684	62.2384	16.9401	0
1110002E23Rik	NM_025365	0	0	0	0	0	0	1	0	1	0	1	0	1	1	0	0	1	1	0	1	0	1	0.222575	0.238661	0.0678135	0.363041	0.578457	-0.878589	0.903346	-0.806816	-0.170778	-0.342756	0.509667	0.146414	black	FALSE	17.3676	-59.8029	11.1659	20.0399	0
Exosc7	NM_001081188	0	0	0	0	0	0	0	0	0	0	0	1	1	1	0	0	1	1	0	0	0	1	0.130425	0.358618	-0.0425323	0.244781	0.469967	-0.851189	0.903275	-0.794755	-0.212368	-0.398605	0.519073	0.141112	black	FALSE	17.3602	-59.7792	8.08612	29.7932	0
Snrpe	NM_009227	0	0	0	0	0	0	0	0	0	0	1	1	1	0	0	0	1	1	0	1	0	1	0.225184	0.213517	0.0393565	0.374074	0.591403	-0.909155	0.903233	-0.744719	-0.0545985	-0.20903	0.580542	0.26821	black	FALSE	17.3558	-59.765	23.7148	26.6966	0
Iqgap3	NM_001033484	0	0	0	0	0	0	0	1	0	0	0	1	0	1	1	0	0	1	0	0	0	0	0.254939	0.195885	0.054191	0.360114	0.589335	-0.879844	0.903195	-0.789221	-0.14308	-0.298805	0.493174	0.173921	black	FALSE	17.3518	-59.7523	11.1532	28.8557	0
Rdm1	NM_025654	0	0	0	0	0	0	0	0	0	0	1	0	0	1	0	1	0	1	0	0	0	0	0.128834	0.41366	-0.0170035	0.205907	0.52481	-0.734754	0.902807	-0.800405	-0.320027	-0.511468	0.377726	-0.0146875	black	TRUE	17.3115	-59.623	86.3986	12.175	0
Phb	NM_008831	0	0	0	0	0	0	0	0	0	0	1	0	1	1	1	0	1	1	0	0	0	1	0.26646	0.259415	-0.0529137	0.1916	0.457501	-0.744091	0.902764	-0.901771	-0.434952	-0.590968	0.293616	-0.140542	black	FALSE	17.3071	-59.6087	3.74398	23.7071	0
Pelp1	NM_029231	0	0	1	0	1	1	0	0	0	0	0	1	1	1	0	0	1	1	0	1	0	1	0.333512	0.137994	0.00046032	0.32053	0.542587	-0.869666	0.902759	-0.794283	-0.156878	-0.308697	0.472251	0.128286	black	FALSE	17.3066	-59.607	8.63888	28.6159	0
Ciapin1	NM_134141	0	0	0	0	0	0	1	0	0	0	1	1	1	1	1	0	1	1	0	0	0	1	0.237833	0.205778	0.0563283	0.377926	0.600045	-0.844097	0.902495	-0.878294	-0.279406	-0.479732	0.315053	-0.0402896	black	FALSE	17.2792	-59.5191	93.3744	20.4952	0
Suv420h2	NM_146177	0	0	0	0	0	0	1	0	1	0	1	1	1	1	1	1	0	1	0	0	0	1	0.0191801	0.476014	-0.0122561	0.289431	0.534962	-0.828678	0.90245	-0.733679	-0.149505	-0.388734	0.49394	0.171092	black	FALSE	17.2746	-59.5044	36.9881	27.7349	1
Lsm5	NM_025520	0	0	0	0	0	0	0	0	1	0	0	1	0	0	0	0	0	1	0	0	0	0	0.370347	0.148901	-0.0494251	0.210587	0.437633	-0.842053	0.902349	-0.758545	-0.156068	-0.231179	0.651343	0.244163	black	FALSE	17.2641	-59.4707	217.527	35.0839	0
1110019J04Rik	NM_001099675	0	0	0	0	0	0	0	0	0	0	0	0	0	0	0	0	0	0	0	0	0	0	0.130541	0.351582	0.0777786	0.318013	0.556307	-0.844795	0.901834	-0.859712	-0.289203	-0.479946	0.434346	0.0368494	black	FALSE	17.2114	-59.3007	47.8258	20.1918	0
Rfc5	NM_028128	0	0	0	0	0	0	0	1	1	0	1	0	1	1	0	0	1	1	0	1	0	1	0.388928	0.182495	-0.201795	0.00202649	0.325682	-0.635044	0.90183	-0.831432	-0.429738	-0.58852	0.226715	-0.191656	black	FALSE	17.211	-59.2994	3.41444	24.5389	0
Rps25	NM_024266	0	0	0	0	0	0	0	1	0	0	1	1	1	1	0	1	1	1	0	0	0	1	0.186641	0.242079	0.105489	0.436413	0.649729	-0.908738	0.901555	-0.766733	-0.0800183	-0.246727	0.545878	0.235043	black	FALSE	17.1829	-59.2088	39.5823	24.1899	0
Kif20a	NM_009004	0	0	0	0	0	0	0	0	0	0	0	1	1	0	0	0	1	1	0	0	0	1	0.306375	0.18204	-0.113188	0.202532	0.413372	-0.859216	0.901324	-0.723215	-0.0917653	-0.240978	0.568535	0.237736	black	FALSE	17.1594	-59.133	11.9463	39.7691	0
Ppa1	NM_026438	1	0	0	0	0	0	0	1	0	0	0	1	1	0	1	1	0	1	0	0	0	1	0.33414	0.142931	-0.0439909	0.252454	0.48512	-0.838136	0.900673	-0.802139	-0.201999	-0.344451	0.453799	0.0937968	black	FALSE	17.0937	-58.9205	788.42	22.265	0
Nol6	NM_139236	0	0	0	0	0	0	0	1	0	0	0	1	1	0	0	1	0	1	0	0	0	1	0.246528	0.200741	-0.000925162	0.327793	0.537024	-0.872419	0.900657	-0.75069	-0.0967921	-0.317354	0.438997	0.141938	black	FALSE	17.092	-58.9152	37.6327	28.0743	0
Atp5c1	NM_020615	0	0	0	0	0	0	0	1	0	0	0	1	1	0	1	1	1	1	0	0	0	1	0.250924	0.18518	0.0501816	0.386173	0.601819	-0.916269	0.900289	-0.726107	-0.0243429	-0.203272	0.557683	0.266176	black	FALSE	17.0552	-58.7957	8.36683	21.6304	0
Akr1b3	NM_009658	0	0	0	0	0	1	0	1	1	0	0	0	0	0	0	0	1	1	0	1	0	0	0.295605	0.22653	-0.193565	0.0908312	0.360006	-0.740819	0.900221	-0.789267	-0.283193	-0.462256	0.32058	-0.0368414	black	FALSE	17.0484	-58.7737	14.4087	22.4232	0
Eral1	NM_022313	0	0	0	0	0	0	0	0	0	0	1	0	0	0	0	0	1	1	0	0	0	0	0.142404	0.291338	0.0285347	0.378274	0.589406	-0.894109	0.900203	-0.781838	-0.125883	-0.338139	0.469349	0.157883	black	FALSE	17.0466	-58.7678	7.34563	22.0534	0
Nhp2l1	NM_011482	0	0	0	0	0	0	1	0	0	0	0	1	1	1	0	0	0	1	0	1	0	1	0.321482	0.165729	0.00901525	0.299552	0.515043	-0.861668	0.900097	-0.815134	-0.202627	-0.317766	0.527848	0.138387	black	FALSE	17.036	-58.7335	66.4304	26.7861	0
Tceb2	NM_026305	0	0	0	0	0	0	0	0	0	0	0	1	0	1	0	0	0	1	0	1	0	0	0.127591	0.295381	0.129765	0.455274	0.659661	-0.911848	0.899785	-0.818641	-0.153752	-0.355343	0.472844	0.145307	black	FALSE	17.0049	-58.6326	60.5482	32.1691	1
Imp3	NM_133976	0	0	0	0	0	0	0	0	0	0	0	0	0	0	0	0	0	1	0	0	0	0	0.126023	0.35763	-0.10214	0.216354	0.476034	-0.785442	0.899733	-0.771552	-0.217412	-0.463672	0.32596	0.00688272	black	FALSE	16.9997	-58.6158	3.77072	11.1483	0
Cdc2a	NM_007659	0	0	0	0	0	0	1	0	0	0	0	1	1	1	0	0	1	1	0	0	0	1	0.323843	0.129499	-0.00139776	0.324863	0.544852	-0.904269	0.899614	-0.719124	-0.0266246	-0.175051	0.580774	0.280255	black	FALSE	16.988	-58.5776	31.6317	55.6162	0
Mrps17	NM_025450	0	0	0	0	0	0	0	0	0	0	0	0	0	1	0	0	0	1	0	1	0	0	0.239588	0.249076	0.0036808	0.275918	0.503998	-0.88505	0.899413	-0.753187	-0.111368	-0.277073	0.584778	0.224573	black	FALSE	16.9681	-58.5128	28.0997	20.5718	0
Mrpl36	NM_053163	0	0	0	0	0	0	0	0	1	0	0	0	1	0	1	0	1	1	0	0	0	1	0.284824	0.181446	0.0653561	0.348976	0.576359	-0.854811	0.899324	-0.859698	-0.260915	-0.392409	0.468701	0.0684448	black	FALSE	16.9593	-58.4844	13.1907	17.103	0
0610010K14Rik	NM_026757	0	0	0	0	0	0	0	0	0	0	0	1	0	0	0	1	0	1	0	1	0	0	0.263701	0.228953	-0.0434464	0.242853	0.513806	-0.742549	0.899323	-0.870582	-0.374108	-0.553529	0.255134	-0.132453	black	FALSE	16.9592	-58.4839	5.0961	13.7508	0
Adar	NM_001038587	0	0	0	0	0	0	0	0	0	0	0	1	1	0	1	0	1	1	0	1	0	1	0.250583	0.26898	-0.0824439	0.17526	0.415869	-0.77196	0.899275	-0.747621	-0.201972	-0.391748	0.427356	0.0800275	black	FALSE	16.9545	-58.4686	8.6568	20.9689	1
Polr2c	NM_009090	0	0	0	0	0	0	1	0	0	1	1	1	1	0	1	0	1	1	0	1	0	1	0.219461	0.198603	0.0796304	0.417398	0.643741	-0.867791	0.899251	-0.847556	-0.211589	-0.402091	0.370632	0.0351334	black	FALSE	16.9521	-58.4609	19.9733	17.2783	0
Psmb3	NM_011971	0	0	0	0	0	0	0	1	0	1	1	1	1	1	0	1	1	1	0	1	0	1	0.278979	0.164933	0.0685111	0.388717	0.610571	-0.868896	0.899233	-0.854392	-0.226944	-0.387522	0.404819	0.0492699	black	FALSE	16.9503	-58.4551	35.3148	17.1994	0
Ddt	NM_010027	0	0	0	0	0	0	0	0	0	0	1	0	0	0	1	1	0	1	0	1	0	0	0.131129	0.346294	0.0927004	0.331673	0.582104	-0.864282	0.89904	-0.800693	-0.200467	-0.340839	0.559452	0.187537	black	FALSE	16.9314	-58.3934	31.5697	19.4707	0
Pcna	NM_011045	0	0	0	0	0	0	1	0	0	0	0	1	1	1	0	1	1	1	0	1	0	1	0.354877	0.124546	-0.113624	0.232981	0.424927	-0.892287	0.89896	-0.685745	-0.00442338	-0.146364	0.626913	0.322746	black	FALSE	16.9236	-58.3679	1148.93	54.517	0
Cyc1	NM_025567	0	0	0	0	0	0	0	1	0	0	1	1	1	1	1	0	0	1	0	1	0	1	0.204828	0.242758	0.129567	0.41531	0.657151	-0.828697	0.898912	-0.881594	-0.29817	-0.489701	0.319386	-0.0450536	black	FALSE	16.9188	-58.3525	7.99587	22.3634	0
Mkrn2	NM_023290	0	0	0	0	0	0	0	0	0	0	1	0	0	0	0	0	1	0	0	0	0	0	0.184816	0.241052	0.121363	0.422256	0.674277	-0.878164	0.898814	-0.77748	-0.117197	-0.320949	0.444555	0.142636	black	FALSE	16.9092	-58.3213	7.57414	15.8317	0
Cpsf4	NM_178576	0	0	0	0	0	0	0	0	0	0	0	1	0	0	1	0	0	1	0	0	0	0	0.134608	0.279965	0.0826796	0.428759	0.636845	-0.906599	0.898531	-0.783504	-0.106735	-0.315542	0.480564	0.176943	black	FALSE	16.8815	-58.2308	4.81825	18.7082	0
9130401M01Rik	NM_029418	0	0	0	0	0	0	0	0	0	0	0	0	0	1	0	1	0	1	0	0	0	0	0.254837	0.185223	0.112489	0.39545	0.622353	-0.878216	0.898367	-0.865492	-0.239881	-0.389866	0.458746	0.0782889	black	FALSE	16.8656	-58.1788	41.399	22.8866	0
Wdr57	NM_025645	0	0	0	0	0	0	0	0	0	0	0	0	0	0	0	0	0	0	0	0	0	0	0.166854	0.28661	0.0542786	0.343711	0.567638	-0.866296	0.898223	-0.810462	-0.195974	-0.369265	0.502848	0.135773	black	FALSE	16.8516	-58.1332	8.2925	35.9921	0
Tgif1	NM_009372	1	1	0	0	0	0	1	1	0	0	1	1	1	1	0	1	0	1	0	1	0	1	0.118542	0.436924	-0.275966	0.0292238	0.257982	-0.755406	0.898097	-0.673001	-0.158002	-0.360703	0.532951	0.178725	black	FALSE	16.8394	-58.0932	20.2613	31.4656	1
Parl	NM_001005767	0	0	0	0	0	0	0	0	0	0	0	0	0	0	0	0	0	1	0	1	0	0	0.181745	0.248969	0.077079	0.401557	0.57163	-0.89287	0.897914	-0.829168	-0.190319	-0.346485	0.531034	0.159945	black	FALSE	16.8217	-58.0353	44.6869	29.966	0
Gars	NM_180678	0	0	0	0	0	0	0	0	0	0	0	1	1	1	1	0	1	1	0	0	0	1	0.282503	0.170164	-0.01873	0.295531	0.516713	-0.885853	0.897744	-0.733317	-0.0634372	-0.195038	0.563484	0.263954	black	FALSE	16.8052	-57.9815	18.3727	25.4868	0
Nol1	NM_138747	0	0	0	0	0	0	0	1	0	1	1	1	1	1	0	0	1	1	0	0	0	1	0.216322	0.216867	0.154402	0.422609	0.645125	-0.876767	0.89758	-0.865134	-0.241296	-0.393448	0.446707	0.0730295	black	FALSE	16.7894	-57.9298	15.2757	27.4755	0
Rpl27	NM_011289	0	0	0	0	0	0	1	0	0	0	0	1	1	0	1	0	1	1	0	1	0	1	0.248694	0.181977	0.0976836	0.426805	0.652062	-0.893981	0.8974	-0.791845	-0.119134	-0.267761	0.504363	0.18065	black	FALSE	16.7721	-57.8732	122.558	21.5258	0
1110006G06Rik	NM_028661	0	0	0	0	0	0	0	0	1	0	1	1	0	0	1	0	1	1	0	1	0	1	0.098727	0.355148	0.11025	0.385816	0.619373	-0.868752	0.897197	-0.815091	-0.204644	-0.375295	0.495863	0.144738	black	FALSE	16.7527	-57.8094	81.7828	31.1974	0
Mrpl4	NM_023167	0	0	0	0	0	0	1	1	1	0	1	1	0	0	1	0	1	1	0	1	1	1	0.178012	0.275769	0.0856601	0.37628	0.60741	-0.87808	0.897185	-0.809871	-0.182552	-0.356514	0.469786	0.130038	black	FALSE	16.7515	-57.8057	99.7965	21.623	0
Ccne1	NM_007633	0	0	0	0	0	0	1	1	0	1	1	1	1	1	1	1	1	1	0	0	1	1	0.447934	0.0850132	-0.0315615	0.180389	0.441394	-0.76071	0.897023	-0.826835	-0.301884	-0.422218	0.387647	-0.0161448	black	FALSE	16.736	-57.7548	7.71524	12.4955	0
Aco2	NM_080633	0	0	0	0	0	0	0	1	1	0	0	1	1	1	1	0	0	1	0	0	0	1	0.239309	0.179939	0.0829245	0.415255	0.636965	-0.918269	0.897007	-0.73771	-0.0314018	-0.246571	0.477172	0.212882	black	FALSE	16.7345	-57.7498	19.9449	17.7535	0
Cpsf3	NM_018813	0	0	0	0	0	0	0	0	0	0	0	1	0	1	0	0	0	1	0	0	0	0	0.265426	0.172304	0.0592379	0.372905	0.62145	-0.874801	0.896834	-0.750334	-0.0796337	-0.243743	0.505215	0.204498	black	FALSE	16.718	-57.6957	10.1977	16.5912	0
Ahcy	NM_016661	0	0	0	0	0	0	1	1	1	0	0	1	1	0	0	0	1	1	0	1	0	1	0.254139	0.209277	-0.0233455	0.284935	0.566249	-0.779207	0.896725	-0.784137	-0.212048	-0.419536	0.315209	-0.00912176	black	FALSE	16.7076	-57.6617	51.1439	17.8963	0
Bid	NM_007544	0	0	0	0	0	0	0	0	0	0	0	0	1	1	0	0	1	1	0	1	0	1	0.273564	0.275657	-0.224809	0.0691343	0.319794	-0.769361	0.896724	-0.681405	-0.138686	-0.280982	0.573524	0.218023	black	FALSE	16.7075	-57.6613	19.1814	17.0411	0
G6pdx	NM_008062	0	0	0	0	0	0	0	0	0	0	0	0	0	0	0	0	1	1	0	0	0	0	0.29034	0.163238	-0.0923669	0.268427	0.499911	-0.844359	0.896664	-0.736347	-0.0968083	-0.306865	0.419437	0.126443	black	FALSE	16.7018	-57.6425	114.339	21.7714	0
Chtf18	NM_145409	0	0	0	0	0	0	0	1	0	0	0	0	0	0	0	0	1	1	0	1	0	0	0.196664	0.273657	0.0485081	0.278566	0.5411	-0.785911	0.896629	-0.832026	-0.294543	-0.45721	0.386321	0.0114125	black	FALSE	16.6985	-57.6316	43.9183	23.8649	0
Nup93	NM_172410	1	0	0	0	0	0	0	1	1	0	1	1	1	1	0	1	1	1	0	1	0	1	0.175656	0.26474	0.0585726	0.354674	0.569205	-0.92365	0.896605	-0.762201	-0.0848234	-0.265434	0.57483	0.25273	black	FALSE	16.6962	-57.6241	44.0699	38.8281	0
Lap3	NM_024434	0	0	0	0	0	0	1	0	0	0	0	1	1	0	0	1	1	1	0	0	0	1	0.181856	0.381354	0.00817515	0.13341	0.476198	-0.745667	0.896599	-0.771866	-0.290794	-0.442493	0.500572	0.0747344	black	FALSE	16.6956	-57.6222	39.907	38.5834	0
Birc5	NM_001012273	0	0	0	0	0	0	0	0	0	0	1	1	1	1	0	0	1	1	0	1	0	1	0.213105	0.19512	0.192965	0.471948	0.689127	-0.927726	0.896393	-0.818907	-0.129622	-0.267251	0.553742	0.218864	black	FALSE	16.676	-57.5579	60.9031	41.6474	0
Pfdn2	NM_011070	0	0	0	0	0	0	1	0	0	0	0	1	1	1	0	0	0	1	0	0	0	1	0.252448	0.202789	-0.0855459	0.271253	0.462709	-0.903775	0.896384	-0.664224	0.0247906	-0.180518	0.597683	0.314945	black	FALSE	16.6753	-57.5553	60.9749	41.644	0
Slc25a28	NM_145156	0	1	0	0	0	0	0	0	0	0	0	1	1	0	1	1	1	1	0	0	0	1	0.355777	0.0816988	0.051389	0.364374	0.608401	-0.833628	0.896295	-0.79603	-0.165961	-0.335104	0.376364	0.0636646	black	FALSE	16.6668	-57.5275	3.64077	16.2478	0
Abt1	NM_013924	0	0	0	0	0	0	0	1	1	0	0	0	1	1	0	0	0	1	0	1	0	0	0.277463	0.156642	0.136591	0.428199	0.635398	-0.909656	0.896227	-0.834206	-0.16951	-0.308641	0.522979	0.157104	black	FALSE	16.6603	-57.5062	20.7846	33.0305	1
Ict1	NM_026729	0	1	0	0	0	0	0	1	0	0	1	1	1	1	1	0	1	1	0	0	0	1	0.177241	0.296541	-0.0536703	0.285873	0.505784	-0.821875	0.895976	-0.811479	-0.237221	-0.465547	0.356027	0.0106282	black	FALSE	16.6367	-57.4284	6.867	18.9141	0
Atp5b	NM_016774	0	0	0	0	0	0	1	1	1	0	1	1	1	0	1	1	1	1	0	1	1	1	0.253854	0.187247	0.00597266	0.356149	0.579739	-0.904457	0.895335	-0.710972	-0.0150383	-0.182841	0.563841	0.279173	black	FALSE	16.5767	-57.2305	48.9529	16.3822	0
1110014K08Rik	NM_176902	0	0	0	0	0	0	0	0	1	0	1	0	1	1	1	0	0	1	0	0	0	0	0.117726	0.38912	0.0766701	0.280648	0.621261	-0.743683	0.895323	-0.803503	-0.29736	-0.478361	0.36921	-0.0011262	black	TRUE	16.5755	-57.2268	227.835	12.4397	0
Nola1	NM_026578	0	0	0	0	0	0	0	0	0	0	0	1	1	1	0	0	1	1	0	0	0	1	0.328259	0.135954	-0.0153832	0.262044	0.517105	-0.821362	0.895025	-0.78895	-0.186746	-0.342582	0.418065	0.0855795	black	FALSE	16.5477	-57.135	6.65351	34.501	0
Wdr74	NM_134139	0	0	0	0	0	0	0	1	0	0	0	1	1	0	0	0	0	1	0	0	0	1	0.302406	0.213033	-0.0951678	0.184229	0.416199	-0.766335	0.894958	-0.864227	-0.357268	-0.52133	0.328133	-0.0844622	black	FALSE	16.5415	-57.1144	11.2478	15.8977	0
Ltbp4	NM_175641	0	0	0	0	0	0	0	1	0	0	0	1	0	0	0	0	0	1	0	1	0	0	0.387545	0.199022	-0.222957	-0.0189802	0.260306	-0.693269	0.894928	-0.785391	-0.345485	-0.479507	0.386734	-0.0368291	black	TRUE	16.5388	-57.1054	15.4012	23.248	0
Siva1	NM_013929	0	0	0	0	0	0	0	1	0	0	0	1	1	1	1	0	1	0	0	0	0	1	0.327955	0.133556	-0.0775686	0.291957	0.478372	-0.841988	0.894676	-0.801093	-0.180582	-0.372576	0.380714	0.0532211	black	FALSE	16.5154	-57.028	5.29489	27.8521	0
Mybl2	NM_008652	0	1	0	0	0	0	1	1	1	1	1	1	0	1	1	1	1	1	0	1	1	1	0.126158	0.45192	-0.0462684	0.0918233	0.445251	-0.676772	0.894622	-0.797321	-0.387563	-0.545996	0.429114	-0.0242164	black	TRUE	16.5104	-57.0117	228.888	21.201	1
Spryd4	NM_025716	0	0	0	0	0	0	0	0	0	1	1	1	1	0	0	0	1	1	0	1	0	1	0.26601	0.212479	-0.0302177	0.29762	0.480647	-0.87479	0.89462	-0.773461	-0.143407	-0.314655	0.533878	0.178068	black	FALSE	16.5102	-57.011	6.12834	19.1365	0
Wwp2	NM_025830	0	0	0	0	0	0	0	1	0	0	0	1	1	0	0	1	1	1	0	0	0	1	0.214296	0.214961	0.0355503	0.36484	0.59944	-0.83625	0.894496	-0.814012	-0.205397	-0.393891	0.365235	0.0510156	black	FALSE	16.4987	-56.973	26.1842	18.4911	0
Nr4a1	NM_010444	0	0	0	0	0	0	0	1	0	0	1	0	0	1	0	1	0	0	0	0	0	0	0.222794	0.350999	-0.0742924	0.111639	0.435251	-0.659365	0.89444	-0.829949	-0.427272	-0.569202	0.393582	-0.0797878	black	FALSE	16.4936	-56.956	4.30318	10.1615	1
Thop1	NM_022653	0	0	0	0	0	0	0	1	1	0	1	1	1	0	0	1	0	1	0	1	0	1	0.27966	0.181105	-0.0141925	0.279933	0.537481	-0.760363	0.89444	-0.856096	-0.324779	-0.524745	0.22119	-0.128852	black	FALSE	16.4936	-56.9558	59.8013	18.123	0
Uqcrc1	NM_025407	0	0	0	0	0	0	0	1	0	0	0	0	0	0	1	0	1	1	0	1	0	0	0.0982515	0.329218	0.164866	0.452968	0.672317	-0.862208	0.894244	-0.837401	-0.223073	-0.436713	0.412619	0.0664623	black	FALSE	16.4756	-56.8964	60.4756	29.1431	0
Sephs2	NM_009266	0	0	0	0	0	0	0	1	0	1	1	1	1	0	1	1	1	1	0	1	0	1	0.284381	0.217647	-0.0969342	0.186917	0.458009	-0.739974	0.894192	-0.774235	-0.247557	-0.445126	0.325557	-0.0142035	black	FALSE	16.4708	-56.8805	4.19229	30.8292	0
Mrpl45	NM_025927	0	0	0	0	0	0	0	1	0	0	1	1	1	0	0	1	1	1	0	1	0	1	0.436413	0.0434008	0.00421634	0.291016	0.533002	-0.823815	0.894164	-0.807561	-0.203162	-0.32024	0.420837	0.0637122	black	FALSE	16.4682	-56.8719	9.6547	16.9265	0
Etv5	NM_023794	1	1	0	0	0	0	1	1	1	1	1	1	0	0	1	1	1	1	0	0	1	1	0.227473	0.347969	-0.192626	0.0237031	0.302768	-0.640057	0.894099	-0.792826	-0.402349	-0.590901	0.307934	-0.113826	black	TRUE	16.4622	-56.852	11.1734	18.3531	1
Trim13	NM_023233	0	0	0	0	0	0	1	0	0	0	0	0	0	1	0	1	0	0	0	0	0	0	0.408151	0.201206	-0.158936	0.00226465	0.299406	-0.679938	0.893855	-0.785408	-0.35669	-0.431423	0.464459	0.0130119	black	TRUE	16.4398	-56.7779	32.1821	21.4722	0
Xab2	NM_026156	0	0	0	0	0	0	0	0	0	0	1	1	0	1	0	0	0	1	0	1	0	0	0.283536	0.158384	0.174788	0.44107	0.682725	-0.863936	0.8938	-0.832236	-0.197882	-0.36442	0.399599	0.0668509	black	FALSE	16.4348	-56.7613	20.6364	20.5843	0
Eef1d	NM_023240	0	0	0	0	1	0	0	1	1	0	1	0	1	1	0	1	1	1	0	1	0	1	0.307697	0.106648	0.149744	0.44499	0.691043	-0.864506	0.89377	-0.837028	-0.18978	-0.348572	0.387483	0.054967	black	FALSE	16.4321	-56.7521	766.616	27.1253	0
Asxl1	NM_001039939	0	0	0	0	0	0	0	1	1	0	1	1	1	0	1	0	0	1	0	0	0	1	0.372984	0.165139	-0.2399	0.0707062	0.293172	-0.773439	0.8937	-0.669739	-0.10053	-0.253584	0.501678	0.18594	black	FALSE	16.4257	-56.7311	9.18231	28.522	1
Dcps	NM_027030	0	0	0	0	0	0	0	0	0	0	1	0	1	1	0	0	0	1	0	0	0	0	0.103956	0.362409	-0.0388086	0.287248	0.5179	-0.826679	0.893298	-0.798725	-0.218448	-0.440621	0.372982	0.04764	black	FALSE	16.3891	-56.6094	10.1817	14.1467	0
Cbs	NM_144855	0	0	0	0	0	0	0	0	0	0	1	1	0	0	1	0	1	1	0	0	0	1	0.246789	0.280188	-0.0321164	0.217829	0.43528	-0.795397	0.893109	-0.766114	-0.221438	-0.402642	0.473926	0.0962332	black	FALSE	16.3719	-56.5523	57.3784	22.9827	0
G3bp1	NM_013716	0	0	0	0	0	0	1	0	0	0	0	1	1	0	1	1	1	1	0	0	0	1	0.318811	0.108688	0.103804	0.38238	0.599355	-0.902701	0.892976	-0.756931	-0.065073	-0.216598	0.545167	0.2356	black	FALSE	16.3599	-56.5124	535.983	22.6739	0
Tbl3	NM_145396	0	0	0	0	0	0	1	0	0	0	0	1	1	0	1	0	0	1	0	0	0	1	0.188245	0.312641	-0.022528	0.225609	0.511397	-0.730861	0.892382	-0.845213	-0.364444	-0.579872	0.229935	-0.146293	black	FALSE	16.3064	-56.3341	4.12107	10.2043	0
2410018M08Rik /// Chchd2	NM_024166	0	0	1	0	0	0	1	1	1	0	0	1	1	1	0	0	1	1	0	0	0	1	0.150067	0.279149	0.0894299	0.420271	0.609483	-0.913052	0.892234	-0.790307	-0.121057	-0.334316	0.478092	0.165865	black	FALSE	16.2931	-56.29	116.113	35.3288	0
Rbbp4	NM_009030	0	0	0	0	0	0	0	0	1	0	1	1	1	0	0	0	1	1	0	0	0	1	0.235793	0.170535	0.0538902	0.431165	0.607614	-0.953133	0.892226	-0.71011	0.0386864	-0.16493	0.569622	0.309028	black	FALSE	16.2924	-56.2877	569.529	35.6437	1
Noc4l	NM_153570	0	0	0	0	0	0	0	0	0	0	1	1	1	0	0	0	1	1	0	0	0	1	0.251166	0.228276	-0.0488773	0.240958	0.458167	-0.812307	0.892061	-0.832139	-0.274057	-0.469989	0.362326	-0.0114169	black	FALSE	16.2776	-56.2383	19.2455	18.3545	0
BC004728	NM_001033872	1	0	0	0	0	0	0	0	0	0	0	0	0	1	1	1	0	1	0	1	0	0	0.265373	0.261799	0.0638751	0.221233	0.571277	-0.703943	0.892011	-0.841874	-0.373734	-0.538875	0.267143	-0.1194	black	TRUE	16.2732	-56.2235	27.8981	10.351	0
Chd1l	NM_026539	0	0	0	0	0	0	0	0	0	0	0	1	0	0	1	0	0	1	0	1	0	0	0.208175	0.27771	-0.0402167	0.221768	0.477438	-0.879336	0.891895	-0.655879	0.000265602	-0.154001	0.655652	0.360242	black	FALSE	16.2629	-56.1891	61.0878	23.8114	0
Bax	NM_007527	0	0	0	0	0	0	0	0	0	1	1	1	1	1	1	1	1	1	0	1	0	1	0.235604	0.207386	0.0428711	0.374302	0.553252	-0.888233	0.891648	-0.823181	-0.182608	-0.344894	0.484138	0.1317	black	FALSE	16.2409	-56.1157	66.9794	28.1347	0
Ptbp1	NM_001077363	0	0	0	0	0	0	1	0	0	0	0	1	1	1	0	1	1	1	0	0	0	1	0.269124	0.151405	0.0282153	0.358947	0.555733	-0.907221	0.89152	-0.709852	-0.00538094	-0.217334	0.518355	0.249921	black	FALSE	16.2295	-56.0777	50.2368	39.95	0
Pdcd2l	NM_026549	0	0	0	0	0	0	0	0	0	0	1	1	1	0	0	0	0	1	0	1	0	1	0.161238	0.304416	0.0572064	0.315206	0.560751	-0.820457	0.89152	-0.845343	-0.281213	-0.464281	0.398594	0.0180471	black	FALSE	16.2295	-56.0777	84.2023	13.6439	0
Rps6ka1	NM_009097	0	1	0	0	0	0	1	1	1	0	1	1	1	1	1	1	1	1	0	1	1	1	0.246978	0.22156	0.100846	0.389528	0.643156	-0.821455	0.891481	-0.82935	-0.242631	-0.402048	0.418683	0.0465261	black	FALSE	16.226	-56.0659	347.115	21.1678	0
Surf6	NM_009298	0	0	0	0	0	0	0	1	0	0	0	1	1	0	1	0	0	1	0	1	0	1	0.29728	0.175047	-0.0172106	0.270637	0.466089	-0.844947	0.891266	-0.770431	-0.159664	-0.291508	0.565183	0.185185	black	FALSE	16.207	-56.0023	27.0312	17.8939	0
Got1	NM_010324	0	0	0	0	0	0	0	1	0	0	1	0	0	0	1	1	1	1	0	1	0	0	0.260318	0.294522	-0.11152	0.127645	0.373182	-0.730187	0.89107	-0.829082	-0.372055	-0.481756	0.462173	0.0119135	black	FALSE	16.1897	-55.9443	9.78852	35.1448	0
1110008J03Rik	NM_029096	0	0	0	0	0	0	0	1	0	0	0	1	1	1	1	1	1	1	0	1	0	1	0.0654493	0.382729	0.0537427	0.341338	0.592332	-0.851928	0.891058	-0.740185	-0.115634	-0.345408	0.459075	0.165844	black	FALSE	16.1886	-55.9408	54.929	20.4267	0
Plrg1	NM_016784	0	0	0	0	0	0	0	0	0	0	1	0	0	0	0	0	0	1	0	1	0	0	0.18473	0.265258	-0.00890253	0.3207	0.525285	-0.917736	0.890575	-0.707333	-0.0195735	-0.170578	0.653018	0.339308	black	FALSE	16.1462	-55.7986	40.6037	19.4222	0
Cox4nb	NM_010926	0	0	0	0	0	0	0	0	0	0	0	0	0	0	1	0	1	1	0	1	0	0	0.378851	0.115289	-0.0565653	0.235515	0.456838	-0.773027	0.890458	-0.879179	-0.357925	-0.507267	0.318293	-0.0955049	black	FALSE	16.1359	-55.7642	6.23952	14.1853	0
Tdgf1	NM_011562	1	1	0	0	0	0	1	0	1	1	1	1	1	1	1	1	1	0	0	1	1	1	0.307546	0.315747	-0.197607	-0.00830244	0.262429	-0.618138	0.890268	-0.805679	-0.451515	-0.507387	0.467211	-0.0383516	black	TRUE	16.1193	-55.7085	12.2877	15.9485	0
Smyd5	NM_144918	0	0	0	0	0	0	0	1	0	0	1	1	1	1	1	0	1	1	0	0	0	1	0.195621	0.263422	0.0624143	0.324422	0.551535	-0.814202	0.890246	-0.849697	-0.291166	-0.461697	0.405241	0.011489	black	FALSE	16.1174	-55.7021	48.0751	31.9378	0
Adsl	NM_009634	0	0	0	0	0	0	0	0	0	0	0	1	1	1	1	0	1	1	0	1	0	1	0.191282	0.266607	-0.0680297	0.243176	0.488647	-0.761787	0.889769	-0.790586	-0.24959	-0.504059	0.250926	-0.0633096	black	FALSE	16.0759	-55.5627	4.48982	40.2644	0
Abcf2	NM_013853	0	0	0	1	0	0	0	1	0	0	1	1	1	0	0	1	1	1	0	0	0	1	0.263046	0.183826	0.0542871	0.351208	0.567434	-0.831658	0.88968	-0.837502	-0.243689	-0.416715	0.385417	0.0221725	black	FALSE	16.0682	-55.5368	172.43	21.7281	0
Chchd4	NM_133928	0	0	0	0	0	0	0	0	0	0	0	1	1	1	1	1	1	1	0	0	0	1	0.281255	0.176617	0.109237	0.330116	0.575888	-0.856472	0.88966	-0.822005	-0.215568	-0.355054	0.500141	0.11469	black	FALSE	16.0665	-55.531	166.775	29.7804	0
Sumo3	NM_019929	1	1	0	0	0	0	1	1	0	0	0	1	1	0	1	1	1	1	0	1	0	1	0.148952	0.25581	0.0169657	0.374281	0.562637	-0.90596	0.889503	-0.728761	-0.034928	-0.294948	0.465116	0.193994	black	FALSE	16.0528	-55.4851	187.519	31.9812	0
Sall4	NM_175303	0	1	0	0	0	0	1	1	1	1	0	0	1	1	1	0	1	1	0	1	1	1	0.37841	0.11619	0.0346116	0.27364	0.52294	-0.789696	0.889334	-0.84985	-0.306535	-0.329977	0.531718	0.0922332	black	FALSE	16.0383	-55.4361	84.1222	32.7577	1
Fzr1	NM_019757	0	0	0	0	0	0	0	0	0	0	1	1	0	1	0	1	1	1	0	1	0	1	0.130016	0.313073	0.0296973	0.362618	0.552836	-0.885039	0.889325	-0.77904	-0.141525	-0.359034	0.468205	0.148254	black	FALSE	16.0375	-55.4336	18.4604	23.1009	0
Mrpl28	NM_024227	0	0	0	0	0	0	1	0	0	0	1	1	1	0	0	0	0	1	0	1	0	1	0.173674	0.262799	0.0155767	0.367373	0.578912	-0.819153	0.888695	-0.825484	-0.234724	-0.471446	0.285733	-0.0309105	black	FALSE	15.9834	-55.2513	75.1208	15.0361	0
Nadk	NM_138671	0	0	0	0	0	0	0	1	1	0	0	1	0	1	1	1	1	0	0	1	0	0	0.21829	0.190382	0.0683036	0.401563	0.608579	-0.909233	0.888499	-0.765233	-0.0814777	-0.294869	0.468458	0.179198	black	FALSE	15.9667	-55.1948	3.16399	47.2436	0
Apex1	NM_009687	0	0	0	0	0	0	0	0	1	0	1	1	1	0	0	1	0	1	0	0	0	1	0.204024	0.25249	-0.0916904	0.274211	0.436688	-0.886279	0.888265	-0.733976	-0.0844759	-0.300215	0.53124	0.198427	black	FALSE	15.9467	-55.1275	7.02823	21.9054	0
Impa2	NM_053261	0	0	0	0	0	0	0	0	1	0	0	1	1	1	1	1	1	1	0	1	0	1	0.186122	0.405937	-0.135375	0.0468199	0.354996	-0.655456	0.888238	-0.797279	-0.405651	-0.580511	0.358675	-0.0812075	black	TRUE	15.9444	-55.1198	11.1156	9.50226	0
Wdr77	NM_027432	0	0	0	0	0	0	0	0	1	0	1	1	1	0	1	0	0	1	0	1	0	1	0.33983	0.108576	0.0369528	0.316214	0.517372	-0.882247	0.888165	-0.789901	-0.14407	-0.243248	0.576272	0.208843	black	FALSE	15.9382	-55.0986	36.9183	30.685	0
E2f1	NM_007891	0	0	0	0	0	0	0	0	0	0	0	1	1	1	0	1	0	1	0	0	0	1	0.30335	0.209013	-0.112705	0.17965	0.444236	-0.7306	0.888057	-0.749267	-0.234179	-0.457158	0.274888	-0.0421146	black	FALSE	15.929	-55.0677	18.6946	10.4027	1
Rps9	NM_029767	0	0	0	0	0	0	0	1	1	0	1	1	1	1	0	0	1	1	0	0	0	1	0.178242	0.21259	0.097438	0.462704	0.652309	-0.937548	0.888036	-0.724566	0.00515388	-0.181387	0.55974	0.292437	black	FALSE	15.9272	-55.0617	160.421	20.0376	0
Idh3g	NM_008323	0	0	0	0	0	0	0	0	0	0	0	1	1	0	0	0	0	1	0	1	0	1	0.153204	0.323958	0.00928333	0.297783	0.533215	-0.835038	0.887969	-0.75618	-0.15904	-0.356051	0.456752	0.136435	black	FALSE	15.9216	-55.0425	3.69029	13.256	0
Cirh1a	NM_011574	0	0	0	0	0	0	0	0	0	0	0	0	0	0	0	0	0	0	0	0	0	0	0.354607	0.1374	0.0304215	0.232277	0.478731	-0.830523	0.88785	-0.77667	-0.185256	-0.300552	0.529143	0.154468	black	FALSE	15.9115	-55.0085	8.38979	32.3648	0
Cct6a	NM_009838	0	0	0	0	0	0	0	1	1	0	0	1	1	1	0	0	1	1	0	1	0	1	0.330959	0.126822	-0.0259217	0.29224	0.491113	-0.908091	0.887759	-0.685808	0.0109355	-0.117306	0.667391	0.355368	black	FALSE	15.9038	-54.9823	278.64	29.4311	0
Ruvbl1	NM_019685	0	1	0	0	0	0	1	1	1	0	1	1	1	0	0	0	1	1	0	0	1	1	0.27296	0.309125	-0.168578	-0.017197	0.333011	-0.624482	0.887452	-0.790931	-0.408145	-0.565618	0.309906	-0.117961	black	FALSE	15.8779	-54.8947	2.50494	14.2044	1
B020018G12Rik /// Rbm8a	NM_001039518	0	0	0	0	0	0	0	0	0	0	0	0	0	0	0	0	0	0	0	0	0	0	0.307113	0.16669	0.00742483	0.27597	0.495505	-0.897713	0.887212	-0.710513	-0.0430897	-0.132741	0.712031	0.362865	black	FALSE	15.8577	-54.8264	70.4732	22.2753	0
Akap1	NM_001042541	0	0	0	0	0	0	1	0	1	0	0	1	1	1	1	1	0	1	0	0	0	1	0.284264	0.212806	0.109428	0.321719	0.566245	-0.832449	0.887131	-0.803402	-0.226115	-0.294012	0.618788	0.199416	black	FALSE	15.8509	-54.8033	353	23.6958	0
Hax1	NM_011826	0	0	0	0	0	0	1	0	0	0	0	1	1	0	0	1	1	1	0	0	0	1	0.0662936	0.374012	-0.00870289	0.301102	0.543283	-0.804537	0.886909	-0.785067	-0.218287	-0.465998	0.311316	0.0115448	black	FALSE	15.8323	-54.7403	118.923	14.9467	0
Ndufa9	NM_025358	0	0	0	0	0	0	0	1	0	0	0	0	0	0	1	0	0	1	0	0	0	0	0.172125	0.23722	0.113174	0.440471	0.614762	-0.944297	0.886896	-0.765563	-0.062891	-0.232141	0.590807	0.273033	black	FALSE	15.8312	-54.7366	9.16118	28.8358	0
Polr2g	NM_026329	0	0	0	0	0	0	0	1	0	0	0	1	0	0	0	0	0	1	0	1	0	0	0.146443	0.269669	0.112157	0.448086	0.629124	-0.924538	0.886825	-0.80187	-0.123335	-0.303636	0.537537	0.200249	black	FALSE	15.8253	-54.7163	19.5137	27.8763	0
Crlf3	NM_018776	0	1	0	0	0	0	1	0	0	0	1	0	1	1	0	0	1	1	0	1	0	1	0.383853	0.160299	0.00899312	0.153715	0.489399	-0.73315	0.886638	-0.756813	-0.245817	-0.318802	0.489312	0.109416	black	FALSE	15.8096	-54.6633	3.50639	17.458	0
Pold1	NM_011131	0	0	0	0	0	0	0	1	0	0	1	1	0	0	0	1	0	1	0	1	0	0	0.286761	0.181933	-0.0254498	0.285382	0.567995	-0.740375	0.886576	-0.787047	-0.248118	-0.432458	0.275065	-0.0439265	black	TRUE	15.8045	-54.6458	330.548	7.78408	0
Aspscr1	NM_026877	0	0	0	0	0	0	1	1	1	1	1	1	1	1	0	1	0	1	0	0	1	1	0.106202	0.396594	-0.0100738	0.235716	0.476488	-0.80181	0.886567	-0.761215	-0.212818	-0.444781	0.457758	0.0887115	black	FALSE	15.8038	-54.6434	14.6776	18.4574	0
Ifitm2	NM_030694	0	1	0	0	0	0	1	1	1	1	1	0	0	1	1	1	0	1	0	1	1	0	0.105328	0.420401	-0.213556	0.123874	0.360701	-0.809384	0.88655	-0.602975	-0.00633415	-0.283444	0.526467	0.250648	black	FALSE	15.8023	-54.6385	95.1398	44.0901	0
Dhx30	NM_133347	0	0	0	0	0	0	0	0	0	0	0	0	0	0	0	0	0	0	0	0	0	0	0.183072	0.246623	0.05595	0.367602	0.575045	-0.901058	0.886261	-0.762501	-0.0959233	-0.287818	0.511737	0.198024	black	FALSE	15.7783	-54.5568	13.0554	19.2985	0
Ndufv1	NM_133666	0	0	0	0	0	0	0	1	0	0	0	0	0	0	1	0	0	1	0	1	0	0	0.283005	0.163137	0.099553	0.386385	0.618677	-0.847938	0.886248	-0.82578	-0.209095	-0.368605	0.388892	0.0524325	black	FALSE	15.7772	-54.5533	15.2473	14.4377	0
Grk6	NM_001038018	0	0	0	0	0	0	1	0	1	0	0	1	0	1	1	0	1	1	0	0	0	1	0.18533	0.286145	-0.06638	0.218151	0.465819	-0.807108	0.886089	-0.718583	-0.136174	-0.38325	0.397241	0.0982948	black	FALSE	15.7641	-54.5085	22.8956	17.661	0
Mrpl39	NM_017404	0	0	0	0	0	0	0	1	1	1	1	0	0	0	1	0	0	1	0	1	1	0	0.344062	0.161372	-0.143145	0.165815	0.364941	-0.870469	0.885946	-0.65583	-0.00344177	-0.150375	0.664805	0.338097	black	FALSE	15.7522	-54.4681	40.4165	35.2496	0
Eif3eip	NM_145139	0	0	0	0	0	0	0	0	0	0	1	0	0	1	1	0	0	1	0	1	0	0	0.282384	0.12558	0.186552	0.465833	0.696237	-0.913203	0.885889	-0.804671	-0.119117	-0.246302	0.543727	0.19778	black	FALSE	15.7475	-54.4522	4.69172	31.8309	0
Psmb5	NM_011186	0	0	0	0	0	1	1	1	0	0	0	1	0	0	0	0	1	1	0	1	0	1	0.194399	0.199669	0.130419	0.486755	0.659278	-0.923349	0.88587	-0.834973	-0.153991	-0.322607	0.471179	0.145743	black	FALSE	15.7459	-54.4468	31.9538	31.8912	0
2410081M15Rik	NM_028603	0	0	0	0	0	0	1	0	1	0	1	1	0	1	1	0	1	1	0	0	0	1	0.451718	0.184321	-0.352721	-0.14637	0.141825	-0.628925	0.885805	-0.730582	-0.333975	-0.481861	0.33008	-0.0668905	black	FALSE	15.7405	-54.4285	5.26807	19.5433	0
Senp3	NM_030702	0	0	0	0	0	0	0	1	1	1	1	1	1	1	0	0	1	1	0	1	1	1	0.178421	0.295224	0.0360236	0.288359	0.482054	-0.850796	0.885768	-0.760806	-0.157802	-0.317191	0.563702	0.201205	black	FALSE	15.7376	-54.4183	13.7754	22.5517	0
Qars	NM_133794	0	0	0	0	0	0	0	0	0	0	1	1	0	0	0	1	0	1	0	0	0	0	0.191944	0.224686	0.0856022	0.44391	0.653705	-0.861365	0.885758	-0.756521	-0.0977335	-0.336856	0.400771	0.11031	black	FALSE	15.7367	-54.4153	8.51055	16.3931	0
Pdcd2	NM_008799	0	0	0	0	0	0	0	1	0	0	1	1	1	0	0	1	1	1	0	1	0	1	0.37383	0.133048	-0.177767	0.0903814	0.362487	-0.739301	0.885502	-0.698411	-0.161236	-0.351705	0.370758	0.0469498	black	FALSE	15.7156	-54.3436	3.39789	13.9314	0
Ube2t	NM_026024	0	0	0	0	0	0	1	1	0	0	0	0	0	1	0	0	0	1	0	1	0	0	0.234128	0.321246	-0.178238	0.0520883	0.396161	-0.663354	0.885391	-0.713549	-0.266723	-0.409918	0.378172	0.0291242	black	FALSE	15.7065	-54.3126	8.10775	9.34287	0
Psma2	NM_008944	0	0	0	0	0	0	0	0	0	0	0	1	1	0	0	0	1	1	0	0	0	1	0.227194	0.174859	0.0190601	0.403928	0.570889	-0.932645	0.885275	-0.758208	-0.0496673	-0.223751	0.562733	0.256324	black	FALSE	15.697	-54.2803	9.58907	45.8525	0
Ndufs2	NM_153064	0	0	0	0	0	0	0	1	0	0	1	0	0	0	1	0	1	1	0	1	0	0	0.159485	0.253069	0.084957	0.419863	0.630091	-0.873949	0.885271	-0.754941	-0.0939744	-0.320417	0.415872	0.14152	black	FALSE	15.6966	-54.279	7.10567	13.0726	0
Rnps1	NM_001080127	0	0	0	0	0	0	0	0	0	0	0	1	1	0	0	1	1	1	0	0	0	1	0.32084	0.0977994	-0.013953	0.33694	0.551667	-0.8576	0.885254	-0.713824	-0.038144	-0.226119	0.450952	0.183846	black	FALSE	15.6952	-54.2742	37.5691	52.0757	0
Pprc1	NM_001081214	0	0	0	0	0	0	0	0	1	0	1	1	1	1	0	0	1	1	0	1	0	1	0.145103	0.298881	0.115143	0.358235	0.598697	-0.844534	0.885173	-0.809387	-0.212247	-0.379031	0.489849	0.118364	black	FALSE	15.6887	-54.2517	22.7158	23.3038	1
Zswim1	NM_028028	0	0	0	0	0	0	1	1	1	0	1	1	0	1	1	1	0	1	0	1	1	0	0.0921026	0.480963	-0.0968613	0.0779347	0.445858	-0.643567	0.885119	-0.770703	-0.375305	-0.601748	0.268341	-0.118655	black	FALSE	15.6842	-54.2367	8.04081	10.3241	0
Rpl18	NM_009077	0	0	0	0	0	0	1	1	1	0	0	1	1	1	1	1	1	1	0	1	0	1	0.286103	0.137031	0.0554641	0.409289	0.62077	-0.874663	0.884959	-0.778914	-0.115869	-0.273007	0.450403	0.145776	black	FALSE	15.6711	-54.1919	29.2607	19.4658	0
Emg1	NM_013536	0	0	0	0	0	0	0	0	1	0	1	1	1	1	0	0	1	1	0	1	0	1	0.33943	0.167378	-0.0303631	0.215245	0.457615	-0.736968	0.884548	-0.91399	-0.445357	-0.552473	0.312886	-0.133933	black	FALSE	15.6376	-54.0776	2.33257	15.9522	0
Ndufb4	NM_026610	0	0	0	0	0	0	0	0	0	0	0	0	0	0	0	0	0	0	0	0	0	0	0.115059	0.339154	0.10675	0.401847	0.614043	-0.852507	0.884464	-0.834042	-0.241563	-0.42805	0.445523	0.0748968	black	FALSE	15.6308	-54.0544	1351.94	20.0868	0
Mrpl30	NM_027098	0	0	0	0	0	0	0	0	0	0	1	1	1	0	0	0	0	1	0	0	0	1	0.242571	0.196257	0.00167401	0.329634	0.558125	-0.873358	0.884403	-0.731874	-0.0671757	-0.25631	0.479343	0.19477	black	FALSE	15.6259	-54.0376	37.5117	14.0723	0
Scnm1	NM_027013	0	0	0	0	0	0	0	0	0	0	0	0	1	0	0	1	0	1	0	1	0	0	0.205461	0.219861	0.0232576	0.382619	0.575351	-0.896571	0.884262	-0.726332	-0.0440781	-0.256817	0.489888	0.207706	black	FALSE	15.6145	-53.9984	6.9027	20.1734	0
Mms19l	NM_028152	0	0	0	0	0	0	1	0	1	0	1	1	1	1	0	1	0	1	0	0	0	1	0.0991723	0.394907	-0.0987991	0.216449	0.425281	-0.833617	0.884255	-0.683905	-0.0875044	-0.312489	0.537054	0.228235	black	FALSE	15.6138	-53.9964	20.064	26.9108	0
Psmd13	NM_011875	0	0	0	0	0	0	0	1	0	1	0	1	0	0	1	1	0	1	0	0	0	0	0.190732	0.21106	0.158784	0.474709	0.675887	-0.905786	0.883745	-0.823405	-0.153528	-0.332815	0.477033	0.139701	black	FALSE	15.5727	-53.8556	108.913	27.4637	0
Bdh1	NM_175177	0	0	0	0	0	0	1	0	0	1	0	0	0	0	0	0	1	0	0	1	0	0	0.0335077	0.411918	0.130539	0.393565	0.627913	-0.871008	0.883585	-0.768491	-0.145736	-0.352911	0.504809	0.178194	black	FALSE	15.5598	-53.8115	55.7093	24.2988	0
Mrpl35	NM_025430	0	0	0	0	0	0	0	1	0	0	0	1	1	1	0	1	0	1	0	0	0	1	0.301119	0.194343	0.000554641	0.228326	0.464838	-0.850463	0.883488	-0.756022	-0.151435	-0.224386	0.643839	0.252103	black	FALSE	15.5521	-53.785	76.2314	37.8991	0
Eef1e1	NM_025380	0	0	0	0	0	0	0	0	0	0	1	1	1	0	0	1	1	1	0	1	0	1	0.289905	0.231363	-0.00617496	0.147741	0.464411	-0.775297	0.883392	-0.725076	-0.183075	-0.337254	0.504722	0.127174	black	FALSE	15.5444	-53.7585	98.5323	74.6255	0
Mrto4	NM_023536	0	0	0	0	0	0	0	0	0	0	0	1	1	0	0	1	0	1	0	0	0	1	0.281093	0.152304	0.0819842	0.357713	0.581365	-0.844337	0.883277	-0.819368	-0.211372	-0.323503	0.49157	0.121963	black	FALSE	15.5352	-53.7271	34.7999	27.6645	0
Rps7	NM_011300	0	0	0	0	0	0	0	0	0	0	0	0	0	0	0	0	0	0	0	0	0	0	0.229463	0.18631	0.0392868	0.408804	0.601183	-0.902207	0.883269	-0.7383	-0.0475854	-0.231214	0.504455	0.217808	black	FALSE	15.5345	-53.7247	149.046	26.1192	0
Hint1	NM_008248	0	0	0	0	0	0	0	0	0	0	0	1	1	1	0	0	1	1	0	1	0	1	0.1631	0.22697	0.0409376	0.430928	0.598553	-0.90806	0.88321	-0.761091	-0.0689652	-0.302302	0.429307	0.164196	black	FALSE	15.5298	-53.7086	106.186	35.7379	0
Pgk1	NM_008828	0	0	0	0	0	0	0	0	1	0	0	0	0	0	0	0	0	1	0	0	0	0	0.241624	0.228037	-0.049441	0.275772	0.543512	-0.767134	0.882949	-0.71281	-0.139331	-0.319492	0.402966	0.102036	black	FALSE	15.509	-53.6372	58.5882	10.9473	0
Psmb6	NM_008946	0	0	0	0	0	0	0	1	0	0	0	1	0	0	0	1	1	1	0	1	0	1	0.17605	0.230549	0.143223	0.456915	0.655304	-0.907752	0.882618	-0.829985	-0.169009	-0.354465	0.456457	0.125102	black	FALSE	15.4826	-53.5467	61.3079	24.549	0
Puf60	NM_028364	0	0	0	0	0	0	0	1	0	0	1	1	1	1	0	0	0	1	0	1	0	1	0.293995	0.100764	0.0838777	0.442529	0.647209	-0.877228	0.882297	-0.800351	-0.128622	-0.327516	0.354735	0.0735752	black	FALSE	15.4573	-53.4595	9.27476	21.3419	1
Pgs1	NM_133757	0	0	0	0	0	0	1	1	1	0	1	0	1	0	1	1	1	1	0	1	1	1	0.171109	0.266812	0.130187	0.407231	0.619954	-0.86345	0.881977	-0.840683	-0.233964	-0.393327	0.459275	0.0888228	black	FALSE	15.4319	-53.3724	184.934	25.076	0
Ndufa8	NM_026703	0	1	0	0	0	0	0	0	0	0	1	1	0	0	0	0	1	1	0	0	0	1	0.207395	0.185855	0.156015	0.488593	0.676034	-0.935475	0.881881	-0.781358	-0.073753	-0.265045	0.517199	0.211167	black	FALSE	15.4244	-53.3464	169.574	34.3827	0
Rps13	NM_026533	0	1	0	0	0	0	1	0	0	0	0	1	1	0	0	0	1	1	0	1	0	1	0.314732	0.135848	0.0184955	0.356578	0.573289	-0.853993	0.881863	-0.774706	-0.139444	-0.277359	0.462388	0.137266	black	FALSE	15.423	-53.3417	9.2141	19.4617	0
Ulk1	NM_009469	0	1	0	0	0	0	1	0	0	1	0	1	0	1	1	1	1	1	0	0	0	1	0.221706	0.340468	-0.0552383	0.130535	0.469499	-0.699723	0.881366	-0.733308	-0.266477	-0.425593	0.456691	0.0522735	black	TRUE	15.384	-53.2073	35.2349	26.0157	0
Anapc11	NM_001038230	0	0	0	0	0	0	0	1	0	1	1	1	1	1	1	1	1	1	0	0	0	1	0.317308	0.0818895	0.0241798	0.414984	0.590242	-0.868535	0.881239	-0.791082	-0.125896	-0.300144	0.397261	0.103049	black	FALSE	15.3741	-53.173	13.7147	49.6043	0
Cct2	NM_007636	0	0	0	0	0	0	0	0	0	0	0	1	1	0	0	1	0	1	0	1	0	1	0.379458	0.0452661	0.0673291	0.382507	0.61857	-0.866774	0.881153	-0.740315	-0.0601862	-0.210523	0.4658	0.178921	black	FALSE	15.3674	-53.15	10.2029	22.3085	0
Psmc4	NM_011874	0	0	0	0	0	0	0	0	0	0	1	1	0	0	0	0	1	0	0	1	0	0	0.277889	0.164943	0.0167003	0.342561	0.520747	-0.860268	0.88093	-0.840954	-0.229406	-0.407931	0.414896	0.0445229	black	FALSE	15.35	-53.09	4.78437	17.9128	0
Ard1	NM_019870	0	0	0	0	0	0	0	0	0	0	1	1	0	0	0	0	1	1	0	0	0	1	0.181539	0.288323	-0.0213036	0.262554	0.483009	-0.796834	0.880537	-0.829268	-0.286322	-0.509226	0.319218	-0.0423497	black	FALSE	15.3195	-52.9847	42.3646	12.9767	0
Bckdhb	NM_199195	0	0	0	0	0	0	0	0	0	0	0	0	0	0	0	0	0	0	0	0	0	0	0.121725	0.406004	-0.0932111	0.152149	0.392884	-0.777134	0.880346	-0.752058	-0.244304	-0.397172	0.533527	0.142395	black	FALSE	15.3047	-52.9335	87.6398	21.1933	0
Rad51	NM_011234	0	0	0	0	0	0	0	0	0	0	0	0	0	0	1	1	1	1	0	0	0	0	0.319818	0.136051	0.0993194	0.343873	0.545765	-0.891085	0.880226	-0.775902	-0.126689	-0.22879	0.619228	0.253431	black	FALSE	15.2954	-52.9014	36.8165	29.7144	0
Rfc2	NM_020022	0	0	0	0	0	0	0	0	1	0	0	0	1	0	0	0	0	1	0	1	0	0	0.141602	0.249273	0.0958846	0.482127	0.6343	-0.914215	0.880132	-0.793434	-0.111138	-0.315054	0.477016	0.169217	black	FALSE	15.2882	-52.8764	62.7064	34.3833	0
2410018G20Rik	NM_029354	0	0	0	0	0	0	0	0	0	0	0	0	0	1	0	0	0	1	0	0	0	0	0.158507	0.267054	0.0180802	0.380893	0.573348	-0.894136	0.879886	-0.744019	-0.0718671	-0.316702	0.438839	0.157162	black	FALSE	15.2693	-52.8109	96.4105	17.8223	0
Hibadh	NM_145567	0	0	0	0	0	0	0	0	0	0	0	0	1	0	1	0	1	1	0	1	0	1	0.268399	0.267609	-0.129474	0.128524	0.40176	-0.749704	0.879628	-0.648485	-0.108503	-0.273878	0.545095	0.208582	black	FALSE	15.2495	-52.7424	20.9728	11.4047	0
Atad3a	NM_179203	0	0	0	0	0	0	0	1	0	0	1	1	1	1	1	1	1	1	0	1	0	1	0.269567	0.165888	0.159615	0.404885	0.63826	-0.858887	0.879469	-0.859966	-0.248283	-0.367727	0.45594	0.073736	black	FALSE	15.2373	-52.7001	45.008	23.9216	0
Mrps24	NM_026080	0	0	0	0	0	0	0	0	0	0	0	1	1	0	1	1	0	1	0	0	0	1	0.150782	0.304735	0.108685	0.343512	0.583634	-0.833802	0.879238	-0.821963	-0.244942	-0.438007	0.40288	0.0533568	black	FALSE	15.2197	-52.6391	115.023	34.8851	0
Rrp9	NM_145620	0	0	0	0	0	0	0	0	0	0	1	1	1	0	0	0	0	1	0	1	0	1	0.232745	0.292504	0.00978468	0.189468	0.464333	-0.727157	0.879146	-0.857571	-0.39692	-0.539218	0.349735	-0.077355	black	TRUE	15.2126	-52.6146	38.556	11.9449	0
Ahsa1	NM_146036	0	1	0	0	0	0	0	0	0	1	1	0	1	0	1	1	1	1	0	1	0	1	0.203489	0.229983	0.0518704	0.364144	0.537047	-0.940876	0.878955	-0.732349	-0.0300438	-0.167785	0.672658	0.345074	black	FALSE	15.1981	-52.5642	553.194	23.0322	0
Atp5o	NM_138597	0	0	0	0	0	0	1	0	0	0	0	0	1	0	1	1	0	1	0	1	0	0	0.13299	0.268374	0.127713	0.447924	0.645084	-0.943104	0.878811	-0.741884	-0.0307866	-0.217024	0.572971	0.283036	black	FALSE	15.1872	-52.5262	688.205	20.757	0
Nr1h2	NM_009473	0	0	0	0	0	0	0	1	0	0	1	1	0	0	0	0	0	1	0	1	0	0	0.26968	0.192561	-0.0619874	0.249105	0.50904	-0.758032	0.878789	-0.767593	-0.214674	-0.402931	0.299041	0.00261184	black	FALSE	15.1855	-52.5204	9.39391	20.065	1
Ndufa6	NM_025987	0	0	0	0	0	0	0	0	0	0	0	0	0	0	1	0	1	1	0	1	0	0	0.0472656	0.427686	-0.0277322	0.28689	0.505392	-0.846112	0.878777	-0.697594	-0.0892887	-0.300698	0.560609	0.2393	black	FALSE	15.1846	-52.5174	12.8387	19.7161	0
Per1	NM_011065	0	0	0	0	0	0	1	1	1	0	0	0	1	1	0	0	0	0	0	1	0	0	0.180663	0.247075	0.0229278	0.351349	0.594493	-0.830757	0.878682	-0.714259	-0.0799623	-0.334467	0.355046	0.105576	black	FALSE	15.1774	-52.4923	11.178	17.582	1
Ndufb10	NM_026684	0	0	0	0	0	0	1	0	0	0	0	0	0	1	1	0	1	1	0	1	0	0	0.223962	0.220369	0.0498796	0.378376	0.570851	-0.865452	0.878676	-0.824237	-0.205718	-0.362345	0.454461	0.099084	black	FALSE	15.177	-52.4907	82.7604	19.4005	0
Acy1	NM_025371	0	0	0	0	0	0	0	0	0	0	1	1	0	1	0	1	0	1	0	1	0	0	0.123338	0.409997	-0.0770873	0.114674	0.460572	-0.676675	0.878151	-0.743329	-0.300164	-0.547158	0.2432	-0.0866505	black	TRUE	15.1373	-52.3528	16.8581	8.92614	0
Actl6a	NM_019673	0	0	0	0	0	0	1	1	0	1	1	1	0	1	0	0	0	1	0	0	1	0	0.265833	0.244259	-0.191394	0.0990562	0.322441	-0.793331	0.878134	-0.676745	-0.103225	-0.270286	0.529192	0.211569	black	FALSE	15.136	-52.3482	90.1474	25.6773	1
Atp5g2 ///	NM_026468	0	0	0	0	0	0	1	1	1	0	1	1	1	0	1	1	1	1	0	1	1	1	0.177294	0.23565	0.023604	0.400584	0.601741	-0.850879	0.877813	-0.778484	-0.143483	-0.354405	0.377395	0.0857136	black	FALSE	15.1119	-52.2645	4.24935	14.1219	0
Setd6	NM_001035123	0	0	0	0	0	0	1	0	0	0	0	1	1	1	0	0	1	1	0	1	0	1	0.141472	0.374287	-0.043042	0.177531	0.490921	-0.720879	0.877593	-0.708609	-0.212664	-0.375356	0.438691	0.0974048	black	FALSE	15.0954	-52.2068	8.12862	10.4246	0
Pla2g6	NM_016915	0	0	0	0	0	0	0	1	0	0	1	1	1	1	0	1	1	1	0	1	0	1	0.0581126	0.353533	0.091013	0.389207	0.632825	-0.820438	0.877548	-0.816257	-0.23151	-0.477489	0.303649	-0.0024292	black	FALSE	15.092	-52.1951	53.6778	16.5712	0
Cpsf1	NM_053193	0	0	0	0	0	0	0	1	1	0	1	1	1	1	0	0	1	1	0	1	0	1	0.162207	0.251937	-0.00725077	0.355011	0.571938	-0.842871	0.877237	-0.724246	-0.0812726	-0.326614	0.365238	0.115379	black	FALSE	15.0687	-52.1141	124.108	12.0515	0
Itpk1	NM_172584	0	0	0	0	0	0	1	0	1	1	1	1	0	0	1	1	1	1	0	1	1	1	-0.0436164	0.540247	-0.0362807	0.225936	0.454393	-0.795306	0.877138	-0.715724	-0.17543	-0.399377	0.525702	0.184914	black	FALSE	15.0614	-52.0884	12.387	42.0784	0
Dppa5	NM_025274	1	1	0	0	0	0	0	0	0	0	0	0	0	0	0	0	0	0	0	0	0	0	0.294729	0.18066	0.122729	0.364327	0.633533	-0.771565	0.877129	-0.882644	-0.358916	-0.40802	0.427107	0.0095112	black	TRUE	15.0607	-52.0862	171.882	21.816	0
Incenp	NM_016692	0	0	0	0	0	0	0	0	1	0	0	1	1	0	0	0	1	1	0	0	0	1	0.436637	0.0589176	-0.0141466	0.243888	0.472589	-0.797971	0.876969	-0.784876	-0.205963	-0.25965	0.505205	0.140008	black	FALSE	15.0488	-52.0446	5.47642	27.9242	0
Fcho1	NM_028715	0	0	0	0	0	0	0	0	1	0	1	0	0	1	1	1	0	1	0	1	0	0	0.21646	0.260413	-0.0359057	0.256532	0.494853	-0.787262	0.876895	-0.735249	-0.173566	-0.339292	0.424435	0.109611	black	FALSE	15.0433	-52.0254	5.21693	13.0512	0
5730410I19Rik	NM_025666	0	0	0	0	0	0	0	1	1	0	1	1	1	0	0	0	0	1	0	1	0	1	0.363283	0.134053	-0.160814	0.1213	0.339529	-0.758734	0.876818	-0.702312	-0.148627	-0.312169	0.422721	0.104553	black	FALSE	15.0377	-52.0056	39.5436	33.7857	0
H2-Ke2	NM_010385	0	0	0	0	1	0	0	1	0	0	0	1	0	0	0	0	0	1	0	0	0	0	0.295845	0.125978	0.0420855	0.368691	0.566874	-0.857037	0.87671	-0.807658	-0.171515	-0.337197	0.40588	0.0788686	black	FALSE	15.0296	-51.9776	18.4898	21.451	0
Dtymk	NM_023136	0	0	0	0	0	0	0	0	0	0	0	1	1	1	0	0	0	1	0	1	0	1	0.282443	0.218197	-0.0942169	0.198124	0.37425	-0.803027	0.876595	-0.807458	-0.266827	-0.385827	0.525127	0.100681	black	FALSE	15.0211	-51.9478	43.0192	21.2755	0
Tars2	NM_027931	0	0	0	0	0	0	0	0	0	0	1	0	0	0	0	0	0	1	0	0	0	0	0.149757	0.35274	-0.103335	0.199906	0.398468	-0.809076	0.876499	-0.758763	-0.208679	-0.383426	0.493677	0.12372	black	FALSE	15.014	-51.9229	109.736	19.7741	0
BC048355	NM_207161	0	0	0	0	0	0	0	0	0	0	0	1	1	1	0	1	0	1	0	0	0	1	0.114875	0.465989	-0.222167	-0.0262119	0.322136	-0.58928	0.876439	-0.751489	-0.404147	-0.622268	0.224942	-0.158606	black	FALSE	15.0096	-51.9076	3.10127	9.91307	0
Sdhb	NM_023374	0	0	0	0	0	0	1	0	0	0	1	0	0	1	1	0	1	1	0	1	0	0	0.104423	0.340033	-0.045696	0.330614	0.518747	-0.865846	0.875866	-0.70342	-0.0581023	-0.313901	0.449391	0.178938	black	FALSE	14.9674	-51.76	61.4323	19.4618	0
Atp5a1	NM_007505	0	0	0	0	0	0	1	0	0	0	1	1	1	1	1	0	1	1	0	0	0	1	0.244752	0.153632	0.0570483	0.408634	0.604072	-0.924161	0.875801	-0.687661	0.0415449	-0.164932	0.528879	0.287088	black	FALSE	14.9626	-51.7431	17.7269	20.5206	0
Rpl14	NM_025974	0	0	0	0	0	0	0	0	0	0	1	1	1	0	0	1	1	1	0	1	0	1	0.271473	0.165744	0.0959701	0.363087	0.596481	-0.828961	0.875572	-0.805026	-0.204887	-0.328167	0.475235	0.107665	black	FALSE	14.9458	-51.6845	6.80113	12.7507	0
Sfrs7	NM_146083	0	0	0	0	0	0	0	0	1	0	0	1	1	1	0	0	1	1	0	0	0	1	0.258327	0.160904	0.0604818	0.381713	0.554763	-0.911633	0.875266	-0.743618	-0.0541056	-0.202159	0.605818	0.272853	black	FALSE	14.9235	-51.6063	14.8266	14.0495	0
Polr2i	NM_027259	0	0	0	0	0	0	1	1	0	0	1	1	1	1	0	1	0	1	0	1	0	1	0.22694	0.236959	0.00532777	0.264099	0.502882	-0.779192	0.875209	-0.848474	-0.320084	-0.511334	0.284062	-0.0794405	black	FALSE	14.9193	-51.5917	5.1197	10.5899	0
Tubb5	NM_011655	0	0	0	0	0	0	0	0	1	0	1	1	1	1	0	1	1	1	0	1	0	1	0.262262	0.143472	-0.0639443	0.326442	0.516455	-0.907207	0.875148	-0.66272	0.0549718	-0.140456	0.533931	0.296999	black	FALSE	14.9149	-51.5761	38.1417	23.9037	0
Tkt	NM_009388	1	1	0	0	0	0	1	0	0	0	1	1	1	1	0	1	1	1	0	0	0	1	0.218516	0.166371	0.137213	0.495731	0.694895	-0.874973	0.875119	-0.797201	-0.129617	-0.302366	0.417504	0.120706	black	FALSE	14.9128	-51.5686	136.224	17.0149	0
Cks1b	NM_016904	0	0	0	0	0	0	1	1	0	0	0	1	1	0	0	1	1	1	0	0	0	1	0.265964	0.125989	-0.0209291	0.394546	0.535529	-0.916697	0.874568	-0.749886	-0.0481009	-0.237338	0.50062	0.211166	black	FALSE	14.8728	-51.4283	25.5761	32.0541	0
Taldo1	NM_011528	0	0	0	0	0	0	1	0	1	0	1	0	0	0	0	1	0	1	0	1	0	0	0.0697509	0.35558	0.136049	0.421371	0.632156	-0.846995	0.874302	-0.834118	-0.245377	-0.417607	0.436742	0.0852359	black	FALSE	14.8536	-51.3608	25.1676	16.8627	0
1810037I17Rik	NM_024461	0	0	0	0	0	0	0	0	0	0	0	0	0	0	0	0	0	1	0	0	0	0	0.414807	0.0504325	-0.0352523	0.26928	0.524572	-0.812532	0.874251	-0.697966	-0.0639437	-0.210245	0.471369	0.175176	black	FALSE	14.8499	-51.3479	4.93003	25.1888	0
2010315L10Rik	NM_025917	0	0	0	0	0	0	0	1	0	0	1	1	1	1	0	1	1	1	0	1	0	1	0.170109	0.227272	0.0791555	0.451849	0.613127	-0.901773	0.874011	-0.790115	-0.119759	-0.331556	0.463371	0.14265	black	FALSE	14.8326	-51.2872	316.631	21.1423	0
2310004I24Rik	NM_025510	0	0	0	0	0	0	0	0	0	0	0	0	0	1	1	0	1	1	0	1	0	0	0.181147	0.346587	-0.188496	0.124222	0.315423	-0.819785	0.873938	-0.675279	-0.105209	-0.233244	0.687326	0.310315	black	FALSE	14.8274	-51.2688	44.9722	21.1406	0
Nip7	NM_025391	0	0	0	0	0	0	0	0	0	0	1	1	1	1	0	1	1	1	0	1	0	1	0.199459	0.271086	0.0960522	0.29538	0.540039	-0.804247	0.873912	-0.853601	-0.318306	-0.466677	0.432516	0.0146784	black	FALSE	14.8255	-51.2621	16.5117	13.7684	0
Ars2	NM_031405	0	1	0	0	0	0	0	1	0	0	1	1	1	0	0	0	1	1	0	1	0	1	0.429569	0.0464426	-0.0480484	0.215776	0.433512	-0.809967	0.873903	-0.714645	-0.102546	-0.22648	0.509973	0.185429	black	FALSE	14.8249	-51.26	20.8842	16.4133	0
Asf1b	NM_024184	0	0	0	0	0	0	1	0	0	0	1	0	0	0	0	1	1	1	0	1	0	0	0.285256	0.169888	0.105973	0.353415	0.617289	-0.783306	0.873881	-0.839995	-0.286893	-0.4598	0.290116	-0.0540851	black	FALSE	14.8233	-51.2545	3.49305	30.428	1
Stip1	NM_016737	0	0	0	0	0	0	0	0	0	0	1	0	1	1	0	1	1	1	0	0	0	1	0.270176	0.187803	-0.0198901	0.253877	0.516238	-0.760982	0.873681	-0.75808	-0.203497	-0.404206	0.302752	0.00494245	black	FALSE	14.809	-51.204	4.08916	22.57	0
Prdx1	NM_011034	0	0	0	0	0	0	0	0	0	0	1	1	1	1	1	1	1	1	0	1	0	1	0.225602	0.187026	0.0905428	0.427209	0.625066	-0.903073	0.873475	-0.726014	-0.031231	-0.171462	0.588532	0.286282	black	FALSE	14.7943	-51.1521	69.1419	40.4544	0
Qtrt1	NM_021888	0	0	0	0	0	0	0	0	0	0	0	1	1	0	0	0	0	1	0	1	0	1	0.0389624	0.454467	-0.00175317	0.244535	0.490011	-0.760557	0.873226	-0.80645	-0.315512	-0.53724	0.370616	-0.0141858	black	FALSE	14.7765	-51.0894	6.532	17.4492	0
Psmb7	NM_011187	0	0	0	0	0	0	0	1	1	0	0	1	0	0	1	0	1	1	0	1	0	1	0.302304	0.0923781	0.0365455	0.420655	0.577428	-0.939597	0.872941	-0.701597	0.0383575	-0.134009	0.578689	0.308892	black	FALSE	14.7562	-51.018	71.214	63.6341	0
Drg2	NM_021354	0	0	0	0	0	0	0	1	0	0	1	1	0	0	0	0	0	1	0	0	0	0	0.340263	0.0600812	0.0837475	0.416034	0.59861	-0.856697	0.872933	-0.813413	-0.170993	-0.356445	0.364023	0.039779	black	FALSE	14.7557	-51.016	7.16391	58.3463	0
Hmga1	NM_001025427	1	0	0	0	1	0	0	1	0	1	1	1	1	1	1	1	1	1	0	1	0	1	0.39903	0.127583	-0.247597	0.057199	0.34855	-0.651489	0.872921	-0.758305	-0.307794	-0.444462	0.265613	-0.085871	black	FALSE	14.7548	-51.0129	4.45146	20.8498	1
Rad54l	NM_009015	0	0	0	0	0	0	1	1	0	0	1	0	0	1	1	0	0	1	0	0	0	0	0.363474	0.107684	-0.0355549	0.259228	0.476397	-0.844187	0.872768	-0.712907	-0.0795994	-0.22444	0.511571	0.205566	black	FALSE	14.7439	-50.9746	27.093	31.1654	0
Fanca	NM_016925	0	0	0	0	0	0	0	1	0	0	0	0	0	0	0	1	1	1	0	1	0	0	0.172319	0.269673	0.0115848	0.348983	0.559856	-0.843743	0.872747	-0.720251	-0.0933439	-0.275344	0.482691	0.195465	black	FALSE	14.7424	-50.9693	13.2233	16.5327	0
Psmb4	NM_008945	0	0	0	0	0	0	0	0	0	0	0	0	1	0	0	0	0	1	0	1	0	0	0.156017	0.216029	0.0697272	0.478946	0.627213	-0.933768	0.87272	-0.758724	-0.0427694	-0.252021	0.493042	0.217899	black	FALSE	14.7405	-50.9626	68.6102	25.2095	0
Ldha	NM_010699	0	0	0	0	0	0	0	0	0	0	1	1	1	1	1	0	1	0	0	1	0	1	0.27176	0.20457	-0.0602776	0.251955	0.515459	-0.716916	0.872459	-0.770583	-0.257311	-0.42224	0.293907	-0.0337449	black	TRUE	14.7221	-50.8974	265.961	14.6964	0
Shmt2	NM_028230	0	0	0	0	0	0	0	1	0	0	0	1	0	1	0	0	0	1	0	0	0	0	0.0518721	0.442485	-0.0254154	0.178126	0.452176	-0.727769	0.872449	-0.770447	-0.295669	-0.467095	0.394042	0.0430343	black	FALSE	14.7214	-50.8949	15.3493	12.6801	0
Ppp5c	NM_011155	0	0	0	0	0	0	0	0	0	0	0	0	1	0	1	0	1	1	0	1	0	1	0.247738	0.164454	0.0489848	0.384328	0.568941	-0.916573	0.872396	-0.726474	-0.0300712	-0.206101	0.574146	0.274563	black	FALSE	14.7176	-50.8818	26.3243	25.0344	0
Osgep	NM_133676	0	0	0	0	0	0	1	0	1	0	1	1	1	1	0	1	1	1	0	0	0	1	0.124812	0.320148	-0.0459154	0.304743	0.537046	-0.7864	0.87237	-0.724216	-0.143664	-0.375772	0.364992	0.0760557	black	FALSE	14.7158	-50.8752	250.998	11.3167	0
Tssc1	NM_201357	0	0	0	0	0	0	0	0	0	0	0	0	0	0	0	0	0	1	0	1	0	0	0.190809	0.23228	0.0190452	0.345098	0.533096	-0.860975	0.872245	-0.766055	-0.131294	-0.348091	0.423718	0.118305	black	FALSE	14.7069	-50.844	19.9003	30.6678	0
Sars	NM_011319	1	1	0	0	0	0	1	1	1	0	0	1	1	1	0	1	0	1	0	0	0	1	0.293595	0.139271	0.0991932	0.346144	0.639929	-0.762442	0.872119	-0.796005	-0.232041	-0.411828	0.275256	-0.0417001	black	FALSE	14.6981	-50.8126	30.4646	13.638	0
Grpel2	NM_021296	0	0	0	0	0	0	0	0	1	0	1	0	1	1	0	0	0	1	0	0	0	0	0.223744	0.240799	0.0433911	0.304339	0.548041	-0.855864	0.871997	-0.693744	-0.0555282	-0.219781	0.576399	0.253303	black	FALSE	14.6895	-50.7822	37.1495	36.8921	0
Hdac1	NM_008228	0	0	0	0	0	0	0	0	0	0	1	0	0	0	0	0	1	1	0	1	0	0	0.349266	0.0875441	-0.0310749	0.28658	0.471058	-0.884526	0.871936	-0.685453	0.000729577	-0.124113	0.625889	0.326727	black	FALSE	14.6852	-50.7672	3.56771	14.7224	1
Mtg1	NM_199301	0	0	0	0	0	0	0	0	0	0	0	1	1	1	1	0	1	1	0	1	0	1	0.146456	0.289216	0.0448737	0.371538	0.600518	-0.811709	0.871893	-0.818074	-0.244723	-0.434591	0.36336	0.0149331	black	FALSE	14.6822	-50.7565	14.7862	13.4599	0
Sdhc	NM_025321	0	0	0	0	0	0	0	0	0	0	1	0	0	0	1	0	0	1	0	1	0	0	0.182854	0.282146	-0.124973	0.199891	0.39533	-0.850019	0.871834	-0.626217	0.0159732	-0.185962	0.588516	0.318838	black	FALSE	14.678	-50.7418	41.0286	28.1622	0
Ctbp2	NM_009980	0	0	0	0	0	0	0	0	1	0	1	1	1	0	1	0	1	1	0	0	0	1	0.509171	0.0554566	-0.17575	0.0505758	0.282218	-0.726882	0.871815	-0.713555	-0.206217	-0.270352	0.562245	0.137373	black	TRUE	14.6767	-50.7372	156.073	14.6393	1
Tyk2	NM_018793	0	0	0	0	0	0	1	1	0	0	0	0	0	0	0	0	1	1	0	1	0	0	0.0235141	0.502936	-0.0303241	0.176437	0.45351	-0.742864	0.871655	-0.75284	-0.268827	-0.498171	0.372268	0.0248316	black	FALSE	14.6655	-50.6975	3.97227	12.3981	0
Syce2	NM_027954	0	0	0	0	0	0	1	1	0	0	1	1	1	1	0	0	1	1	0	1	0	1	0.27241	0.218278	-0.109432	0.156288	0.47668	-0.682971	0.871457	-0.735218	-0.245642	-0.446813	0.247689	-0.0654946	black	TRUE	14.6516	-50.6484	15.0294	10.2083	0
Nme2	NM_001077529	0	0	0	0	0	0	0	0	0	0	1	1	1	1	0	1	1	1	0	0	0	1	0.264757	0.132039	0.114097	0.454776	0.653752	-0.891182	0.871245	-0.765425	-0.0820554	-0.251145	0.470264	0.174183	black	FALSE	14.6368	-50.596	58.4133	49.9926	0
Gstp1	NM_013541	0	0	0	0	0	0	0	1	0	0	0	0	0	1	0	0	1	1	0	1	0	0	0.111619	0.286373	0.0594474	0.414662	0.610371	-0.871839	0.871207	-0.776451	-0.128947	-0.356665	0.397439	0.112649	black	FALSE	14.6342	-50.5866	54.5699	16.0124	0
Nutf2	NM_026532	0	0	0	0	0	0	0	0	0	0	0	0	0	0	0	0	0	0	0	0	0	0	0.274379	0.132686	-0.0191847	0.347545	0.502018	-0.942975	0.871131	-0.658732	0.0791475	-0.0985606	0.664425	0.388691	black	FALSE	14.6289	-50.568	34.983	24.2314	0
Eno1 ///	NM_001025388	1	1	0	0	0	0	1	0	1	0	1	1	1	1	1	1	0	1	0	1	0	1	0.298251	0.134084	-0.02711	0.337456	0.554252	-0.826567	0.870691	-0.723773	-0.0905666	-0.248701	0.437103	0.151642	black	FALSE	14.5983	-50.4595	135.99	17.1488	0
Aurkaip1	NM_025338	0	0	0	0	0	0	1	0	0	0	1	1	1	0	0	1	0	1	0	1	0	1	0.213243	0.204459	0.0709641	0.415854	0.59045	-0.853546	0.870675	-0.85473	-0.24607	-0.413828	0.385643	0.0282902	black	FALSE	14.5972	-50.4556	6.57259	21.2319	0
Tm2d3	NM_026795	0	0	0	0	0	0	0	0	1	0	0	1	0	0	0	0	0	1	0	1	0	0	0.103212	0.3029	-0.0457307	0.358621	0.540206	-0.852886	0.870416	-0.747621	-0.115004	-0.352149	0.398008	0.114724	black	FALSE	14.5793	-50.392	9.30451	14.1431	0
Exosc2	NM_144886	1	1	0	0	0	0	1	0	0	0	0	1	1	0	0	0	1	1	0	1	0	1	0.436316	0.0611466	-0.0597032	0.162956	0.412032	-0.739326	0.870358	-0.805724	-0.290085	-0.431316	0.296747	-0.0636147	black	FALSE	14.5753	-50.3778	6.56739	11.7452	0
Tomm40	NM_016871	0	0	0	0	0	0	0	0	1	1	1	1	1	1	1	0	0	1	0	1	0	1	0.399592	0.0563182	0.0242619	0.279882	0.525986	-0.781076	0.870281	-0.83069	-0.274062	-0.422896	0.297951	-0.0521615	black	FALSE	14.57	-50.3589	5.96629	13.7141	0
Taf5l	NM_133966	0	1	0	0	0	0	0	0	0	0	0	1	1	1	1	1	1	1	0	0	0	1	0.239317	0.216306	0.0943613	0.326851	0.572553	-0.811963	0.870165	-0.775099	-0.195146	-0.31266	0.531002	0.14674	black	FALSE	14.5619	-50.3303	4.91471	23.7345	1
Tk1	NM_009387	0	0	0	0	0	0	0	0	0	0	1	1	1	1	1	1	1	1	0	1	0	1	-0.0186039	0.485269	0.0517123	0.306204	0.549284	-0.790522	0.869917	-0.771156	-0.236285	-0.490253	0.387022	0.0495922	black	FALSE	14.5449	-50.2699	8.04169	17.8871	0
Nthl1	NM_008743	0	0	0	0	0	0	0	0	0	0	0	1	0	0	1	0	1	1	0	1	0	1	0.241428	0.271304	-0.083705	0.192951	0.415606	-0.773425	0.869569	-0.755319	-0.227923	-0.405602	0.453703	0.0744403	black	FALSE	14.521	-50.1848	44.7854	17.8182	0
1500032D16Rik	NM_001083891	0	0	0	0	0	0	0	1	0	0	1	1	1	1	0	0	0	1	0	0	0	1	0.252427	0.23749	-0.042541	0.294146	0.492986	-0.816609	0.869456	-0.727833	-0.135581	-0.306685	0.477342	0.148633	black	FALSE	14.5133	-50.1575	21.3782	18.5637	0
Tada2l	NM_172562	0	1	0	0	0	0	0	0	0	0	0	1	1	0	0	1	1	1	0	1	0	1	0.24044	0.204648	0.0737918	0.331298	0.554663	-0.887561	0.869423	-0.675352	-0.00229457	-0.127987	0.678471	0.364237	black	FALSE	14.5111	-50.1494	27.0543	27.8791	1
Ncaph2	NM_025795	0	0	0	0	1	0	0	0	0	0	0	0	0	0	0	0	0	0	0	0	0	0	0.230602	0.183367	0.114115	0.450122	0.655165	-0.851605	0.869176	-0.805482	-0.169695	-0.339963	0.427598	0.0955944	black	FALSE	14.4942	-50.0894	22.2058	13.8658	0
Ssr2	NM_025448	1	1	0	0	0	0	1	1	1	1	1	1	1	0	0	0	0	1	0	1	1	1	0.160901	0.308567	0.00604503	0.26243	0.481666	-0.859131	0.869106	-0.714601	-0.0978601	-0.299944	0.545175	0.207219	black	FALSE	14.4894	-50.0725	44.7623	18.1365	0
Mtmr14	NM_026849	0	0	0	0	0	0	0	0	0	0	0	0	0	1	0	1	0	1	0	0	0	0	0.345561	0.0655052	0.0467959	0.386943	0.591887	-0.819729	0.868536	-0.777309	-0.153225	-0.304408	0.370862	0.0736921	black	FALSE	14.4507	-49.9344	5.1184	15.1155	0
1300001I01Rik	NM_001081158	0	0	0	0	0	0	0	1	0	0	0	1	1	1	1	0	0	1	0	0	0	1	0.133702	0.360708	0.113035	0.305877	0.540531	-0.815921	0.868444	-0.79783	-0.24425	-0.393279	0.508518	0.119852	black	FALSE	14.4445	-49.9122	6.34085	13.6503	0
Rpl22	NM_009079	0	0	0	0	0	0	0	0	0	0	0	0	0	0	0	0	0	0	0	0	0	0	0.226098	0.184101	0.0301105	0.346475	0.595856	-0.801897	0.868436	-0.728763	-0.116791	-0.320019	0.357919	0.0904384	black	FALSE	14.4439	-49.9102	10.0848	18.4928	0
Nxt1	NM_019761	0	0	0	0	0	0	0	0	1	0	1	0	1	1	0	0	0	1	0	0	0	0	0.231881	0.162702	0.108735	0.442045	0.664056	-0.850399	0.86843	-0.786906	-0.145284	-0.321916	0.379434	0.0820355	black	FALSE	14.4435	-49.9088	4.16754	16.6929	0
Exosc10	NM_016699	0	0	0	0	0	0	0	0	0	0	0	1	1	0	0	0	0	1	0	0	0	1	0.278635	0.126167	0.165528	0.406685	0.621511	-0.894348	0.868351	-0.749451	-0.0753472	-0.244337	0.529896	0.218006	black	FALSE	14.4381	-49.8896	11.7755	29.3388	0
Dhodh	NM_020046	0	0	0	0	0	0	0	1	0	0	0	1	1	0	0	0	0	1	0	1	0	1	0.124811	0.41425	-0.129309	0.0320637	0.371028	-0.625338	0.868193	-0.788871	-0.412609	-0.63772	0.207042	-0.179425	black	FALSE	14.4275	-49.8515	4.78208	15.3033	0
Mrps28	NM_025434	0	0	0	0	0	0	0	0	0	0	1	1	1	0	1	0	1	1	0	1	0	1	0.165417	0.225892	0.104091	0.451128	0.636988	-0.868429	0.868114	-0.836704	-0.210997	-0.360529	0.437122	0.0975672	black	FALSE	14.4222	-49.8326	166.587	20.3593	0
Yars	NM_134151	0	0	0	0	0	0	0	1	1	1	0	1	1	1	1	0	0	1	0	0	0	1	0.146317	0.361999	-0.0246599	0.175622	0.466856	-0.695117	0.868069	-0.828058	-0.387653	-0.57655	0.259777	-0.128936	black	FALSE	14.4191	-49.8218	3.27371	14.0186	0
Ndufab1	NM_028177	0	0	0	0	0	0	0	0	0	0	0	0	0	0	0	0	0	0	0	0	0	0	0.216562	0.16671	0.0789979	0.464928	0.601698	-0.93837	0.86802	-0.741286	-0.01934	-0.191596	0.571082	0.282347	black	FALSE	14.4158	-49.8101	40.7797	53.2545	0
Atp5e	NM_025983	0	0	0	0	0	0	0	0	0	0	0	1	1	1	1	1	1	1	0	0	0	1	0.186677	0.207976	0.110643	0.449854	0.654516	-0.872614	0.867868	-0.804895	-0.156123	-0.329814	0.406798	0.103008	black	FALSE	14.4056	-49.7735	17.5374	15.0065	0
Eif2b2	NM_145445	0	0	0	0	0	0	0	0	0	0	0	1	0	0	0	0	0	1	0	0	0	0	0.257095	0.115255	0.181561	0.526171	0.707133	-0.898359	0.86783	-0.829887	-0.147082	-0.321812	0.404367	0.093635	black	FALSE	14.403	-49.7643	40.086	32.4818	0
Xpo5	NM_028198	0	0	0	0	0	0	0	0	0	0	0	1	1	1	0	0	1	1	0	0	0	1	0.215227	0.204679	0.0624971	0.371024	0.566065	-0.876706	0.867614	-0.738017	-0.0870916	-0.25139	0.549944	0.225514	black	FALSE	14.3885	-49.7125	11.0934	29.3761	0
Rnf181	NM_025607	0	0	0	0	0	0	1	0	0	0	0	0	0	0	0	1	0	1	0	1	0	0	0.210908	0.24793	-0.000369254	0.325913	0.489749	-0.895495	0.8675	-0.712776	-0.059937	-0.183965	0.676303	0.335975	black	FALSE	14.3809	-49.6852	20.4545	34.9167	0
Rbx1	NM_019712	0	0	0	0	0	0	0	0	0	0	1	0	0	0	0	0	1	1	0	0	0	0	0.0967877	0.275275	0.0996778	0.466647	0.628789	-0.926744	0.86749	-0.747911	-0.041791	-0.264331	0.517104	0.235539	black	FALSE	14.3802	-49.6827	25.5603	24.5766	0
Eef1b2	NM_018796	0	0	0	0	0	0	0	1	0	1	1	1	1	1	1	0	1	1	0	1	0	1	0.222322	0.158499	0.147103	0.498089	0.678556	-0.915045	0.867451	-0.738406	-0.0264788	-0.187962	0.545167	0.256603	black	FALSE	14.3776	-49.6735	52.4993	25.5918	0
Whsc2	NM_011914	1	1	0	0	0	0	0	1	1	0	0	0	0	0	0	0	1	1	0	0	0	0	0.350053	0.0567414	0.0973067	0.401783	0.628681	-0.85698	0.867308	-0.758952	-0.095551	-0.230942	0.443463	0.153039	black	FALSE	14.368	-49.6392	9.42799	26.0261	1
1200011O22Rik	NM_027891	0	0	0	0	0	0	0	0	0	1	1	0	0	0	1	1	0	1	0	1	0	0	0.226836	0.163639	0.143736	0.46631	0.676227	-0.846224	0.867206	-0.844207	-0.219606	-0.39654	0.336152	0.0131237	black	FALSE	14.3612	-49.6149	122.688	13.5734	0
Tomm34	NM_025996	0	0	0	0	0	0	0	0	0	0	0	0	1	0	0	0	1	1	0	1	0	1	0.175748	0.233348	0.054685	0.375076	0.588148	-0.845482	0.867184	-0.721942	-0.0777839	-0.301176	0.418616	0.151107	black	FALSE	14.3597	-49.6095	4.64613	27.5405	0
Pebp1	NM_018858	0	0	0	0	0	0	0	0	1	0	1	0	0	1	1	0	1	1	0	1	0	0	0.296822	0.146406	-0.0765911	0.298981	0.506273	-0.831822	0.86713	-0.688208	-0.0439798	-0.234391	0.44037	0.171161	black	FALSE	14.3561	-49.5967	101.607	19.8477	0
Chrac1	NM_053068	0	0	0	0	0	0	0	0	0	0	0	1	1	0	0	0	1	1	0	0	0	1	0.225834	0.173591	0.0563341	0.425952	0.591238	-0.889733	0.867111	-0.768477	-0.0951418	-0.278765	0.450039	0.15946	black	FALSE	14.3549	-49.5922	27.0462	18.7237	0
Rpl12	NM_009076	0	0	0	0	0	0	0	0	0	0	0	1	1	1	0	1	1	1	0	1	0	1	0.255263	0.183643	0.0070642	0.339516	0.561395	-0.821972	0.866965	-0.724949	-0.105534	-0.241538	0.483144	0.178378	black	FALSE	14.3452	-49.5574	55.6454	14.1646	0
Sharpin	NM_025340	0	0	0	0	1	0	0	1	0	0	1	1	1	0	0	1	1	1	0	1	0	1	0.0337202	0.344055	0.0991305	0.474686	0.636856	-0.912656	0.866934	-0.73643	-0.0501536	-0.304759	0.469587	0.205232	black	FALSE	14.3431	-49.55	92.763	28.0097	0
Abhd14a	NM_145919	0	0	0	0	0	0	0	0	0	0	1	1	1	0	1	1	1	0	0	1	0	1	0.221633	0.214386	-0.101202	0.296156	0.454291	-0.841242	0.866919	-0.759552	-0.146155	-0.359802	0.399475	0.0902925	black	FALSE	14.3421	-49.5464	17.5801	16.0673	0
Bccip	NM_025392	0	0	0	0	0	0	0	0	1	0	1	1	0	1	0	0	1	1	0	0	0	1	0.272693	0.213971	-0.0694591	0.199824	0.402971	-0.85588	0.866856	-0.678637	-0.0599013	-0.134434	0.734682	0.376234	black	FALSE	14.3379	-49.5314	91.4003	23.5089	0
Grpel1	NM_024478	0	0	0	0	0	0	0	0	0	0	0	0	0	0	1	0	0	1	0	1	0	0	0.215144	0.203	0.165975	0.428781	0.630375	-0.867646	0.866846	-0.86496	-0.256256	-0.397785	0.455514	0.0684957	black	FALSE	14.3372	-49.529	9.053	25.7305	0
Eif4a1	NM_144958	0	0	0	0	0	0	0	1	1	1	1	1	1	1	0	1	1	1	0	0	1	1	0.191329	0.186254	0.0596211	0.424495	0.577569	-0.949745	0.86677	-0.692735	0.0451909	-0.12736	0.631679	0.363654	black	FALSE	14.3322	-49.5109	115.328	65.7392	0
Tdp1	NM_028354	0	0	0	0	0	0	0	0	0	0	0	1	1	0	0	1	0	1	0	0	0	1	0.311181	0.123945	-0.0767036	0.279933	0.468836	-0.822361	0.866575	-0.767505	-0.15971	-0.360496	0.333687	0.0443502	black	FALSE	14.3192	-49.4646	7.42123	20.5072	0
Cdk5rap3	NM_030248	0	0	0	0	0	0	0	1	0	0	0	1	1	0	0	1	1	1	0	1	0	1	0.0989349	0.31513	0.0850278	0.418131	0.644576	-0.829816	0.866167	-0.811944	-0.217314	-0.414188	0.374971	0.0478399	black	FALSE	14.2922	-49.3676	93.9439	15.0315	0
Gcsh	NM_026572	0	1	0	0	0	0	0	1	0	1	1	1	1	1	0	0	1	1	0	1	0	1	0.267548	0.142208	0.0945545	0.37438	0.609894	-0.867774	0.865863	-0.751304	-0.0977405	-0.229882	0.537587	0.211588	black	FALSE	14.2721	-49.2956	1479.22	33.1172	0
Clstn1	NM_023051	1	0	1	1	1	1	0	0	0	0	0	0	0	0	0	1	1	0	0	1	0	0	0.248378	0.172657	-0.0859036	0.311543	0.494884	-0.830587	0.865837	-0.680252	-0.0354472	-0.230559	0.448495	0.196578	black	FALSE	14.2705	-49.2896	10.7225	15.2733	0
Bcas3	NM_138681	0	1	0	0	0	0	0	0	0	0	0	0	0	0	0	0	1	1	0	0	0	0	0.185569	0.296839	-0.0350269	0.243798	0.489015	-0.817605	0.865724	-0.63333	-0.0237883	-0.232801	0.525404	0.248575	black	FALSE	14.263	-49.2628	68.0471	13.8679	0
Nup107	NM_134010	0	1	0	0	0	0	1	0	0	0	0	0	1	1	0	1	1	1	0	1	0	1	0.243332	0.191089	-0.00568137	0.313688	0.491015	-0.904672	0.8657	-0.665032	0.0253557	-0.111982	0.672463	0.380769	black	FALSE	14.2614	-49.2571	13.977	22.8207	0
Rpl10a	NM_011287	0	0	0	0	0	0	0	0	0	0	1	1	1	0	0	1	1	1	0	1	0	1	0.252802	0.139078	0.12512	0.465469	0.677096	-0.883693	0.865666	-0.738612	-0.0496125	-0.209181	0.490268	0.209424	black	FALSE	14.2592	-49.249	52.1053	18.482	0
Urod	NM_009478	0	0	0	0	0	0	0	0	0	0	0	1	0	0	0	1	0	1	0	1	0	0	0.154896	0.275194	0.172721	0.39297	0.649084	-0.810348	0.865299	-0.829987	-0.262677	-0.430793	0.379999	0.0284732	black	FALSE	14.2351	-49.1626	4.08908	18.7022	0
U2af1	NM_024187	0	0	0	0	0	0	0	0	0	0	1	1	1	1	1	0	1	1	0	1	0	1	0.203012	0.203799	0.0923121	0.379423	0.553719	-0.885687	0.865202	-0.754013	-0.098746	-0.251938	0.558274	0.235862	black	FALSE	14.2288	-49.1398	49.8152	23.1224	0
Prpf19	NM_134129	0	0	0	0	0	0	0	0	0	0	0	1	1	0	0	0	1	1	0	0	0	1	0.267986	0.132959	0.11815	0.41889	0.599606	-0.934421	0.865195	-0.750035	-0.0403649	-0.203445	0.556855	0.256376	black	FALSE	14.2283	-49.1382	69.4174	27.0676	0
Wdr85	NM_026044	0	0	0	0	0	0	0	1	0	0	0	1	1	0	0	0	1	1	0	1	0	1	0.07031	0.378966	-0.128036	0.238561	0.435994	-0.81822	0.865069	-0.63873	-0.0333458	-0.29383	0.493049	0.22236	black	FALSE	14.2201	-49.1085	6.50985	11.4024	0
Rps15	NM_009091	0	0	0	0	0	0	1	1	0	0	1	1	1	1	1	1	0	1	0	1	0	1	0.264862	0.136018	0.146027	0.467727	0.679596	-0.868631	0.865068	-0.783236	-0.123473	-0.264105	0.456562	0.146176	black	FALSE	14.22	-49.1083	44.4174	14.5519	0
Bub3	NM_009774	0	0	0	0	0	0	0	0	0	0	0	0	1	0	0	0	1	1	0	0	0	1	0.342888	0.058204	-0.0327587	0.362476	0.509527	-0.907799	0.86504	-0.681409	0.039305	-0.139438	0.540694	0.281374	black	FALSE	14.2182	-49.1017	5.69396	25.7838	0
Myst2	NM_177619	1	1	0	0	0	0	1	1	1	0	1	1	1	1	0	1	1	1	0	1	1	1	0.236937	0.160068	0.229988	0.473217	0.708567	-0.913717	0.864934	-0.764478	-0.0742112	-0.199262	0.585189	0.267009	black	FALSE	14.2113	-49.0769	606.231	48.8528	1
Fau ///	NM_007990	0	0	0	0	0	0	0	1	0	0	0	1	1	1	1	0	1	1	0	0	0	1	0.233779	0.156173	0.154305	0.487861	0.693551	-0.891746	0.864699	-0.771767	-0.0899622	-0.260302	0.468535	0.168178	black	FALSE	14.1959	-49.0217	136.657	21.5865	0
H2afz	NM_016750	1	1	0	0	0	0	1	0	0	0	1	0	1	0	0	0	0	1	0	1	0	0	0.274712	0.129592	0.0339336	0.407216	0.591676	-0.888902	0.864324	-0.713222	-0.0208742	-0.192609	0.511938	0.229693	black	FALSE	14.1716	-48.9341	22.1982	59.6317	0
Txnl4	NM_001038608	0	0	0	0	0	0	0	1	1	1	0	1	1	1	1	0	1	1	0	0	0	1	0.247289	0.13742	0.199021	0.473881	0.667767	-0.906848	0.864173	-0.78974	-0.102928	-0.294716	0.46203	0.154157	black	FALSE	14.1618	-48.8989	5.13387	20.8478	0
Cox6c	NM_053071	0	0	0	0	0	0	0	0	0	0	1	0	1	0	1	0	1	1	0	0	0	1	0.115593	0.344891	0.132494	0.349353	0.617738	-0.805752	0.864011	-0.777582	-0.20939	-0.363761	0.489938	0.127019	black	FALSE	14.1514	-48.8613	2.42668	16.2166	0
Ttc5	NM_001080949	0	0	0	0	0	0	0	0	0	0	1	1	1	0	0	1	0	1	0	1	0	1	0.0916362	0.397308	-0.0959831	0.210349	0.42766	-0.8088	0.863974	-0.631323	-0.0443807	-0.266657	0.558797	0.260086	black	FALSE	14.1489	-48.8525	47.028	26.1391	0
Pomp	NM_025624	0	0	0	0	0	0	0	1	0	0	1	0	0	1	1	0	1	1	0	0	0	0	0.202862	0.192851	0.0688102	0.406805	0.567524	-0.953013	0.863821	-0.685073	0.0495761	-0.0984342	0.702268	0.402867	black	FALSE	14.139	-48.8169	17.072	29.0757	0
3230401D17Rik /// RP23-297J14.5	NM_001099322	0	0	0	0	0	0	0	1	1	0	0	1	1	1	0	1	1	1	0	0	0	1	0.297803	0.123537	0.170477	0.398325	0.629823	-0.841393	0.863765	-0.795253	-0.174792	-0.312354	0.454499	0.123742	black	FALSE	14.1355	-48.804	2.07127	24.869	0
Farsb	NM_011811	0	0	0	0	0	0	0	0	1	0	0	1	1	0	0	0	1	1	0	0	0	1	0.250968	0.202901	0.0885048	0.320375	0.532446	-0.88618	0.86367	-0.733537	-0.085403	-0.167246	0.694183	0.331526	black	FALSE	14.1294	-48.7819	359.614	31.3391	0
Aof2	NM_133872	0	0	0	0	0	0	0	0	0	1	0	0	1	1	1	0	1	1	0	1	0	1	0.243496	0.181685	-0.00483024	0.344546	0.511506	-0.908577	0.863564	-0.6672	0.0314446	-0.12836	0.613832	0.345992	black	FALSE	14.1225	-48.7573	25.3308	24.754	1
B3gnt2	NM_016888	0	0	0	0	0	0	0	1	0	1	0	0	0	1	1	1	1	1	0	0	0	0	0.369658	0.113474	0.00420821	0.265026	0.491089	-0.775136	0.863511	-0.763098	-0.200614	-0.303775	0.4838	0.116556	black	FALSE	14.1191	-48.7449	8.87139	18.0686	0
Rpl7l1	NM_025433	0	1	0	0	0	0	1	1	1	1	0	1	0	0	1	0	0	1	0	1	1	0	0.310865	0.129008	-0.0363027	0.291703	0.44702	-0.879731	0.863493	-0.707872	-0.0540215	-0.177707	0.623032	0.285411	black	FALSE	14.118	-48.7409	68.3826	19.9611	0
Dus1l	NM_026824	0	1	0	0	0	0	1	0	1	0	1	1	1	1	1	0	1	1	0	1	0	1	0.349888	0.101029	0.0121783	0.296899	0.51718	-0.789068	0.86342	-0.833721	-0.280801	-0.423166	0.365619	-0.0164921	black	FALSE	14.1133	-48.7239	7.93847	18.631	0
Eme1	NM_177752	0	0	0	0	0	0	0	0	0	0	0	0	1	0	0	0	0	1	0	0	0	0	0.299608	0.130328	0.0621292	0.37174	0.548636	-0.89483	0.863079	-0.741652	-0.0709597	-0.214034	0.554169	0.242582	black	FALSE	14.0914	-48.6449	7.22563	19.9412	0
Ndufs6	NM_010888	0	0	0	0	0	0	1	0	1	0	0	0	1	0	1	0	1	1	0	0	0	1	0.276547	0.12648	0.0757844	0.39971	0.616195	-0.85704	0.862913	-0.787025	-0.144816	-0.268836	0.473113	0.150284	black	FALSE	14.0808	-48.6065	45.1078	22.2109	0
2610016C23Rik	NM_027930	0	0	0	0	0	0	0	1	0	0	0	1	0	0	0	0	0	1	0	0	0	0	0.239905	0.219382	0.0591569	0.275281	0.499308	-0.874013	0.862463	-0.696895	-0.0546286	-0.159992	0.662392	0.336805	black	FALSE	14.0521	-48.5029	11.5179	13.8781	0
Gna-rs1	NM_008136	0	0	0	0	0	0	0	1	1	0	1	0	1	0	1	1	1	1	0	0	0	1	0.138076	0.238505	0.217494	0.51214	0.715758	-0.906696	0.862406	-0.777494	-0.0916117	-0.286778	0.471167	0.18113	black	FALSE	14.0485	-48.4898	207.458	53.3604	0
Upp1	NM_009477	1	1	0	0	0	0	1	1	1	1	1	0	0	1	1	1	0	1	0	0	1	0	0.298098	0.314118	-0.15547	-0.00482741	0.31536	-0.614197	0.862385	-0.784311	-0.431825	-0.526801	0.365084	-0.0840402	black	TRUE	14.0471	-48.4849	25.6179	26.8991	0
Ddx56	NM_026538	0	0	0	0	0	0	0	0	1	1	1	0	1	0	0	0	1	1	0	0	0	1	0.20732	0.192593	0.197906	0.462572	0.665065	-0.839726	0.861942	-0.863622	-0.264586	-0.430321	0.36781	0.0105909	black	FALSE	14.019	-48.3832	19.4791	27.1273	0
Nme1	NM_008704	0	0	0	0	0	0	0	0	0	0	1	1	1	1	1	1	1	1	0	1	0	1	0.231656	0.190129	0.0214696	0.353296	0.52529	-0.89692	0.861566	-0.763716	-0.105337	-0.261627	0.541302	0.205231	black	FALSE	13.9953	-48.2972	457.23	19.6181	0
2700062C07Rik	NM_026529	0	0	0	0	0	0	0	0	0	0	1	0	0	0	0	1	1	1	0	1	0	0	0.284047	0.116646	0.0504166	0.415591	0.572756	-0.91733	0.861508	-0.722065	-0.0167064	-0.173523	0.560024	0.270029	black	FALSE	13.9917	-48.2841	11.1624	22.3252	0
Edc4	NM_181594	0	0	0	0	0	0	0	0	0	1	1	1	1	0	0	0	1	1	0	0	0	1	0.246477	0.147024	0.0937574	0.413553	0.607593	-0.913999	0.861376	-0.715949	-0.00563903	-0.213121	0.483019	0.226367	black	FALSE	13.9834	-48.2539	15.3386	13.5897	0
Rarg	NM_001042727	0	0	0	0	0	0	1	0	0	1	1	1	1	1	1	1	0	1	0	0	0	1	0.304401	0.216595	-0.179767	0.105607	0.29517	-0.739067	0.860879	-0.746171	-0.248208	-0.415745	0.412166	0.0372051	black	TRUE	13.9522	-48.1408	92.7013	18.4976	1
Eif3i	NM_018799	0	0	0	0	0	0	0	0	0	0	1	1	1	1	0	0	1	1	0	1	0	1	0.19705	0.157446	0.217005	0.535962	0.753438	-0.900469	0.860619	-0.770524	-0.0693992	-0.253193	0.443966	0.169809	black	FALSE	13.9359	-48.0817	346.268	17.9465	0
Tdh	NM_021480	1	1	0	0	0	0	0	1	1	1	1	1	1	1	1	1	0	1	0	1	1	1	0.155901	0.490313	-0.244449	-0.131797	0.257132	-0.535996	0.860289	-0.710941	-0.418963	-0.593475	0.318943	-0.116744	black	TRUE	13.9153	-48.0068	23.1371	21.5096	0
Rpl8	NM_012053	0	0	0	0	0	0	0	1	0	0	0	1	1	1	1	1	1	1	0	1	0	1	0.219922	0.170997	0.108034	0.456059	0.653326	-0.87752	0.860178	-0.754292	-0.0822601	-0.239054	0.481105	0.186851	black	FALSE	13.9084	-47.9819	34.452	23.049	0
Mbd3	NM_013595	0	0	0	0	0	0	1	1	1	1	1	1	1	1	1	1	1	1	0	1	1	1	0.162498	0.217683	0.0457882	0.375853	0.568719	-0.871554	0.860123	-0.747339	-0.0922913	-0.319258	0.408551	0.138974	black	FALSE	13.905	-47.9693	26.1698	26.8214	1
Eef1g ///	NM_026007	0	0	0	0	0	0	0	0	0	0	0	0	0	0	0	0	0	0	0	0	0	0	0.237594	0.151396	0.0864752	0.448328	0.639151	-0.898697	0.859964	-0.718621	-0.0185086	-0.184958	0.527427	0.24901	black	FALSE	13.8952	-47.9336	11.4581	20.3244	0
Maf1	NM_026859	0	0	0	0	1	0	0	1	0	0	1	1	1	1	0	1	1	1	0	1	0	1	0.0623611	0.325047	0.0523083	0.434498	0.60667	-0.868478	0.859782	-0.759458	-0.113205	-0.378227	0.354917	0.0965689	black	FALSE	13.8838	-47.8924	118.979	19.1949	1
Mcee	NM_028626	0	0	0	0	0	0	0	0	0	0	0	1	1	1	1	0	0	1	0	0	0	1	0.150987	0.297438	-0.057002	0.298205	0.498729	-0.84924	0.85973	-0.712312	-0.0925399	-0.297629	0.47157	0.182873	black	FALSE	13.8806	-47.8808	4.93384	13.192	0
Ddx27	NM_153065	0	1	0	0	0	0	0	0	0	1	0	1	1	0	0	0	1	1	0	1	0	1	0.211844	0.268231	-0.00211154	0.183669	0.444781	-0.739258	0.859668	-0.746007	-0.239113	-0.340852	0.528199	0.129933	black	FALSE	13.8768	-47.8667	3.07236	12.3622	0
Traip	NM_011634	0	0	0	0	0	0	0	1	0	0	1	1	1	0	0	1	0	1	0	0	0	1	0.217389	0.259003	-0.0314143	0.237611	0.445433	-0.778469	0.859562	-0.766179	-0.227209	-0.385844	0.453551	0.0806934	black	FALSE	13.8702	-47.8429	42.7509	21.6195	0
Nup37	NM_027191	0	0	0	0	0	0	0	0	0	0	0	0	0	0	0	0	0	1	0	0	0	0	0.327928	0.14934	-0.169826	0.153726	0.34104	-0.84315	0.859511	-0.649227	-0.0249458	-0.130334	0.64501	0.333314	black	FALSE	13.8671	-47.8315	32.9668	46.9394	0
Clpb	NM_009191	0	0	0	0	0	0	1	0	0	0	0	1	0	1	1	1	0	1	0	1	0	0	0.16866	0.268217	0.0932409	0.363744	0.597972	-0.775215	0.859252	-0.864885	-0.345693	-0.483114	0.330867	-0.0423048	black	FALSE	13.8511	-47.7732	4.99679	10.7008	0
Ndufa12	NM_025551	0	0	0	0	0	0	0	0	1	0	0	0	0	0	1	0	1	1	0	1	0	0	0.223879	0.167499	0.175099	0.47645	0.68767	-0.889462	0.859112	-0.742175	-0.0589243	-0.226292	0.512698	0.214739	black	FALSE	13.8425	-47.7419	13.7785	19.1337	0
Orc1l	NM_001014425	0	0	0	0	0	0	0	0	0	0	0	1	1	0	0	0	0	1	0	0	0	1	0.255976	0.303062	-0.0578468	0.0979698	0.368219	-0.705941	0.858968	-0.763916	-0.321753	-0.359838	0.610952	0.141864	black	FALSE	13.8336	-47.7096	5.75823	16.3408	0
Zic3	NM_009575	1	1	0	0	0	0	1	1	0	1	0	0	1	0	1	1	0	1	0	0	0	0	0.527512	0.0567406	-0.209679	-0.0182821	0.250466	-0.659342	0.858909	-0.752705	-0.325793	-0.321825	0.525916	0.0707402	black	TRUE	13.8301	-47.6965	108.025	13.6298	1
Prmt5	NM_013768	0	0	0	0	0	0	0	0	0	0	1	1	1	0	0	0	0	1	0	1	0	1	0.348824	0.147067	-0.0891005	0.119698	0.441826	-0.635568	0.858701	-0.811385	-0.383842	-0.57137	0.117338	-0.228746	black	FALSE	13.8172	-47.6498	3.48831	10.4821	1
Nmt1	NM_008707	0	0	0	0	0	0	0	0	0	0	0	1	1	0	0	0	0	1	0	1	0	1	0.348206	0.0731673	0.0530859	0.35766	0.527747	-0.907974	0.858625	-0.737644	-0.0518597	-0.138336	0.629096	0.310909	black	FALSE	13.8126	-47.6328	56.9743	20.8899	0
Gpi1	NM_008155	0	0	0	0	0	0	0	0	0	0	1	1	1	1	1	0	1	1	0	0	0	1	0.148824	0.279169	0.00453865	0.347303	0.583712	-0.776799	0.858615	-0.680662	-0.088444	-0.32175	0.366921	0.113666	black	FALSE	13.812	-47.6307	88.3433	8.36788	0
Deadc1	NM_025748	0	0	0	0	0	0	0	1	0	0	0	0	0	0	0	0	1	1	0	0	0	0	0.0438025	0.372851	0.0529377	0.379863	0.555549	-0.89562	0.858602	-0.662027	0.00646844	-0.177135	0.659068	0.361244	black	FALSE	13.8112	-47.6278	33.5986	26.6422	0
Ppp4c	NM_019674	0	0	0	0	0	0	0	0	0	0	0	1	1	1	1	0	1	1	0	1	0	1	0.212777	0.176299	0.0661085	0.424437	0.605192	-0.819256	0.858292	-0.811311	-0.202707	-0.427645	0.270326	-0.0192529	black	FALSE	13.7922	-47.5585	6.26824	31.9815	0
Syngr4	NM_021482	0	0	0	0	0	0	0	0	0	0	0	1	0	1	1	0	0	1	0	1	0	0	0.120348	0.292464	0.172204	0.429732	0.637591	-0.875422	0.858244	-0.780875	-0.147775	-0.311025	0.518236	0.184313	black	FALSE	13.7893	-47.5479	47.1111	30.9173	0
Sssca1	NM_020491	0	0	0	0	0	0	0	1	0	0	1	1	1	0	1	1	0	1	0	1	0	1	0.276789	0.189878	-0.0628563	0.21904	0.405702	-0.800507	0.858098	-0.800689	-0.24738	-0.419844	0.400508	0.0307671	black	FALSE	13.7805	-47.5155	64.0255	8.79637	0
Cops7a	NM_012003	0	0	0	0	0	0	0	1	0	0	1	1	1	1	0	1	1	1	0	1	0	1	0.278472	0.150323	0.124629	0.407032	0.612057	-0.835504	0.858055	-0.808423	-0.201478	-0.321769	0.465175	0.104687	black	FALSE	13.7778	-47.5059	8.26873	22.258	0
Cstf1	NM_024199	0	1	0	0	0	0	1	1	0	0	0	1	1	0	0	0	1	1	0	0	0	1	0.329465	0.0390518	0.183066	0.499192	0.690248	-0.893245	0.857833	-0.802931	-0.115452	-0.263668	0.439391	0.131283	black	FALSE	13.7643	-47.4566	16.6686	26.4613	0
Wdr4	NM_021322	0	0	0	0	0	0	0	1	0	1	1	1	1	1	0	0	0	1	0	0	0	1	0.108472	0.261413	0.183795	0.487167	0.669698	-0.891459	0.857784	-0.805564	-0.146043	-0.349582	0.438997	0.127792	black	FALSE	13.7613	-47.4457	86.1482	25.9437	0
Ndufs7	NM_029272	0	0	0	0	0	0	0	1	0	0	1	1	1	1	1	1	1	1	0	1	0	1	0.0886234	0.315378	0.146089	0.44233	0.631267	-0.87314	0.857782	-0.79485	-0.16727	-0.384891	0.414531	0.101699	black	FALSE	13.7612	-47.4451	9.20192	17.8059	0
Klf5	NM_009769	0	1	0	0	0	0	0	1	0	1	1	0	0	1	0	1	0	1	0	1	0	0	0.1675	0.344858	0.0318663	0.250361	0.472423	-0.76678	0.857512	-0.797347	-0.297959	-0.364631	0.590812	0.145899	black	FALSE	13.7448	-47.3854	13.7839	16.3094	1
Slc29a1	NM_022880	0	0	0	0	0	0	1	1	1	0	1	1	1	1	1	1	1	1	0	1	1	1	-0.0018193	0.602493	-0.199741	-0.0437064	0.268881	-0.609153	0.857182	-0.709519	-0.372679	-0.576227	0.40628	-0.0165448	black	TRUE	13.7249	-47.3123	106.82	13.336	0
Znrd1	NM_023162	0	0	0	0	0	0	1	1	1	1	1	1	1	0	0	1	1	1	0	0	1	1	0.156485	0.261627	0.115615	0.415708	0.596634	-0.858019	0.856986	-0.823886	-0.218844	-0.346757	0.503188	0.139547	black	FALSE	13.7131	-47.2693	6.0375	22.2667	0
Jak3	NM_010589	0	0	0	0	0	0	0	1	1	0	1	0	0	1	1	1	1	1	0	0	0	0	0.159987	0.357779	-0.0546512	0.219034	0.455322	-0.760681	0.8568	-0.710947	-0.184616	-0.34583	0.50675	0.151758	black	FALSE	13.7019	-47.2283	19.2389	18.7212	1
Ccnk	NM_009832	0	0	0	0	0	0	0	0	0	0	0	0	0	0	0	0	1	1	0	0	0	0	0.302269	0.161632	-0.112859	0.19786	0.427321	-0.815936	0.856676	-0.646439	-0.025765	-0.196883	0.49627	0.237519	black	FALSE	13.6944	-47.201	4.53138	18.6493	1
Cbfa2t2	NM_172860	1	1	0	0	0	0	1	1	1	1	1	0	1	1	1	0	1	1	0	0	1	1	0.251555	0.242355	-0.126912	0.180104	0.376762	-0.795896	0.856552	-0.613773	-0.0142162	-0.187133	0.58655	0.2973	black	FALSE	13.687	-47.1736	4.66989	13.0903	1
Nle1	NM_145431	0	0	0	0	0	0	0	0	0	0	0	1	1	0	1	0	0	1	0	1	0	1	0.246343	0.257952	-0.0296914	0.170367	0.454573	-0.677029	0.856193	-0.810054	-0.368108	-0.508246	0.294583	-0.0874433	black	FALSE	13.6655	-47.0948	3.84785	15.311	0
Eif3f	NM_025344	0	0	0	0	0	0	0	0	0	0	0	0	0	0	0	1	0	1	0	1	0	0	0.198776	0.164896	0.129051	0.485693	0.681301	-0.900016	0.856054	-0.721257	-0.0117179	-0.215368	0.466033	0.21202	black	FALSE	13.6572	-47.0643	39.2638	12.2014	0
Stmn2	NM_025285	0	0	0	0	0	0	1	1	1	0	0	0	1	1	1	0	0	1	0	1	0	0	0.223979	0.339788	-0.243203	-0.00584665	0.289155	-0.605663	0.856004	-0.745418	-0.367079	-0.519541	0.297699	-0.103794	black	TRUE	13.6542	-47.0534	22.689	16.5927	0
Dpp3	NM_133803	0	0	0	0	0	0	0	1	0	1	0	1	1	1	0	0	1	0	0	0	0	1	0.168766	0.180946	0.129085	0.491332	0.692096	-0.878339	0.855901	-0.757698	-0.0744234	-0.308374	0.35284	0.108032	black	FALSE	13.648	-47.0309	62.8982	21.2866	0
Psat1	NM_177420	0	0	0	0	0	0	0	1	1	0	1	1	1	0	0	1	1	1	0	0	0	1	0.338179	0.122937	-0.0755223	0.169472	0.444862	-0.726693	0.855731	-0.746183	-0.218077	-0.353347	0.340812	0.0182951	black	TRUE	13.6379	-46.9936	758.425	11.9027	0
3110001D03Rik	NM_025849	0	1	0	0	0	0	0	0	1	0	0	0	0	0	0	1	0	1	0	0	0	0	0.179181	0.251278	-0.0496302	0.293389	0.447984	-0.851773	0.855606	-0.755904	-0.147676	-0.348648	0.47567	0.139367	black	FALSE	13.6304	-46.9663	5.99966	11.4873	0
Mlx	NM_011550	0	0	0	0	0	0	0	0	0	0	0	0	1	0	0	0	1	1	0	0	0	1	0.251163	0.148221	0.227431	0.449833	0.680412	-0.85586	0.855501	-0.772417	-0.127305	-0.280603	0.472164	0.154874	black	FALSE	13.6242	-46.9434	9.80358	18.5689	1
Ifitm1	NM_026820	0	1	0	0	0	0	1	1	1	1	1	0	0	1	1	1	0	1	0	1	1	0	0.319416	0.220905	-0.150023	0.0992226	0.413425	-0.613774	0.855398	-0.754361	-0.340152	-0.476714	0.286325	-0.100125	black	TRUE	13.6181	-46.9209	30.3436	15.3889	0
D14Ertd500e	NM_145462	0	0	0	0	0	0	0	1	0	0	1	1	1	1	1	0	1	1	0	1	0	1	0.328845	0.0603141	0.0585761	0.431472	0.606017	-0.816633	0.855254	-0.822207	-0.212893	-0.338245	0.356853	0.0335249	black	FALSE	13.6096	-46.8896	8.40213	35.0629	0
Polrmt	NM_172551	0	0	0	0	1	0	0	0	0	0	1	1	1	0	1	1	1	1	0	0	0	1	0.10659	0.318045	0.100274	0.379707	0.577005	-0.83331	0.85509	-0.817639	-0.23941	-0.425528	0.382844	0.0511799	black	FALSE	13.5999	-46.8539	4.32953	17.3481	0
Arbp	NM_007475	0	0	0	0	0	0	1	1	1	0	0	1	1	0	1	0	1	1	0	1	0	1	0.279513	0.101186	0.0987897	0.469712	0.651058	-0.884256	0.854975	-0.743596	-0.0520313	-0.197476	0.484789	0.204696	black	FALSE	13.5931	-46.8289	203.578	21.9532	0
2410091C18Rik	NM_028611	0	0	0	0	0	0	0	0	0	0	1	1	1	0	0	1	0	1	0	0	0	1	0.279521	0.144425	-0.0676259	0.314401	0.510537	-0.824201	0.854938	-0.7034	-0.0728067	-0.241196	0.452321	0.17008	black	FALSE	13.5909	-46.821	12.8473	13.4578	0
Mpi	NM_025837	0	0	0	0	0	0	1	0	0	0	1	1	1	0	1	0	1	1	0	0	0	1	0.061976	0.344178	0.0151592	0.379531	0.539268	-0.85386	0.854689	-0.76404	-0.152115	-0.377501	0.420352	0.121254	black	FALSE	13.5762	-46.7669	11.5823	19.1283	0
Taf1c	NM_021441	0	0	0	0	0	0	1	0	0	0	1	1	1	0	0	1	1	1	0	1	0	1	0.0473022	0.37793	0.149913	0.359809	0.601245	-0.839678	0.854644	-0.793557	-0.211744	-0.367422	0.484925	0.14612	black	FALSE	13.5735	-46.7572	12.556	21.2436	0
Btbd14b	NM_025788	0	0	0	0	0	0	0	1	0	0	1	1	1	1	1	1	1	1	0	1	0	1	0.400175	0.085614	-0.300057	0.077202	0.274748	-0.74115	0.854459	-0.644374	-0.080881	-0.275225	0.367441	0.0984925	black	FALSE	13.5626	-46.717	19.7991	26.2484	1
Nol5a	NM_024193	0	0	0	0	0	0	0	0	0	0	0	1	1	0	1	0	1	1	0	1	0	1	0.375981	0.0998816	0.0517588	0.233943	0.471075	-0.798417	0.854403	-0.767489	-0.201504	-0.264194	0.560041	0.162961	black	FALSE	13.5594	-46.705	5.40911	18.5507	0
Gatad2a	NM_145596	0	0	0	0	0	0	0	0	0	0	0	0	0	0	0	0	0	0	0	0	0	0	0.265934	0.0933686	0.213691	0.510937	0.714378	-0.87766	0.854207	-0.826617	-0.164696	-0.319383	0.393791	0.0848333	black	FALSE	13.5479	-46.6627	29.3347	31.8389	1
Tmem11	NM_173453	0	1	0	0	0	0	0	1	0	0	0	1	1	1	1	0	1	1	0	1	0	1	0.0690415	0.309949	0.199023	0.474836	0.679733	-0.855122	0.854147	-0.809098	-0.195957	-0.406312	0.403927	0.0747571	black	FALSE	13.5443	-46.6496	5.80318	21.4864	0
Rpl12	NM_001100613	0	0	0	0	0	0	0	0	0	0	0	0	0	0	0	0	0	0	0	0	0	0	0.258178	0.147632	0.0887893	0.42101	0.633141	-0.865497	0.853758	-0.724294	-0.0582377	-0.196663	0.507897	0.219553	black	FALSE	13.5216	-46.5658	320.761	20.9043	0
Timm23	NM_016897	0	0	0	0	0	0	0	0	0	0	0	1	1	0	1	0	0	1	0	0	0	1	0.331585	0.0800665	0.134399	0.414752	0.607797	-0.883711	0.853168	-0.783891	-0.126901	-0.23044	0.544917	0.191601	black	FALSE	13.4872	-46.4391	20.8097	25.0622	0
Tomm7	NM_025394	0	0	0	0	0	0	0	0	0	0	0	1	1	1	0	1	1	1	0	1	0	1	-0.0082406	0.506575	-0.071971	0.186231	0.412593	-0.772544	0.852988	-0.710001	-0.200455	-0.347564	0.581849	0.210157	black	FALSE	13.4767	-46.4005	47.0575	14.4737	0
Atp5h	NM_027862	0	0	0	0	0	0	0	1	0	0	1	1	1	0	0	0	0	1	0	1	0	1	0.0887268	0.294737	0.106529	0.470195	0.62305	-0.920131	0.852975	-0.736549	-0.045762	-0.256634	0.525274	0.240628	black	FALSE	13.476	-46.3977	64.3904	40.2541	0
Isg20l1	NM_026531	0	0	0	0	0	0	0	0	0	0	0	1	1	1	0	1	1	1	0	1	0	1	0.413944	-0.0172665	0.0876596	0.413864	0.58979	-0.881027	0.852938	-0.770117	-0.0950617	-0.218954	0.499691	0.173736	black	FALSE	13.4738	-46.3898	21.5745	17.2347	0
Ctdp1	NM_026295	0	0	0	0	0	0	0	0	0	0	0	1	1	1	0	1	1	1	0	0	0	1	0.361137	0.04557	0.0756664	0.350852	0.587608	-0.822597	0.852656	-0.756689	-0.127927	-0.25237	0.439285	0.137263	black	FALSE	13.4575	-46.3296	31.6807	16.7344	0
Rpl27a	NM_011975	0	0	0	0	0	0	0	0	0	0	0	0	0	0	0	0	0	0	0	0	0	0	0.217305	0.165473	0.130591	0.472035	0.668124	-0.875229	0.85262	-0.754146	-0.0828114	-0.234234	0.484223	0.189245	black	FALSE	13.4554	-46.3218	166.073	20.3607	0
Ifitm3	NM_025378	0	1	0	0	0	0	1	0	0	1	1	0	0	1	1	1	1	1	0	1	0	0	0.200554	0.207522	-0.0378378	0.319126	0.554908	-0.767314	0.851727	-0.738356	-0.156904	-0.406906	0.257792	-0.0058159	black	FALSE	13.404	-46.1319	82.3289	23.4824	0
Usp5	NM_013700	0	1	0	0	1	0	1	0	1	0	1	0	0	0	1	0	1	1	0	0	0	0	0.12137	0.299056	-0.0275313	0.312214	0.471782	-0.83832	0.851625	-0.724308	-0.1168	-0.314326	0.457557	0.164147	black	FALSE	13.3982	-46.1102	25.5334	22.8338	0
Jag2	NM_010588	0	0	0	0	0	0	0	1	0	0	1	0	1	1	0	1	1	0	0	1	0	0	0.242792	0.154386	0.134049	0.393791	0.638066	-0.836133	0.851608	-0.738604	-0.105283	-0.271775	0.408998	0.144859	black	FALSE	13.3972	-46.1067	20.0508	37.5361	0
Dhx16	NM_026987	0	0	0	0	0	0	0	1	1	0	1	1	0	0	0	1	0	1	0	1	0	0	0.386104	0.172264	-0.135956	0.0709376	0.291558	-0.727149	0.851572	-0.775679	-0.309005	-0.388082	0.504387	0.0661698	black	TRUE	13.3952	-46.0991	448.218	15.5096	0
Eif6	NM_010579	0	0	0	0	0	0	0	0	0	0	0	1	1	1	0	0	0	1	0	1	0	1	0.219812	0.145325	0.171308	0.500019	0.666884	-0.869734	0.851422	-0.848668	-0.209916	-0.390978	0.355733	0.0311074	black	FALSE	13.3866	-46.0672	44.2911	20.7788	0
Zfp219	NM_027248	1	0	0	0	0	0	1	1	1	1	1	1	1	0	1	1	1	1	0	1	1	1	0.17461	0.283129	0.0195064	0.257395	0.473546	-0.84336	0.851414	-0.681091	-0.0629493	-0.242946	0.555741	0.257029	black	FALSE	13.3861	-46.0654	16.3642	12.673	0
Coil	NM_016706	0	0	0	0	0	0	1	0	1	1	1	1	1	0	0	0	0	1	0	1	1	1	0.291702	0.245892	-0.141417	0.0899023	0.326143	-0.692831	0.851054	-0.773926	-0.334212	-0.434907	0.438791	0.0220103	black	FALSE	13.3655	-45.9894	2.63515	19.227	0
Tmem93	NM_025318	0	0	0	0	0	0	0	0	0	0	0	1	1	0	0	0	0	1	0	0	0	1	0.182942	0.194989	0.184082	0.482829	0.651799	-0.905334	0.850991	-0.809138	-0.14372	-0.310488	0.491678	0.161783	black	FALSE	13.362	-45.9762	348.982	18.6786	0
Arl6ip1	NM_019419	0	0	0	0	0	0	0	0	0	0	1	1	1	1	0	1	1	1	0	0	0	1	0.364789	0.0500456	0.0790521	0.417436	0.60434	-0.873366	0.850706	-0.72411	-0.043464	-0.130957	0.574395	0.270878	black	FALSE	13.3458	-45.9161	45.4041	31.5106	0
Pfkl	NM_008826	0	0	0	0	0	0	0	0	0	0	1	1	1	1	1	1	1	1	0	1	0	1	0.235971	0.23157	-0.11386	0.190213	0.485596	-0.663433	0.850464	-0.696298	-0.211599	-0.415869	0.243924	-0.036476	black	TRUE	13.332	-45.8651	413.118	8.83929	0
Cops6	NM_012002	0	0	0	0	0	0	1	1	1	0	0	1	0	1	1	0	1	1	0	1	0	1	0.161008	0.198245	0.150497	0.514001	0.659033	-0.937094	0.850385	-0.755275	-0.0416468	-0.241012	0.514403	0.228245	black	FALSE	13.3276	-45.8486	34.3839	36.2622	0
Mlf2	NM_145385	0	0	0	0	0	0	0	1	1	0	1	1	1	1	0	0	1	1	0	1	0	1	0.247043	0.0876072	0.0525003	0.492865	0.629339	-0.913215	0.850256	-0.729661	-0.00167601	-0.243965	0.387754	0.159789	black	FALSE	13.3203	-45.8215	13.9439	32.8485	0
Vdac2	NM_011695	0	0	0	0	0	0	0	1	0	0	1	1	1	0	1	0	0	1	0	0	0	1	0.187807	0.172534	0.121074	0.47444	0.62594	-0.962209	0.85018	-0.681754	0.0727513	-0.0900941	0.647685	0.388774	black	FALSE	13.316	-45.8055	17.9869	51.1105	0
Xrcc1	NM_009532	0	0	0	0	0	0	0	1	1	1	0	1	0	0	1	0	1	1	0	1	0	1	0.382109	0.108926	-0.169835	0.170114	0.355029	-0.763467	0.850137	-0.698412	-0.135909	-0.309568	0.391116	0.0867263	black	FALSE	13.3136	-45.7966	11.8314	16.0336	0
Cox5b	NM_009942	0	0	0	0	0	0	0	0	0	0	0	0	0	0	0	0	0	0	0	0	0	0	0.163762	0.206397	0.191857	0.506954	0.687803	-0.920297	0.849893	-0.754426	-0.0550889	-0.22811	0.526282	0.239427	black	FALSE	13.2998	-45.7455	8.60658	23.9374	0
Tpst1	NM_013837	0	0	0	0	0	0	0	0	0	0	0	1	0	0	0	0	0	0	0	0	0	0	0.294354	0.181081	-0.200844	0.148135	0.370937	-0.771567	0.849891	-0.59783	-0.0022953	-0.203802	0.441659	0.206722	black	FALSE	13.2997	-45.7451	2.81724	11.4011	0
Ndufb2	NM_026612	0	0	0	0	0	0	0	0	0	0	1	0	1	0	1	1	1	1	0	0	0	1	0.181031	0.209529	0.149458	0.458419	0.623862	-0.880068	0.849631	-0.821052	-0.184545	-0.353346	0.457966	0.116655	black	FALSE	13.2851	-45.6908	130.446	23.7477	0
Clpp	NM_017393	0	0	0	0	1	0	0	1	0	0	0	1	1	0	0	1	1	1	0	1	0	1	0.080807	0.306351	0.141199	0.41559	0.614813	-0.877765	0.849489	-0.784912	-0.154273	-0.370219	0.442053	0.128857	black	FALSE	13.2771	-45.6611	7.55917	19.0285	0
Ppa2	NM_146141	0	1	0	0	0	0	0	0	0	0	0	0	1	1	1	0	1	1	0	1	0	1	0.409294	0.0514884	-0.00632581	0.249639	0.469095	-0.835647	0.849421	-0.711519	-0.089014	-0.131411	0.606098	0.274058	black	FALSE	13.2733	-45.6469	3.12713	19.9723	0
Cox4i1	NM_009941	0	0	0	0	0	0	0	0	1	0	0	0	0	0	1	0	1	1	0	1	0	0	0.180843	0.220169	0.0530224	0.42458	0.587528	-0.881884	0.849059	-0.732534	-0.0671249	-0.264707	0.481161	0.189468	black	FALSE	13.253	-45.5716	25.2495	17.9385	0
Eif4a3	NM_138669	0	0	0	0	0	0	0	0	0	0	1	1	1	1	1	1	1	1	0	1	0	1	0.307816	0.0866854	0.116302	0.436166	0.617303	-0.841491	0.848904	-0.845744	-0.232134	-0.378697	0.362187	0.0132714	black	FALSE	13.2443	-45.5392	4.53527	18.9729	0
Lsm7	NM_025349	0	0	0	0	0	0	0	1	0	0	0	1	1	1	1	0	1	1	0	0	0	1	0.196721	0.218983	0.0939715	0.332397	0.545542	-0.870489	0.84868	-0.739329	-0.102962	-0.230294	0.571053	0.245006	black	FALSE	13.2318	-45.4927	19.1659	15.0434	0
Fbxl10	NM_001003953	0	0	0	0	0	0	1	1	0	0	1	0	0	0	0	0	0	0	0	0	0	0	0.249182	0.167797	0.0427262	0.298635	0.507875	-0.839737	0.848661	-0.676267	-0.0305064	-0.225598	0.485967	0.215803	black	FALSE	13.2307	-45.4888	23.6425	19.2733	1
Taf10	NM_020024	0	0	0	0	0	0	0	0	0	0	0	1	1	1	0	0	0	1	0	0	0	1	0.227743	0.128575	0.121275	0.491775	0.676386	-0.877026	0.84863	-0.775389	-0.098887	-0.279284	0.380197	0.116661	black	FALSE	13.229	-45.4825	48.9648	21.0382	1
Sec23b	NM_019787	0	0	0	0	0	0	0	1	0	0	0	1	0	0	0	0	1	1	0	0	0	1	0.254881	0.146901	0.0645737	0.388753	0.54734	-0.934479	0.848476	-0.707253	0.00272568	-0.140182	0.632941	0.335897	black	FALSE	13.2204	-45.4504	12.2301	29.7368	0
Mthfd2	NM_008638	0	0	0	0	0	0	0	0	0	0	0	1	1	1	0	0	1	1	0	1	0	1	0.302544	0.162878	0.023967	0.211529	0.491352	-0.730172	0.848472	-0.769529	-0.258	-0.382107	0.35946	0.00784583	black	FALSE	13.2202	-45.4496	19.7276	17.2647	0
Klk8	NM_008940	0	0	0	0	0	0	0	0	0	0	1	0	0	0	0	0	0	0	0	0	0	0	-0.00342444	0.483684	-0.0431349	0.220828	0.472562	-0.704079	0.848344	-0.748033	-0.283161	-0.495069	0.355358	0.0126473	black	TRUE	13.2131	-45.4233	92.5923	17.0242	0
Unc84a	NM_024451	0	0	0	0	0	0	0	1	0	1	1	0	0	1	1	1	1	1	0	0	0	0	0.148979	0.31878	-0.0277462	0.254087	0.453727	-0.858037	0.848161	-0.624453	0.00508315	-0.164502	0.672427	0.368592	black	FALSE	13.2029	-45.3853	27.0854	28.4838	0
Dtwd1	NM_026981	0	0	0	0	0	0	0	0	0	0	0	0	1	0	0	0	1	0	0	0	0	0	0.31775	0.125585	-0.0430663	0.261608	0.483283	-0.78444	0.848124	-0.687086	-0.0908116	-0.23053	0.474726	0.161055	black	FALSE	13.2009	-45.3776	4.45558	9.37421	0
Dnajc15	NM_025384	0	1	0	0	0	0	0	1	0	0	0	0	0	0	1	0	0	1	0	0	0	0	0.298295	0.137285	-0.0332216	0.325699	0.467068	-0.861099	0.848008	-0.726826	-0.0880994	-0.248016	0.538005	0.196234	black	FALSE	13.1945	-45.3537	7.9414	21.678	0
Ppih	NM_028677	0	0	0	0	0	0	0	0	0	0	0	0	0	0	0	0	0	0	0	0	0	0	0.244049	0.178464	0.0490435	0.355012	0.522919	-0.852078	0.847658	-0.805911	-0.203186	-0.315774	0.531816	0.141216	black	FALSE	13.1751	-45.2815	257.652	21.2929	0
Dhx8	NM_144831	0	0	0	0	0	0	0	1	1	0	0	1	0	0	1	0	0	1	0	1	0	0	0.309053	0.2384	-0.122921	0.0338855	0.316206	-0.678141	0.847593	-0.748949	-0.307447	-0.433545	0.398448	0.0112144	black	FALSE	13.1715	-45.2682	2.39877	9.0309	0
Myo10	NM_019472	0	0	0	0	0	0	0	0	1	0	1	0	1	0	0	1	0	1	0	1	0	0	0.418889	0.0525419	0.0267087	0.296192	0.462734	-0.759238	0.84751	-0.813242	-0.275938	-0.30611	0.479166	0.0831787	black	FALSE	13.1669	-45.2511	60.8915	17.0838	0
Asns	NM_012055	0	1	0	0	0	0	1	0	0	0	1	1	1	1	1	1	1	1	0	0	0	1	0.159448	0.280688	0.114954	0.350748	0.643189	-0.733908	0.847345	-0.811921	-0.305393	-0.44146	0.341203	-0.0260894	black	TRUE	13.1579	-45.2172	54.1657	11.2331	0
Dci	NM_010023	0	0	0	0	0	0	0	0	0	0	0	1	1	0	1	1	1	1	0	0	0	1	0.293804	0.103787	-0.0733875	0.337239	0.474149	-0.882218	0.84731	-0.669834	0.0222788	-0.223699	0.416814	0.190521	black	FALSE	13.1559	-45.21	73.6265	22.8195	0
Mrps16	NM_025440	0	0	0	0	0	0	0	1	0	0	0	1	1	0	0	1	1	1	0	1	0	1	0.12059	0.291149	0.0806226	0.406661	0.585459	-0.819506	0.846949	-0.855823	-0.293199	-0.492656	0.329538	-0.0271211	black	FALSE	13.1361	-45.1359	27.8084	15.7335	0
Eefsec	NM_023060	0	0	0	0	0	0	1	1	1	0	1	1	1	1	0	0	1	1	0	0	1	1	0.124591	0.423489	-0.180324	0.0302448	0.326611	-0.61792	0.846797	-0.754822	-0.3895	-0.620287	0.225646	-0.155298	black	FALSE	13.1278	-45.1049	3.15734	10.5502	0
Rpl35a	NM_021338	0	0	0	0	0	0	0	0	0	0	0	1	1	0	0	1	1	1	0	0	0	1	0.258864	0.144779	0.0706795	0.400921	0.61469	-0.831304	0.846745	-0.740598	-0.108655	-0.242393	0.455979	0.15768	black	FALSE	13.1249	-45.0941	4.36551	14.8766	0
Tcof1	NM_011552	0	0	0	0	0	0	0	0	0	0	0	1	1	1	1	1	0	1	0	1	0	1	0.510635	-0.0232375	-0.0166878	0.189154	0.466153	-0.708914	0.84668	-0.752832	-0.235368	-0.311342	0.382455	0.0177715	black	FALSE	13.1213	-45.0808	7.33259	24.2665	0
Slc7a5	NM_011404	0	0	0	0	0	0	0	1	1	0	1	1	1	0	0	0	0	1	0	1	0	1	0.188767	0.306969	0.173793	0.238538	0.582426	-0.66277	0.846659	-0.855515	-0.438923	-0.573238	0.243852	-0.155284	black	FALSE	13.1202	-45.0765	5.81015	13.5154	0
Tubb2b	NM_023716	0	1	0	0	0	0	1	1	1	1	1	1	0	1	1	1	0	1	0	1	1	0	-0.0193031	0.445513	-0.0105354	0.323864	0.517151	-0.81881	0.846573	-0.680905	-0.0863533	-0.298505	0.539253	0.234699	black	FALSE	13.1155	-45.0589	27.6489	12.636	0
Supt4h1 /// Supt4h2	NM_009296	0	0	0	0	0	0	0	0	0	0	0	0	0	1	0	1	1	1	0	0	0	0	0.272895	0.132396	0.0459807	0.40733	0.547186	-0.856528	0.846471	-0.834072	-0.216893	-0.345368	0.441829	0.0821036	black	FALSE	13.1099	-45.0383	7.93811	11.5284	1
Phf5a	NM_026737	0	0	0	0	0	0	0	1	0	0	0	1	1	1	1	0	0	1	0	0	0	1	0.261245	0.117842	0.0874077	0.399029	0.569618	-0.900274	0.84646	-0.760893	-0.0844011	-0.217487	0.548183	0.23225	black	FALSE	13.1093	-45.0358	39.4292	15.1902	1
Prpf8	NM_138659	0	0	0	0	0	0	0	1	0	0	0	1	1	0	0	0	1	1	0	0	0	1	0.105829	0.263121	0.0804468	0.417574	0.58739	-0.931795	0.846392	-0.659497	0.0632003	-0.151839	0.57529	0.347629	black	FALSE	13.1056	-45.0219	68.4682	22.5453	0
Tsta3	NM_031201	0	0	0	0	0	0	1	1	1	0	1	0	0	1	1	1	0	1	0	0	1	0	0.162523	0.215946	0.150454	0.476505	0.688074	-0.805597	0.846346	-0.854412	-0.272676	-0.4854	0.238282	-0.0794947	black	FALSE	13.1031	-45.0127	4.44707	15.9409	0
Wdr21	NM_030246	0	0	0	0	0	0	0	1	0	0	0	1	1	1	1	1	1	0	0	0	0	1	0.333196	0.18928	-0.0404845	0.183046	0.462676	-0.685334	0.846281	-0.796452	-0.347049	-0.463811	0.317335	-0.0628271	black	FALSE	13.0995	-44.9994	3.65978	10.7709	0
Cenpo	NM_134046	1	0	0	0	0	0	0	0	0	0	0	1	1	1	0	0	1	1	0	0	0	1	0.255053	0.135605	0.0618909	0.380583	0.59147	-0.872397	0.846035	-0.663918	0.0247931	-0.15985	0.505992	0.262898	black	FALSE	13.0861	-44.9493	30.3697	48.3047	0
Sec61g	NM_011343	1	1	0	0	0	0	0	0	0	0	1	0	0	0	0	0	0	1	0	0	0	0	0.193629	0.238344	0.0650275	0.346974	0.551321	-0.865579	0.845966	-0.716518	-0.0795913	-0.190145	0.628476	0.284562	black	FALSE	13.0824	-44.9352	613.097	30.9503	0
Grhpr	NM_080289	1	0	0	0	0	0	0	0	1	0	0	0	0	0	0	0	0	1	0	1	0	0	0.17606	0.217827	0.160123	0.483668	0.69114	-0.808749	0.845796	-0.814133	-0.227902	-0.42327	0.318088	-0.000654431	black	FALSE	13.0732	-44.9007	24.7846	14.9887	0
Rqcd1	NM_021383	0	0	0	0	0	0	1	1	1	0	0	1	1	1	0	1	1	1	0	0	0	1	0.28338	0.130978	0.136549	0.397114	0.615667	-0.818024	0.845737	-0.784407	-0.177908	-0.284223	0.448508	0.118582	black	FALSE	13.0699	-44.8887	3.04685	18.8487	0
D430028G21Rik	NM_144888	0	0	0	0	0	0	0	0	0	0	1	1	0	0	1	1	1	1	0	0	0	1	0.00130548	0.402949	0.0273494	0.354522	0.564169	-0.800893	0.845652	-0.686521	-0.0921928	-0.395174	0.348925	0.101065	black	FALSE	13.0653	-44.8714	10.1657	44.1413	0
Taf6	NM_009315	0	0	0	0	0	0	0	1	1	0	0	1	1	0	0	0	1	1	0	0	0	1	0.157411	0.234004	0.0189893	0.388539	0.538863	-0.906993	0.845464	-0.657626	0.0479335	-0.176259	0.53639	0.302591	black	FALSE	13.0551	-44.8333	42.8645	17.8489	1
Cad	NM_023525	0	0	0	0	0	0	0	0	0	0	0	1	1	1	0	0	1	1	0	1	0	1	0.327556	0.0779843	-0.046482	0.266375	0.497121	-0.749686	0.845394	-0.715632	-0.139698	-0.352658	0.249401	0.00161521	black	FALSE	13.0514	-44.8191	21.6042	19.347	0
Med30	NM_027212	0	0	0	0	0	0	0	0	0	0	0	0	0	0	0	0	0	1	0	0	0	0	0.286516	0.129601	-0.0741245	0.277739	0.468389	-0.893374	0.845338	-0.568806	0.150794	-0.0269811	0.637349	0.418008	black	FALSE	13.0483	-44.8077	86.4517	23.7529	1
Rpl13a	NM_009438	0	0	0	0	0	0	1	1	0	0	1	1	1	1	1	1	0	1	0	1	0	1	0.273104	0.105054	0.0983822	0.463641	0.643435	-0.883819	0.845009	-0.718759	-0.0247391	-0.179985	0.486934	0.22068	black	FALSE	13.0305	-44.7411	62.8958	18.5939	0
2310065K24Rik	NM_028221	0	0	0	0	0	0	0	0	0	0	0	0	0	0	0	1	1	1	0	0	0	0	0.282027	0.162751	-0.122588	0.230643	0.365085	-0.870024	0.844961	-0.637693	0.0232502	-0.179119	0.572414	0.294565	black	FALSE	13.028	-44.7315	44.5116	17.1987	0
Tut1	NM_197993	0	0	0	0	0	0	1	1	0	0	1	1	0	0	0	0	1	1	0	0	0	1	0.470885	-0.0216779	0.0339838	0.295677	0.504043	-0.78426	0.844922	-0.773499	-0.190105	-0.299149	0.398032	0.0539452	black	FALSE	13.0259	-44.7236	12.2205	14.8301	0
Refbp2 /// Thoc4	NM_011568	0	1	0	0	0	0	0	1	1	0	0	1	1	0	0	1	1	1	0	1	0	1	0.141764	0.211911	0.118215	0.460906	0.611054	-0.93472	0.8449	-0.73338	-0.0236095	-0.202372	0.582698	0.295061	black	FALSE	13.0247	-44.7192	66.8693	32.2389	0
Bckdha	NM_007533	0	0	0	0	0	0	0	1	0	0	0	1	1	1	1	0	0	1	0	0	0	1	0.0262104	0.517197	-0.172375	0.0453943	0.307054	-0.691789	0.844899	-0.687518	-0.250352	-0.483203	0.357981	0.0307623	black	FALSE	13.0246	-44.7189	12.9648	10.1629	1
Pcbp1	NM_011865	0	0	0	0	0	0	0	0	0	0	1	1	1	1	1	1	1	1	0	0	0	1	0.222814	0.140452	0.0440842	0.405783	0.565825	-0.930783	0.844875	-0.626347	0.124421	-0.095893	0.578888	0.361267	black	FALSE	13.0234	-44.7142	13.0069	41.1461	0
Dazap1	NM_133188	0	0	0	0	0	0	0	1	0	0	1	1	1	1	1	1	1	1	0	0	0	1	0.277638	0.0757997	0.077336	0.438314	0.61225	-0.907789	0.844505	-0.642684	0.0963477	-0.0778704	0.563347	0.341874	black	FALSE	13.0035	-44.6396	60.1701	25.8773	0
Mrpl16	NM_025606	0	0	0	0	0	0	0	0	0	0	0	1	1	1	0	0	0	1	0	1	0	1	0.391553	0.0572292	-0.0402014	0.259105	0.441382	-0.823871	0.844439	-0.726949	-0.117548	-0.257599	0.469417	0.151979	black	FALSE	12.9999	-44.6262	142.649	14.2543	0
Cks2 ///	NM_025415	0	0	0	0	0	0	1	0	0	0	0	1	1	1	0	1	1	1	0	1	0	1	0.287726	0.165293	0.0415414	0.29902	0.517285	-0.852003	0.844348	-0.70614	-0.0785191	-0.11952	0.701257	0.340731	black	FALSE	12.995	-44.608	14.105	40.1713	0
Atpbd1b	NM_133884	0	0	0	0	0	0	0	0	0	1	0	1	0	0	0	1	0	1	0	0	0	0	0.151012	0.228999	0.141125	0.466045	0.653205	-0.840305	0.844225	-0.837451	-0.23726	-0.429714	0.342681	0.0122866	black	FALSE	12.9884	-44.5831	7.74198	28.2747	0
Ppm1m	NM_026447	0	0	0	0	0	0	1	1	1	1	0	0	1	0	0	0	1	0	0	0	1	0	0.0442113	0.371947	0.0675769	0.38087	0.583576	-0.810792	0.844065	-0.706839	-0.108991	-0.346912	0.406248	0.133711	black	FALSE	12.9799	-44.5511	63.1103	33.929	0
Rpl15	NM_025586	0	0	0	0	0	0	0	0	0	0	0	0	0	0	0	0	0	0	0	0	0	0	0.239922	0.129324	0.130445	0.484271	0.660746	-0.896034	0.843821	-0.723177	-0.0217065	-0.1645	0.52213	0.253288	black	FALSE	12.9669	-44.5022	328.787	27.9597	0
Ppie	NM_019489	0	0	0	0	0	0	0	0	0	0	0	0	0	0	0	0	0	1	0	0	0	0	0.142899	0.234391	0.162842	0.447419	0.657617	-0.862492	0.84369	-0.732461	-0.080101	-0.262828	0.468743	0.18631	black	FALSE	12.9599	-44.476	34.3695	18.0779	0
Atp5g3	NM_175015	0	0	0	0	0	0	0	0	0	0	0	1	0	0	1	0	1	1	0	0	0	1	0.191299	0.165019	0.177911	0.527136	0.694604	-0.925765	0.843372	-0.739593	-0.0213235	-0.185884	0.528026	0.256975	black	FALSE	12.9429	-44.4122	186.895	37.9572	0
Mrps2	NM_080452	0	0	0	0	0	0	0	0	0	0	1	1	1	1	1	1	1	1	0	1	0	1	0.19856	0.21415	0.122592	0.388671	0.56936	-0.919741	0.843302	-0.687977	0.00221391	-0.132886	0.679188	0.369818	black	FALSE	12.9392	-44.3984	14.9008	35.7275	0
Ndufs3	NM_026688	0	0	0	0	0	0	0	1	0	0	0	1	1	0	1	0	1	1	0	0	0	1	0.155705	0.214088	0.0617416	0.464726	0.580731	-0.948615	0.843128	-0.684179	0.0515354	-0.159188	0.584292	0.322988	black	FALSE	12.93	-44.3636	81.7829	28.7184	0
Nolc1	NM_001039351	0	0	0	0	0	0	1	0	1	0	1	1	1	1	1	1	1	1	0	0	0	1	0.398685	0.106434	-0.111765	0.0770351	0.309988	-0.744285	0.843061	-0.675083	-0.146166	-0.220595	0.587646	0.212695	black	FALSE	12.9264	-44.3503	44.1644	10.2327	0
5730494N06Rik	NM_027478	0	0	0	0	0	0	0	0	0	0	0	1	1	1	0	0	1	1	0	0	0	1	0.138595	0.226279	0.11082	0.465445	0.625297	-0.94845	0.842919	-0.625406	0.134068	-0.0634643	0.652233	0.426619	black	FALSE	12.9189	-44.3219	10.6629	21.1666	0
Rpa1	NM_026653	0	0	0	0	0	0	0	0	0	0	0	1	1	1	1	0	1	1	0	0	0	1	0.208641	0.196513	0.0340011	0.369459	0.513941	-0.893815	0.842809	-0.732082	-0.0708263	-0.190169	0.581869	0.290823	black	FALSE	12.9131	-44.3	101.962	55.096	1
Rpl6	NM_011290	0	0	0	0	0	0	0	0	0	0	1	1	1	0	0	0	1	1	0	1	0	1	0.243506	0.136021	0.14102	0.474876	0.668542	-0.875731	0.84277	-0.737643	-0.0612645	-0.203672	0.493252	0.208816	black	FALSE	12.911	-44.2924	55.1293	23.8831	0
Cox6a1	NM_007748	0	0	0	0	0	0	0	1	0	0	1	0	1	0	1	1	0	1	0	1	0	0	0.163621	0.201631	0.210542	0.539093	0.707929	-0.909227	0.84271	-0.764314	-0.0755599	-0.230394	0.521583	0.226439	black	FALSE	12.9079	-44.2804	136.696	24.732	0
Hook2	NM_133255	0	0	0	0	0	0	1	1	1	0	1	1	1	1	1	1	1	1	0	1	1	1	0.156796	0.373591	-0.132325	0.0646547	0.412326	-0.614054	0.842659	-0.697775	-0.30163	-0.491649	0.302725	-0.0520913	black	TRUE	12.9052	-44.2703	49.1822	9.95884	0
Psma6	NM_011968	0	0	0	0	0	0	0	0	0	1	0	0	0	0	0	0	1	1	0	0	0	0	0.235999	0.158917	0.055879	0.381688	0.54437	-0.935115	0.842606	-0.658732	0.0681406	-0.0482785	0.728708	0.435801	black	FALSE	12.9023	-44.2596	239.332	49.1599	0
Rage	NM_011973	1	1	0	0	0	0	1	1	0	0	0	1	0	0	1	1	1	0	0	1	0	0	0.101616	0.337953	0.0352401	0.329137	0.550469	-0.801921	0.842508	-0.716803	-0.136498	-0.320055	0.48631	0.184102	black	FALSE	12.8972	-44.2402	24.8736	20.3351	0
Ndufv2	NM_028388	0	0	0	0	0	0	1	1	0	0	0	1	1	0	1	0	1	1	0	1	0	1	0.107995	0.284736	0.112108	0.447534	0.607267	-0.911351	0.842314	-0.694329	-0.00561386	-0.186518	0.610762	0.314992	black	FALSE	12.8869	-44.2017	464.781	32.6696	0
Thyn1	NM_144543	0	0	0	0	0	0	0	0	0	0	0	0	0	0	0	1	1	1	0	0	0	0	0.272227	0.145905	0.0154743	0.359603	0.531746	-0.854715	0.842211	-0.728231	-0.0890897	-0.234824	0.506997	0.194234	black	FALSE	12.8815	-44.1814	33.1835	27.6237	0
Cdc5l	NM_152810	0	0	0	0	0	0	0	0	0	0	1	0	0	0	0	0	0	1	0	0	0	0	0.418532	0.0787011	-0.0258484	0.229118	0.419466	-0.802831	0.842191	-0.681274	-0.0901452	-0.138622	0.662601	0.29612	black	FALSE	12.8805	-44.1774	10.117	16.8853	1
Lonp1	NM_028782	0	0	0	0	0	0	0	1	0	0	0	1	1	1	0	0	1	1	0	0	0	1	0.293241	0.171206	0.0452677	0.289473	0.572085	-0.696209	0.842055	-0.7372	-0.22811	-0.401856	0.246617	-0.0418399	black	FALSE	12.8733	-44.1504	2.96587	10.8884	0
Cdk9	NM_130860	0	0	0	0	0	0	0	0	0	0	0	1	1	0	1	0	1	1	0	1	0	1	0.0430723	0.334489	0.0793321	0.428429	0.573693	-0.860383	0.842007	-0.747223	-0.119465	-0.366317	0.453292	0.143484	black	FALSE	12.8708	-44.1409	13.0251	32.1948	1
Rdbp	NM_001045863	0	0	0	0	0	0	0	0	0	0	1	1	0	0	0	0	0	0	0	0	0	0	0.266362	0.10147	0.158883	0.477913	0.704602	-0.783321	0.841843	-0.798209	-0.197809	-0.385272	0.267425	-0.025771	black	FALSE	12.8622	-44.1085	3.82814	23.8992	1
Cherp	NM_138585	0	0	0	0	0	0	0	0	0	0	0	1	1	1	0	0	1	1	0	0	0	1	0.385226	0.0326797	-0.0168339	0.281287	0.48126	-0.829321	0.841616	-0.670877	-0.0197527	-0.206262	0.429739	0.173717	black	FALSE	12.8503	-44.0637	9.22485	14.4815	0
Lmnb1	NM_010721	1	1	0	0	0	0	0	1	1	0	0	1	1	1	0	1	1	1	0	1	0	1	0.317943	0.0748684	0.0684156	0.403623	0.55343	-0.906043	0.841614	-0.679689	0.0297669	-0.0959782	0.630549	0.342576	black	FALSE	12.8502	-44.0632	10.6617	19.4166	0
Immt	NM_029673	0	0	0	0	0	0	0	1	0	0	0	1	1	1	1	1	0	1	0	0	0	1	0.302661	0.15754	-0.120667	0.181854	0.334094	-0.868681	0.841613	-0.63025	0.0168704	-0.094322	0.711293	0.397708	black	FALSE	12.8502	-44.0631	9.638	20.6464	0
Prpf3	NM_027541	0	0	0	0	0	0	0	1	0	0	0	1	1	1	0	1	0	1	0	1	0	1	0.34939	0.0943912	0.0525619	0.309151	0.51706	-0.822989	0.841611	-0.752175	-0.145643	-0.234829	0.532523	0.186103	black	FALSE	12.85	-44.0625	19.5991	20.2904	0
Slc25a13	NM_015829	0	1	0	0	0	0	1	0	0	1	1	1	1	1	1	0	1	1	0	0	0	1	0.131434	0.358894	-0.0898573	0.176452	0.40809	-0.799242	0.841575	-0.630926	-0.0636444	-0.202574	0.635811	0.322195	black	FALSE	12.8482	-44.0556	6.30655	14.2298	0
Rpl37a	NM_009084	0	0	0	0	0	0	0	0	0	0	0	0	0	0	0	0	0	0	0	0	0	0	0.253169	0.147048	0.0820215	0.418065	0.605759	-0.876231	0.841379	-0.716815	-0.047542	-0.167362	0.554837	0.257581	black	FALSE	12.8379	-44.0168	30.5838	27.0739	0
1810063B05Rik	NM_174987	0	0	0	0	0	0	0	0	0	0	0	0	0	0	0	0	0	1	0	0	0	0	0.325445	0.0923421	-0.0477959	0.279344	0.449027	-0.860426	0.841342	-0.686901	-0.028142	-0.19316	0.501428	0.235323	black	FALSE	12.836	-44.0096	134.381	24.6465	0
Nubp2	NM_011956	0	0	0	0	1	0	0	1	0	0	1	1	1	0	1	1	0	1	0	1	0	1	0.200774	0.220571	0.187597	0.404273	0.634215	-0.79214	0.841067	-0.842841	-0.293498	-0.44113	0.381838	0.00631662	black	FALSE	12.8216	-43.9556	22.4288	13.0865	0
Rbm10	NM_145627	0	0	0	0	0	0	0	0	0	0	0	0	0	0	0	0	0	0	0	0	0	0	0.33193	0.072355	-0.113453	0.267624	0.424229	-0.866234	0.841008	-0.600858	0.098645	-0.101948	0.514127	0.306343	black	FALSE	12.8185	-43.9439	22.8717	22.8867	0
Uqcr	NM_025650	0	0	0	0	0	0	0	1	1	1	1	1	1	0	1	1	0	1	0	1	1	1	0.106723	0.328018	0.0611638	0.36909	0.536049	-0.810686	0.840976	-0.82919	-0.281795	-0.465118	0.387318	0.0166863	black	FALSE	12.8169	-43.9376	6.22001	18.9914	0
Prmt1	NM_019830	0	0	0	0	0	0	0	1	0	0	0	1	1	1	1	1	1	1	0	1	0	1	0.175014	0.157535	0.140378	0.499843	0.646756	-0.902101	0.84088	-0.748542	-0.0504781	-0.261155	0.441589	0.176729	black	FALSE	12.8119	-43.9188	33.1151	28.7532	0
Ran /// Rasl2-9	NM_009028	0	1	0	0	0	0	0	0	0	0	0	1	1	1	0	1	1	1	0	0	0	1	0.286746	0.0795137	0.127273	0.471216	0.652577	-0.897781	0.840774	-0.72382	-0.0175694	-0.141499	0.545618	0.265093	black	FALSE	12.8064	-43.8978	340.939	24.4131	0
Hdac6	NM_010413	0	0	0	0	0	0	0	0	0	0	1	0	0	0	1	1	0	0	0	0	0	0	0.171123	0.340702	-0.0592105	0.181545	0.405309	-0.751252	0.840758	-0.704933	-0.198324	-0.367667	0.494868	0.133815	black	FALSE	12.8056	-43.8949	8.5816	15.2797	1
Stra13	NM_016665	0	0	0	0	0	0	0	1	0	1	1	1	1	1	0	1	1	1	0	1	0	1	0.105772	0.256803	0.219969	0.501972	0.693978	-0.873022	0.840589	-0.808081	-0.169939	-0.352724	0.414697	0.112791	black	FALSE	12.7968	-43.8616	15.2047	28.4423	0
Capn5	NM_007602	0	0	0	0	0	0	0	1	0	0	1	0	1	0	0	1	1	0	0	0	0	0	0.00738251	0.417852	0.0618695	0.339573	0.595032	-0.753929	0.840485	-0.720293	-0.184475	-0.412763	0.351881	0.0694696	black	FALSE	12.7914	-43.8413	21.4575	13.9391	0
Rps23	NM_001100608	0	1	0	0	0	0	1	0	0	0	0	1	1	0	1	0	1	1	0	0	0	1	0.199357	0.163382	0.135613	0.485436	0.657575	-0.921038	0.840451	-0.701152	0.0182788	-0.125597	0.583877	0.318902	black	FALSE	12.7896	-43.8347	116.075	18.8055	0
Prpf31	NM_027328	0	0	0	0	0	0	0	1	1	0	1	1	1	0	0	0	0	1	0	0	0	1	0.264288	0.130802	0.0662862	0.373234	0.5192	-0.883536	0.840398	-0.749526	-0.0963674	-0.245914	0.524845	0.208072	black	FALSE	12.7869	-43.8243	145.927	18.6419	0
Chchd5	NM_025395	0	0	0	0	0	0	0	0	0	0	0	0	0	0	0	0	0	0	0	0	0	0	0.135594	0.33819	-0.0381007	0.245494	0.464079	-0.752259	0.840376	-0.774813	-0.272679	-0.469022	0.381296	0.0078901	black	FALSE	12.7857	-43.82	13.3383	16.1781	0
Sf4	NM_027481	0	0	0	0	0	0	0	1	0	0	1	0	0	1	0	0	1	1	0	0	0	0	0.251052	0.1023	0.132346	0.499172	0.643219	-0.943222	0.840102	-0.694289	0.0530483	-0.127719	0.5489	0.304977	black	FALSE	12.7716	-43.7664	15.9955	19.9465	0
Nif3l1	NM_022988	0	0	0	0	0	0	0	1	1	0	0	0	1	0	0	0	1	0	0	1	0	0	0.193772	0.18501	0.14125	0.447337	0.629861	-0.863761	0.840066	-0.804979	-0.176464	-0.353484	0.404858	0.083493	black	FALSE	12.7697	-43.7593	5.09125	16.6871	0
Rpl34	NM_001005859	0	0	0	0	0	0	0	0	0	0	0	1	1	0	0	0	0	1	0	1	0	1	0.240416	0.141093	0.108969	0.453426	0.640806	-0.87019	0.839889	-0.725348	-0.0519158	-0.193114	0.501019	0.218288	black	FALSE	12.7605	-43.7247	64.2519	18.6123	0
Dgcr6	NM_010047	0	0	0	0	0	0	0	0	0	0	1	0	0	0	0	0	0	0	0	1	0	0	0.165462	0.204519	-0.00508419	0.393349	0.569773	-0.859367	0.839578	-0.664536	0.0151725	-0.260937	0.37662	0.166066	black	FALSE	12.7445	-43.6642	10.934	17.6583	0
Snrpa1	NM_021336	0	0	0	0	0	0	0	0	0	0	0	0	0	0	0	0	0	0	0	0	0	0	0.311532	0.113278	-0.0227004	0.268014	0.470184	-0.84389	0.839408	-0.682994	-0.045413	-0.160184	0.57956	0.269875	black	FALSE	12.7358	-43.6311	12.8937	13.441	0
Slc25a3	NM_133668	0	0	0	0	0	0	0	0	0	0	1	1	1	0	1	1	1	1	0	0	0	1	0.202604	0.159019	0.156211	0.512039	0.651884	-0.932114	0.839201	-0.723252	-0.00165324	-0.171714	0.564328	0.287642	black	FALSE	12.7252	-43.5909	251.671	43.429	0
Mrpl19	NM_026490	0	0	0	0	0	0	0	0	0	0	0	0	0	1	0	0	1	1	0	0	0	0	0.320875	0.143874	0.113899	0.259376	0.512998	-0.762237	0.839172	-0.790218	-0.269584	-0.356602	0.513188	0.0856867	black	FALSE	12.7237	-43.5854	8.90964	18.0928	0
Rplp2	NM_026020	0	0	0	0	0	0	0	1	0	0	1	1	1	1	0	1	1	1	0	1	0	1	0.242703	0.140941	0.103538	0.456731	0.635061	-0.869885	0.839127	-0.734336	-0.0657543	-0.198172	0.502375	0.216033	black	FALSE	12.7214	-43.5766	2562.11	22.1156	0
Uchl5ip	NM_028633	0	0	0	0	0	0	0	0	0	0	0	0	0	0	0	0	0	0	0	0	0	0	0.2619	0.162512	0.0122229	0.335787	0.485846	-0.883062	0.838914	-0.722255	-0.0721672	-0.215699	0.581893	0.257452	black	FALSE	12.7105	-43.5352	8.19983	20.5205	0
Mtx1	NM_013604	0	0	0	0	0	0	0	1	1	0	1	1	0	1	0	0	1	1	0	1	0	1	0.258019	0.103536	0.207243	0.509342	0.682158	-0.885376	0.838896	-0.83506	-0.180471	-0.326359	0.420563	0.0864067	black	FALSE	12.7096	-43.5318	37.1396	21.8334	0
Fgd1	NM_008001	0	1	0	0	0	0	1	0	1	0	1	1	0	0	0	0	0	1	0	0	0	0	0.319813	0.128587	-0.0100672	0.25866	0.544727	-0.719596	0.838859	-0.722974	-0.185702	-0.404813	0.229953	-0.0459009	black	FALSE	12.7077	-43.5247	8.74414	13.1662	0
Cenpm	NM_001080158	0	0	0	0	0	0	0	0	0	0	1	1	1	1	0	0	1	1	0	1	0	1	0.256046	0.287542	-0.113046	0.103039	0.335673	-0.706269	0.838494	-0.764051	-0.319029	-0.452113	0.448518	0.0356442	black	TRUE	12.6891	-43.4542	20.2356	12.0581	0
1810009A15Rik	NM_025463	0	0	0	0	0	0	0	1	0	0	1	1	1	1	0	0	1	1	0	0	0	1	0.190329	0.213268	-0.031872	0.33902	0.466299	-0.868274	0.838033	-0.73376	-0.0976041	-0.267155	0.509236	0.206796	black	FALSE	12.6656	-43.3652	23.9992	21.3457	0
Gnb1l	NM_001081682	0	0	0	0	0	0	0	0	1	0	0	0	0	1	0	1	1	1	0	1	0	0	0.189754	0.239591	0.120675	0.366552	0.610351	-0.799775	0.837901	-0.755849	-0.179393	-0.372953	0.38897	0.0695797	black	FALSE	12.6589	-43.3398	5.87609	12.8519	0
D2Wsu81e	NM_172660	0	0	0	0	0	0	0	0	0	1	1	1	0	0	0	0	1	0	0	1	0	0	0.218145	0.298079	-0.209649	0.0479923	0.337607	-0.632069	0.837551	-0.65488	-0.217177	-0.424684	0.291301	-0.0208445	black	FALSE	12.6412	-43.2726	2.65977	6.98065	0
Ifrd2	NM_025903	0	1	0	0	0	1	0	1	1	0	1	1	1	1	0	1	0	1	0	0	0	1	0.162428	0.2351	0.0875234	0.341136	0.587241	-0.796242	0.837434	-0.733871	-0.150991	-0.335042	0.409588	0.110283	black	FALSE	12.6353	-43.2501	17.1325	21.4438	0
Iars	NM_172015	0	0	0	0	0	0	0	0	0	0	0	1	1	0	1	0	1	1	0	0	0	1	0.260695	0.158743	-0.000145347	0.263959	0.469338	-0.863629	0.837234	-0.637098	0.0279153	-0.0901034	0.629293	0.363742	black	FALSE	12.6252	-43.2117	12.9472	22.7469	0
Rpl29	NM_009082	0	0	0	0	0	0	0	0	0	0	1	1	1	0	1	0	1	1	0	1	0	1	0.215176	0.150572	0.11654	0.465279	0.656526	-0.889811	0.837121	-0.716395	-0.0258548	-0.172488	0.518065	0.248092	black	FALSE	12.6195	-43.19	14.5153	18.2216	0
Eif2b5	NM_172265	0	1	0	0	0	0	0	1	0	0	1	0	1	1	0	1	1	1	0	1	0	1	0.299704	0.120416	0.0654484	0.352219	0.554841	-0.762156	0.837073	-0.813311	-0.270862	-0.427648	0.289027	-0.0534518	black	FALSE	12.617	-43.1808	3.07994	16.8419	0
Timm8a1	NM_013898	0	0	0	0	0	0	0	0	0	0	0	1	1	0	0	0	0	1	0	1	0	1	0.135222	0.326523	-0.117394	0.174202	0.376172	-0.756953	0.836953	-0.748325	-0.232727	-0.395178	0.412128	0.0693541	black	FALSE	12.611	-43.1579	17.1937	9.22747	0
2210016L21Rik	NM_028211	0	0	0	0	0	0	1	0	0	0	0	0	1	0	0	0	1	1	0	0	0	1	0.293266	0.0667442	0.133417	0.469636	0.636226	-0.870871	0.836886	-0.721658	-0.0320433	-0.205562	0.451521	0.191066	black	FALSE	12.6076	-43.1451	12.7934	20.37	0
Scye1	NM_007926	0	0	0	0	1	0	0	0	0	0	0	0	1	0	0	0	0	1	0	0	0	0	0.375926	0.0721761	0.00843208	0.229436	0.457076	-0.820688	0.836629	-0.694474	-0.091207	-0.131407	0.662576	0.303757	black	FALSE	12.5947	-43.0961	2.30619	26.1966	0
A430005L14Rik	NM_175287	0	0	0	0	0	0	1	1	0	0	0	1	1	0	0	0	1	1	0	0	0	1	0.227534	0.195171	0.0766777	0.369458	0.582324	-0.799161	0.836559	-0.815079	-0.254589	-0.373377	0.393744	0.04301	black	FALSE	12.5912	-43.0827	8.85338	23.2657	0
Chmp2a	NM_026885	0	0	0	0	0	0	0	1	1	1	1	1	1	1	1	1	1	1	0	1	1	1	0.1304	0.24897	0.158052	0.475857	0.69074	-0.83047	0.836438	-0.760492	-0.140986	-0.322737	0.39135	0.10711	black	FALSE	12.5852	-43.0597	11.1799	10.8927	0
Erh	NM_007951	0	0	0	0	0	0	1	0	0	0	0	1	1	0	0	0	1	1	0	1	0	1	0.225826	0.190762	-0.0843	0.276768	0.410849	-0.91031	0.836132	-0.638668	0.0486754	-0.0862422	0.69485	0.406132	black	FALSE	12.5699	-43.0014	7.93079	26.467	0
Rpl17	NM_001002239	0	0	0	0	0	0	0	0	0	0	0	0	0	0	0	0	0	0	0	0	0	0	0.263538	0.118052	0.0920192	0.443452	0.623541	-0.880779	0.836084	-0.6958	-0.00497702	-0.137996	0.544465	0.269531	black	FALSE	12.5674	-42.9922	183.053	17.7457	0
Tcea2	NM_009326	0	0	0	0	0	0	0	0	0	0	0	1	1	0	0	1	1	1	0	1	0	1	0.211183	0.164814	0.00353343	0.381419	0.547369	-0.814336	0.835918	-0.718686	-0.0929783	-0.290203	0.381407	0.122578	black	FALSE	12.5592	-42.9607	6.45908	15.5225	1
Srf	NM_020493	0	0	0	0	0	0	0	0	0	0	0	0	1	0	1	0	1	1	0	1	0	1	0.317461	0.0779037	0.0646535	0.362467	0.5454	-0.816406	0.835881	-0.770969	-0.161054	-0.349959	0.325271	0.030208	black	FALSE	12.5573	-42.9537	17.3041	20.7149	1
Ssbp4	NM_133772	0	0	0	0	0	0	1	1	0	0	1	1	1	1	0	1	1	1	0	1	0	1	0.121225	0.411057	-0.238887	0.0632382	0.284562	-0.68915	0.83585	-0.651276	-0.191509	-0.441811	0.343715	0.0350887	black	FALSE	12.5558	-42.9479	4.61638	16.6922	0
Tyw1	NM_001015876	0	0	0	0	0	0	0	0	0	0	0	0	0	1	0	0	1	1	0	1	0	0	0.213177	0.183953	0.0197184	0.402297	0.56952	-0.823531	0.835626	-0.704271	-0.0747857	-0.281084	0.378443	0.119284	black	FALSE	12.5446	-42.9054	10.7182	11.3211	0
Frap1	NM_020009	0	0	0	0	0	0	0	0	0	0	0	1	1	1	1	0	1	1	0	0	0	1	0.0743092	0.319119	0.0613069	0.382465	0.562392	-0.906078	0.835408	-0.63456	0.0578338	-0.156288	0.588076	0.357028	black	FALSE	12.5338	-42.8641	16.1689	16.9365	0
Mrps12	NM_011885	0	0	0	0	0	0	0	0	1	0	1	1	1	1	1	1	1	1	0	1	0	1	0.0676064	0.309163	0.188861	0.456947	0.666509	-0.8505	0.835359	-0.815956	-0.209383	-0.411385	0.395914	0.0651518	black	FALSE	12.5314	-42.8549	27.5406	14.4541	0
Ciao1	NM_025296	0	0	0	0	0	0	0	0	1	0	1	0	0	1	0	0	1	1	0	0	0	0	0.0609931	0.324547	0.165841	0.452489	0.612995	-0.868667	0.835283	-0.792106	-0.173894	-0.354539	0.497706	0.15757	black	FALSE	12.5276	-42.8406	12.0964	27.6114	1
P2rx7	NM_001038839	0	0	0	0	0	0	0	0	0	0	1	0	1	0	0	0	0	1	0	1	0	0	0.0712384	0.307384	0.110128	0.420882	0.62461	-0.84796	0.835238	-0.689415	-0.0504003	-0.27153	0.474858	0.212782	black	FALSE	12.5253	-42.832	24.493	18.096	0
Sart1	NM_016882	0	0	0	0	0	0	0	1	0	0	1	1	1	0	0	1	0	1	0	0	0	1	0.392544	0.0214538	-0.0259245	0.322837	0.482892	-0.82582	0.83519	-0.709313	-0.0756682	-0.193318	0.451651	0.170763	black	FALSE	12.523	-42.8229	6.82919	16.9528	0
Rnmtl1	NM_183263	0	1	0	0	0	0	1	1	0	1	1	1	1	1	0	0	0	1	0	1	1	1	0.171064	0.180364	0.231653	0.516475	0.694116	-0.912478	0.835164	-0.751622	-0.0566218	-0.225877	0.516287	0.227998	black	FALSE	12.5217	-42.818	26.413	31.6657	0
Usp52	NM_133992	0	0	0	0	0	0	0	1	0	0	1	1	0	0	0	0	1	1	0	0	0	1	0.215435	0.231805	0.0105649	0.260844	0.49065	-0.776882	0.835039	-0.631397	-0.0404431	-0.199568	0.528501	0.256329	black	FALSE	12.5155	-42.7944	3.78905	7.8468	0
Eif4ebp2	NM_010124	0	0	0	0	0	0	0	1	1	1	1	1	1	0	1	0	1	1	0	0	1	1	0.21693	0.124054	0.226691	0.501807	0.711239	-0.905615	0.835002	-0.729706	-0.0197311	-0.163258	0.534667	0.26986	black	FALSE	12.5137	-42.7874	140.656	41.8051	0
Rps12	NM_011295	0	1	0	0	0	0	1	1	1	0	0	1	1	0	0	1	1	1	0	0	0	1	0.0808403	0.28213	0.154422	0.4766	0.661559	-0.893181	0.834836	-0.716078	-0.0414174	-0.208919	0.555837	0.270178	black	FALSE	12.5055	-42.7562	55.4457	16.2729	0
Ccdc9	NM_172297	0	0	0	0	0	0	0	0	0	0	1	1	1	0	0	1	0	0	0	0	0	0	0.246219	0.155897	0.164001	0.416016	0.623912	-0.82245	0.834736	-0.790355	-0.187127	-0.317452	0.418207	0.104073	black	FALSE	12.5005	-42.7373	17.865	17.1538	0
Nfu1	NM_020045	1	1	0	0	0	0	0	0	0	0	1	1	0	0	0	0	0	1	0	1	0	0	0.176083	0.332158	-0.134954	0.0939108	0.335694	-0.737563	0.834575	-0.652429	-0.148419	-0.306187	0.563412	0.197748	black	FALSE	12.4926	-42.7069	3.40479	14.5383	0
Psmb2	NM_011970	0	0	0	0	0	0	0	1	0	0	1	1	1	0	0	1	1	1	0	0	0	1	0.13973	0.18324	0.128331	0.512116	0.640199	-0.969003	0.834569	-0.696228	0.0659602	-0.135594	0.588282	0.347304	black	FALSE	12.4923	-42.7058	8.1306	30.1178	0
Rrp1b	NM_028244	0	0	0	0	0	0	0	1	0	0	0	1	1	0	1	1	1	1	0	1	0	1	0.408848	0.182261	-0.265838	-0.0914576	0.168376	-0.649183	0.834505	-0.67452	-0.256248	-0.3633	0.442976	0.0463583	black	FALSE	12.4891	-42.6938	3.44438	11.7248	0
Rasgrp2	NM_011242	0	0	0	0	0	0	0	0	0	0	1	1	0	1	1	0	0	0	0	1	0	0	0.222043	0.362878	-0.200339	0.00517182	0.24191	-0.64944	0.834448	-0.751144	-0.369736	-0.43934	0.493848	0.040948	black	TRUE	12.4863	-42.6831	15.9543	22.887	0
Sigirr	NM_023059	0	0	0	0	0	0	0	0	1	0	1	1	1	0	0	1	1	1	0	0	0	1	-0.0781341	0.599086	-0.0126093	0.14939	0.478023	-0.648505	0.83438	-0.727652	-0.334158	-0.558691	0.32668	-0.0342682	black	FALSE	12.483	-42.6703	7.66994	11.7179	0
Atp6v1f	NM_025381	0	0	0	0	0	0	0	0	0	0	0	1	1	0	0	1	1	1	0	0	0	1	0.0587705	0.274363	0.260365	0.583615	0.753205	-0.888734	0.834363	-0.806448	-0.145	-0.339652	0.428199	0.130053	black	FALSE	12.4821	-42.6671	53.5367	26.8441	0
1200015A19Rik	NM_026388	0	0	0	0	0	0	0	0	0	0	0	0	0	1	0	0	0	1	0	1	0	0	0.184882	0.141307	0.13573	0.514679	0.658284	-0.94993	0.834151	-0.693797	0.0629943	-0.121652	0.543271	0.315796	black	FALSE	12.4717	-42.6273	29.0302	18.154	0
Pcbp2	NM_011042	0	0	0	0	0	0	0	0	0	0	1	1	1	1	0	0	1	1	0	1	0	1	0.292826	0.0611084	-0.00272449	0.397852	0.548058	-0.916214	0.834056	-0.636282	0.106788	-0.0499912	0.567643	0.353241	black	FALSE	12.467	-42.6095	4.87577	24.11	0
Nudt1	NM_008637	0	0	0	0	0	0	1	1	1	0	0	1	1	1	1	1	0	1	0	1	0	1	0.220405	0.141642	0.164474	0.481819	0.645911	-0.872001	0.834054	-0.843266	-0.209971	-0.351589	0.413588	0.0745351	black	FALSE	12.4669	-42.6091	134.341	14.176	0
Psmd5	NM_080554	0	0	0	0	0	0	0	0	0	0	0	1	1	0	0	0	1	1	0	0	0	1	0.203576	0.189764	0.10313	0.402257	0.559742	-0.934712	0.834012	-0.67632	0.0324617	-0.113665	0.6746	0.386411	black	FALSE	12.4649	-42.6013	24.8973	40.5875	0
Eif3g	NM_016876	0	0	0	0	0	0	0	0	0	0	0	1	0	0	0	0	0	1	0	1	0	0	0.235617	0.133052	0.213315	0.498542	0.690675	-0.843616	0.833801	-0.829215	-0.206467	-0.350277	0.393886	0.0600538	black	FALSE	12.4545	-42.5616	8.15844	30.9508	0
Arhgef18	NM_133962	1	1	0	0	0	0	1	1	0	1	0	0	0	1	1	0	1	1	0	1	0	0	0.261525	0.140516	0.0861464	0.401251	0.559179	-0.861823	0.833751	-0.685897	-0.0138076	-0.192747	0.496593	0.233171	black	FALSE	12.452	-42.5523	50.053	18.148	0
Kpna2 ///	NM_010655	0	0	0	0	0	0	0	0	0	0	0	1	1	1	0	0	1	1	0	0	0	1	0.323933	0.103013	-0.000788588	0.289637	0.450247	-0.898598	0.833634	-0.646026	0.0428234	-0.0205512	0.763181	0.447899	black	FALSE	12.4463	-42.5304	31.0646	21.816	0
Usp10	NM_009462	0	0	0	0	0	0	0	0	0	0	0	1	1	1	1	1	1	1	0	0	0	1	0.317226	0.0513633	0.107097	0.403062	0.618051	-0.855111	0.833593	-0.683166	-0.00364209	-0.17549	0.489105	0.223069	black	FALSE	12.4443	-42.5227	6.0408	21.5565	0
Magmas	NM_025571	0	0	0	0	0	0	0	0	0	0	1	0	0	0	1	1	0	1	0	1	0	0	0.170459	0.177966	0.235215	0.512161	0.716601	-0.876411	0.833534	-0.783359	-0.124096	-0.291537	0.431957	0.144917	black	FALSE	12.4414	-42.5117	8.64383	16.3964	0
Nup50	NM_016714	0	1	0	0	0	1	0	0	0	0	0	1	1	1	0	1	1	1	0	1	0	1	0.348207	0.0388056	0.15387	0.411146	0.583849	-0.887553	0.833528	-0.748088	-0.0740396	-0.157826	0.590116	0.262978	black	FALSE	12.4411	-42.5106	242.3	19.0719	0
Mcrs1	NM_016766	0	0	0	0	0	0	0	0	0	0	0	0	0	1	1	0	1	1	0	0	0	0	0.122734	0.243627	0.102982	0.39397	0.624563	-0.794789	0.833064	-0.771224	-0.181999	-0.427762	0.234427	-0.016274	black	FALSE	12.4185	-42.424	5.16018	10.5619	0
Dut	NM_023595	0	0	0	0	0	0	0	0	0	0	0	1	1	1	0	1	1	1	0	1	0	1	0.0553182	0.376156	-0.0072282	0.22436	0.462296	-0.798936	0.832742	-0.663022	-0.104228	-0.301302	0.527602	0.229464	black	FALSE	12.4028	-42.3641	6.55722	17.6189	0
Fxc1	NM_019502	0	0	0	0	0	0	0	0	0	0	0	0	0	1	0	1	1	1	0	0	0	0	0.138568	0.202919	0.0324995	0.452187	0.558953	-0.922879	0.832708	-0.696953	0.0217277	-0.213542	0.48757	0.248257	black	FALSE	12.4012	-42.3579	30.5929	20.8356	0
Gpr19	NM_008157	0	0	0	0	0	0	1	1	1	1	1	1	1	0	0	0	0	1	0	0	1	1	0.0983472	0.289787	0.108754	0.38364	0.587737	-0.84661	0.832521	-0.693052	-0.0614958	-0.211253	0.560506	0.270717	black	FALSE	12.3921	-42.3231	9.32048	9.87707	0
Klf2	NM_008452	1	1	1	0	1	1	1	1	1	1	1	0	1	1	1	1	1	1	0	0	1	1	0.0466178	0.495418	-0.0520213	0.0549875	0.440545	-0.577863	0.832336	-0.722687	-0.377884	-0.557819	0.302099	-0.0851678	black	TRUE	12.3832	-42.2889	225.57	13.7359	1
Tada3l	NM_133932	0	0	0	0	0	0	1	0	1	0	0	0	1	1	1	1	1	1	0	0	0	1	0.0622376	0.288386	0.157253	0.50393	0.640196	-0.921571	0.832087	-0.724073	-0.0330948	-0.232164	0.566501	0.280991	black	FALSE	12.3711	-42.2428	23.1337	34.0829	1
Mrpl55	NM_026035	0	0	0	0	0	0	0	1	0	0	0	1	0	0	0	0	0	1	0	0	0	0	0.180149	0.233047	0.0260651	0.349442	0.506406	-0.863576	0.831899	-0.714222	-0.0797391	-0.246989	0.526956	0.223466	black	FALSE	12.362	-42.2079	10.5097	16.2638	0
Rpl28	NM_009081	0	0	0	0	0	0	0	1	0	0	1	1	1	0	0	0	1	1	0	1	0	1	0.288328	0.104079	0.0661953	0.411694	0.610824	-0.840873	0.831773	-0.709159	-0.0564108	-0.188992	0.477406	0.196891	black	FALSE	12.3559	-42.1847	60.3647	17.6514	0
Oaz1	NM_008753	0	0	0	0	0	0	0	0	0	0	0	0	0	0	0	0	0	0	0	0	0	0	0.104528	0.217889	0.119085	0.512303	0.649278	-0.926476	0.831606	-0.729737	-0.0133129	-0.224386	0.47206	0.23712	black	FALSE	12.3479	-42.1538	12.034	19.2954	0
Rg9mtd3	NM_027266	1	1	0	0	0	0	1	1	1	0	0	0	0	0	0	1	0	1	0	0	0	0	0.199338	0.200139	0.13442	0.413867	0.595818	-0.907414	0.831583	-0.683373	0.0046642	-0.106763	0.688727	0.372766	black	FALSE	12.3468	-42.1495	32.312	25.6286	0
2310022A10Rik	NM_175107	0	0	0	0	0	0	0	0	1	0	1	1	1	1	1	1	1	1	0	0	0	1	0.300024	0.168794	0.00157383	0.256185	0.494918	-0.723041	0.831461	-0.779967	-0.28108	-0.412764	0.346404	-0.00634208	black	FALSE	12.3409	-42.1271	4.46784	8.34177	0
Ywhae	NM_009536	0	0	0	0	0	0	0	0	0	0	1	1	1	0	0	1	1	1	0	0	0	1	0.288114	0.0626056	0.0559592	0.448454	0.588353	-0.930122	0.831437	-0.631354	0.125699	-0.0300415	0.613466	0.39031	black	FALSE	12.3398	-42.1226	1289.75	36.6133	0
2810432D09Rik	NM_027278	0	0	0	0	0	0	0	1	0	0	1	0	1	0	0	1	0	1	0	1	0	0	0.146407	0.254505	0.00610951	0.302486	0.488289	-0.815598	0.83128	-0.730436	-0.144065	-0.364556	0.398632	0.100795	black	FALSE	12.3322	-42.0937	33.0729	13.7943	0
Tnip1	NM_021327	0	0	0	0	0	0	0	1	1	0	0	1	0	0	1	1	0	1	0	0	0	0	0.0904969	0.293816	0.150996	0.437812	0.675994	-0.804725	0.831189	-0.711256	-0.0962598	-0.337001	0.354932	0.108159	black	FALSE	12.3279	-42.077	789.695	18.5688	0
Ubap2	NM_026872	0	1	0	0	0	0	0	0	1	0	0	1	1	1	0	0	1	1	0	0	0	1	0.233184	0.145539	0.143845	0.398275	0.63472	-0.872593	0.831156	-0.652161	0.0328425	-0.110524	0.576517	0.321361	black	FALSE	12.3262	-42.0708	13.3491	28.2377	0
Mrpl51	NM_025595	0	0	0	0	0	0	0	1	1	1	1	1	1	1	1	0	1	1	0	0	1	1	0.183781	0.235129	0.0371866	0.339334	0.51511	-0.798168	0.831109	-0.812479	-0.261506	-0.359867	0.48811	0.0945904	black	FALSE	12.324	-42.0622	3.21806	13.1486	0
Polr3e	NM_025298	0	0	0	0	0	0	1	0	1	0	1	1	1	0	0	0	1	1	0	1	0	1	0.36735	0.0757151	0.0459427	0.276948	0.471477	-0.830867	0.831069	-0.71757	-0.104907	-0.169372	0.586425	0.246793	black	FALSE	12.3221	-42.0548	5.97111	9.66719	0
Timm10	NM_013899	0	0	0	0	0	0	0	1	1	0	1	0	1	0	1	1	0	1	0	1	0	0	0.193768	0.229032	0.14812	0.360857	0.574703	-0.81046	0.830599	-0.830608	-0.278289	-0.415873	0.43775	0.0411884	black	FALSE	12.2996	-41.9686	11.8235	12.7602	0
Ndufs4	NM_010887	0	1	0	0	0	0	1	0	1	0	0	1	0	0	1	1	0	1	0	0	0	0	0.216142	0.219687	-0.115472	0.225889	0.380392	-0.869839	0.830412	-0.544027	0.134308	-0.0104426	0.740351	0.478479	black	FALSE	12.2907	-41.9343	12.4859	18.3985	0
Ormdl2	NM_024180	0	0	0	0	0	0	0	1	0	0	1	0	0	0	0	0	1	1	0	0	0	0	0.307322	0.108796	0.0251114	0.348609	0.51947	-0.832415	0.830354	-0.780164	-0.174488	-0.276227	0.491518	0.151516	black	FALSE	12.2879	-41.9237	2.87492	11.7599	0
4930504E06Rik	NM_133858	0	0	0	0	0	0	1	1	1	0	1	0	1	1	1	1	1	1	0	0	1	1	-0.00747665	0.494604	0.0499187	0.236949	0.474949	-0.765021	0.830267	-0.705174	-0.197974	-0.379962	0.538067	0.174202	black	FALSE	12.2838	-41.9078	74.3238	14.0666	0
Tomm22	NM_172609	0	0	0	0	0	0	0	0	0	0	0	0	0	0	1	0	0	1	0	1	0	0	0.0757163	0.291764	0.172181	0.472321	0.615359	-0.913055	0.829617	-0.759677	-0.0932774	-0.263023	0.582495	0.251634	black	FALSE	12.2529	-41.7891	43.4335	24.8123	0
Rhoa	NM_016802	0	0	0	0	0	0	0	1	0	0	0	1	1	0	1	1	1	1	0	0	0	1	0.199475	0.149089	0.217561	0.503168	0.704677	-0.92824	0.829612	-0.68842	0.0390703	-0.125259	0.589032	0.326821	black	FALSE	12.2527	-41.7883	18.8148	44.0944	0
Cops4	NM_012001	0	0	0	0	0	0	0	1	0	0	0	0	0	0	0	1	1	1	0	1	0	0	0.226433	0.198853	-0.0623927	0.251938	0.433302	-0.828678	0.82958	-0.650659	-0.0298615	-0.212374	0.533398	0.23579	black	FALSE	12.2512	-41.7825	1.92086	17.5433	0
Ccdc22	NM_138603	0	0	0	0	0	0	0	0	0	0	1	0	0	0	0	0	0	0	0	0	0	0	0.0513129	0.276715	0.178165	0.54335	0.689029	-0.909817	0.829494	-0.740237	-0.045761	-0.280189	0.449838	0.193678	black	FALSE	12.2471	-41.7669	43.1958	19.7719	0
Pqbp1	NM_019478	0	0	0	0	0	0	0	0	0	0	0	0	0	0	0	0	0	0	0	0	0	0	0.162048	0.211576	0.00706609	0.39867	0.525548	-0.908033	0.829373	-0.641276	0.068394	-0.166859	0.536375	0.298459	black	FALSE	12.2414	-41.7449	12.3908	33.0349	1
Pcgf6	NM_027654	0	0	0	0	0	0	1	0	0	1	1	1	1	0	0	0	0	1	0	0	0	1	0.386318	0.0429201	0.0142918	0.25316	0.452847	-0.823851	0.829127	-0.648443	-0.0186687	-0.107448	0.62433	0.317417	black	FALSE	12.2297	-41.7	23.5003	16.576	1
Jtv1	NM_146165	0	0	0	0	0	0	0	0	0	0	0	1	1	0	1	0	0	1	0	1	0	1	0.262766	0.0756348	0.205799	0.526628	0.690364	-0.885767	0.829039	-0.817815	-0.151625	-0.298558	0.420986	0.105692	black	FALSE	12.2256	-41.6842	50.1696	17.1256	0
Snrpb	NM_009225	0	0	0	0	0	0	0	0	0	0	0	0	0	0	0	1	1	1	0	0	0	0	0.164125	0.135261	0.201579	0.548802	0.717013	-0.93416	0.829031	-0.710531	0.0324213	-0.172304	0.478522	0.259076	black	FALSE	12.2252	-41.6827	32.3605	30.0002	0
Rpl24	NM_024218	0	0	0	0	0	0	0	0	0	0	1	1	1	0	0	0	1	1	0	1	0	1	0.317396	0.093503	0.0495605	0.37304	0.579298	-0.824653	0.828966	-0.714815	-0.0827603	-0.188915	0.496761	0.192883	black	FALSE	12.2221	-41.6708	5.45647	18.5696	0
Mrpl37	NM_025500	0	0	0	0	0	0	1	0	0	0	0	0	0	0	0	1	1	1	0	0	0	0	0.118133	0.26332	0.102861	0.396529	0.563884	-0.827371	0.828893	-0.802974	-0.217546	-0.425918	0.369892	0.0354786	black	FALSE	12.2187	-41.6577	5.14669	14.8183	0
Rpl7a	NM_013721	0	0	0	0	0	0	0	1	0	0	0	1	1	0	0	1	0	1	0	1	0	1	0.273607	0.102247	0.090549	0.438855	0.621585	-0.865213	0.828735	-0.705382	-0.0299045	-0.161913	0.505491	0.235323	black	FALSE	12.2112	-41.629	28.5137	25.777	0
1110001J03Rik	NM_025363	0	0	0	0	0	0	0	1	0	0	0	1	1	1	1	1	1	1	0	1	0	1	0.0821329	0.473144	-0.175905	0.0229947	0.295304	-0.608642	0.828663	-0.786008	-0.45438	-0.625897	0.297541	-0.131847	black	FALSE	12.2079	-41.616	3.9104	16.3016	0
Lbx2	NM_010692	0	0	0	0	0	0	0	0	0	0	0	0	0	0	0	0	0	0	0	0	0	0	0.185424	0.233199	0.0124276	0.350396	0.519383	-0.817964	0.828635	-0.695008	-0.0837363	-0.260981	0.490037	0.196984	black	FALSE	12.2066	-41.6109	7.88474	17.7004	1
Trub2	NM_145520	0	0	0	0	0	0	0	1	1	0	1	0	1	1	0	0	0	1	0	0	0	0	0.128358	0.294352	-0.0443482	0.277509	0.456306	-0.809971	0.828572	-0.67134	-0.0751996	-0.304689	0.45708	0.166588	black	FALSE	12.2036	-41.5995	9.6936	16.8411	0
Rfc4	NM_145480	0	0	0	0	0	0	0	1	0	0	1	1	1	1	1	0	1	1	0	1	0	1	0.340719	0.0802886	0.0244339	0.299128	0.496272	-0.858424	0.828553	-0.662874	-0.00759401	-0.101491	0.611058	0.31725	black	FALSE	12.2027	-41.5961	52.3892	22.2467	0
Pnp	NM_013632	0	1	0	0	0	0	0	0	0	0	0	0	0	0	0	0	0	0	0	0	0	0	0.223544	0.321475	-0.173341	0.050335	0.276777	-0.714172	0.828511	-0.716112	-0.266247	-0.354568	0.581859	0.141873	black	TRUE	12.2007	-41.5884	38.3199	13.2293	0
2810453I06Rik	NM_026050	0	0	0	0	0	0	0	0	0	0	0	0	1	0	0	1	0	1	0	1	0	0	0.0893483	0.288558	0.12332	0.379372	0.62369	-0.780275	0.828326	-0.765024	-0.193964	-0.431772	0.270825	0.00559738	black	FALSE	12.192	-41.555	13.2189	18.5689	0
OTTMUSG00000010657 /// RP24-320O9.1	NM_001083918	0	0	0	0	0	0	0	0	0	0	0	0	0	0	0	0	0	0	0	0	0	0	0.181062	0.264654	0.0584442	0.287043	0.520432	-0.765488	0.828263	-0.712232	-0.169133	-0.252127	0.577971	0.214315	black	FALSE	12.1891	-41.5437	7.82406	11.8153	0
Ndufb3	NM_025597	1	0	0	0	1	0	0	1	1	0	0	0	0	0	0	0	0	1	0	1	0	0	0.191509	0.240724	0.0413914	0.321101	0.504331	-0.856936	0.828189	-0.686207	-0.0485685	-0.147905	0.674248	0.347603	black	FALSE	12.1856	-41.5304	4.03543	19.7449	0
Rpap1	NM_177294	0	0	0	0	0	0	1	0	0	1	1	0	1	1	1	1	0	1	0	0	0	0	-0.0708504	0.633796	-0.296877	-0.0675411	0.215495	-0.609589	0.828135	-0.589163	-0.21485	-0.476886	0.39035	0.0738853	black	FALSE	12.1831	-41.5206	8.70805	12.8936	0
Rps8	NM_001100617	0	0	0	0	0	0	0	0	0	0	0	0	0	0	0	0	0	0	0	0	0	0	0.335242	0.0415758	0.0420027	0.390069	0.582996	-0.865781	0.828079	-0.668433	0.0175385	-0.111419	0.50823	0.263875	black	FALSE	12.1805	-41.5104	9.28597	16.2762	0
Mapbpip	NM_031248	0	0	0	0	0	0	1	1	1	0	1	1	1	1	0	1	1	1	0	1	1	1	0.0813473	0.327026	0.101976	0.400266	0.591022	-0.846165	0.828046	-0.710727	-0.0957803	-0.241514	0.566042	0.250928	black	FALSE	12.179	-41.5046	5.25538	11.4706	0
Ndufa1	NM_019443	0	0	0	0	0	0	1	0	0	0	0	0	1	0	0	0	0	1	0	0	0	0	0.176763	0.22881	-0.0525757	0.311195	0.457866	-0.905608	0.827918	-0.6174	0.0799358	-0.0808802	0.656146	0.40401	black	FALSE	12.173	-41.4815	32.7551	33.4135	0
Mrps26	NM_207207	0	0	0	0	0	0	0	0	0	0	0	0	1	0	0	0	1	1	0	1	0	1	0.214674	0.128458	0.199278	0.492389	0.675358	-0.860727	0.827798	-0.82653	-0.193459	-0.359688	0.35835	0.0523913	black	FALSE	12.1673	-41.4598	6.79045	18.5394	0
Rps2	NM_008503	0	0	0	0	0	0	0	0	0	0	0	0	0	0	0	0	0	0	0	0	0	0	0.221422	0.144018	0.0892432	0.454263	0.631833	-0.882496	0.827574	-0.679569	0.01631	-0.136345	0.526891	0.279399	black	FALSE	12.1569	-41.4196	279.601	19.4769	0
Glt25d1	NM_146211	0	0	0	0	0	0	1	1	1	0	1	1	1	1	1	1	1	1	0	0	1	1	0.137628	0.241271	0.0604874	0.391712	0.586236	-0.866157	0.827137	-0.646384	0.0271151	-0.192334	0.508564	0.270601	black	FALSE	12.1366	-41.3411	5.70865	20.4682	0
Pask	NM_080850	0	0	0	0	0	0	0	1	1	0	0	0	1	1	0	0	1	0	0	0	0	0	0.423241	0.168556	-0.344034	-0.161736	0.159494	-0.484887	0.826909	-0.718493	-0.436571	-0.570036	0.141572	-0.240916	black	FALSE	12.126	-41.3003	2.3512	6.26185	1
Bzw2	NM_025840	0	0	0	0	0	0	0	0	0	0	1	1	1	0	1	0	0	1	0	0	0	1	0.464012	0.0231902	-0.21898	0.0718751	0.315406	-0.726367	0.826791	-0.610563	-0.0506875	-0.224206	0.37225	0.116202	black	FALSE	12.1205	-41.2791	15.4143	19.2617	0
Cradd	NM_009950	1	0	0	0	0	1	1	1	0	0	1	0	1	1	0	0	1	1	0	0	0	1	0.339404	0.226699	-0.250508	-0.0523411	0.199891	-0.619308	0.826763	-0.708154	-0.325708	-0.44313	0.413726	0.00220393	black	FALSE	12.1192	-41.2741	2.62842	8.20039	0
Tbcd	NM_029878	0	0	0	0	0	0	0	0	0	0	0	0	1	1	0	0	0	1	0	0	0	0	0.119715	0.192114	0.166228	0.546367	0.701626	-0.900072	0.82658	-0.728124	-0.0209036	-0.235628	0.400032	0.182241	black	FALSE	12.1108	-41.2415	22.3456	13.4851	0
Sec13	NM_024206	0	0	0	0	0	0	0	0	0	0	0	1	0	1	0	0	1	1	0	0	0	1	0.220004	0.151567	0.0768309	0.40569	0.571429	-0.849434	0.826543	-0.737885	-0.0992498	-0.268213	0.464268	0.170067	black	FALSE	12.109	-41.2348	2.76213	16.3359	0
Eef2	NM_007907	0	0	0	0	0	0	0	1	0	1	1	1	1	0	1	1	1	1	0	1	0	1	0.210486	0.137692	0.153748	0.498455	0.705965	-0.838514	0.826487	-0.714427	-0.0505853	-0.239329	0.377986	0.140745	black	FALSE	12.1064	-41.2249	26.1141	15.4574	0
Mrps31	NM_020560	0	1	0	0	0	0	0	1	0	0	1	0	1	0	0	1	0	1	0	0	0	0	0.300066	0.168395	-0.0250747	0.234145	0.404628	-0.82506	0.826382	-0.659324	-0.0527625	-0.15147	0.658328	0.323362	black	FALSE	12.1016	-41.2061	49.5614	12.3283	1
Gtl3	NM_008187	0	0	0	0	0	0	0	0	1	0	1	0	0	0	0	0	1	1	0	1	0	0	0.0629597	0.308215	0.0512877	0.365229	0.586915	-0.85809	0.826251	-0.581416	0.105887	-0.145236	0.534964	0.333712	black	FALSE	12.0955	-41.1827	27.4016	15.3781	0
Jmjd6	NM_033398	0	1	0	0	0	0	1	1	0	0	0	1	1	1	1	0	1	1	0	0	0	1	0.201463	0.163981	0.221581	0.510134	0.687686	-0.895898	0.826121	-0.733365	-0.051455	-0.199395	0.564479	0.260351	black	FALSE	12.0895	-41.1595	39.9043	23.8175	0
Spns1	NM_023712	0	0	0	0	0	0	1	0	0	0	0	0	0	0	0	0	0	1	0	1	0	0	0.108645	0.304623	-0.070244	0.272754	0.4335	-0.786822	0.825521	-0.703401	-0.139875	-0.365086	0.38894	0.104591	black	FALSE	12.0619	-41.0529	3.89082	15.6393	0
Cdc37	NM_016742	0	0	0	0	0	0	1	1	0	0	0	0	1	1	0	1	1	1	0	1	0	1	0.230433	0.0696016	0.227934	0.60397	0.743725	-0.937181	0.82548	-0.725075	0.030959	-0.156385	0.473503	0.24303	black	FALSE	12.0601	-41.0457	246.374	49.3466	0
Aurkb	NM_011496	0	0	0	0	0	0	0	1	1	0	0	1	1	0	0	1	1	1	0	1	0	1	0.311725	0.160449	-0.154527	0.166546	0.368242	-0.754484	0.825315	-0.665481	-0.111702	-0.273512	0.445843	0.143857	black	FALSE	12.0525	-41.0164	3.33285	12.5423	0
Sumo2	NM_133354	0	0	0	0	0	0	0	0	1	0	1	1	1	1	1	0	1	1	0	0	0	1	0.226404	0.151538	-0.0407669	0.32529	0.462567	-0.935089	0.825228	-0.550822	0.206644	0.0345802	0.717228	0.508559	black	FALSE	12.0485	-41.001	478.232	60.375	0
Mrp63	NM_026401	0	0	0	0	0	0	0	0	0	0	1	1	1	1	1	0	1	1	0	0	0	1	0.217213	0.165885	0.125439	0.450391	0.627828	-0.837378	0.825153	-0.782812	-0.172475	-0.337372	0.400628	0.0808324	black	FALSE	12.0451	-40.9877	10.0816	23.0738	0
Pa2g4	NM_011119	1	0	0	0	0	0	0	1	0	0	1	1	1	1	1	0	1	1	0	1	0	1	0.500333	-0.0394882	-0.0578505	0.166501	0.388906	-0.711602	0.825124	-0.748387	-0.232034	-0.310895	0.37658	0.0168527	black	FALSE	12.0438	-40.9826	2.77799	19.1583	1
Srm	NM_009272	0	0	0	0	0	0	0	0	0	0	0	1	1	0	0	0	0	1	0	0	0	1	0.347974	0.14141	0.0393955	0.18236	0.488732	-0.650568	0.824755	-0.849229	-0.436457	-0.561936	0.189065	-0.214762	black	FALSE	12.0269	-40.9174	3.34475	8.80573	0
D19Ertd721e	NM_146093	0	0	0	0	0	0	0	1	0	0	1	1	0	1	0	1	1	1	0	0	0	1	0.299603	0.0943396	0.220101	0.478299	0.671631	-0.844297	0.824532	-0.808685	-0.193818	-0.293862	0.498681	0.122174	black	FALSE	12.0167	-40.878	27.9961	37.9052	0
Gtpbp3	NM_032544	0	0	0	0	0	0	0	0	0	0	1	1	1	1	1	0	1	1	0	0	0	1	0.112388	0.259178	0.115234	0.434856	0.627596	-0.831193	0.824434	-0.768712	-0.161758	-0.37688	0.34417	0.0562413	black	FALSE	12.0123	-40.8608	24.4942	16.8801	0
E2f4	NM_148952	0	0	0	0	0	0	1	1	1	0	1	1	1	1	0	1	1	1	0	1	1	1	0.377896	0.0741571	-0.168119	0.128508	0.326052	-0.754738	0.824407	-0.605739	-0.0226644	-0.189435	0.47165	0.204232	black	FALSE	12.0111	-40.8561	15.3475	12.4819	1
Glul	NM_008131	0	0	0	0	0	0	0	0	0	0	0	0	1	1	0	0	1	1	0	1	0	1	0.206174	0.233916	-0.0734469	0.193267	0.419831	-0.783141	0.824324	-0.647169	-0.0707666	-0.255941	0.455917	0.176262	black	FALSE	12.0073	-40.8415	26.7633	14.7445	0
Rps19	NM_023133	0	0	0	0	0	0	1	1	1	0	1	1	1	1	1	1	1	1	0	1	1	1	0.197687	0.127518	0.215892	0.564361	0.729148	-0.889601	0.824309	-0.735409	-0.034714	-0.186062	0.482344	0.223546	black	FALSE	12.0066	-40.8388	891.387	19.5624	0
Ndufb6	NM_001033305	0	0	0	0	0	0	0	0	0	1	1	1	0	1	1	0	0	0	0	1	0	0	0.191355	0.152785	0.137079	0.489293	0.640647	-0.897391	0.824291	-0.730201	-0.0381789	-0.211628	0.506891	0.2228	black	FALSE	12.0058	-40.8357	362.931	19.9176	0
Snrpn /// Snurf	NM_033174	0	0	0	0	0	0	1	0	0	0	0	0	0	0	1	1	0	1	0	0	0	0	0.41359	-0.0263352	-0.0140323	0.328362	0.508228	-0.834917	0.824192	-0.677956	-0.0124255	-0.135771	0.478604	0.213747	black	FALSE	12.0013	-40.8183	400.426	36.2855	0
2610002J02Rik	NM_001033134	0	0	0	0	0	0	0	0	0	0	1	1	1	1	0	0	1	1	0	1	0	1	0.0517678	0.300314	0.0888323	0.427507	0.599239	-0.850442	0.824132	-0.691225	-0.039063	-0.275041	0.420703	0.186814	black	FALSE	11.9986	-40.8076	64.0331	17.86	0
Ankrd25	NM_145611	1	0	0	0	0	0	1	1	0	1	1	0	0	1	1	1	1	1	0	1	1	0	0.151218	0.311187	-0.0639083	0.220071	0.464728	-0.710012	0.824131	-0.676555	-0.158122	-0.334646	0.397643	0.100143	black	TRUE	11.9985	-40.8075	161.647	15.5516	0
Rpl26	NM_009080	0	0	0	0	0	0	0	0	0	0	0	1	1	0	0	0	1	1	0	1	0	1	0.220555	0.159092	0.107363	0.440159	0.63274	-0.85473	0.824021	-0.704828	-0.045265	-0.183124	0.498568	0.226631	black	FALSE	11.9935	-40.7881	3339.26	20.4751	0
Rps4x	NM_009094	0	0	0	0	0	0	0	0	0	0	0	1	1	0	1	0	1	1	0	1	0	1	0.247877	0.130097	0.0729688	0.421892	0.601404	-0.862018	0.823997	-0.673255	0.00420245	-0.125946	0.542827	0.279581	black	FALSE	11.9925	-40.7839	137.464	17.2175	0
Pdhb	NM_024221	0	0	0	0	0	0	0	1	0	0	0	1	1	0	1	1	1	1	0	0	0	1	0.240398	0.308984	-0.10456	0.0577208	0.326393	-0.630511	0.823909	-0.764975	-0.38729	-0.498743	0.381233	-0.0511166	black	FALSE	11.9884	-40.7684	2.11076	10.2532	0
Sox2	NM_011443	1	1	0	0	0	0	1	1	0	1	1	1	1	0	0	0	1	1	0	1	1	1	0.388805	0.261583	-0.315452	-0.238911	0.144049	-0.479439	0.823657	-0.662827	-0.402948	-0.440456	0.424331	-0.0369508	black	TRUE	11.9771	-40.7243	4.30161	10.6481	1
Ipo4	NM_024267	0	0	0	0	0	0	0	1	0	0	1	0	1	0	0	0	0	0	0	0	0	0	0.257988	0.0750414	0.181672	0.514503	0.677455	-0.895802	0.823496	-0.754749	-0.0575134	-0.266442	0.394807	0.133167	black	FALSE	11.9698	-40.696	43.9629	20.0421	0
Tmem160	NM_026938	0	0	0	0	0	0	0	0	0	0	1	0	0	0	0	1	0	1	0	0	0	0	0.0484796	0.348377	0.0659167	0.362911	0.550319	-0.776821	0.82345	-0.815348	-0.285287	-0.490714	0.281996	-0.0368509	black	FALSE	11.9677	-40.6879	4.56838	14.893	0
Bysl	NM_016859	0	0	0	0	0	0	0	1	0	0	1	0	0	1	0	0	0	0	0	1	0	0	0.243023	0.113425	0.133747	0.411408	0.597079	-0.881311	0.822937	-0.712354	-0.0396361	-0.217751	0.475357	0.21042	black	FALSE	11.9446	-40.5983	9.29488	32.8332	0
Cd79a ///	NM_007655	0	0	0	0	0	0	1	1	1	0	1	1	0	0	0	0	1	0	0	1	1	0	0.263873	0.125126	0.13003	0.408099	0.607387	-0.839604	0.822589	-0.725083	-0.0873333	-0.202622	0.500095	0.205928	black	FALSE	11.929	-40.5376	20.3128	12.0467	0
Rps27a	NM_001033865	1	0	0	0	0	0	0	1	1	0	1	1	1	0	0	1	1	1	0	1	0	1	0.224075	0.125887	0.143518	0.48901	0.669653	-0.881305	0.822302	-0.697094	-0.0003036	-0.143312	0.514614	0.260407	black	FALSE	11.9161	-40.4877	208.66	20.3496	0
Rps11	NM_013725	0	0	0	0	0	0	1	1	0	0	1	1	1	1	1	1	1	1	0	1	0	1	0.243419	0.11413	0.129407	0.479645	0.656917	-0.862869	0.822241	-0.723126	-0.0500926	-0.180597	0.49225	0.215203	black	FALSE	11.9134	-40.4771	29.1021	20.8735	0
Rexo4	NM_207234	0	0	0	0	0	0	0	0	0	0	0	1	0	0	0	0	1	1	0	1	0	1	0.313055	0.0455348	0.0961812	0.434941	0.573993	-0.899494	0.82201	-0.693906	0.0160876	-0.0829638	0.611616	0.332282	black	FALSE	11.9031	-40.437	33.3081	36.9478	0
Trim25	NM_009546	0	0	0	0	0	0	1	0	1	1	1	1	1	1	1	0	1	1	0	1	1	1	0.157161	0.342433	0.0388694	0.20125	0.430458	-0.757088	0.821696	-0.703843	-0.204798	-0.254601	0.702942	0.27759	black	FALSE	11.889	-40.3825	11.165	18.8573	0
Rpl21	NM_019647	0	0	0	0	0	0	0	0	0	0	0	0	0	0	0	0	0	0	0	0	0	0	0.201365	0.205599	0.0951825	0.390163	0.576673	-0.862161	0.82158	-0.694633	-0.0478424	-0.132264	0.645717	0.319203	black	FALSE	11.8839	-40.3624	94.5087	27.8583	0
2310044H10Rik	NM_197991	1	0	0	0	0	0	0	1	1	0	1	0	1	1	1	1	1	1	0	1	0	1	0.0998963	0.238377	0.159205	0.494894	0.699841	-0.858421	0.821378	-0.690117	-0.0117543	-0.238981	0.406206	0.184982	black	FALSE	11.8749	-40.3275	24.4645	16.5878	0
Osbpl10	NM_148958	0	0	0	0	0	0	0	0	1	1	1	0	0	0	0	0	0	0	0	1	0	0	0.0818272	0.362834	0.0640886	0.306992	0.577015	-0.737019	0.82136	-0.685301	-0.160912	-0.36412	0.385306	0.0903807	black	FALSE	11.8741	-40.3243	9.41876	12.5926	0
Glod4	NM_026029	0	0	0	0	0	0	0	1	0	0	1	1	1	1	0	0	0	1	0	1	0	1	0.235241	0.145668	0.00519346	0.395503	0.51465	-0.915204	0.821346	-0.623416	0.0964482	-0.0747387	0.635421	0.383858	black	FALSE	11.8735	-40.322	78.7605	26.6163	0
Gnb2l1	NM_008143	1	0	0	0	0	0	0	1	0	0	0	1	1	1	1	1	1	1	0	1	0	1	0.276685	0.104531	0.108828	0.441505	0.633282	-0.832535	0.821332	-0.725295	-0.082858	-0.216982	0.451965	0.16541	black	FALSE	11.8728	-40.3195	229.72	20.9329	0
Acbd6	NM_028250	0	0	0	0	0	0	0	0	0	0	0	0	1	0	0	0	1	1	0	0	0	1	0.092581	0.21783	0.143939	0.517943	0.671249	-0.90241	0.821291	-0.664078	0.0617389	-0.198242	0.435606	0.242989	black	FALSE	11.8711	-40.3125	112.285	28.1691	0
Smarcb1	NM_011418	0	0	0	0	0	0	1	1	0	0	1	0	1	1	1	0	1	1	0	1	0	1	0.0569569	0.262394	0.127793	0.486191	0.61796	-0.931579	0.8211	-0.702649	0.0118275	-0.216971	0.513135	0.273873	black	FALSE	11.8625	-40.2794	14.4712	16.6649	1
H3f3a ///	NM_001081019	0	1	0	0	0	0	0	0	0	0	0	0	0	0	0	0	0	0	0	0	0	0	0.217213	0.140152	0.0487414	0.431779	0.574289	-0.913416	0.821085	-0.610781	0.128866	-0.0306123	0.628795	0.406965	black	FALSE	11.8619	-40.277	564.226	29.1009	0
Ilf2	NM_026374	0	0	0	0	0	0	0	0	0	0	0	1	1	0	0	1	1	1	0	1	0	1	0.198396	0.216636	-0.121698	0.242001	0.369778	-0.87703	0.821043	-0.573681	0.100624	-0.0958451	0.630228	0.388893	black	FALSE	11.86	-40.2697	7.95127	35.1541	1
Atp13a1	NM_133224	0	0	0	0	0	0	0	0	1	0	0	1	1	1	0	0	1	1	0	0	0	1	0.115175	0.22193	0.15103	0.497862	0.615414	-0.92987	0.820613	-0.710219	0.00493114	-0.191374	0.536018	0.280444	black	FALSE	11.841	-40.1956	17.2399	30.3464	0
Spint2	NM_001082548	0	0	0	0	0	0	0	1	1	0	1	1	1	1	1	0	1	1	0	1	0	1	0.115631	0.330458	0.0291416	0.274752	0.564695	-0.69809	0.820353	-0.706166	-0.210089	-0.393026	0.329812	0.0292686	black	FALSE	11.8295	-40.1509	8.19702	8.34877	0
D11Bwg0434e	NM_173742	0	0	0	0	0	0	0	0	0	0	0	1	0	0	0	1	0	1	0	1	0	0	0.102664	0.250333	0.139727	0.471966	0.620558	-0.83628	0.820303	-0.80848	-0.2071	-0.383267	0.3762	0.0697339	black	FALSE	11.8273	-40.1423	21.1272	22.6319	0
l7Rn6	NM_026304	0	1	0	0	0	0	0	0	1	0	1	0	1	0	1	1	1	1	0	0	0	1	0.250975	0.229079	-0.0629541	0.19317	0.390597	-0.743668	0.820155	-0.687762	-0.172862	-0.267903	0.560682	0.189587	black	FALSE	11.8208	-40.1168	17.4232	24.151	0
3110002H16Rik	NM_029623	0	0	0	0	0	0	0	0	0	0	0	0	1	1	0	0	1	1	0	1	0	1	0.0630744	0.277457	0.0907742	0.439739	0.595973	-0.904756	0.820144	-0.645556	0.0598565	-0.170609	0.540062	0.3161	black	FALSE	11.8203	-40.115	21.8889	28.1188	0
Cdc45l	NM_009862	0	0	0	0	1	1	0	0	0	0	1	0	0	0	1	0	1	1	0	0	0	0	-0.0721076	0.450834	0.172723	0.424858	0.621162	-0.851194	0.82014	-0.743902	-0.147704	-0.344671	0.515389	0.205577	black	FALSE	11.8201	-40.1142	9.60952	19.0714	0
Znhit2	NM_013859	0	0	0	0	0	0	0	1	0	0	0	1	1	1	0	1	1	1	0	0	0	1	0.155878	0.184053	0.183061	0.526539	0.666697	-0.892552	0.820051	-0.771774	-0.0977866	-0.300245	0.436139	0.148076	black	FALSE	11.8162	-40.0991	26.0314	23.1136	0
Rpl23a	NM_207523	0	0	0	0	0	0	1	0	0	0	0	1	1	0	1	0	1	1	0	1	0	1	0.225547	0.139466	0.0708268	0.433369	0.6106	-0.874846	0.819772	-0.653956	0.0378676	-0.113286	0.539955	0.301562	black	FALSE	11.804	-40.0513	82.3274	13.2874	0
Map2k1	NM_008927	0	0	0	0	0	0	1	0	0	0	0	0	0	0	0	0	1	1	0	1	0	0	0.185509	0.19747	0.184375	0.444962	0.6435	-0.856262	0.819648	-0.682563	-0.0329952	-0.160544	0.612434	0.311353	black	FALSE	11.7985	-40.0301	6.67347	16.3119	0
Atp5l ///	NM_013795	0	0	0	0	0	0	0	0	0	0	0	1	1	0	1	0	1	1	0	1	0	1	0.129348	0.244913	0.0824624	0.427073	0.555243	-0.891804	0.819494	-0.730581	-0.0682517	-0.249412	0.541112	0.229917	black	FALSE	11.7918	-40.0037	12.8436	12.2404	0
Vac14	NM_146216	0	0	0	0	0	0	0	0	0	0	0	0	1	1	0	0	0	1	0	0	0	0	0.300071	0.114294	0.0106687	0.259547	0.488936	-0.766245	0.81947	-0.743529	-0.19153	-0.343139	0.378179	0.0527975	black	FALSE	11.7907	-39.9996	6.97013	16.4625	0
Anxa11 ///	NM_013469	0	0	0	0	0	0	1	1	0	0	0	0	0	1	0	1	0	1	0	1	0	0	0.362037	0.0411957	0.145382	0.356508	0.585217	-0.802709	0.819284	-0.722397	-0.115347	-0.1702	0.498916	0.205804	black	FALSE	11.7826	-39.9679	4.43211	20.3486	0
Capzb	NM_001037761	1	0	0	0	0	0	0	1	0	0	1	1	1	1	0	0	0	1	0	0	0	1	0.175912	0.134376	0.209143	0.567411	0.707618	-0.927531	0.819156	-0.718443	0.0142388	-0.186547	0.48532	0.244001	black	FALSE	11.777	-39.946	87.4275	24.9374	0
Rps15a	NM_170669	0	0	0	0	0	0	0	0	0	0	1	1	1	1	0	1	1	1	0	0	0	1	0.177389	0.176312	0.174	0.497453	0.668671	-0.891592	0.819149	-0.697917	-0.00550641	-0.127884	0.594178	0.312303	black	FALSE	11.7767	-39.9449	152.723	24.8849	0
Wdr23	NM_133734	1	0	0	0	0	0	1	1	1	0	1	1	1	1	1	1	1	1	0	1	1	1	0.18221	0.170394	0.17096	0.481369	0.6755	-0.845866	0.819094	-0.748329	-0.102256	-0.294344	0.361488	0.110743	black	FALSE	11.7743	-39.9355	4.675	26.9395	0
Psmd4	NM_008951	0	0	0	0	0	0	0	0	0	0	0	1	1	0	0	0	1	1	0	0	0	1	0.116117	0.203045	0.211586	0.534316	0.692968	-0.927271	0.819087	-0.730385	-0.01956	-0.222851	0.505174	0.241896	black	FALSE	11.774	-39.9342	16.2907	18.7895	0
Acot7	NM_133348	0	0	0	0	0	0	0	0	0	0	0	0	1	0	1	1	1	1	0	1	0	1	0.0482033	0.443653	0.0970205	0.224358	0.560184	-0.639858	0.819022	-0.793041	-0.405667	-0.543446	0.274451	-0.0982807	black	FALSE	11.7711	-39.9232	2.7222	9.14433	0
Bag4	NM_026121	0	0	0	0	0	0	0	1	0	0	0	1	1	1	0	0	1	1	0	1	0	1	0.327635	0.11745	-0.10455	0.185414	0.327783	-0.828753	0.818792	-0.64223	-0.0278605	-0.134116	0.663389	0.333028	black	FALSE	11.7611	-39.884	3.0841	9.99446	0
Hras1	NM_008284	0	0	0	0	0	0	0	0	0	0	1	0	1	0	0	0	1	1	0	0	0	1	0.308315	0.0445979	0.261915	0.487899	0.722865	-0.815384	0.818441	-0.818347	-0.20685	-0.335809	0.343508	0.031268	black	FALSE	11.7458	-39.8245	111.652	15.3771	0
Csda	NM_011733	0	0	0	0	0	0	0	1	1	0	0	1	1	0	1	0	1	1	0	0	0	1	0.451353	-0.0719788	0.13329	0.375074	0.597241	-0.849879	0.818409	-0.691205	-0.0166427	-0.0847239	0.55469	0.269236	black	FALSE	11.7444	-39.819	15.9176	30.6744	1
Med31	NM_026068	0	0	0	0	0	0	0	0	0	1	0	1	1	0	0	0	1	0	0	1	0	1	0.0779886	0.322889	0.160235	0.43768	0.639741	-0.830458	0.818357	-0.738457	-0.137837	-0.278633	0.545102	0.207664	black	FALSE	11.7422	-39.8102	5.67401	27.8276	1
Pola2	NM_008893	0	0	0	0	0	0	0	0	1	0	0	1	1	1	1	0	1	1	0	1	0	1	0.262945	0.156719	0.0354926	0.279455	0.520212	-0.698008	0.818347	-0.758742	-0.258051	-0.423894	0.226492	-0.0602317	black	FALSE	11.7417	-39.8084	2.60837	15.0933	0
Gsta4	NM_010357	0	0	0	0	0	0	1	1	1	0	1	0	0	1	1	1	0	1	0	1	1	0	0.228587	0.378082	-0.398894	-0.254874	0.0840721	-0.529021	0.818257	-0.608777	-0.305088	-0.469358	0.372103	-0.00681841	black	FALSE	11.7378	-39.7933	3.24466	14.0324	0
Fen1	NM_007999	0	0	0	0	0	0	0	0	0	0	1	1	1	0	0	1	0	1	0	1	0	1	0.39999	0.0176419	0.00335895	0.25863	0.449945	-0.789191	0.818062	-0.759412	-0.184763	-0.319462	0.36982	0.0586689	black	FALSE	11.7294	-39.7601	4.20097	9.19348	0
Coq9	NM_026452	0	0	0	0	0	0	1	0	0	1	1	1	1	1	1	0	1	1	0	0	0	1	0.0768285	0.323055	-0.00709621	0.342379	0.50251	-0.840244	0.818051	-0.666073	-0.048628	-0.287682	0.454336	0.197047	black	FALSE	11.7289	-39.7582	6.3608	13.0578	0
Ybx1	NM_011732	0	1	0	0	0	0	0	0	0	0	0	0	0	0	0	0	0	0	0	0	0	0	0.442543	-0.0408922	-0.012569	0.31627	0.507597	-0.836762	0.818016	-0.63791	0.0341729	-0.0849179	0.511582	0.266719	black	FALSE	11.7274	-39.7523	41.0794	31.344	1
Mapkapk5	NM_010765	0	0	0	0	0	0	0	0	1	0	0	1	1	0	0	1	1	1	0	1	0	1	0.160497	0.246838	0.0603701	0.332239	0.494442	-0.833326	0.817941	-0.69203	-0.0865123	-0.217499	0.603565	0.267927	black	FALSE	11.7241	-39.7397	44.6296	23.9277	0
Zfp622	NM_144523	0	0	0	0	0	0	0	0	0	0	0	0	0	1	0	0	0	1	0	0	0	0	0.371678	0.0129121	0.234288	0.487995	0.685258	-0.847385	0.817929	-0.794915	-0.155611	-0.249928	0.444935	0.11128	black	FALSE	11.7236	-39.7377	5.99032	23.071	0
Cox5b /// RP23-298F22.4	NM_001099320	0	0	0	0	0	0	0	0	0	0	0	0	0	0	0	0	0	0	0	0	0	0	0.222511	0.158558	0.0887316	0.420322	0.58605	-0.877439	0.81729	-0.724461	-0.0663351	-0.173516	0.545891	0.257044	black	FALSE	11.696	-39.6297	5.94855	13.3661	0
Cope	NM_021538	0	0	0	0	0	0	0	1	1	0	1	1	1	0	0	1	0	1	0	0	0	1	0.0562205	0.282827	0.0808642	0.458571	0.63535	-0.880745	0.817219	-0.622122	0.0806277	-0.191449	0.450272	0.264747	black	FALSE	11.6929	-39.6178	19.7936	10.2226	0
Dera	NM_172733	0	0	0	0	0	0	0	0	0	0	0	1	1	0	0	0	1	1	0	1	0	1	0.0787475	0.270958	0.153698	0.486517	0.636833	-0.884587	0.817074	-0.67073	0.0158097	-0.205494	0.518015	0.275131	black	FALSE	11.6867	-39.5933	75.3227	13.1123	0
Zc3hc1	NM_172735	0	0	0	0	0	0	0	0	0	0	1	0	1	1	0	0	0	1	0	0	0	0	0.173307	0.170685	0.210637	0.492693	0.661847	-0.851788	0.817051	-0.794153	-0.16552	-0.336605	0.412166	0.10216	black	FALSE	11.6857	-39.5896	8.76424	18.1545	0
Grwd1	NM_153419	0	0	0	0	0	0	0	0	0	0	0	1	1	0	1	0	1	1	0	0	0	1	0.268044	0.108862	0.197824	0.434244	0.64994	-0.762425	0.816974	-0.883848	-0.354227	-0.505101	0.226873	-0.140875	black	FALSE	11.6824	-39.5765	11.0348	15.9711	0
Hexb	NM_010422	1	0	0	0	0	0	0	1	1	1	0	1	1	1	1	1	0	1	0	1	0	1	0.0209301	0.509138	-0.114951	0.0575813	0.380654	-0.642915	0.816944	-0.589813	-0.15984	-0.357305	0.456966	0.1472	black	TRUE	11.6811	-39.5715	92.7194	7.39256	0
Commd4	NM_025417	0	1	0	0	0	0	1	0	0	0	0	0	0	0	0	0	1	1	0	1	0	0	0.0741086	0.279063	0.196201	0.497359	0.635288	-0.913283	0.816827	-0.756941	-0.084079	-0.261551	0.540737	0.239826	black	FALSE	11.6761	-39.5518	8.16141	17.8719	0
Usp21	NM_013919	0	0	0	0	0	0	1	1	0	0	1	1	1	0	1	0	0	1	0	0	0	1	0.0794367	0.273417	-0.0276336	0.374139	0.526731	-0.870839	0.816532	-0.605653	0.0882078	-0.16424	0.485891	0.302149	black	FALSE	11.6634	-39.5023	13.3633	20.246	0
Rcl1	NM_021525	0	0	0	0	0	0	0	0	1	0	0	1	1	0	0	1	1	1	0	0	0	1	0.293213	0.178561	0.0548825	0.219685	0.50123	-0.650892	0.816289	-0.805051	-0.378748	-0.499504	0.240228	-0.140293	black	FALSE	11.653	-39.4615	2.16939	7.14098	0
Polg2	NM_015810	0	0	0	0	0	0	0	0	0	1	1	1	1	1	0	0	1	1	0	0	0	1	0.103429	0.260229	0.157388	0.470264	0.65781	-0.816548	0.816112	-0.718719	-0.0954063	-0.262457	0.442445	0.164211	black	FALSE	11.6454	-39.4318	7.12578	13.1126	0
Psma7	NM_011969	0	0	0	0	0	0	0	0	0	0	0	0	1	0	0	1	1	1	0	1	0	1	0.407217	-0.0587166	0.0571904	0.411709	0.582719	-0.853039	0.816077	-0.674522	0.0209414	-0.154322	0.399245	0.180073	black	FALSE	11.644	-39.4261	74.5909	35.8374	0
Tpi1	NM_009415	0	0	0	0	0	0	0	0	1	0	1	0	1	1	1	0	1	1	0	1	0	1	0.222522	0.174722	0.0872886	0.387607	0.635787	-0.698787	0.815995	-0.735337	-0.208846	-0.400769	0.237415	-0.0475707	black	FALSE	11.6405	-39.4124	15.4497	10.1718	0
Rrp1	NM_010925	0	1	0	0	0	0	0	1	0	0	1	0	0	0	0	0	0	1	0	1	0	0	0.225558	0.108234	0.148546	0.506566	0.634873	-0.945206	0.815958	-0.662143	0.0923492	-0.0788707	0.590772	0.359535	black	FALSE	11.6389	-39.4062	28.5199	24.9092	0
Rpl9	NM_011292	0	0	0	0	0	0	0	0	0	0	0	0	0	0	0	0	0	0	0	0	0	0	0.231411	0.116249	0.117344	0.477187	0.640805	-0.886987	0.815883	-0.669818	0.0376717	-0.0952112	0.56071	0.312265	black	FALSE	11.6357	-39.3937	11.3293	21.9403	0
Flcn	NM_146018	0	0	0	0	0	0	1	0	0	0	1	1	1	0	1	1	1	1	0	0	0	1	0.168282	0.248985	-0.0890025	0.18576	0.405918	-0.77285	0.815851	-0.660571	-0.0940885	-0.332537	0.375747	0.120291	black	FALSE	11.6343	-39.3883	15.7732	17.9729	0
Perq1	NM_031408	0	0	0	0	0	0	0	1	0	0	1	1	1	0	1	1	1	0	0	1	0	1	0.50959	-0.115292	0.070976	0.374286	0.589936	-0.757555	0.815834	-0.74085	-0.137427	-0.243743	0.303471	0.0366819	black	FALSE	11.6336	-39.3854	4.37237	20.3988	0
Rpl4	NM_024212	0	0	0	0	0	0	0	1	0	0	0	1	1	0	0	0	1	1	0	0	0	1	0.29552	0.070555	0.0537116	0.416297	0.580686	-0.888209	0.815705	-0.633476	0.0812359	-0.0506091	0.581746	0.349216	black	FALSE	11.6281	-39.3638	618.378	29.2341	0
Jarid1b	NM_152895	0	1	0	0	0	0	0	1	1	0	0	1	1	1	0	1	1	1	0	0	0	1	0.247111	0.236657	-0.147559	0.110523	0.307942	-0.761834	0.815641	-0.505086	0.0800523	-0.0907092	0.656374	0.386941	black	FALSE	11.6254	-39.3532	22.3009	10.2161	1
Ndufb8	NM_026061	0	0	0	0	0	0	0	1	0	0	0	0	0	0	1	0	1	1	0	1	0	0	0.127892	0.224145	0.130692	0.481616	0.627413	-0.850012	0.815271	-0.777202	-0.150822	-0.351398	0.382894	0.0907085	black	FALSE	11.6096	-39.2914	45.0157	16.5105	0
M6pr	NM_010749	0	0	0	0	0	0	0	1	0	1	1	0	0	0	0	0	0	1	0	1	0	0	0.23607	0.134944	-0.0332134	0.331877	0.457752	-0.854985	0.815134	-0.640091	0.0226069	-0.147124	0.528251	0.289076	black	FALSE	11.6038	-39.2688	10.7883	35.6106	0
Insl3 /// Jak3	NM_013564	0	0	0	0	0	0	0	0	1	0	1	0	0	1	1	1	1	0	0	1	0	0	0.0885668	0.332028	0.0498953	0.354203	0.554814	-0.807477	0.814955	-0.667594	-0.0752435	-0.276537	0.48765	0.20901	black	FALSE	11.5962	-39.2389	35.8777	14.0019	1
Trh	NM_009426	1	0	0	0	0	0	1	1	1	1	1	0	0	0	1	1	0	1	0	0	1	0	0.312069	0.244453	-0.237623	-0.104715	0.253014	-0.525916	0.814745	-0.684689	-0.357882	-0.529035	0.168925	-0.17645	black	TRUE	11.5873	-39.2041	45.6069	11.7659	0
Rbm28	NM_026650	0	0	0	0	0	0	0	0	0	0	0	1	0	0	0	0	0	0	0	0	0	0	0.219424	0.135728	0.150013	0.452532	0.602466	-0.891415	0.814446	-0.697828	-0.000793996	-0.162216	0.51844	0.266188	black	FALSE	11.5747	-39.1545	86.3846	16.8456	0
4733401H18Rik	NM_023247	0	0	0	0	0	0	0	1	1	0	1	1	1	1	1	1	1	1	0	1	0	1	0.0169996	0.321588	0.319968	0.55591	0.78168	-0.832008	0.814395	-0.788104	-0.17944	-0.393826	0.355803	0.0684831	black	FALSE	11.5725	-39.146	75.1566	14.1188	0
Ptma	NM_008972	0	1	0	0	0	0	1	1	1	1	1	1	1	1	0	1	1	1	0	1	1	1	0.298612	0.0544241	0.0514906	0.407802	0.56963	-0.904105	0.814155	-0.582951	0.161074	-0.0055067	0.600225	0.406731	black	FALSE	11.5624	-39.1063	244.661	31.0876	0
Rpp14	NM_025938	0	0	0	0	0	0	0	1	1	0	0	1	1	0	1	1	0	1	0	1	0	1	0.148604	0.21989	0.247226	0.48409	0.667791	-0.89857	0.814068	-0.748294	-0.0829692	-0.209414	0.60128	0.271178	black	FALSE	11.5587	-39.0919	25.7858	15.0943	0
Atp5k	NM_007507	0	0	0	0	0	0	0	0	0	0	0	0	1	0	1	0	1	1	0	1	0	1	0.231089	0.165722	0.104185	0.421816	0.583464	-0.849307	0.813952	-0.752744	-0.121753	-0.25491	0.502811	0.176672	black	FALSE	11.5539	-39.0728	376.229	18.5092	0
Angel1	NM_144524	1	0	0	0	0	0	0	1	1	0	1	0	1	1	0	1	0	1	0	0	0	0	0.10813	0.327752	0.00998095	0.288099	0.504367	-0.739757	0.813904	-0.732067	-0.214489	-0.385566	0.356138	0.0593918	black	FALSE	11.5519	-39.0649	5.28649	11.4121	0
Psmd1	NM_027357	0	0	0	0	0	0	0	0	0	0	0	0	0	0	0	1	1	1	0	1	0	0	0.415166	-0.00388563	0.0676069	0.325219	0.538499	-0.839059	0.813794	-0.665481	-0.0140529	-0.112707	0.547897	0.271098	black	FALSE	11.5472	-39.0466	89.774	26.4598	0
Spnb4	NM_032610	0	0	0	0	0	0	0	0	0	0	0	1	0	1	1	0	1	1	0	1	0	1	0.310518	0.339727	-0.344027	-0.206621	0.0761817	-0.518716	0.813783	-0.71008	-0.447183	-0.556425	0.341903	-0.115293	black	TRUE	11.5468	-39.0449	4.38585	13.0006	0
Hk1 /// Rpl17	NM_010438	0	0	0	0	0	0	0	0	0	0	0	0	0	0	0	0	0	0	0	0	0	0	0.296946	0.0819312	0.0223731	0.386455	0.565661	-0.842879	0.813487	-0.648512	0.0214444	-0.108191	0.522662	0.271026	black	FALSE	11.5343	-38.996	809.2	14.8139	0
Tfdp1	NM_009361	0	0	0	0	0	0	0	0	0	0	0	1	1	0	1	1	1	1	0	1	0	1	0.326352	0.0414073	0.0157606	0.342724	0.499729	-0.888943	0.813477	-0.60711	0.108026	-0.0626532	0.583587	0.354238	black	FALSE	11.5339	-38.9945	27.646	21.1639	1
Ranbp5	NM_023579	0	0	0	0	0	0	0	0	0	0	0	0	1	0	0	0	0	1	0	0	0	0	0.281075	0.106206	0.0381749	0.337845	0.50574	-0.864492	0.813459	-0.641557	0.025831	-0.0835725	0.654825	0.368329	black	FALSE	11.5332	-38.9914	9.76634	22.4207	0
Glo1	NM_025374	1	0	0	0	0	0	1	1	1	1	1	1	0	0	0	0	1	1	0	0	1	1	-0.0043787	0.358275	-0.024314	0.380051	0.491987	-0.920249	0.812696	-0.562524	0.156679	-0.0824501	0.66609	0.458856	black	FALSE	11.5013	-38.8661	835.574	29.1908	0
Rps10	NM_025963	0	0	0	0	0	0	0	0	0	0	0	0	0	0	0	0	0	0	0	0	0	0	0.249362	0.103296	0.12522	0.469693	0.655184	-0.868553	0.81265	-0.679122	0.0103066	-0.131132	0.511325	0.260802	black	FALSE	11.4994	-38.8586	25.73	12.6594	0
Rps5	NM_009095	0	0	0	0	0	0	1	1	0	1	1	1	1	1	0	0	1	1	0	1	1	1	0.262765	0.114802	0.11601	0.448685	0.633084	-0.818617	0.812343	-0.727969	-0.098563	-0.234671	0.422733	0.141641	black	FALSE	11.4866	-38.8083	7.76724	20.9777	0
Mdh1	NM_008618	0	0	0	0	0	0	0	0	0	0	0	0	0	0	1	0	1	1	0	0	0	0	0.21843	0.155474	0.0288787	0.395744	0.553338	-0.893979	0.812333	-0.599418	0.125187	-0.0833306	0.563378	0.356204	black	FALSE	11.4862	-38.8066	5.19746	30.3685	0
Pmf1	NM_025928	0	0	0	0	0	0	0	0	0	0	1	1	1	0	1	0	1	1	0	1	0	1	0.116758	0.217421	0.200728	0.454269	0.669744	-0.846233	0.812242	-0.715976	-0.0687463	-0.248884	0.442418	0.194577	black	FALSE	11.4824	-38.7918	75.1183	17.8991	1
Lsm2	NM_030597	0	0	0	0	0	0	0	1	1	0	1	1	1	0	1	1	1	1	0	1	0	1	0.131923	0.222403	-0.0152228	0.323037	0.458215	-0.8486	0.812219	-0.631873	0.0223194	-0.177509	0.542613	0.298076	black	FALSE	11.4814	-38.7879	12.4337	17.4198	0
Entpd6	NM_172117	0	0	0	0	0	0	1	0	0	0	1	0	1	0	0	0	1	1	0	1	0	1	0.202639	0.108541	0.198442	0.530317	0.700599	-0.854376	0.812019	-0.747886	-0.0792021	-0.24423	0.402882	0.151311	black	FALSE	11.4731	-38.7553	25.9324	26.4173	0
Prpf6	NM_133701	0	0	0	0	0	0	0	0	0	0	0	0	1	0	0	1	1	1	0	1	0	1	0.245908	0.132118	0.110717	0.426019	0.561134	-0.909205	0.811981	-0.650496	0.0566618	-0.0934558	0.641828	0.373412	black	FALSE	11.4715	-38.749	21.8534	23.3845	1
Dgka	NM_016811	0	0	0	0	0	0	0	1	0	0	1	0	0	1	0	1	1	1	0	1	0	0	0.261378	0.154384	0.00696131	0.36647	0.505746	-0.800937	0.811977	-0.716165	-0.126193	-0.278784	0.502074	0.164828	black	FALSE	11.4714	-38.7484	96.7246	12.2631	0
Echdc2	NM_026728	1	1	0	0	0	0	1	1	1	1	1	0	0	0	1	0	1	1	0	0	1	0	0.122033	0.212959	0.0567683	0.464717	0.613163	-0.790737	0.811976	-0.738841	-0.139068	-0.371803	0.280431	0.0237628	black	FALSE	11.4714	-38.7483	11.3287	12.5873	0
Oprs1	NM_011014	0	0	0	0	0	0	0	1	0	0	0	0	1	0	0	0	1	1	0	1	0	1	0.184299	0.167352	0.00452272	0.373932	0.52514	-0.830359	0.811961	-0.719518	-0.0954036	-0.299309	0.373321	0.114273	black	FALSE	11.4707	-38.7458	16.7695	19.6864	0
Rpl36al	NM_025589	0	0	0	0	0	0	0	0	0	0	1	1	1	0	0	1	1	1	0	1	0	1	0.150624	0.251645	0.102746	0.360966	0.553176	-0.862379	0.811907	-0.68468	-0.047568	-0.125647	0.681661	0.350208	black	FALSE	11.4685	-38.737	57.9351	28.988	0
Tom1	NM_011622	0	1	0	0	0	0	1	1	1	0	1	0	1	1	0	0	1	1	0	1	1	1	0.242581	0.0918825	0.276961	0.538937	0.766995	-0.815011	0.811701	-0.800655	-0.178375	-0.343943	0.297636	0.0167053	black	FALSE	11.46	-38.7034	7.65858	20.1809	0
Dcbld1	NM_025705	1	1	0	0	0	0	0	1	1	1	0	0	0	0	0	0	0	0	0	0	0	0	0.216128	0.274476	-0.0824769	0.186447	0.378636	-0.75102	0.81142	-0.679529	-0.165301	-0.291226	0.565752	0.179743	black	FALSE	11.4483	-38.6577	7.7454	20.2068	0
Psmc3	NM_008948	0	0	0	0	0	0	0	1	0	0	0	1	1	0	0	1	1	1	0	0	0	1	0.229302	0.0798142	0.269327	0.581677	0.723494	-0.935065	0.811255	-0.761249	-0.0378495	-0.195609	0.504924	0.230548	black	FALSE	11.4415	-38.6309	43.9871	31.2987	0
Polr3a	NM_001081247	0	0	0	0	0	0	1	0	0	0	0	1	1	0	0	0	1	1	0	1	0	1	0.386663	0.0556037	-0.0662367	0.210492	0.405662	-0.756436	0.810594	-0.716164	-0.161852	-0.283097	0.374246	0.0673859	black	FALSE	11.4143	-38.5236	2.15098	6.75685	0
Dalrd3	NM_026378	0	0	0	0	0	0	0	1	1	0	1	0	1	1	1	1	1	1	0	1	0	1	0.0808222	0.443398	-0.224868	0.0156134	0.237911	-0.631718	0.810567	-0.617603	-0.206869	-0.394324	0.466052	0.115078	black	FALSE	11.4132	-38.5193	8.06932	13.263	0
Anapc7	NM_019805	0	0	0	0	0	0	0	1	0	0	1	1	1	1	0	0	0	1	0	0	0	1	0.0694951	0.228598	0.245618	0.594418	0.743858	-0.913769	0.81055	-0.7087	0.0121302	-0.216065	0.468497	0.242396	black	FALSE	11.4125	-38.5164	85.7234	24.8453	0
Nme7	NM_138314	0	0	0	0	0	0	0	0	0	0	0	0	0	0	0	0	0	1	0	0	0	0	0.119216	0.419181	-0.169739	0.0594236	0.280109	-0.725661	0.810185	-0.593603	-0.0993634	-0.207293	0.688342	0.323189	black	FALSE	11.3975	-38.4574	32.9322	20.0502	0
Mutyh	NM_133250	0	0	0	0	0	0	0	0	1	0	0	1	1	1	1	0	1	0	0	0	0	1	0.112538	0.374811	-0.127248	0.111682	0.428832	-0.563832	0.810144	-0.75633	-0.408142	-0.584189	0.131647	-0.197422	black	FALSE	11.3959	-38.4508	3.02898	5.94161	0
Higd2a	NM_025933	0	0	0	0	0	0	0	0	0	0	0	0	1	1	0	0	0	1	0	0	0	0	0.125143	0.343837	0.0051832	0.281075	0.452791	-0.73971	0.810143	-0.743223	-0.24135	-0.403279	0.436481	0.0780808	black	FALSE	11.3958	-38.4507	2.74895	13.253	0
Akr1b8	NM_008012	1	1	0	0	0	0	0	1	1	0	0	0	0	0	0	0	0	0	0	1	0	0	0.137675	0.27185	0.184693	0.364174	0.592078	-0.804147	0.810076	-0.756638	-0.189555	-0.357278	0.428936	0.0971964	black	FALSE	11.3931	-38.4398	11.2852	17.2672	0
Schip1	NM_013928	0	1	0	0	0	0	1	1	1	1	1	0	1	1	0	1	1	1	0	0	1	1	0.248229	0.189873	-0.187974	0.142016	0.301669	-0.803776	0.809988	-0.533056	0.0922514	-0.0863281	0.601218	0.366562	black	FALSE	11.3895	-38.4257	21.2971	18.5195	0
Cd2bp2	NM_027353	0	0	0	0	0	0	0	1	1	1	1	0	1	1	0	0	1	1	0	1	1	1	0.0810576	0.249662	0.138823	0.494256	0.623751	-0.921749	0.809541	-0.632043	0.0942355	-0.123229	0.607989	0.372516	black	FALSE	11.3712	-38.3536	34.7675	34.7873	0
Mib2	NM_145124	0	1	0	0	0	0	1	1	1	0	0	1	0	1	1	1	1	0	0	0	0	0	0.0208292	0.397558	0.0526132	0.362339	0.552445	-0.779574	0.809507	-0.704863	-0.148682	-0.380774	0.377502	0.0965073	black	FALSE	11.3699	-38.3481	22.7456	15.0621	0
Got2	NM_010325	0	0	0	0	0	0	0	0	1	0	1	1	1	1	1	0	1	1	0	1	0	1	0.166806	0.150227	0.226023	0.53459	0.727178	-0.906963	0.809388	-0.697305	0.0213959	-0.179283	0.45236	0.234729	black	FALSE	11.365	-38.329	10.0416	21.9768	0
Med8	NM_020000	0	0	0	0	0	0	0	0	0	0	0	0	0	0	0	0	0	1	0	0	0	0	0.180203	0.117253	0.199263	0.546206	0.661395	-0.951354	0.809314	-0.699552	0.0543427	-0.108076	0.57835	0.338721	black	FALSE	11.362	-38.3171	77.2018	27.3234	1
Rpl10	NM_052835	0	0	0	0	0	0	0	0	0	0	0	1	0	0	0	0	1	1	0	0	0	1	0.242498	0.118008	0.0790835	0.436078	0.608197	-0.860466	0.809222	-0.678384	-0.00299395	-0.139646	0.511636	0.255916	black	FALSE	11.3583	-38.3024	223.495	22.3794	0
Rpl38	NM_001048057	0	0	0	0	0	0	0	0	0	0	1	1	1	1	0	0	0	1	0	1	0	1	0.260406	0.111372	0.104331	0.430261	0.626679	-0.822418	0.80918	-0.706123	-0.0698294	-0.190767	0.457897	0.185097	black	FALSE	11.3566	-38.2956	8.47571	17.1857	0
Ephx1	NM_010145	0	0	0	0	0	0	0	0	0	1	0	1	0	0	0	1	0	1	0	1	0	0	0.187097	0.379046	-0.195993	-0.0114454	0.246534	-0.664099	0.809172	-0.625936	-0.197522	-0.37919	0.467007	0.113487	black	TRUE	11.3562	-38.2944	17.6483	17.6437	0
2010012C16Rik	NM_025564	0	0	0	1	0	0	0	0	0	0	0	0	0	0	0	0	0	0	0	1	0	0	0.421586	0.0620796	-0.234374	0.0421544	0.261602	-0.727867	0.809171	-0.621542	-0.0858246	-0.182855	0.535913	0.203487	black	FALSE	11.3562	-38.2942	7.51137	14.8959	0
Psmd3	NM_009439	0	0	0	0	0	0	0	0	0	0	1	0	0	0	1	0	1	1	0	1	0	0	0.134585	0.180924	0.171428	0.541072	0.654985	-0.932493	0.809095	-0.700066	0.0271693	-0.165038	0.507344	0.28192	black	FALSE	11.3531	-38.2819	17.0611	32.9772	0
Clp1	NM_133840	0	0	0	0	0	0	0	1	1	0	1	0	0	1	0	0	0	1	0	0	0	0	0.2671	0.14615	-0.00427097	0.309647	0.444801	-0.864447	0.809083	-0.693933	-0.0609262	-0.157523	0.651092	0.309148	black	FALSE	11.3526	-38.28	14.2068	9.69794	0
Hdgfrp2	NM_008233	0	0	0	0	0	0	0	1	0	0	1	0	1	1	0	0	1	1	0	0	0	1	0.277034	0.181047	-0.130831	0.181605	0.324736	-0.801055	0.809067	-0.602636	-0.0156868	-0.152468	0.588219	0.302604	black	FALSE	11.352	-38.2775	3.69736	27.3897	1
Rps14	NM_020600	0	0	0	0	0	0	0	0	0	0	0	0	0	0	0	0	0	0	0	0	0	0	0.201355	0.130036	0.170881	0.52478	0.692508	-0.891676	0.809025	-0.676667	0.0353555	-0.11668	0.533065	0.291624	black	FALSE	11.3502	-38.2707	185.488	22.474	0
Rps28	NM_016844	0	0	0	0	0	0	0	1	1	0	1	1	1	1	0	1	0	1	0	1	0	1	0.249519	0.0971957	0.120424	0.479224	0.648294	-0.869129	0.808929	-0.680438	0.0101691	-0.126507	0.510715	0.261681	black	FALSE	11.3464	-38.2553	81.8116	18.881	0
3110048E14Rik	NM_133750	0	0	0	0	0	0	0	0	0	0	0	1	1	1	0	1	0	1	0	0	0	1	0.327461	0.0168443	0.0851783	0.408016	0.567775	-0.86725	0.808847	-0.658	0.0353306	-0.138892	0.489177	0.252185	black	FALSE	11.343	-38.2422	4.5726	15.5226	0
F2rl1	NM_007974	0	1	0	0	0	0	1	1	1	1	1	0	0	1	1	1	0	1	0	1	1	0	0.415349	0.0717272	0.0149194	0.196461	0.419068	-0.635966	0.808793	-0.850751	-0.439889	-0.481042	0.297073	-0.1451	black	FALSE	11.3408	-38.2336	4.66229	20.3505	0
Eif3c	NM_146200	0	0	0	0	0	0	0	0	0	0	0	0	0	0	0	0	0	0	0	0	0	0	0.199312	0.112564	0.179979	0.505736	0.656773	-0.942505	0.808735	-0.648851	0.113383	-0.0296093	0.632901	0.411956	black	FALSE	11.3385	-38.2242	17.4589	28.9696	0
Fkbp1a	NM_008019	0	0	0	0	0	0	0	1	0	0	0	1	1	1	0	1	1	1	0	0	0	1	0.188231	0.101227	0.26767	0.594785	0.744721	-0.937296	0.808456	-0.721493	0.024492	-0.136034	0.548034	0.289894	black	FALSE	11.3272	-38.1796	479.94	32.6802	0
Timm13	NM_013895	0	0	0	0	1	0	0	1	1	0	0	0	0	0	1	1	1	1	0	0	0	0	0.225526	0.0791891	0.234572	0.585702	0.739182	-0.868368	0.808275	-0.819529	-0.158428	-0.310197	0.357056	0.0681682	black	FALSE	11.3199	-38.1507	516.337	18.7001	0
Ppp1cc	NM_013636	0	0	0	0	0	0	0	0	0	0	0	0	0	0	0	0	0	0	0	0	0	0	0.187271	0.146289	0.0786109	0.442368	0.576641	-0.94415	0.808105	-0.586503	0.180437	0.0428114	0.706868	0.500869	black	FALSE	11.313	-38.1236	57.2643	25.3528	0
Ube2j2	NM_001039157	0	0	0	0	0	0	0	0	0	0	1	1	1	0	0	0	1	1	0	0	0	1	0.160073	0.134492	0.227901	0.575219	0.692369	-0.963576	0.807951	-0.690072	0.0782321	-0.116237	0.565738	0.335019	black	FALSE	11.3068	-38.099	14.7835	76.7063	0
Sap18	NM_009119	1	0	0	0	0	0	0	0	0	0	0	0	0	0	0	0	0	0	0	0	0	0	0.134086	0.167895	0.266978	0.580801	0.736548	-0.912178	0.807867	-0.739534	-0.0375247	-0.229963	0.493695	0.216489	black	FALSE	11.3034	-38.0855	92.3156	31.1306	1
Psma4	NM_011966	0	0	0	0	0	0	0	0	0	0	1	0	0	0	0	1	0	1	0	0	0	0	0.289024	0.0558342	0.0840251	0.419033	0.57413	-0.903729	0.807734	-0.626497	0.107438	-0.0328506	0.586944	0.370481	black	FALSE	11.2981	-38.0644	54.2945	28.6078	0
Ptpn1	NM_011201	0	0	0	0	0	0	0	0	0	0	1	0	1	0	0	0	1	1	0	0	0	1	0.37566	-0.0296396	0.0546373	0.396596	0.572924	-0.819992	0.807635	-0.716056	-0.0622613	-0.223842	0.341171	0.103454	black	FALSE	11.2941	-38.0487	4.09948	14.8213	0
Dctn3	NM_016890	0	0	0	0	0	0	0	1	0	0	1	0	0	0	0	0	0	1	0	0	0	0	0.0893346	0.266043	0.261524	0.552395	0.734378	-0.83419	0.807598	-0.791074	-0.18193	-0.368995	0.365224	0.0610748	black	FALSE	11.2926	-38.0428	3.05421	9.82747	0
Rhbdd3	NM_177370	0	0	0	0	0	0	0	1	0	0	1	1	1	1	0	1	1	1	0	1	0	1	0.260364	0.0760851	0.0973446	0.491066	0.626915	-0.879654	0.807584	-0.694778	0.00119059	-0.157052	0.475484	0.231001	black	FALSE	11.2921	-38.0406	71.2198	27.5908	0
Aldh4a1	NM_175438	0	0	0	0	0	0	0	0	0	0	1	0	0	1	1	1	0	1	0	0	0	0	0.21028	0.202999	0.0514477	0.300729	0.520669	-0.754651	0.807553	-0.72179	-0.174623	-0.403369	0.291348	0.0110912	black	FALSE	11.2908	-38.0355	4.59866	14.4133	0
Ecgf1	NM_138302	0	0	0	0	0	0	0	0	1	0	0	0	0	0	1	1	0	0	0	1	0	0	0.250668	0.125463	-0.0896139	0.293042	0.47288	-0.76061	0.807407	-0.694972	-0.10975	-0.368346	0.219194	-0.00899256	black	FALSE	11.2849	-38.0125	17.4934	10.6596	0
Ppm1g	NM_008014	0	0	0	0	0	0	0	0	0	0	0	1	1	1	0	0	1	1	0	1	0	1	0.421059	-0.0145082	-0.0575093	0.211656	0.401496	-0.771082	0.807372	-0.658419	-0.0632907	-0.190404	0.467921	0.179091	black	FALSE	11.2835	-38.0069	2.83517	9.05769	0
Ppp1r8	NM_146154	0	0	0	0	0	0	0	0	0	0	1	1	0	0	0	0	0	1	0	0	0	0	0.130357	0.207085	0.131852	0.420224	0.576891	-0.904243	0.807103	-0.682628	0.0094572	-0.180161	0.563272	0.299819	black	FALSE	11.2727	-37.9641	36.7024	28.375	1
Scrib	NM_134089	0	0	0	0	0	0	0	1	0	0	1	1	1	1	0	1	1	1	0	0	0	1	0.306975	0.0632549	-0.0503569	0.328665	0.507985	-0.78511	0.807067	-0.654482	-0.0259356	-0.211142	0.348467	0.137986	black	FALSE	11.2713	-37.9584	3.21134	18.3368	0
Gm1821 /// Ubb	NM_011664	1	1	0	0	0	1	0	1	1	1	1	0	1	1	0	0	1	1	0	0	1	1	0.231929	0.104441	0.155885	0.507535	0.65839	-0.913975	0.807022	-0.668901	0.0600684	-0.0761338	0.585666	0.339924	black	FALSE	11.2695	-37.9512	72.6787	31.0795	0
Atp6v1c1	NM_025494	1	0	0	0	0	0	0	0	0	0	0	1	1	0	1	0	1	1	0	0	0	1	0.117513	0.281481	0.109132	0.366996	0.519902	-0.872016	0.806883	-0.64882	0.000583943	-0.13208	0.718833	0.396048	black	FALSE	11.2639	-37.9293	5.88305	15.8362	0
Nat5	NM_026425	0	0	0	0	0	0	0	0	0	0	0	1	0	0	1	0	1	1	0	1	0	1	0.313488	0.0448943	0.0258085	0.388958	0.514173	-0.886028	0.806826	-0.633546	0.0801367	-0.0754153	0.568607	0.33302	black	FALSE	11.2616	-37.9202	15.0652	23.8824	0
Faf1	NM_007983	0	1	0	0	0	0	0	0	0	0	0	1	1	1	1	1	1	1	0	0	0	1	0.327897	0.0311176	0.216676	0.479487	0.672161	-0.85778	0.806542	-0.733967	-0.0758017	-0.17198	0.522575	0.215068	black	FALSE	11.2503	-37.8753	14.1549	23.837	0
Ddb1	NM_015735	0	0	0	0	0	0	0	0	0	0	1	1	1	0	1	0	1	1	0	1	0	1	0.187424	0.0974985	0.228435	0.601527	0.760562	-0.907002	0.80613	-0.712509	0.0198398	-0.16613	0.450011	0.226019	black	FALSE	11.2339	-37.8103	14.2386	16.0141	0
Clybl	NM_029556	0	1	0	0	0	0	0	0	0	0	1	0	1	1	1	1	0	1	0	0	0	0	0.142206	0.239056	0.0418339	0.381609	0.559426	-0.783854	0.806	-0.664076	-0.0684241	-0.253856	0.444149	0.17214	black	FALSE	11.2287	-37.7897	40.807	8.21019	0
Ndufa4	NM_010886	0	0	0	0	0	0	0	0	0	0	0	1	0	0	1	0	1	1	0	0	0	1	0.0289708	0.326141	0.0653952	0.402601	0.544378	-0.917973	0.805813	-0.590244	0.124604	-0.0479001	0.708272	0.473387	black	FALSE	11.2213	-37.7603	560.136	30.5604	0
Lbr	NM_133815	0	0	0	0	0	0	1	0	0	1	0	0	1	0	0	1	1	1	0	0	0	1	0.168498	0.211945	-0.00965306	0.303882	0.471466	-0.859384	0.805764	-0.581707	0.093893	-0.00386966	0.719493	0.474728	black	FALSE	11.2193	-37.7526	11.4008	20.147	0
Xpo6	NM_028816	0	0	0	0	0	0	1	1	1	0	1	0	1	1	0	1	1	1	0	0	1	1	0.105376	0.221867	0.108109	0.458263	0.604692	-0.929079	0.805752	-0.601091	0.146603	-0.0488209	0.617239	0.423317	black	FALSE	11.2189	-37.7507	33.3151	33.0124	0
Nudcd3	NM_173748	1	0	0	0	0	0	1	0	1	0	1	1	1	0	0	1	1	1	0	0	0	1	0.291731	0.0847953	-0.0187019	0.314572	0.508119	-0.785767	0.80569	-0.635134	-0.0126822	-0.232491	0.388193	0.147621	black	FALSE	11.2164	-37.741	5.13366	14.0667	0
Rbm14	NM_019869	1	0	0	0	0	0	1	1	1	1	0	1	1	1	1	1	1	1	0	1	1	1	0.244699	0.126921	-0.00295257	0.292933	0.467679	-0.832035	0.805492	-0.608829	0.048382	-0.154742	0.495463	0.264717	black	FALSE	11.2085	-37.7097	9.9836	17.7182	1
Cdc34	NM_177613	0	0	0	0	0	0	1	0	0	0	1	1	1	1	1	0	1	1	0	1	0	1	0.231779	0.0666473	0.301158	0.610858	0.769758	-0.883295	0.805393	-0.828003	-0.157244	-0.297424	0.382726	0.088224	black	FALSE	11.2046	-37.6942	24.6645	20.8037	0
Timm17b	NM_011591	0	0	0	0	0	0	0	0	0	0	0	0	0	0	0	0	0	0	0	0	0	0	0.0615738	0.244344	0.107937	0.517228	0.626079	-0.934169	0.805384	-0.616842	0.132964	-0.131777	0.516017	0.340634	black	FALSE	11.2043	-37.6928	94.5037	17.0177	0
Rnf34	NM_030564	0	0	0	0	0	0	0	0	1	0	1	0	0	0	1	1	0	1	0	1	0	0	0.138097	0.242717	-0.0212575	0.32122	0.454007	-0.91373	0.805311	-0.532525	0.193091	-0.00577359	0.714274	0.50368	black	FALSE	11.2014	-37.6814	429.111	38.0625	0
Mrps18b	NM_025878	0	1	0	0	1	0	0	1	1	0	1	1	1	1	1	0	0	1	0	1	0	1	0.228015	0.147955	0.341304	0.480752	0.708893	-0.808561	0.805095	-0.866656	-0.309002	-0.377342	0.445519	0.0429325	black	FALSE	11.1929	-37.6475	459.221	28.4364	0
Mad2l2	NM_027985	0	0	0	0	0	0	0	0	0	0	1	0	1	1	0	0	0	1	0	1	0	0	-0.0431034	0.432217	0.0748415	0.36981	0.600835	-0.734226	0.804918	-0.719102	-0.206219	-0.44027	0.313816	0.0283468	black	FALSE	11.1858	-37.6197	5.45937	9.05815	0
Rplp1	NM_018853	0	0	0	0	0	0	0	0	0	0	0	1	1	0	0	1	1	1	0	1	0	1	0.233205	0.143833	0.0948496	0.422076	0.616862	-0.810881	0.804839	-0.704314	-0.0843771	-0.205671	0.456086	0.178564	black	FALSE	11.1827	-37.6074	8.55726	16.756	0
Nars	NM_027350	0	0	0	0	0	0	0	0	0	0	0	1	1	0	0	0	0	1	0	0	0	1	0.199222	0.176067	0.208651	0.392998	0.591145	-0.860717	0.804823	-0.709305	-0.0708186	-0.12914	0.661726	0.337964	black	FALSE	11.1821	-37.6049	51.894	24.2524	0
Cdca7	NM_025866	0	1	0	0	0	0	0	0	0	0	0	1	1	0	1	1	1	1	0	0	0	1	0.434467	0.0393993	-0.207188	0.0316711	0.279078	-0.619409	0.804729	-0.635796	-0.171678	-0.350773	0.208764	-0.0494978	black	FALSE	11.1784	-37.5901	5.07199	15.7956	1
Prmt3	NM_133740	0	0	0	0	0	0	0	0	0	0	0	1	1	0	0	1	0	1	0	1	0	1	0.232059	0.172556	0.0116321	0.269553	0.425503	-0.879621	0.804637	-0.586711	0.0866778	-0.00489446	0.786182	0.488675	black	FALSE	11.1748	-37.5757	606.846	22.6744	0
Sdf2l1	NM_022324	0	0	0	0	0	0	0	1	0	0	1	1	0	0	0	0	0	1	0	1	0	0	-0.0311909	0.468378	-0.0607604	0.23823	0.432839	-0.786927	0.804343	-0.656455	-0.101673	-0.316221	0.471181	0.197507	black	FALSE	11.1632	-37.5299	187.901	24.8609	0
Aaas	NM_153416	0	0	0	0	0	0	1	1	0	0	1	1	1	1	1	1	1	1	0	1	0	1	0.0639087	0.270082	0.255244	0.533185	0.718727	-0.828048	0.804266	-0.785872	-0.178395	-0.398095	0.348541	0.0543642	black	FALSE	11.1602	-37.5178	55.8514	30.4896	0
Bcl3	NM_033601	0	0	0	0	0	0	0	0	0	1	1	1	1	1	1	1	1	1	0	0	0	1	0.0557588	0.35943	0.137925	0.393566	0.574726	-0.732607	0.804066	-0.797463	-0.307119	-0.432799	0.432832	0.0440182	black	TRUE	11.1523	-37.4867	70.267	16.7968	1
Rangap1	NM_011241	0	0	0	0	0	0	0	0	0	0	0	1	1	1	0	0	0	1	0	0	0	1	0.406609	-0.0685408	0.157614	0.442846	0.647189	-0.793948	0.80387	-0.764126	-0.142594	-0.269382	0.315892	0.0376954	black	FALSE	11.1446	-37.456	10.7853	19.1185	0
Lias	NM_024471	0	0	0	0	0	0	0	1	0	0	0	1	1	0	0	0	1	1	0	0	0	1	0.358262	0.00475386	0.249356	0.494661	0.672338	-0.885133	0.803863	-0.706895	-0.0156931	-0.0791182	0.628449	0.317813	black	FALSE	11.1443	-37.4549	10.6173	38.8664	0
Map4k1	NM_008279	0	0	0	0	0	0	1	0	0	0	1	0	1	0	1	1	0	0	0	0	0	0	0.0961234	0.333465	0.0483031	0.344158	0.54978	-0.736967	0.803807	-0.734287	-0.230857	-0.397995	0.398074	0.0606103	black	FALSE	11.1422	-37.4462	5.34023	15.5011	0
Eif3m	NM_145380	0	1	0	0	0	0	0	0	0	1	0	1	0	0	0	0	1	1	0	0	0	1	0.216992	0.160864	-0.0285366	0.274101	0.454259	-0.869474	0.803787	-0.54494	0.148175	-0.00368693	0.702964	0.46356	black	FALSE	11.1414	-37.4432	4.83511	32.0387	0
Cox7a2l	NM_009187	0	0	0	0	0	0	0	1	1	0	0	1	1	0	1	1	0	1	0	0	0	1	0.156787	0.156119	0.227608	0.580473	0.764134	-0.856606	0.803712	-0.725913	-0.0520291	-0.249522	0.403591	0.155795	black	FALSE	11.1385	-37.4315	34.205	16.1286	0
Ndufs8	NM_144870	0	0	0	0	1	0	0	0	0	1	1	0	0	0	1	1	0	1	0	1	0	0	0.188461	0.141241	0.235336	0.52516	0.725605	-0.867324	0.803682	-0.752985	-0.0860052	-0.253751	0.400811	0.145622	black	FALSE	11.1373	-37.4268	93.9005	15.2492	0
Ubxd5	NM_026257	0	0	0	0	0	0	0	0	0	0	1	1	0	0	0	0	1	0	0	0	0	0	0.0655684	0.461753	-0.0887675	0.0937582	0.320408	-0.714826	0.803666	-0.653296	-0.195014	-0.336542	0.574	0.199862	black	TRUE	11.1366	-37.4243	40.4167	43.9538	0
Slc25a33	NM_027460	0	0	0	0	0	0	1	1	1	0	1	1	1	0	1	1	1	1	0	0	1	1	0.163923	0.22937	0.0396073	0.297812	0.501679	-0.703836	0.803558	-0.766052	-0.279973	-0.465017	0.249765	-0.0641866	black	FALSE	11.1324	-37.4075	3.44463	10.6027	0
Mtmr9	NM_177594	0	1	0	0	0	0	0	1	0	1	1	1	0	1	0	0	1	1	0	1	0	1	0.275874	0.0607674	0.183247	0.486107	0.615236	-0.913266	0.80339	-0.753285	-0.0605176	-0.159652	0.569399	0.2673	black	FALSE	11.1258	-37.3814	270.068	18.7152	0
Ndufb9	NM_023172	0	0	0	0	0	0	0	0	0	0	0	1	0	0	1	0	0	1	0	1	0	0	0.0919243	0.247188	0.210794	0.550319	0.695995	-0.867843	0.803334	-0.748573	-0.094474	-0.272256	0.451197	0.170442	black	FALSE	11.1237	-37.3727	271.99	13.6011	0
Rtn4ip1	NM_130892	0	0	0	0	0	0	0	0	0	0	1	0	0	0	1	0	0	1	0	0	0	0	0.0883091	0.29269	0.0854615	0.377294	0.543797	-0.862442	0.803028	-0.641373	0.00537048	-0.205054	0.55013	0.295033	black	FALSE	11.1117	-37.3253	12.8367	27.7267	0
Fbxo15	NM_015798	0	0	0	0	0	0	1	1	1	1	1	0	0	1	1	1	0	1	0	0	1	0	0.311253	0.248562	-0.0793495	0.0609132	0.317229	-0.628503	0.802921	-0.753314	-0.383045	-0.375227	0.567572	0.0695212	black	TRUE	11.1075	-37.3086	503.66	30.6155	0
Nedd8	NM_008683	0	0	0	0	1	0	1	0	0	0	1	0	0	0	0	0	0	1	0	0	0	0	0.252883	0.169311	-0.00307228	0.286456	0.475371	-0.788257	0.802769	-0.665471	-0.0793744	-0.271789	0.427083	0.14668	black	FALSE	11.1016	-37.2851	4.7898	12.6794	1
Stk11	NM_011492	0	0	0	0	0	0	0	1	0	0	1	1	0	0	1	0	1	1	0	1	0	1	0.188041	0.116132	0.194896	0.549117	0.680404	-0.918621	0.802708	-0.67887	0.0522979	-0.150613	0.488123	0.272553	black	FALSE	11.0993	-37.2758	12.6372	18.0848	0
Eif5a	NM_181582	0	0	0	0	0	0	0	0	0	0	1	1	1	0	0	1	1	1	0	1	0	1	0.167415	0.151319	0.182682	0.551971	0.684634	-0.899856	0.802682	-0.710618	-0.00587436	-0.151428	0.532481	0.270251	black	FALSE	11.0983	-37.2717	511.465	37.1892	0
Srfbp1	NM_026040	0	0	0	0	0	0	0	0	0	0	0	0	1	0	0	0	0	1	0	1	0	0	0.349805	0.082637	0.0869827	0.272687	0.472832	-0.801328	0.80254	-0.688334	-0.103537	-0.150785	0.666218	0.287706	black	FALSE	11.0928	-37.2498	17.1894	11.9025	0
Snrpg	NM_026506	0	0	0	0	0	0	0	0	0	0	0	0	0	0	0	0	0	0	0	0	0	0	0.204133	0.180083	0.0185112	0.340791	0.478114	-0.907488	0.802514	-0.59021	0.117487	0.015623	0.765545	0.492505	black	FALSE	11.0917	-37.2457	137.157	37.2847	0
Umps	NM_009471	0	1	0	0	0	1	0	0	0	0	1	1	0	0	0	0	0	1	0	0	0	0	0.277973	0.176302	0.0644219	0.263849	0.51338	-0.685613	0.802415	-0.840224	-0.402901	-0.53512	0.273713	-0.14281	black	FALSE	11.0879	-37.2304	2.92079	12.1759	0
Mcts2	NM_025543	0	0	0	0	0	0	1	0	0	0	1	1	1	0	0	0	0	1	0	1	0	1	0.274512	0.186349	-0.0374248	0.186431	0.354099	-0.82357	0.802193	-0.639614	-0.0465289	-0.132586	0.695312	0.34373	black	FALSE	11.0793	-37.1962	9.72608	15.8227	0
Hnrpc	NM_016884	0	0	0	0	0	0	0	1	0	1	1	1	1	1	0	0	1	1	0	0	0	1	0.381574	0.00630924	-0.0578361	0.304433	0.433501	-0.888669	0.80207	-0.593472	0.116297	0.00236864	0.629736	0.398252	black	FALSE	11.0745	-37.1773	14.9387	29.7832	0
Zfp330	NM_145600	1	0	0	0	0	0	1	1	1	0	0	0	0	0	0	0	0	1	0	0	0	0	0.310633	0.102814	0.0665282	0.29529	0.50875	-0.847647	0.801819	-0.590577	0.0749237	0.00914576	0.725352	0.434066	black	FALSE	11.0648	-37.1386	29.4693	41.3973	0
Uqcrfs1	NM_025710	0	0	0	0	0	0	0	0	0	0	0	0	0	0	1	0	1	1	0	1	0	0	0.27541	0.109408	0.0189121	0.325264	0.535536	-0.835384	0.801633	-0.659533	-0.0197654	-0.175476	0.463624	0.220652	black	FALSE	11.0576	-37.11	3.10127	11.8628	0
Csnk2b	NM_009975	0	0	0	0	0	0	0	0	0	0	1	1	1	0	0	0	1	1	0	1	0	1	0.21785	0.080797	0.207891	0.5833	0.714166	-0.911852	0.801458	-0.7327	-0.0134044	-0.216465	0.406946	0.172762	black	FALSE	11.0509	-37.0831	5.97634	13.653	0
Vangl2	NM_033509	0	0	0	0	0	0	0	0	0	0	0	0	0	0	0	0	1	0	0	0	0	0	0.127597	0.210347	-0.0106498	0.396944	0.519864	-0.896586	0.801368	-0.580539	0.145023	-0.115479	0.487303	0.326716	black	FALSE	11.0474	-37.0693	20.6729	22.2243	0
Trip10	NM_134125	0	0	0	0	0	0	0	0	0	0	0	0	0	1	0	1	0	1	0	1	0	0	0.199237	0.15281	0.182098	0.486546	0.721599	-0.810082	0.801299	-0.73378	-0.110974	-0.289938	0.377413	0.093522	black	FALSE	11.0448	-37.0587	13.0144	21.5877	0
Tjap1	NM_028751	0	0	0	0	0	0	0	0	0	0	0	1	0	0	1	1	1	1	0	0	0	1	0.122904	0.175044	0.183203	0.555923	0.712946	-0.86865	0.801182	-0.689311	0.00299518	-0.23212	0.40112	0.18903	black	FALSE	11.0403	-37.0408	5.91965	36.4901	0
Tulp3	NM_011657	0	0	0	0	0	0	0	0	0	0	1	0	1	1	0	0	1	1	0	1	0	1	0.116059	0.218343	-0.023922	0.41256	0.522995	-0.831461	0.801161	-0.641537	0.0153559	-0.226121	0.438545	0.210344	black	FALSE	11.0394	-37.0375	19.7762	18.5914	0
Mrpl22	NM_175001	0	0	0	0	0	0	0	0	0	0	1	1	1	0	0	0	0	1	0	1	0	1	0.163917	0.239038	0.129426	0.365091	0.534949	-0.848792	0.800904	-0.732689	-0.125928	-0.251826	0.548101	0.213924	black	FALSE	11.0295	-36.9981	63.9446	16.2147	0
Hectd3	NM_175244	0	0	0	0	0	0	0	0	1	1	0	1	0	0	0	1	0	0	0	1	0	0	0.173115	0.173405	0.268552	0.510458	0.703765	-0.856525	0.80063	-0.755035	-0.112701	-0.255361	0.434559	0.161271	black	FALSE	11.019	-36.9562	14.3195	15.1037	0
Ubox5	NM_080562	0	0	0	0	0	0	0	0	0	0	0	1	1	1	1	0	1	1	0	1	0	1	0.128717	0.278914	0.043558	0.355115	0.510541	-0.804379	0.800495	-0.718534	-0.147965	-0.309841	0.466556	0.15078	black	FALSE	11.0139	-36.9356	159.07	12.9538	0
BC003266	NM_030252	1	1	0	0	0	0	1	0	1	0	1	1	1	0	0	0	0	1	0	1	0	1	0.091851	0.195557	0.313853	0.642015	0.785758	-0.896726	0.800394	-0.781951	-0.0944191	-0.286805	0.413248	0.147379	black	FALSE	11.01	-36.9201	19.4998	47.7074	0
Serbp1	NM_025814	1	1	0	0	0	0	0	0	0	0	0	1	1	0	1	0	1	1	0	0	0	1	0.302514	0.0751195	0.0524391	0.352403	0.503259	-0.894231	0.800278	-0.579706	0.138906	0.0721192	0.769408	0.512421	black	FALSE	11.0056	-36.9025	109.939	24.6582	0
Cfl1	NM_007687	0	0	0	0	0	0	0	1	1	0	1	1	1	1	1	1	1	1	0	1	0	1	0.292695	0.0427341	0.0603429	0.435151	0.561455	-0.912192	0.8001	-0.631582	0.106107	-0.0350435	0.582176	0.357638	black	FALSE	10.9988	-36.8753	39.4672	38.9611	0
Yeats4	NM_026570	0	0	0	0	0	0	0	0	0	0	0	0	1	1	0	1	0	1	0	1	0	0	0.364802	0.0251143	-0.0752441	0.285315	0.413232	-0.854274	0.800065	-0.570852	0.119092	-0.0223071	0.568212	0.359953	black	FALSE	10.9974	-36.87	3.37228	17.7375	1
2310016E02Rik	NM_024460	0	0	0	0	0	0	1	0	0	0	0	1	1	1	0	1	1	1	0	1	0	1	0.150733	0.152774	0.226122	0.58781	0.697206	-0.952863	0.799971	-0.71602	0.0247826	-0.139157	0.58272	0.322051	black	FALSE	10.9938	-36.8556	303.921	27.7995	0
Tjp2	NM_011597	1	0	0	0	0	0	1	0	0	0	1	1	0	0	1	1	0	0	0	0	0	0	0.438762	-0.0484457	-0.00863981	0.340064	0.50673	-0.838678	0.799762	-0.654001	0.010874	-0.0990351	0.515138	0.252826	black	FALSE	10.9859	-36.8239	57.5644	35.4651	0
Cox6b1	NM_025628	0	0	0	0	0	0	1	0	0	0	0	1	1	1	1	0	1	1	0	1	0	1	0.181682	0.143319	0.240763	0.568648	0.710136	-0.915938	0.799619	-0.725622	-0.0172367	-0.160994	0.543856	0.272648	black	FALSE	10.9804	-36.8022	24.9527	35.0862	0
Cog2	NM_029746	0	0	0	0	0	0	1	1	0	0	0	0	0	0	0	0	0	1	0	1	0	0	0.199983	0.152712	0.0944893	0.395728	0.576414	-0.880975	0.799485	-0.615216	0.0818625	-0.065259	0.581181	0.36074	black	FALSE	10.9753	-36.7817	30.0029	21.0744	0
Ncapd2	NM_146171	0	0	0	0	0	0	0	1	1	1	1	1	1	1	1	0	1	1	0	0	1	1	0.0196155	0.353451	-0.0969304	0.262583	0.43886	-0.809388	0.799426	-0.538927	0.0972381	-0.134989	0.523631	0.348715	black	FALSE	10.9731	-36.7728	10.4286	11.9726	0
Nanog	NM_028016	0	0	0	0	0	0	1	1	1	1	1	0	1	1	1	1	1	1	0	1	1	1	0.0374749	0.467094	-0.18826	0.0716871	0.304491	-0.593176	0.799379	-0.717303	-0.358653	-0.541935	0.304783	-0.0631599	black	TRUE	10.9713	-36.7656	225.985	35.518	1
Rpusd4	NM_028040	0	1	1	0	0	1	0	0	0	0	0	0	0	0	0	0	0	1	0	0	0	0	0.215906	0.143425	0.0822826	0.388177	0.552761	-0.837062	0.799334	-0.689581	-0.0576765	-0.226316	0.470459	0.196939	black	FALSE	10.9696	-36.7589	5.585	21.26	0
Fblim1	NM_133754	0	0	0	0	0	0	0	1	1	1	1	0	0	1	1	1	0	0	0	0	1	0	0.352681	0.243665	-0.324456	-0.15991	0.0881113	-0.610943	0.799088	-0.559125	-0.159397	-0.309257	0.50986	0.138568	black	TRUE	10.9602	-36.7215	216.232	9.72989	0
Inpp5d	NM_010566	0	0	0	0	0	0	0	0	0	0	1	0	0	0	0	0	1	0	0	0	0	0	0.221691	0.276756	-0.0666767	0.154592	0.348647	-0.688257	0.798872	-0.738163	-0.298933	-0.398962	0.454447	0.0574214	black	TRUE	10.952	-36.6888	137.138	15.3106	0
Ccdc95	NM_153580	0	0	0	0	0	0	0	1	0	0	0	1	0	0	0	0	1	1	0	0	0	1	0.440321	-0.00501416	-0.0158143	0.201712	0.413872	-0.686208	0.798667	-0.757797	-0.276222	-0.398358	0.295585	-0.0647556	black	FALSE	10.9443	-36.6578	3.84277	8.55949	0
Adrm1	NM_019822	0	0	0	0	0	0	0	0	1	0	1	0	1	1	1	0	1	1	0	1	0	1	0.154438	0.157563	0.272655	0.542681	0.700664	-0.919217	0.798645	-0.723695	-0.0195438	-0.164275	0.550429	0.282906	black	FALSE	10.9435	-36.6546	21.6743	39.5878	0
Cyb5r1	NM_028057	0	0	0	0	0	0	0	0	0	0	0	1	1	1	1	1	0	1	0	1	0	1	0.189958	0.223048	0.0742356	0.343402	0.49513	-0.770887	0.798638	-0.741239	-0.203259	-0.257741	0.599376	0.202097	black	FALSE	10.9432	-36.6535	126.084	11.0649	0
Nubp1	NM_011955	0	0	0	0	0	0	0	0	0	0	0	1	1	0	0	1	0	1	0	1	0	1	0.0494299	0.246116	0.166177	0.522461	0.65312	-0.905535	0.798495	-0.685982	0.0168139	-0.182842	0.514189	0.280874	black	FALSE	10.9378	-36.6319	104.465	19.7026	0
Mier2	NM_027422	0	0	0	0	0	0	0	0	0	0	0	0	1	1	0	1	0	1	0	0	0	0	0.160907	0.14563	0.140561	0.519651	0.652641	-0.916815	0.798492	-0.641261	0.0922214	-0.0970296	0.558848	0.344256	black	FALSE	10.9377	-36.6314	11.8735	23.961	1
Dnmt1	NM_010066	0	0	0	0	0	0	0	1	1	1	1	0	1	0	0	0	0	1	0	0	1	0	0.223879	0.0855301	0.246288	0.546993	0.711768	-0.929378	0.798457	-0.623754	0.140941	-0.0221687	0.594622	0.401195	black	FALSE	10.9363	-36.6261	201.076	27.892	1
Rasip1	NM_028544	0	0	0	0	0	0	1	0	0	0	1	0	1	1	0	0	0	0	0	1	0	0	0.0483524	0.357266	0.0401073	0.304829	0.486489	-0.781742	0.798429	-0.679368	-0.11831	-0.313055	0.459232	0.17011	black	FALSE	10.9353	-36.6219	30.975	22.3518	0
Qprt	NM_133686	0	0	0	0	0	0	0	1	1	0	0	0	0	0	1	0	1	1	0	1	0	0	0.126776	0.283454	0.0618745	0.341406	0.538477	-0.703544	0.798339	-0.758295	-0.269729	-0.436862	0.273205	-0.0307758	black	FALSE	10.9319	-36.6083	16.6312	14.3533	0
Pfn1	NM_011072	0	0	0	0	0	0	0	0	0	0	0	1	1	1	1	0	1	1	0	0	0	1	0.161266	0.118588	0.281116	0.610137	0.735059	-0.926102	0.798223	-0.749057	-0.0266151	-0.203113	0.468148	0.221573	black	FALSE	10.9275	-36.5908	122.154	26.6507	1
Zfp740	NM_153194	0	0	0	0	0	0	1	0	1	1	1	1	0	0	1	1	0	0	0	1	1	0	0.0417613	0.430169	-0.122288	0.100388	0.301679	-0.756441	0.797885	-0.531939	0.0203717	-0.224698	0.572514	0.307646	black	FALSE	10.9148	-36.5398	37.8891	24.549	1
Pcx	NM_008797	0	0	0	0	0	0	0	0	0	0	0	0	0	0	0	0	0	0	0	0	0	0	0.0262036	0.454336	0.097361	0.1808	0.493659	-0.666527	0.797812	-0.720151	-0.304382	-0.512017	0.301529	-0.028011	black	FALSE	10.912	-36.5289	4.91902	12.7592	0
Tcf15	NM_009328	0	0	0	0	0	0	0	0	1	0	1	1	1	0	1	1	1	1	0	0	0	1	0.25608	0.273474	-0.229298	-0.0566132	0.173767	-0.604778	0.797793	-0.704198	-0.337788	-0.394294	0.426935	0.0441914	black	TRUE	10.9113	-36.526	14.1319	16.5175	1
Rrp12	NM_199447	0	0	0	0	0	0	0	0	0	0	1	1	1	0	0	0	0	0	0	1	0	0	0.288465	0.146154	0.106639	0.26713	0.488117	-0.697005	0.79767	-0.847866	-0.389953	-0.484168	0.30456	-0.100282	black	FALSE	10.9067	-36.5076	9.27243	10.302	0
Rps26	NM_013765	0	0	0	0	0	0	0	0	1	1	1	1	1	1	1	0	1	1	0	1	0	1	0.264862	0.09601	0.111151	0.437998	0.624004	-0.83299	0.797472	-0.684856	-0.0344995	-0.158619	0.479778	0.217643	black	FALSE	10.8992	-36.4778	8.98963	21.2543	0
Ccdc43	NM_025918	0	0	0	0	0	0	0	0	0	0	1	0	0	0	0	0	0	1	0	0	0	0	0.173645	0.278206	-0.00276744	0.236166	0.418113	-0.801945	0.797273	-0.623448	-0.0489111	-0.150479	0.667344	0.349913	black	FALSE	10.8918	-36.448	9.89053	15.4024	0
Ankrd54	NM_144849	0	0	0	0	0	0	0	0	0	0	1	0	0	0	0	0	1	0	0	1	0	0	0.01088	0.288341	0.295847	0.53945	0.739487	-0.879956	0.797138	-0.691547	-0.0116359	-0.256045	0.444912	0.219153	black	FALSE	10.8867	-36.4277	17.1312	23.1812	1
Eif4b	NM_145625	0	0	0	0	0	0	0	0	0	0	0	0	0	0	0	0	0	0	0	0	0	0	0.199935	0.147557	0.112142	0.406526	0.589769	-0.878599	0.79696	-0.593964	0.119634	-0.0340086	0.614114	0.403825	black	FALSE	10.8801	-36.4011	268.945	22.1518	0
Dgat1	NM_010046	0	0	0	0	0	0	0	0	0	0	1	1	0	1	1	0	1	1	0	0	0	1	0.0368181	0.274271	0.220119	0.58505	0.720852	-0.888727	0.796688	-0.728888	-0.0517272	-0.255137	0.446903	0.198154	black	FALSE	10.8699	-36.3603	35.8304	14.8974	0
Oxnad1	NM_145460	0	0	0	0	0	0	0	1	0	0	0	1	1	0	1	1	1	1	0	1	0	1	0.0586028	0.412008	-0.0938691	0.151912	0.319355	-0.757559	0.796447	-0.644594	-0.134998	-0.316657	0.527328	0.197078	black	FALSE	10.8609	-36.3243	4.64951	15.1615	0
Pttg1	NM_013917	0	0	0	0	0	0	0	0	0	0	0	0	0	0	0	1	0	1	0	1	0	0	0.185865	0.174548	0.0704025	0.401434	0.607655	-0.725567	0.796282	-0.750952	-0.205534	-0.39018	0.237261	-0.0253621	black	FALSE	10.8547	-36.2997	17.4112	12.4282	0
U2af2	NM_133671	0	0	1	0	0	1	0	0	0	0	0	1	1	1	0	0	1	0	0	1	0	1	0.312406	0.0917198	-0.0753855	0.232957	0.423296	-0.776286	0.796233	-0.639082	-0.0445096	-0.172208	0.477779	0.212673	black	FALSE	10.8529	-36.2924	2.53239	18.8039	0
Alg3	NM_145939	0	0	0	0	0	0	0	0	0	0	1	1	1	0	1	0	0	1	0	0	0	1	-0.0250079	0.372553	0.0294071	0.38925	0.543079	-0.821366	0.7961	-0.670616	-0.0603297	-0.327418	0.370043	0.144833	black	FALSE	10.848	-36.2726	5.44548	17.355	0
AI837181	NM_134149	0	0	0	0	0	0	0	0	0	0	1	1	0	0	1	1	1	1	0	1	0	1	0.154255	0.150997	0.175653	0.573968	0.690492	-0.885754	0.796008	-0.714591	-0.0129835	-0.242605	0.377337	0.162608	black	FALSE	10.8446	-36.2589	14.7171	18.617	0
1810029B16Rik	NM_025465	0	0	0	0	0	0	0	1	0	0	0	1	1	0	0	0	1	1	0	1	0	1	0.275949	0.165099	0.137203	0.276202	0.514703	-0.795411	0.795872	-0.702721	-0.138354	-0.136193	0.704413	0.308718	black	FALSE	10.8395	-36.2385	4.5137	16.8447	0
Sra1	NM_025291	0	0	0	0	0	0	0	0	0	0	1	0	1	0	0	0	0	1	0	0	0	0	0.198434	0.0785959	0.16446	0.572442	0.709431	-0.875246	0.795829	-0.716473	-0.0159337	-0.208893	0.382489	0.165411	black	FALSE	10.8379	-36.2322	5.74185	13.9419	1
Coro1c	NM_011779	0	0	0	0	0	0	0	1	0	0	1	1	1	1	0	1	0	1	0	1	0	1	0.193627	0.0950777	0.152596	0.528948	0.661936	-0.86687	0.79568	-0.678915	0.021104	-0.196134	0.396056	0.188105	black	FALSE	10.8324	-36.2101	13.2822	33.4903	0
Ndufb11	NM_019435	0	0	0	0	0	0	0	1	0	0	0	1	1	0	0	0	0	1	0	0	0	1	0.112877	0.208449	0.197126	0.545348	0.679209	-0.904742	0.795528	-0.702523	-0.0029371	-0.179518	0.510685	0.264999	black	FALSE	10.8267	-36.1874	67.9583	12.1873	0
Rabggta	NM_019519	0	0	0	0	0	0	0	0	0	0	1	0	0	0	0	1	1	1	0	1	0	0	0.1742	0.171681	0.115058	0.440669	0.632835	-0.785627	0.795465	-0.714062	-0.115591	-0.26626	0.385845	0.11846	black	FALSE	10.8244	-36.1781	4.79775	10.2785	0
Serf2	NM_011354	0	0	0	0	0	0	0	0	0	0	0	0	1	1	1	0	1	1	0	0	0	1	0.164166	0.167261	0.140349	0.518959	0.640345	-0.923754	0.795314	-0.653113	0.0787573	-0.108316	0.561946	0.330272	black	FALSE	10.8188	-36.1557	56.9358	30.1323	0
Xpnpep1	NM_133216	0	1	0	0	0	0	0	0	1	0	0	0	1	0	1	1	0	1	0	0	0	0	0.107282	0.204866	0.300161	0.615411	0.775642	-0.86922	0.79527	-0.779039	-0.125078	-0.261572	0.47512	0.172824	black	FALSE	10.8172	-36.1491	239.107	17.9738	0
BC011248	NM_144857	0	0	0	0	0	0	0	1	1	1	0	1	1	1	1	1	1	1	0	0	0	1	0.436782	-0.103035	0.0865149	0.430933	0.611891	-0.798719	0.795049	-0.708023	-0.0602363	-0.232055	0.282425	0.0573839	black	FALSE	10.809	-36.1164	12.7531	32.9806	0
Nme4	NM_019731	0	0	0	0	0	0	1	0	0	0	1	1	1	0	0	0	1	1	0	1	0	1	0.222852	0.168184	-0.0362728	0.28267	0.485513	-0.795674	0.794613	-0.628153	-0.022673	-0.262375	0.414461	0.161176	black	FALSE	10.7929	-36.0519	7.00709	26.5393	0
Rpl39l	NM_026594	0	1	0	0	0	0	0	1	0	0	0	0	1	0	0	1	0	1	0	0	0	0	0.169692	0.265805	0.210686	0.323431	0.591403	-0.713225	0.794419	-0.830674	-0.37183	-0.481946	0.338765	-0.0651472	black	TRUE	10.7858	-36.0233	29.4748	14.2448	0
Ikbkap	NM_026079	0	0	0	0	0	0	0	1	0	0	0	1	1	1	0	0	1	1	0	0	0	1	0.213252	0.109149	0.0857272	0.438229	0.574224	-0.936788	0.794309	-0.574032	0.195652	-0.00190066	0.619302	0.429467	black	FALSE	10.7817	-36.0069	64.8877	32.8792	1
Mrpl12	NM_027204	0	0	0	0	0	0	0	0	0	0	0	1	1	1	1	0	1	1	0	1	0	1	0.191466	0.140638	0.214235	0.489625	0.67015	-0.801638	0.794114	-0.832629	-0.252837	-0.416069	0.294252	-0.0329045	black	FALSE	10.7745	-35.9782	111.967	11.1175	0
Commd2	NM_175095	0	0	0	0	0	0	0	1	0	0	0	0	0	1	0	1	0	1	0	0	0	0	0.196525	0.115121	0.239469	0.570813	0.692736	-0.911416	0.794056	-0.76529	-0.0726504	-0.218844	0.504576	0.206488	black	FALSE	10.7724	-35.9697	15.1634	15.23	0
Cycs	NM_007808	0	0	0	0	0	0	0	0	0	0	0	0	0	0	0	0	0	0	0	0	0	0	0.268991	0.0828645	0.229407	0.446116	0.645297	-0.894614	0.793881	-0.707713	-0.0296738	-0.0757146	0.671793	0.357382	black	FALSE	10.766	-35.9439	163.2	23.0685	0
Alpk3	NM_054085	0	0	0	0	0	0	0	0	0	0	1	0	0	0	1	0	1	0	0	1	0	0	0.196462	0.411947	-0.231546	-0.0971965	0.168159	-0.555541	0.793788	-0.61892	-0.291597	-0.416631	0.452807	0.0617571	black	FALSE	10.7626	-35.9303	4.1153	10.4684	0
Cops7b	NM_172974	0	0	0	0	0	0	1	1	0	0	1	0	1	1	0	0	1	1	0	0	0	1	0.178034	0.147162	0.102469	0.472352	0.567051	-0.934425	0.793707	-0.640336	0.0936026	-0.0798029	0.627389	0.384443	black	FALSE	10.7596	-35.9183	32.3493	22.9664	0
Pcmt1	NM_008786	0	0	0	0	0	0	0	1	0	0	0	1	1	1	0	0	1	1	0	0	0	1	0.354022	-0.038877	0.234093	0.528151	0.702287	-0.846641	0.793662	-0.782658	-0.129422	-0.209977	0.446128	0.140953	black	FALSE	10.758	-35.9116	8.38381	23.2799	0
Vps29	NM_019780	0	0	0	0	0	0	0	0	0	0	1	1	0	0	0	0	0	1	0	1	0	0	0.160008	0.216893	0.0564995	0.328831	0.518487	-0.890417	0.792669	-0.53051	0.179814	0.00658862	0.704451	0.483092	black	FALSE	10.7217	-35.7661	39.5896	39.3132	0
Cnih4	NM_030131	0	0	0	0	0	0	0	1	0	0	0	1	1	1	1	1	1	1	0	0	0	1	0.248573	0.0677923	0.0452723	0.481486	0.590269	-0.900567	0.792622	-0.653411	0.0696158	-0.0940332	0.522167	0.296239	black	FALSE	10.72	-35.7593	285.689	29.7585	0
Rps29	NM_009093	0	0	0	0	0	0	0	0	0	0	1	1	1	0	0	0	1	1	0	1	0	1	0.244203	0.1006	0.0989432	0.451298	0.602554	-0.878766	0.792474	-0.641769	0.057963	-0.0585002	0.587486	0.340766	black	FALSE	10.7146	-35.7376	46.6536	18.4521	0
Tcf7	NM_009331	1	0	0	0	0	0	0	1	1	0	1	0	0	0	1	0	1	0	0	0	0	0	0.267166	0.122456	-0.168748	0.21665	0.383417	-0.795055	0.792293	-0.519558	0.132649	-0.0621203	0.509524	0.340257	black	FALSE	10.7081	-35.7112	23.4225	12.8967	1
Rpl3	NM_013762	0	0	0	0	0	0	0	1	0	0	1	1	1	1	0	0	1	1	0	1	0	1	0.235277	0.106681	0.128228	0.477649	0.637851	-0.850267	0.792161	-0.669969	0.00385296	-0.123348	0.510438	0.262681	black	FALSE	10.7033	-35.6919	132.906	27.8744	0
Cdca4	NM_028023	0	0	0	0	0	0	0	1	0	0	0	1	1	1	0	1	0	1	0	0	0	1	0.375113	0.00301307	-0.0372796	0.315469	0.45794	-0.873959	0.792114	-0.554004	0.166121	-0.00478269	0.580953	0.37697	black	FALSE	10.7016	-35.6851	5.12675	22.18	0
Sf3a3	NM_029157	0	0	0	0	0	0	1	0	1	0	0	1	0	0	0	0	1	1	0	1	0	1	0.249404	0.140315	-0.0577867	0.261702	0.380407	-0.886477	0.792085	-0.562593	0.129346	0.0274888	0.773941	0.503844	black	FALSE	10.7005	-35.6808	27.6255	27.1085	0
Aamp	NM_146110	0	0	0	0	0	0	0	0	0	0	1	0	0	0	1	1	1	1	0	0	0	0	0.0224052	0.282229	0.305263	0.601684	0.762896	-0.867257	0.792062	-0.779051	-0.1329	-0.326423	0.41116	0.130729	black	FALSE	10.6997	-35.6775	14.5584	24.679	0
Usf1	NM_009480	0	0	0	0	0	0	1	1	0	0	0	0	1	1	0	0	1	1	0	0	0	1	0.344406	0.0123673	-0.0820235	0.265463	0.411156	-0.795505	0.792058	-0.646195	-0.0160479	-0.218913	0.330331	0.122073	black	FALSE	10.6995	-35.6769	27.9506	10.4584	1
Ndufa10	NM_024197	0	0	0	0	0	0	0	1	1	0	0	0	1	0	1	0	1	1	0	0	0	1	0.423419	-0.0684402	0.0617127	0.373606	0.573325	-0.820949	0.791975	-0.633843	0.0355741	-0.125323	0.406804	0.19466	black	FALSE	10.6965	-35.6648	26.0091	21.987	0
Atp5j	NM_016755	0	0	0	0	0	0	0	1	0	1	1	0	1	0	1	1	1	1	0	0	0	1	0.202222	0.230091	-0.0852157	0.222804	0.388641	-0.84358	0.791909	-0.5467	0.0958113	0.0146551	0.77552	0.497329	black	FALSE	10.6941	-35.6551	5.47228	21.4345	0
Rpa3	NM_026632	0	0	0	0	0	0	0	0	0	0	0	1	0	0	0	0	0	1	0	0	0	0	0.266875	0.128052	-0.0218803	0.293202	0.430856	-0.88073	0.791834	-0.567218	0.126061	0.0443892	0.761267	0.503335	black	FALSE	10.6914	-35.6442	40.2586	28.2743	0
Irf3	NM_016849	0	0	0	0	0	0	0	1	1	0	0	1	0	1	1	0	1	1	0	0	0	1	0.073961	0.212813	0.207137	0.59324	0.705697	-0.916034	0.791828	-0.68202	0.0469068	-0.191371	0.475312	0.254692	black	FALSE	10.6912	-35.6434	84.9479	39.5512	1
Mta2	NM_011842	0	0	0	0	0	0	1	1	0	0	1	1	1	1	0	0	1	1	0	0	0	1	0.131877	0.19288	0.0288171	0.394901	0.519485	-0.852987	0.791726	-0.590757	0.0910799	-0.202013	0.433515	0.243469	black	FALSE	10.6875	-35.6286	4.45603	17.2218	1
Coq5	NM_026504	0	0	0	0	0	0	0	1	0	0	1	1	0	0	1	0	1	0	0	1	0	0	0.0811225	0.284488	0.0544297	0.358147	0.536228	-0.828596	0.791682	-0.638775	-0.0128508	-0.232112	0.417407	0.214475	black	FALSE	10.6859	-35.6221	3.67176	9.37251	0
Myo1g	NM_178440	0	0	0	0	0	0	0	0	0	0	0	1	1	1	0	0	1	0	0	1	0	1	0.00794961	0.437567	0.0431844	0.264605	0.492352	-0.711376	0.791612	-0.7041	-0.227971	-0.418235	0.398898	0.0739163	black	FALSE	10.6834	-35.6119	11.1189	11.7355	0
Pxmp4	NM_021534	0	0	0	0	0	0	0	0	0	0	0	1	1	0	0	0	1	0	0	1	0	1	0.080194	0.244233	0.27231	0.548621	0.746528	-0.868671	0.791293	-0.670497	0.0149281	-0.218433	0.438869	0.216966	black	FALSE	10.6719	-35.5656	18.4872	19.0506	0
Gga2	NM_028758	0	0	0	0	0	0	0	0	0	0	0	1	1	1	0	0	0	1	0	0	0	1	0.0789783	0.222658	0.236745	0.506722	0.697836	-0.870728	0.791207	-0.631837	0.0621625	-0.132781	0.509997	0.307004	black	FALSE	10.6687	-35.5531	13.1262	14.7566	0
Gpx4	NM_001037741	1	1	0	0	0	0	1	1	1	1	1	1	1	1	1	1	1	1	0	0	1	1	0.211227	0.133505	0.226896	0.513456	0.695359	-0.788553	0.791189	-0.819814	-0.251698	-0.345323	0.378266	0.0453785	black	FALSE	10.6681	-35.5505	26.1805	14.7549	0
Sms	NM_009214	0	1	0	0	0	0	0	0	0	0	0	0	0	0	0	0	0	0	0	0	0	0	0.402999	0.108136	-0.144614	0.0473205	0.263275	-0.710453	0.791075	-0.56557	-0.0496937	-0.0695923	0.742524	0.364117	black	FALSE	10.664	-35.534	18.8678	12.0721	0
Drap1	NM_024176	0	0	0	0	0	0	0	0	1	0	1	1	0	0	1	1	1	1	0	1	0	1	0.145409	0.124922	0.201223	0.608746	0.746663	-0.877961	0.790801	-0.689577	0.0266186	-0.214843	0.363992	0.172509	black	FALSE	10.6541	-35.4943	8.73431	30.0468	1
Sf3a2	NM_013651	0	0	0	0	1	0	1	0	1	0	1	1	1	0	0	0	1	1	0	0	0	1	0.200445	0.094963	0.147023	0.503013	0.631852	-0.931798	0.790452	-0.599235	0.168292	-0.00498068	0.603948	0.419742	black	FALSE	10.6416	-35.4438	43.501	33.7063	0
Ramp3	NM_019511	0	0	0	0	0	0	0	1	0	0	0	1	0	0	0	1	0	0	0	1	0	0	0.334255	0.0417142	0.00978241	0.328482	0.52871	-0.709595	0.790388	-0.791718	-0.278156	-0.407995	0.223484	-0.0849035	black	FALSE	10.6393	-35.4346	9.43798	14.0087	0
Tmem97	NM_133706	0	0	0	0	0	0	0	0	0	0	1	1	1	0	0	1	1	1	0	1	0	1	0.276605	0.0499609	0.212948	0.496748	0.691279	-0.811659	0.790328	-0.758687	-0.142283	-0.283767	0.374616	0.0784273	black	FALSE	10.6371	-35.4259	10.1415	13.455	0
Sin3a	NM_011378	0	0	0	0	0	0	0	0	0	0	0	1	1	0	1	0	1	1	0	1	0	1	0.0652086	0.336346	0.0216107	0.307937	0.466882	-0.855254	0.790226	-0.538316	0.123626	0.00484875	0.794074	0.531554	cyan	FALSE	10.6335	-35.4112	128.854	19.3719	1
Mum1	NM_023431	0	0	0	0	0	0	0	1	0	0	1	1	1	0	0	1	1	1	0	0	0	1	-0.0273076	0.436824	-0.0444708	0.223342	0.498134	-0.64608	0.790221	-0.648275	-0.186561	-0.503601	0.188729	-0.0604306	black	FALSE	10.6333	-35.4105	2.31524	12.1346	0
Nsun2	NM_145354	0	0	0	0	0	0	0	1	1	0	0	1	1	1	0	0	0	1	0	0	0	1	0.319022	0.254567	-0.123241	-0.0989396	0.257025	-0.529229	0.790154	-0.684039	-0.38113	-0.392473	0.472193	0.0259425	black	FALSE	10.6309	-35.4008	2.11081	11.5334	0
Jam2	NM_023844	1	1	0	0	0	0	1	1	1	1	1	0	1	1	1	0	0	1	0	1	1	0	0.12407	0.444324	-0.164527	-0.0373759	0.266016	-0.593592	0.789409	-0.629158	-0.277633	-0.370154	0.561155	0.129888	black	TRUE	10.6043	-35.2936	245.154	10.1911	0
Ndufb5	NM_025316	0	1	0	0	1	0	0	0	0	0	0	0	0	0	0	0	0	0	0	0	0	0	0.15486	0.255917	-0.03904	0.266953	0.428407	-0.82683	0.789245	-0.568495	0.0675614	-0.0574178	0.68832	0.413426	black	FALSE	10.5985	-35.2701	397.916	14.1876	0
Hcst	NM_011827	0	0	0	0	0	0	0	0	0	0	1	0	0	0	1	0	1	0	0	0	0	0	0.104724	0.272339	0.0275987	0.36816	0.544675	-0.766975	0.789213	-0.649383	-0.0627964	-0.282858	0.377962	0.141235	black	FALSE	10.5973	-35.2654	36.3544	12.6764	0
Wbp11	NM_021714	0	0	0	0	0	0	0	0	0	0	0	0	1	0	1	1	1	1	0	0	0	1	0.21442	0.187449	-0.0287555	0.266624	0.419071	-0.827458	0.789135	-0.571778	0.0675019	-0.0776793	0.645265	0.395981	black	FALSE	10.5945	-35.2542	4.03323	9.01836	0
Aldh9a1	NM_019993	0	0	0	0	0	0	0	1	0	0	1	1	0	1	0	0	1	1	0	0	0	1	0.410311	-0.0433403	0.0369631	0.317754	0.568903	-0.740619	0.788751	-0.625616	-0.0193604	-0.1665	0.348886	0.134029	black	FALSE	10.5809	-35.1992	94.2161	16.5225	0
Nrtn	NM_008738	0	0	0	0	0	0	0	0	0	0	1	1	0	1	1	1	0	0	0	1	0	0	0.141986	0.249587	0.135797	0.326882	0.63939	-0.686406	0.788345	-0.715595	-0.213889	-0.413956	0.235396	-0.0322823	black	FALSE	10.5665	-35.1412	6.20352	26.5022	0
Psma1	NM_011965	0	0	0	0	0	0	0	1	0	0	0	0	0	1	0	0	1	1	0	1	0	0	0.0711318	0.291405	0.118101	0.37645	0.544071	-0.911475	0.788334	-0.555306	0.158285	-0.0154262	0.754123	0.504948	black	FALSE	10.5661	-35.1396	8.51113	46.8424	0
Grb7	NM_010346	1	0	0	0	0	0	0	0	0	0	0	0	0	1	0	1	1	0	0	1	0	0	0.0701312	0.298518	0.185688	0.417336	0.679729	-0.729142	0.78833	-0.712145	-0.171786	-0.334129	0.313672	0.0676259	black	FALSE	10.566	-35.1391	15.7216	19.1448	0
Rab4b	NM_029391	0	0	0	0	0	0	1	0	1	0	0	1	1	0	1	0	0	1	0	1	0	1	-0.0111844	0.41759	-0.0669765	0.280111	0.480765	-0.662074	0.787957	-0.715811	-0.258637	-0.555961	0.124995	-0.128038	black	FALSE	10.5528	-35.0858	3.54993	9.91957	0
Recql5	NM_130454	0	0	0	0	0	0	1	1	0	0	0	0	0	0	0	0	0	1	0	1	0	0	-0.0337673	0.369215	0.131148	0.444229	0.585598	-0.886852	0.787853	-0.637147	0.0348581	-0.20218	0.557669	0.323092	black	FALSE	10.5491	-35.071	21.3482	26.5145	0
Arl2	NM_019722	0	0	0	0	0	0	0	0	0	0	1	1	1	1	0	0	1	1	0	1	0	1	0.213745	0.0707499	0.167606	0.556909	0.72772	-0.830721	0.787842	-0.709456	-0.0360755	-0.256623	0.290632	0.0866918	black	FALSE	10.5487	-35.0694	31.8331	16.542	0
Bud13	NM_146000	0	0	0	0	0	0	1	0	0	0	0	1	1	1	0	0	1	1	0	1	0	1	0.25766	0.104139	0.15975	0.42013	0.595843	-0.843067	0.78765	-0.687771	-0.0411848	-0.175682	0.48853	0.230802	black	FALSE	10.542	-35.0421	4.00319	11.5483	0
Sbds	NM_023248	0	0	0	0	0	0	0	0	0	0	0	0	0	1	0	0	1	1	0	1	0	0	0.235922	0.0727641	0.214043	0.533793	0.661642	-0.918357	0.787597	-0.703384	0.0161353	-0.0691099	0.623807	0.349026	black	FALSE	10.5401	-35.0345	19.7875	31.2805	0
Adprhl2	NM_133883	0	0	0	0	0	0	1	0	0	0	0	0	1	1	0	0	0	1	0	1	0	0	0.26257	0.0400432	0.113416	0.514649	0.658673	-0.809512	0.787286	-0.75897	-0.121044	-0.334294	0.223044	-0.00289606	black	FALSE	10.5291	-34.9903	6.2604	20.749	0
Mbc2	NM_011843	0	0	0	0	0	0	1	1	0	1	1	1	1	1	0	0	0	1	0	0	1	1	0.0957725	0.355911	-0.00938436	0.239143	0.467183	-0.719808	0.787217	-0.632022	-0.125446	-0.329907	0.424837	0.1237	black	FALSE	10.5267	-34.9805	16.4279	19.28	0
Rpl39	NM_026055	0	0	0	0	0	0	0	0	0	0	0	0	1	0	0	0	0	1	0	0	0	0	0.274134	0.0686512	0.132364	0.459843	0.617921	-0.834794	0.787066	-0.651678	0.0210458	-0.123865	0.504207	0.254133	black	FALSE	10.5214	-34.9592	1099.47	12.2859	0
Tuba1b	NM_011654	0	0	0	0	0	0	1	0	1	0	1	1	1	1	1	1	1	1	0	0	0	1	0.319355	0.0354758	0.10714	0.439426	0.615159	-0.832127	0.78705	-0.669143	-0.00893136	-0.132733	0.473287	0.224659	black	FALSE	10.5208	-34.9569	489.137	27.8857	0
2700097O09Rik	NM_028314	0	0	0	0	0	0	0	0	0	0	0	0	0	0	0	0	0	0	0	0	0	0	0.0969676	0.26023	0.115757	0.375073	0.55676	-0.842979	0.786967	-0.635812	-0.00125498	-0.121721	0.624056	0.356107	black	FALSE	10.5179	-34.945	21.3275	18.8099	0
Pigt	NM_133779	0	1	0	0	0	0	0	0	0	0	0	0	0	0	0	0	0	0	0	0	0	0	0.135734	0.15107	0.228752	0.571943	0.731427	-0.873537	0.786929	-0.69567	0.00102669	-0.224085	0.378422	0.175645	black	FALSE	10.5166	-34.9397	26.1035	10.6067	0
Coq6	NM_172582	0	0	0	0	0	0	0	0	0	0	0	0	0	1	0	0	1	1	0	0	0	0	-0.0176851	0.418107	0.027573	0.301139	0.49534	-0.768215	0.7869	-0.650953	-0.106465	-0.337005	0.416218	0.149646	black	FALSE	10.5155	-34.9355	5.52326	12.728	0
1500010J02Rik	NM_001013256	0	0	0	0	0	0	0	1	0	0	0	1	1	0	0	1	0	1	0	1	0	1	0.189874	0.14696	0.129218	0.489416	0.608823	-0.855443	0.786881	-0.68358	-0.0175536	-0.19762	0.468053	0.219414	black	FALSE	10.5149	-34.9329	4.395	13.6089	0
Tpt1	NM_009429	0	0	0	0	0	0	0	0	0	0	0	0	0	0	0	0	0	0	0	0	0	0	0.218036	0.0928297	0.159716	0.529313	0.661495	-0.908236	0.786805	-0.618344	0.12421	-0.0177604	0.596588	0.386523	black	FALSE	10.5122	-34.9221	64.4636	33.4698	0
Hadh	NM_008212	0	0	0	0	0	0	0	0	0	0	0	0	0	0	0	0	0	1	0	0	0	0	0.189719	0.136333	0.153208	0.465149	0.643147	-0.911099	0.786357	-0.582104	0.157414	-0.0308236	0.580963	0.39749	black	FALSE	10.4965	-34.8587	698.149	12.0089	0
2410004L22Rik	NM_029621	0	0	0	0	0	0	0	0	0	0	0	1	1	1	1	1	0	1	0	0	0	1	0.0825904	0.226351	0.296639	0.542994	0.736531	-0.818685	0.7863	-0.763269	-0.157864	-0.302984	0.410211	0.125391	black	FALSE	10.4945	-34.8506	8.36532	26.4026	0
Zfp277	NM_172575	0	0	0	0	0	0	0	0	0	0	0	0	1	0	0	0	0	1	0	0	0	0	0.216391	0.209739	-0.120551	0.19553	0.347243	-0.847878	0.786092	-0.496589	0.165053	-0.0134005	0.710046	0.467498	black	FALSE	10.4873	-34.8212	24.3504	22.6441	0
Adrbk1	NM_130863	0	0	0	0	0	0	0	1	1	0	0	1	0	0	0	1	1	0	0	1	0	0	0.182384	0.117546	0.158439	0.505293	0.639096	-0.909285	0.786022	-0.609098	0.132856	-0.0714207	0.521224	0.339173	black	FALSE	10.4848	-34.8114	6.51862	36.9079	0
Eef1a1	NM_010106	0	0	0	0	0	0	0	1	1	0	0	1	1	1	0	1	1	1	0	0	0	1	0.228725	0.118504	0.0920335	0.443625	0.606155	-0.853962	0.785824	-0.628698	0.0518877	-0.0860427	0.535631	0.3063	black	FALSE	10.4779	-34.7835	692.539	17.4299	0
Ccdc21	NM_144527	0	0	0	0	0	0	0	1	0	0	1	1	1	0	1	0	0	1	0	1	0	1	0.0411271	0.38012	-0.0407835	0.209614	0.397853	-0.785644	0.785823	-0.578382	-0.0103208	-0.145034	0.671675	0.384419	black	FALSE	10.4779	-34.7834	5.70268	18.6624	0
Chek2	NM_016681	0	0	0	0	0	0	1	0	0	1	1	1	1	0	0	0	0	1	0	1	0	1	0.598153	-0.05113	-0.235957	-0.0649416	0.237967	-0.569457	0.785773	-0.671813	-0.293264	-0.290423	0.389789	0.00994447	black	FALSE	10.4761	-34.7763	2.12955	6.37225	0
5830457O10Rik	NM_145412	0	0	0	0	0	0	0	1	0	0	1	1	1	0	0	1	1	1	0	0	0	1	0.0620989	0.227775	0.0346253	0.4563	0.547788	-0.903332	0.785772	-0.589795	0.141462	-0.143672	0.461917	0.301225	black	FALSE	10.4761	-34.7762	181.44	17.2662	0
Mpdu1	NM_011900	0	0	0	0	0	0	0	1	1	1	1	1	1	1	0	0	0	1	0	0	1	1	-0.000857976	0.362674	0.225646	0.414516	0.618496	-0.784348	0.785692	-0.761692	-0.22338	-0.405483	0.442672	0.0983298	black	FALSE	10.4733	-34.7649	4.13006	12.9811	0
Klhdc3	NM_027910	0	0	0	0	0	0	1	1	1	1	0	1	0	1	1	0	1	1	0	0	1	1	0.179006	0.0975599	0.172227	0.558143	0.683039	-0.917114	0.785525	-0.626361	0.137917	-0.0789746	0.489047	0.316028	black	FALSE	10.4675	-34.7415	20.8698	23.2839	0
Anapc5	NM_001042491	0	0	0	0	0	0	0	0	1	0	1	0	1	1	0	1	1	1	0	0	0	1	0.149955	0.168547	0.1138	0.456542	0.591232	-0.927294	0.785499	-0.579156	0.172272	0.0035246	0.648361	0.457114	black	FALSE	10.4666	-34.7377	7.02344	16.9772	0
Ncaph	NM_144818	0	0	0	0	0	0	0	0	0	0	1	0	1	1	0	0	0	1	0	1	0	0	0.282553	0.103474	-0.0102382	0.332574	0.464181	-0.884427	0.785408	-0.559529	0.145088	0.0348875	0.717735	0.477067	black	FALSE	10.4634	-34.7249	20.6297	20.5497	0
Nfkbib	NM_010908	0	0	0	0	1	0	0	0	0	0	1	1	0	0	1	0	1	0	0	0	0	0	0.00294126	0.376503	0.206471	0.403256	0.639422	-0.761942	0.785092	-0.738537	-0.205766	-0.356487	0.460063	0.129184	black	FALSE	10.4524	-34.6805	53.529	13.7505	0
Atp5d	NM_025313	0	0	0	0	0	0	0	1	1	0	1	1	1	1	1	0	1	1	0	1	0	1	0.181715	0.120316	0.263538	0.588545	0.752575	-0.884913	0.784931	-0.720778	-0.0227036	-0.177732	0.451101	0.210694	black	FALSE	10.4469	-34.658	348.228	21.4234	0
Arl6ip4	NM_144509	0	0	0	0	0	0	0	0	0	0	1	0	0	0	0	0	1	0	0	1	0	0	0.242114	0.0919808	0.00685313	0.421684	0.528841	-0.885888	0.78488	-0.606255	0.109709	-0.0948021	0.498863	0.307255	black	FALSE	10.4451	-34.6508	74.1823	32.9573	0
Pnkd	NM_001039509	0	0	0	0	0	0	0	0	0	0	1	0	0	0	1	0	1	1	0	0	0	0	-0.0767596	0.500618	0.075924	0.328198	0.518912	-0.754355	0.784733	-0.725094	-0.224454	-0.415201	0.445107	0.105308	black	FALSE	10.44	-34.6302	14.4745	15.7017	0
1810014F10Rik	NM_026928	0	0	0	0	0	0	0	1	0	0	0	1	1	0	1	0	0	1	0	0	0	1	0.0971558	0.312404	-0.12043	0.238682	0.410086	-0.737736	0.784331	-0.646781	-0.110972	-0.349894	0.334022	0.0877599	black	FALSE	10.4261	-34.574	30.4209	12.9958	0
Mrpl33	NM_025796	1	0	0	0	0	0	0	0	0	0	0	1	1	1	1	1	1	1	0	1	0	1	0.165739	0.179128	0.0607981	0.391951	0.540701	-0.85219	0.784292	-0.65033	0.00638766	-0.127473	0.572299	0.308048	black	FALSE	10.4248	-34.5685	17.3674	14.6946	0
Rnaseh2c	NM_026616	0	0	0	0	0	0	0	0	0	0	1	1	0	0	0	1	1	1	0	0	0	1	0.157161	0.158209	0.140861	0.513685	0.638507	-0.886785	0.784182	-0.665915	0.0351154	-0.198111	0.437689	0.216929	black	FALSE	10.421	-34.5531	36.7147	17.3678	0
2810428I15Rik	NM_025577	0	0	0	0	0	0	1	1	0	0	1	1	1	1	0	0	1	1	0	1	0	1	-0.0217877	0.347187	0.216304	0.477127	0.676447	-0.807007	0.784021	-0.757935	-0.174969	-0.413644	0.298494	0.0403536	black	FALSE	10.4154	-34.5306	19.869	13.8856	0
Tcfap4	NM_031182	0	0	0	0	0	0	0	1	0	1	0	1	1	0	0	1	1	1	0	1	0	1	0.419069	0.083639	-0.301031	-0.0745085	0.162967	-0.57111	0.783986	-0.57889	-0.170476	-0.316989	0.341021	0.024682	black	FALSE	10.4142	-34.5257	2.44163	8.87557	1
BC057552	NM_172502	0	0	0	0	0	0	0	1	0	0	1	1	0	0	0	0	1	1	0	1	0	1	0.149072	0.203052	-0.057494	0.314085	0.508257	-0.722529	0.783915	-0.654377	-0.0909612	-0.36405	0.175086	-0.00724682	black	FALSE	10.4117	-34.5158	4.00976	8.3758	0
Atp6v1g1	NM_024173	0	0	0	0	0	0	0	0	0	0	1	0	0	0	0	0	1	1	0	0	0	0	0.0946506	0.198169	0.217825	0.571431	0.730206	-0.914272	0.783779	-0.629123	0.110427	-0.085309	0.534806	0.340988	black	FALSE	10.4071	-34.4969	11.29	15.5884	0
H2afj	NM_177688	0	0	0	0	0	0	0	0	0	0	0	0	0	0	0	0	0	0	0	0	0	0	0.221403	0.163835	0.0947414	0.397598	0.542521	-0.816514	0.783754	-0.760456	-0.170515	-0.283215	0.477999	0.136569	black	FALSE	10.4062	-34.4934	26.7364	10.9598	0
Lsmd1	NM_030083	0	0	0	0	0	0	0	0	0	0	1	1	1	1	0	1	1	1	0	1	0	1	-0.00577307	0.333151	0.18877	0.520281	0.642187	-0.858129	0.783719	-0.768172	-0.152054	-0.332414	0.450579	0.153098	black	FALSE	10.405	-34.4885	137.87	24.5601	0
Gltp	NM_019821	0	0	0	0	0	0	0	0	0	0	0	1	0	1	0	0	1	1	0	0	0	1	0.328136	0.0305509	0.164955	0.417735	0.641831	-0.828293	0.783704	-0.711105	-0.0765483	-0.158618	0.473201	0.207104	black	FALSE	10.4045	-34.4864	23.1588	21.9904	0
Hspa8	NM_031165	0	1	0	0	0	0	1	0	1	0	1	1	1	1	1	1	1	1	0	1	0	1	0.267641	0.0634527	0.124847	0.47447	0.600454	-0.90256	0.783641	-0.634197	0.0894545	-0.0134195	0.645417	0.396361	black	FALSE	10.4023	-34.4776	94.9294	29.7762	0
Ldb1	NM_010697	0	0	0	0	0	0	0	0	1	0	1	1	1	1	1	1	1	1	0	1	0	1	0.00933816	0.416835	-0.183133	0.142712	0.338294	-0.76897	0.783493	-0.429189	0.175901	-0.155718	0.53465	0.351674	black	FALSE	10.3972	-34.4571	7.79797	13.3078	0
Gtse1	NM_013882	0	0	0	0	0	0	0	0	1	0	0	1	0	0	0	1	0	1	0	1	0	0	0.482723	0.0238926	-0.192523	0.0479906	0.226505	-0.700359	0.7832	-0.668975	-0.188277	-0.234885	0.513318	0.151405	black	TRUE	10.3872	-34.4162	18.7903	15.7492	0
Slc29a4	NM_146257	0	0	0	0	1	0	0	1	0	0	1	0	0	0	0	0	0	0	0	0	0	0	0.222269	0.28305	-0.20396	0.00718399	0.263659	-0.617434	0.783108	-0.619424	-0.199182	-0.346995	0.335256	0.0450491	black	FALSE	10.384	-34.4035	6.70348	10.6069	0
2310007F21Rik	NM_025857	0	0	0	0	0	0	0	0	0	0	0	0	1	1	0	0	1	1	0	1	0	1	0.174242	0.178735	0.0520679	0.392829	0.531514	-0.883929	0.783105	-0.573855	0.124814	-0.0148194	0.694523	0.45007	black	FALSE	10.3839	-34.403	6.29287	15.6885	0
Lage3	NM_025410	0	0	0	0	0	0	0	0	0	0	0	0	1	0	0	0	0	1	0	0	0	0	0.244008	0.150248	-0.0256851	0.330023	0.420328	-0.855517	0.782904	-0.660621	-0.021091	-0.17437	0.577543	0.280969	black	FALSE	10.377	-34.3751	74.7567	37.3189	0
Dolpp1	NM_020329	0	0	0	0	0	0	0	1	0	0	1	1	0	0	0	0	0	1	0	1	0	0	0.0612311	0.24399	0.290015	0.552453	0.69739	-0.924497	0.782903	-0.668291	0.045598	-0.125803	0.617315	0.369648	black	FALSE	10.377	-34.375	94.8865	20.2762	0
Dnd1	NM_173383	0	0	0	0	0	0	0	1	0	0	1	1	0	0	1	0	1	0	0	0	0	0	0.289666	0.148494	-0.11021	0.178463	0.445556	-0.591854	0.782808	-0.714648	-0.283711	-0.467466	0.132819	-0.149787	black	FALSE	10.3738	-34.3619	3.34971	12.6859	0
Dedd	NM_011615	0	0	0	0	0	0	1	0	0	0	0	1	1	1	1	1	1	0	0	1	0	1	0.235763	0.112696	-0.00394937	0.363782	0.525905	-0.829361	0.782656	-0.576752	0.0964302	-0.154771	0.412936	0.236197	black	FALSE	10.3685	-34.3408	6.1137	14.9149	1
Guk1	NM_008193	0	0	0	0	0	0	0	1	0	0	0	1	1	0	0	1	0	1	0	0	0	1	0.342694	0.226789	-0.261769	-0.116871	0.182484	-0.483016	0.782617	-0.798929	-0.569255	-0.690006	0.115503	-0.335898	black	FALSE	10.3672	-34.3354	1.70422	10.53	0
Cdk2	NM_016756	0	0	0	0	0	0	1	0	0	0	1	1	0	1	0	1	1	1	0	0	0	1	-0.0306445	0.387536	0.0772721	0.344584	0.51116	-0.862158	0.782539	-0.530379	0.140899	-0.096339	0.676733	0.451087	black	FALSE	10.3645	-34.3246	4.81175	17.6822	0
Hagh	NM_024284	0	0	0	0	0	0	0	1	1	0	0	1	1	1	1	1	1	1	0	1	0	1	0.0196754	0.288031	0.357214	0.579822	0.793182	-0.831782	0.782313	-0.762454	-0.140554	-0.315622	0.380249	0.123119	salmon	FALSE	10.3568	-34.2933	26.1385	18.1963	0
Rpl22l1	NM_026517	1	0	0	0	0	0	0	1	0	0	0	0	0	1	0	0	1	1	0	0	0	0	0.215153	0.144984	0.0675521	0.361637	0.567092	-0.815611	0.782284	-0.593406	0.0602887	-0.096011	0.53818	0.301153	black	FALSE	10.3558	-34.2893	69.1359	10.8455	0
Hsp90ab1	NM_008302	0	0	0	0	0	0	0	1	1	1	1	1	1	1	1	1	1	1	0	1	1	1	0.321977	0.0156407	0.0780642	0.410347	0.584292	-0.873124	0.782279	-0.561074	0.165682	0.028206	0.578802	0.397323	black	FALSE	10.3557	-34.2886	56.2144	31.0405	0
Pwp1	NM_133993	0	0	0	0	0	0	0	0	0	0	0	1	1	1	0	0	1	1	0	0	0	1	0.291921	0.174358	-0.0460222	0.0649708	0.336022	-0.705171	0.782257	-0.602598	-0.0983293	-0.202864	0.556922	0.231387	black	FALSE	10.3549	-34.2855	4.13377	18.4614	0
Prnpip1	NM_080469	0	0	0	0	0	0	0	0	0	0	1	1	1	0	1	0	1	1	0	0	0	1	0.100074	0.178678	0.0999911	0.518026	0.646296	-0.906061	0.782127	-0.594449	0.155071	-0.110199	0.452962	0.305598	black	FALSE	10.3505	-34.2675	26.8788	17.8979	0
Jagn1	NM_026365	0	0	0	0	0	0	0	0	0	0	0	1	1	0	1	1	1	1	0	1	0	1	0.217114	0.10511	0.169954	0.465136	0.597137	-0.853078	0.78209	-0.736675	-0.0907687	-0.242266	0.460305	0.169958	black	FALSE	10.3492	-34.2624	3.37608	15.1604	0
Dynll1	NM_019682	0	0	0	0	0	0	0	0	0	0	0	0	0	0	0	0	0	0	0	0	0	0	0.287307	0.0311694	0.0677137	0.464332	0.56387	-0.917091	0.782086	-0.629691	0.110986	-0.0427288	0.580634	0.353938	black	FALSE	10.3491	-34.2619	16.2427	23.8877	0
Wdsof1	NM_198606	0	0	0	0	0	0	0	0	0	0	0	0	1	0	0	0	1	1	0	0	0	1	0.242456	0.111858	0.183608	0.407444	0.579642	-0.900485	0.782014	-0.639904	0.0575023	0.00401954	0.750934	0.458671	black	FALSE	10.3466	-34.252	21.5391	18.4464	0
Mare	NM_181569	0	0	0	0	0	0	0	0	0	0	0	0	1	0	0	0	1	1	0	0	0	1	0.0328515	0.319646	0.17862	0.437745	0.628825	-0.790162	0.781968	-0.709659	-0.133692	-0.33543	0.418887	0.132548	black	FALSE	10.3451	-34.2457	2.95553	12.0318	0
Mrpl3	NM_053159	0	0	0	0	0	0	0	1	0	0	0	1	1	0	0	0	1	1	0	0	0	1	0.161411	0.114169	0.20904	0.558616	0.669506	-0.94223	0.781904	-0.636864	0.128441	-0.0771455	0.554231	0.349571	black	FALSE	10.3429	-34.2367	45.8049	30.2744	0
Ints5	NM_176843	0	0	0	0	0	0	0	1	0	0	1	1	1	0	0	0	1	1	0	0	0	1	0.122558	0.188193	0.288319	0.566407	0.707959	-0.862208	0.781653	-0.802126	-0.165036	-0.325374	0.399485	0.0982072	black	FALSE	10.3344	-34.2021	51.7091	18.407	0
Magoh	NM_010760	0	0	0	1	0	0	1	0	0	0	0	0	0	0	0	0	1	1	0	0	0	0	0.260014	0.0920587	0.0226249	0.33904	0.476251	-0.892999	0.78159	-0.582013	0.124554	0.00674018	0.703491	0.452389	black	FALSE	10.3322	-34.1934	138.094	24.5757	0
Tmc6	NM_145439	0	0	0	0	0	0	0	0	0	0	1	1	1	1	0	1	1	1	0	1	0	1	-0.16444	0.623718	-0.0128775	0.134426	0.447605	-0.607605	0.781568	-0.658571	-0.277015	-0.550079	0.226365	-0.0577302	black	TRUE	10.3315	-34.1904	21.572	9.33401	0
Nono	NM_023144	0	0	0	0	0	0	0	0	0	0	0	0	0	0	0	0	0	0	0	0	0	0	0.16366	0.125735	0.0670163	0.462188	0.562871	-0.941717	0.781378	-0.548069	0.233885	0.0303085	0.62224	0.474839	black	FALSE	10.325	-34.1643	40.4022	34.8913	1
Tars	NM_033074	0	1	0	0	0	0	0	0	0	0	0	1	1	0	0	1	0	1	0	1	0	1	0.279124	0.152659	-0.0357706	0.175462	0.342458	-0.81679	0.781222	-0.557078	0.0588145	0.00291037	0.783436	0.478614	cyan	FALSE	10.3197	-34.1427	26.1477	14.2447	0
Trappc2l	NM_021502	0	0	0	0	0	0	0	1	0	0	1	1	0	1	0	0	0	1	0	0	0	0	0.158776	0.155446	0.274617	0.572083	0.719314	-0.884501	0.780989	-0.766864	-0.102679	-0.25476	0.460355	0.169191	black	FALSE	10.3118	-34.1107	27.0359	26.9171	0
Fnta	NM_008033	0	1	0	0	0	0	0	0	0	0	0	1	0	1	0	0	1	0	0	0	0	0	0.204754	0.0975523	0.1712	0.496613	0.650555	-0.924006	0.780925	-0.621034	0.123948	-0.00881129	0.629527	0.408637	black	FALSE	10.3097	-34.102	50.0947	32.0018	0
Bap1	NM_027088	0	0	0	0	0	0	0	1	0	0	0	1	1	1	0	0	1	1	0	0	0	1	0.214303	0.0863924	0.14588	0.499006	0.649383	-0.838474	0.780882	-0.715379	-0.0486128	-0.239057	0.335473	0.119389	black	FALSE	10.3082	-34.0961	3.2379	11.1066	0
E130303B06Rik	NM_198299	0	0	0	0	0	0	1	0	0	0	1	1	1	1	0	0	1	1	0	1	0	1	0.122947	0.153674	0.185838	0.554264	0.691999	-0.86225	0.780793	-0.679083	0.00760709	-0.199443	0.411338	0.209181	black	FALSE	10.3052	-34.0838	18.6087	12.3285	0
Fbxl6	NM_013909	0	0	0	0	0	0	0	0	0	0	1	0	0	1	1	0	0	1	0	1	0	0	-0.033574	0.390908	-0.0304821	0.362506	0.493067	-0.822336	0.780569	-0.584862	0.0431699	-0.21328	0.485203	0.272448	black	FALSE	10.2976	-34.0532	14.7983	13.1904	0
1110004E09Rik	NM_026502	0	0	0	0	0	0	0	0	0	0	0	0	1	0	0	1	1	1	0	0	0	1	0.244666	0.0945951	0.072733	0.39437	0.560197	-0.814008	0.780522	-0.65327	-0.0157233	-0.129671	0.520804	0.261095	black	FALSE	10.2961	-34.0467	16.4345	12.7206	0
Strap	NM_011499	0	0	0	0	0	0	0	0	0	0	0	1	1	0	0	0	0	1	0	0	0	1	0.205363	0.146784	0.0329373	0.330855	0.45884	-0.90951	0.780376	-0.546048	0.176615	0.0639906	0.773644	0.538292	black	FALSE	10.2911	-34.0267	34.7936	25.4824	1
Agtrap	NM_009642	0	0	0	0	0	0	1	0	0	1	1	0	1	1	1	1	1	1	0	0	0	1	-0.0105462	0.515131	-0.051325	0.111888	0.378642	-0.577044	0.780362	-0.75373	-0.439452	-0.615641	0.277525	-0.13008	black	TRUE	10.2907	-34.0248	10.2738	8.89583	0
Ftl1 /// Ftl2	NM_010240	0	1	0	0	0	0	1	1	1	0	1	1	0	0	0	0	0	0	0	1	1	0	0.153622	0.120424	0.246072	0.591362	0.737665	-0.912905	0.780294	-0.667499	0.0686467	-0.0745429	0.549668	0.335604	black	FALSE	10.2884	-34.0155	775.425	16.3282	0
Hmbs	NM_013551	0	0	0	0	0	0	0	1	1	0	1	1	1	0	1	1	0	1	0	1	0	1	0.00325157	0.382579	0.0745003	0.343232	0.574178	-0.666988	0.780248	-0.811368	-0.37243	-0.573456	0.169892	-0.155905	black	FALSE	10.2868	-34.0091	2.34228	12.3625	0
Sf3b3	NM_133953	0	0	0	0	0	0	0	0	0	0	1	1	1	0	0	1	1	1	0	0	0	1	0.195995	0.139582	-0.0183223	0.292397	0.488986	-0.763253	0.780151	-0.598167	0.0120915	-0.224225	0.303138	0.142096	black	FALSE	10.2835	-33.9959	6.49554	18.2854	0
Ints9	NM_153414	0	0	0	0	1	0	1	0	0	0	0	0	0	0	0	0	0	1	0	1	0	0	0.140067	0.186895	0.105084	0.407581	0.6097	-0.769713	0.78009	-0.706483	-0.121575	-0.365054	0.274521	0.0309267	black	FALSE	10.2815	-33.9876	2.20274	13.5875	0
Habp2	NM_146101	0	0	0	0	0	0	0	0	0	0	0	0	0	0	0	0	0	0	0	1	0	0	0.0937588	0.225513	0.213286	0.502698	0.68732	-0.860727	0.779836	-0.650827	0.0189488	-0.190884	0.494557	0.260245	black	FALSE	10.2729	-33.9528	38.363	14.595	0
Crip2	NM_024223	0	0	0	0	0	0	0	0	1	0	0	1	0	1	1	0	1	1	0	1	0	1	0.265317	0.0379791	0.27777	0.588711	0.748096	-0.804713	0.779544	-0.837226	-0.230369	-0.334294	0.316306	0.00507775	black	FALSE	10.2631	-33.913	28.1561	35.2696	0
Foxd3	NM_010425	0	1	0	0	0	0	0	0	1	0	1	0	0	1	1	1	0	1	1	1	0	0	0.473434	0.13435	-0.255388	-0.173391	0.122779	-0.457615	0.779526	-0.721052	-0.485654	-0.575595	0.192538	-0.256895	black	TRUE	10.2625	-33.9105	2.9956	10.9469	1
1810073G14Rik	NM_026342	0	0	0	0	0	0	0	0	0	0	0	1	1	1	1	0	0	1	0	0	0	1	0.170592	0.145611	0.132993	0.481635	0.637949	-0.887485	0.77939	-0.551232	0.182123	-0.00210711	0.584074	0.421534	black	FALSE	10.258	-33.892	7.82714	17.5196	0
2700060E02Rik	NM_026528	0	0	0	0	0	0	0	0	0	0	0	0	0	0	0	0	0	1	0	0	0	0	0.305745	0.0402473	0.025114	0.377068	0.52703	-0.868831	0.778984	-0.591663	0.110129	-0.00527231	0.621942	0.382292	black	FALSE	10.2444	-33.8368	42.4885	24.5158	0
2900010J23Rik	NM_175190	0	0	0	0	0	0	0	0	0	0	0	0	1	1	0	0	1	1	0	1	0	1	0.0549609	0.277713	-0.0278692	0.387921	0.467268	-0.939159	0.778971	-0.548547	0.190961	-0.0325795	0.66262	0.472651	black	FALSE	10.2439	-33.835	276.774	29.0735	0
Mrpl9	NM_030116	0	0	0	0	0	0	0	0	0	1	0	0	1	0	0	0	0	1	0	1	0	0	0.0896695	0.212221	0.235218	0.487457	0.656386	-0.896606	0.778735	-0.659222	0.0336435	-0.157165	0.559449	0.31383	black	FALSE	10.2361	-33.803	42.3294	32.6003	0
Mrpl46	NM_023331	0	0	0	0	0	0	0	0	0	0	0	0	0	0	0	0	0	1	0	1	0	0	0.15586	0.15627	0.31755	0.557936	0.705096	-0.893642	0.778639	-0.762597	-0.098812	-0.219592	0.534726	0.224712	black	FALSE	10.2328	-33.7899	33.5785	19.4664	0
Ranbp1	NM_011239	1	0	0	0	0	0	0	0	0	0	0	1	1	0	1	0	1	1	0	0	0	1	0.389061	-0.0473064	0.0388272	0.372961	0.50901	-0.882805	0.778588	-0.594307	0.123539	0.04441	0.650171	0.418122	black	FALSE	10.2311	-33.783	1614.55	18.2886	0
0610009O03Rik	NM_026660	1	0	0	0	0	0	0	0	0	0	1	1	1	1	1	1	1	1	0	1	0	1	0.0765206	0.247317	0.120121	0.449276	0.601877	-0.818512	0.778493	-0.705172	-0.0899106	-0.246823	0.426149	0.170252	black	FALSE	10.228	-33.7702	5.10716	14.3246	0
Rpl7	NM_011291	0	0	0	0	0	0	0	1	1	0	0	1	1	0	0	0	1	1	0	0	0	1	0.163421	0.165334	0.122244	0.446336	0.612393	-0.881247	0.778425	-0.600856	0.10513	-0.0150054	0.64372	0.410442	black	FALSE	10.2257	-33.7608	92.5469	18.1609	0
2610029G23Rik	NM_026312	0	0	0	0	0	0	0	0	0	0	0	0	0	0	0	0	0	1	0	0	0	0	0.260587	0.168527	-0.067753	0.168541	0.321925	-0.820139	0.778405	-0.574901	0.0325182	0.0135941	0.828031	0.499698	cyan	FALSE	10.225	-33.7582	34.084	16.2226	0
Acan	NM_007424	0	0	1	0	0	0	0	0	0	0	0	0	0	0	1	0	0	0	1	0	0	0	0.112866	0.224449	0.136935	0.458687	0.613927	-0.862262	0.778036	-0.629544	0.0432971	-0.12229	0.565157	0.327068	black	FALSE	10.2128	-33.7083	14.7153	9.08599	0
Hhex	NM_008245	1	0	1	0	1	0	0	1	0	0	0	0	1	0	0	1	1	1	0	0	0	1	0.191696	0.236759	-0.0490268	0.245061	0.407116	-0.768689	0.777953	-0.634889	-0.0823374	-0.197932	0.548774	0.26361	black	FALSE	10.21	-33.697	3.87497	13.6173	1
2610528K11Rik	NM_175184	0	0	0	0	0	0	0	0	0	0	0	0	0	0	0	0	1	0	0	1	0	0	0.142667	0.213931	0.0367701	0.384017	0.572029	-0.803575	0.777895	-0.565967	0.0821462	-0.141588	0.438938	0.261457	black	FALSE	10.2081	-33.6891	2.98909	11.1912	0
Abhd12	NM_024465	0	0	0	0	0	0	0	0	0	0	0	0	0	0	0	0	0	0	0	0	0	0	0.18317	0.135868	0.00483098	0.418604	0.532646	-0.858704	0.777611	-0.613464	0.0764127	-0.195572	0.360593	0.197686	black	FALSE	10.1986	-33.6507	25.4716	19.407	0
Hspa14	NM_015765	0	0	0	0	0	0	0	0	0	0	0	1	1	0	1	1	1	1	0	0	0	1	0.313498	0.0305673	0.1191	0.399769	0.54734	-0.88122	0.777491	-0.602371	0.102663	0.0228308	0.698816	0.441133	black	FALSE	10.1946	-33.6346	157.776	17.8351	0
1700040I03Rik	NM_028505	0	0	0	0	0	0	0	1	0	0	1	1	1	1	1	1	1	1	0	1	0	1	0.146375	0.27325	0.0694933	0.275226	0.470553	-0.777884	0.777231	-0.727082	-0.199959	-0.341738	0.466978	0.131544	black	FALSE	10.186	-33.5995	11.7312	10.0045	0
Stat6	NM_009284	0	0	0	0	0	0	0	0	0	0	0	1	0	1	0	1	0	1	0	1	0	0	0.013126	0.367428	0.303655	0.472212	0.729279	-0.691198	0.776986	-0.820068	-0.361618	-0.530121	0.264803	-0.093934	black	FALSE	10.1779	-33.5665	3.98998	17.59	1
Rogdi	NM_133185	0	0	0	0	0	0	0	0	0	0	0	1	0	0	0	1	0	1	0	0	0	0	0.149463	0.224833	0.261901	0.415652	0.659729	-0.776927	0.776934	-0.759299	-0.213964	-0.370516	0.387212	0.0645259	black	FALSE	10.1762	-33.5595	6.44805	14.9617	0
Rhot2	NM_145999	0	0	0	0	0	0	0	0	0	0	0	1	1	0	1	0	1	1	0	0	0	1	0.169464	0.172139	0.0713228	0.352633	0.548976	-0.730327	0.776737	-0.677752	-0.118716	-0.351086	0.236064	0.0179982	black	FALSE	10.1697	-33.533	3.25416	10.0537	0
Snd1	NM_019776	0	0	0	0	0	0	0	0	0	0	0	1	1	1	0	0	0	1	0	0	0	1	0.21991	0.0693641	0.200106	0.529355	0.69439	-0.896377	0.776731	-0.586395	0.160323	-0.0210616	0.541327	0.372719	black	FALSE	10.1695	-33.5322	31.8265	18.8033	1
2610036D13Rik	NM_029282	0	0	0	0	0	0	0	0	0	0	0	0	0	0	0	0	0	0	0	0	0	0	0.146734	0.274917	-0.124582	0.198791	0.378522	-0.763877	0.776659	-0.544372	0.0352934	-0.130996	0.539078	0.317786	black	FALSE	10.1671	-33.5225	3.02417	15.1149	0
Afg3l1	NM_054070	0	0	0	0	0	0	0	0	1	0	0	0	1	1	1	0	1	1	0	1	0	1	0.249154	0.0733976	0.145931	0.459957	0.63077	-0.864145	0.776498	-0.621343	0.0723748	-0.0607209	0.519652	0.318922	black	FALSE	10.1618	-33.501	75.0912	12.9931	0
Npl	NM_028749	0	1	0	0	0	0	1	1	1	0	1	0	0	0	0	0	0	0	0	1	1	0	0.0182561	0.404984	0.178014	0.315189	0.555182	-0.776448	0.776323	-0.684704	-0.159033	-0.273213	0.56393	0.235347	black	FALSE	10.1561	-33.4775	13.436	21.3625	0
Rps24	NM_011297	0	0	0	0	0	0	1	0	0	0	0	1	1	0	0	0	1	1	0	1	0	1	0.202129	0.152236	0.109594	0.419105	0.591981	-0.839204	0.776234	-0.634382	0.0196166	-0.0732522	0.603877	0.334407	black	FALSE	10.1531	-33.4655	3467.12	20.0781	0
Mycn	NM_008709	1	1	0	0	0	0	1	1	1	1	1	0	1	1	1	1	0	1	0	1	1	0	0.405815	0.108124	-0.259987	-0.0898467	0.186837	-0.580153	0.775974	-0.575206	-0.167345	-0.3166	0.354944	0.0317074	black	TRUE	10.1446	-33.4307	8.11679	29.3886	1
Timm17a	NM_011590	0	0	0	0	0	0	0	1	0	0	0	1	0	0	1	0	0	1	0	0	0	0	0.204394	0.0865453	0.260609	0.534726	0.671419	-0.911356	0.775966	-0.727299	-0.0299731	-0.130635	0.582311	0.300725	black	FALSE	10.1443	-33.4296	26.2994	17.6717	0
Srp14	NM_009273	0	0	0	0	0	0	0	0	0	0	0	0	0	0	0	0	0	1	0	1	0	0	0.118784	0.164832	0.258655	0.602365	0.695644	-0.950862	0.775427	-0.685388	0.0568394	-0.0730427	0.649126	0.388295	black	FALSE	10.1266	-33.3576	182.968	38.3541	0
1300018I05Rik	NM_028791	0	0	0	0	0	0	0	0	0	0	0	1	0	1	0	0	1	1	0	0	0	1	0.137355	0.115697	0.287215	0.623515	0.758989	-0.901958	0.775388	-0.669633	0.0686691	-0.130496	0.45597	0.272024	black	FALSE	10.1254	-33.3524	10.5876	24.412	0
Ebna1bp2	NM_026932	0	0	0	0	0	0	0	1	0	0	1	1	1	1	0	1	1	1	0	1	0	1	0.355191	0.0857622	-0.0729122	0.128853	0.332091	-0.746238	0.775369	-0.622204	-0.0802997	-0.0818108	0.674609	0.324277	black	FALSE	10.1247	-33.3498	8.96114	22.0466	0
Coq3	NM_172687	0	0	0	0	0	0	0	1	0	0	0	0	0	1	0	1	1	1	0	0	0	0	0.230484	0.223901	0.171898	0.300179	0.531279	-0.711893	0.775258	-0.751677	-0.281085	-0.347233	0.479471	0.077553	black	FALSE	10.1211	-33.3351	3.21345	27.0401	0
Pycr2	NM_133705	0	0	0	0	0	0	0	1	1	1	1	1	1	1	1	1	1	1	0	1	1	1	0.160797	0.153121	0.127154	0.47005	0.636397	-0.718827	0.774991	-0.837224	-0.321139	-0.490671	0.144037	-0.149963	black	FALSE	10.1124	-33.2995	16.4964	15.9534	0
Mrpl34	NM_053162	0	0	0	0	0	0	0	0	0	0	1	1	0	1	1	1	1	1	0	1	0	1	0.0521497	0.30892	-0.0563914	0.308051	0.409349	-0.810933	0.774824	-0.704549	-0.131885	-0.3388	0.421216	0.136549	black	FALSE	10.1069	-33.2772	9.10948	10.3316	0
Thoc3	NM_028597	0	0	0	0	0	0	0	0	0	0	0	0	1	0	0	0	1	1	0	1	0	1	0.36109	-0.0647071	0.159872	0.511961	0.637002	-0.895356	0.774782	-0.67832	0.0482374	-0.12293	0.424581	0.216683	black	FALSE	10.1055	-33.2716	175.255	19.4632	0
Ppp1r14a	NM_026731	0	0	0	0	0	0	0	1	0	0	1	1	1	1	1	0	1	1	0	1	0	1	0.0341449	0.372366	-0.0542374	0.259747	0.43432	-0.688772	0.774724	-0.748389	-0.298124	-0.497987	0.275946	-0.0429248	black	TRUE	10.1037	-33.2639	23.0722	13.3227	0
Tpd52	NM_001025261	0	1	0	0	0	0	1	1	1	1	1	0	1	1	1	1	0	1	0	0	1	0	0.283363	0.144457	0.126675	0.337847	0.529576	-0.792018	0.774593	-0.61432	-0.0195078	-0.0508042	0.744166	0.396667	black	FALSE	10.0994	-33.2466	84.4158	10.7527	0
1700052N19Rik	NM_024261	0	0	0	0	0	0	0	0	0	0	0	0	0	0	1	0	1	1	0	0	0	0	0.0925308	0.285239	-0.147316	0.243557	0.360024	-0.775089	0.774589	-0.553982	0.0496851	-0.1965	0.472423	0.258224	black	FALSE	10.0993	-33.246	8.41087	14.6744	0
Acp6	NM_019800	1	0	0	0	0	0	1	1	1	1	1	0	0	0	1	1	1	1	0	0	1	0	0.100643	0.501128	-0.260939	-0.128452	0.124765	-0.556815	0.774582	-0.632443	-0.340135	-0.483282	0.438006	0.0312257	black	TRUE	10.099	-33.245	94.2469	23.2234	0
1810042K04Rik	NM_025604	0	0	0	0	0	0	0	0	0	0	1	1	1	0	0	0	1	1	0	1	0	1	0.0818093	0.211726	0.194755	0.550607	0.677382	-0.864086	0.77457	-0.735804	-0.0798505	-0.295935	0.376845	0.124079	black	FALSE	10.0986	-33.2435	8.70004	21.1983	0
Gtf2f2	NM_026816	0	0	0	0	0	1	0	0	0	0	0	0	1	1	0	0	0	1	0	0	0	0	0.383412	-0.0452155	0.113167	0.388527	0.563962	-0.800362	0.774515	-0.720931	-0.108573	-0.189582	0.470301	0.158446	black	FALSE	10.0969	-33.2362	5.69574	14.5871	1
Vil2	NM_009510	0	0	0	0	0	0	0	1	0	0	1	1	1	1	0	1	0	1	0	1	0	1	0.258279	0.105907	0.117179	0.320386	0.584872	-0.775067	0.774304	-0.581977	0.0409379	-0.126562	0.444177	0.2479	black	FALSE	10.09	-33.2081	8.02326	22.8402	0
Tfip11	NM_018783	0	0	0	0	0	0	0	1	0	0	0	1	0	0	0	0	0	0	0	0	0	0	0.0962894	0.219751	0.124718	0.449208	0.564306	-0.900191	0.774218	-0.631207	0.0672731	-0.122816	0.574246	0.345788	black	FALSE	10.0872	-33.1967	8.33327	17.3796	0
Itga2b	NM_010575	0	0	0	0	0	0	0	0	0	0	0	1	0	1	0	0	0	0	0	0	0	0	0.0597235	0.293222	-0.035966	0.326107	0.449093	-0.856036	0.774191	-0.568662	0.0906195	-0.10766	0.578977	0.373522	black	FALSE	10.0863	-33.1931	7.72144	13.8598	0
Gtf3c5	NM_148928	0	0	0	0	0	0	0	0	1	1	1	0	1	1	0	1	1	1	0	1	0	1	0.249001	0.0844677	0.1525	0.431258	0.56995	-0.904618	0.774026	-0.621063	0.0969847	-0.0374384	0.611862	0.387857	black	FALSE	10.0809	-33.1713	49.5701	15.5632	0
Med28	NM_025895	0	0	0	0	0	0	0	0	0	0	0	1	1	0	0	0	1	1	0	0	0	1	0.250374	0.0352094	0.214088	0.544374	0.659713	-0.936636	0.774005	-0.677634	0.0710773	-0.0685073	0.56125	0.334367	black	FALSE	10.0802	-33.1684	35.3799	26.1739	1
Pak1ip1	NM_026550	0	0	0	0	0	0	0	0	0	0	1	0	1	1	0	0	0	1	0	1	0	0	0.352371	0.0156467	0.2156	0.430291	0.576388	-0.850699	0.773879	-0.730477	-0.0994596	-0.103333	0.650204	0.297136	black	FALSE	10.0762	-33.1518	3.1682	27.0501	0
Rpp30	NM_019428	0	0	0	0	0	0	0	0	0	0	0	0	0	0	0	0	0	1	0	1	0	0	0.190544	0.167375	0.203852	0.41564	0.587841	-0.898606	0.773771	-0.617032	0.0728644	0.0300563	0.801677	0.510708	cyan	FALSE	10.0726	-33.1375	56.1134	28.1398	0
Piwil2	NM_021308	0	0	0	0	0	0	0	0	0	1	1	1	1	0	0	0	1	0	0	0	0	1	0.240794	0.261103	-0.0537045	0.125222	0.367688	-0.625069	0.773616	-0.713976	-0.331404	-0.392288	0.394169	0.0204101	black	FALSE	10.0676	-33.117	4.732	7.92292	0
Gtlf3a	NM_025293	0	0	0	0	0	0	0	0	0	0	0	0	0	0	0	0	0	0	0	0	0	0	0.120543	0.233737	0.191772	0.401304	0.611733	-0.798824	0.773491	-0.646042	-0.0384119	-0.168702	0.518106	0.259627	black	FALSE	10.0636	-33.1004	17.541	11.7395	0
Cdc23	NM_178347	0	0	0	0	0	0	0	0	0	0	0	1	0	0	0	1	0	1	0	0	0	0	0.182411	0.173584	0.0152849	0.36087	0.445045	-0.901255	0.773394	-0.574707	0.125824	-0.0419071	0.69949	0.448699	black	FALSE	10.0604	-33.0877	45.3226	13.479	0
Mterfd2	NM_178051	0	0	0	0	0	0	0	1	1	0	0	0	0	1	0	0	1	1	0	1	0	0	0.204012	0.0852023	0.195902	0.531609	0.652177	-0.919161	0.773265	-0.648561	0.0878684	-0.067478	0.594816	0.35267	black	FALSE	10.0563	-33.0706	8.14313	21.6087	0
Man2c1	NM_028636	0	0	0	0	0	0	0	0	0	0	0	0	0	1	0	0	1	1	0	1	0	0	0.0547871	0.247485	0.0430997	0.477347	0.579105	-0.841199	0.773069	-0.600241	0.0777868	-0.161982	0.436528	0.26658	black	FALSE	10.0499	-33.0448	5.87347	13.0481	0
Lancl1	NM_021295	0	0	0	0	0	0	0	0	0	1	0	0	0	0	0	0	0	0	0	0	0	0	0.111842	0.22326	0.0868534	0.457505	0.554447	-0.875199	0.772763	-0.623927	0.0564639	-0.188636	0.50285	0.270935	black	FALSE	10.04	-33.0044	8.28799	23.9492	0
Toe1	NM_026654	0	0	0	0	0	0	0	0	0	0	0	1	1	1	1	0	1	1	0	1	0	1	0.294698	0.126502	-0.0267577	0.200953	0.360192	-0.792655	0.772583	-0.628824	-0.0521297	-0.142626	0.63886	0.311608	black	FALSE	10.0342	-32.9807	3.26001	7.9114	0
9530058B02Rik	NM_026633	0	0	0	0	0	0	0	0	0	0	0	1	0	0	1	1	1	1	0	0	0	1	0.0460618	0.281724	0.295138	0.525413	0.719287	-0.829113	0.772542	-0.770499	-0.179304	-0.329069	0.446557	0.137341	black	FALSE	10.0329	-32.9753	31.722	35.8493	0
Zfp444	NM_028316	0	0	0	0	0	0	0	0	0	1	1	1	1	0	0	1	1	1	0	0	0	1	0.0978366	0.244494	-0.0940697	0.297244	0.479533	-0.725922	0.772476	-0.585614	-0.0109194	-0.323369	0.202034	0.0532517	black	FALSE	10.0308	-32.9666	23.5786	10.5603	1
Arpc3	NM_019824	0	0	0	0	0	0	0	1	0	0	1	1	1	0	0	0	0	1	0	1	0	1	0.068415	0.237777	0.315542	0.574343	0.76369	-0.857784	0.772362	-0.741205	-0.101002	-0.242205	0.460263	0.188651	black	FALSE	10.0271	-32.9517	3.78838	16.4468	0
Helb	NM_080446	0	0	0	0	0	0	0	1	1	0	1	1	0	1	1	1	1	1	0	0	0	1	0.0179167	0.543701	-0.285847	-0.109407	0.148343	-0.567173	0.772118	-0.567602	-0.227612	-0.383132	0.489313	0.149186	black	FALSE	10.0193	-32.9196	6.20963	16.062	0
Nudt5	NM_016918	0	0	0	0	0	0	0	0	0	0	0	0	1	0	0	0	0	1	0	1	0	0	0.255038	0.11674	-0.0462919	0.279731	0.371926	-0.873971	0.771858	-0.609713	0.0576363	-0.0405409	0.711058	0.425028	black	FALSE	10.0109	-32.8855	31.2717	16.4201	0
Plcg2	NM_172285	0	0	0	0	0	0	0	1	1	0	0	0	0	1	0	1	0	0	0	0	0	0	0.39127	-0.0292919	0.254452	0.399043	0.68029	-0.707932	0.771823	-0.795778	-0.273047	-0.350051	0.248558	-0.0651764	black	FALSE	10.0098	-32.881	7.07066	16.0008	0
Srp68	NM_146032	0	0	0	0	0	0	0	1	1	0	1	0	1	0	0	0	1	1	0	0	0	1	0.182426	0.0722949	0.225893	0.598704	0.711376	-0.940096	0.771616	-0.610893	0.175327	-0.0327956	0.538166	0.379185	black	FALSE	10.0032	-32.8538	14.5702	29.1102	0
Itpr3	NM_080553	0	0	0	0	0	0	1	1	0	0	1	1	1	1	1	0	1	0	0	1	0	1	0.0243056	0.388862	0.0419573	0.314203	0.485754	-0.686124	0.771598	-0.712225	-0.252621	-0.383781	0.416537	0.0892238	black	FALSE	10.0026	-32.8515	10.6694	14.6678	0
Uqcrc2	NM_025899	0	0	0	0	0	0	0	0	0	0	0	0	0	1	1	0	1	1	0	0	0	0	0.274675	0.0107362	0.27893	0.563608	0.756063	-0.894639	0.771534	-0.63907	0.100929	-0.0745004	0.471686	0.285946	black	FALSE	10.0005	-32.8431	99.0757	20.2371	0
Bcat1	NM_001024468	0	1	0	0	0	0	1	1	1	0	0	1	1	0	0	1	0	1	0	0	0	1	0.144178	0.403402	0.0664556	0.0700004	0.39687	-0.561451	0.771516	-0.7529	-0.464815	-0.502352	0.463227	-0.0337215	black	FALSE	9.99997	-32.8407	4.3291	23.8226	0
Aplp1	NM_007467	0	0	0	0	0	0	0	0	0	0	1	0	1	1	0	0	1	1	0	1	0	1	0.109811	0.420089	-0.303477	-0.0589102	0.197384	-0.642125	0.77138	-0.450188	0.0124922	-0.280943	0.423745	0.18959	black	TRUE	9.99563	-32.823	13.0222	15.6714	0
Rpl36a	NM_019865	0	0	0	0	0	0	0	0	0	0	0	1	1	0	0	0	0	1	0	1	0	1	0.195197	0.139277	0.0597076	0.397622	0.569053	-0.814648	0.771323	-0.600201	0.0535467	-0.087363	0.536244	0.300849	black	FALSE	9.99381	-32.8155	68.5606	10.0937	0
Cdk4	NM_009870	0	0	0	0	0	0	0	0	0	0	0	0	0	0	0	0	0	0	0	0	0	0	0.0333392	0.265704	-0.0686633	0.38756	0.478652	-0.902603	0.77132	-0.514269	0.226245	-0.0628354	0.514803	0.395515	black	FALSE	9.99371	-32.8151	48.1173	21.1081	0
Sfrs4	NM_020587	0	0	0	0	0	0	0	0	0	0	0	0	0	0	0	0	0	0	0	0	0	0	0.185435	0.152408	0.0208244	0.349618	0.47142	-0.874486	0.771125	-0.540918	0.163924	-0.0242562	0.608382	0.421738	black	FALSE	9.98747	-32.7896	4.77902	14.0397	0
Tpd52l2	NM_025482	0	0	0	0	0	0	0	0	0	0	0	0	1	0	1	0	1	1	0	1	0	1	0.259488	0.0100202	0.119675	0.51206	0.601966	-0.918291	0.770774	-0.597607	0.170825	-0.0039174	0.56512	0.381925	black	FALSE	9.97626	-32.7438	17.1589	21.5302	0
Bsdc1	NM_133889	0	0	0	0	0	0	0	1	1	0	1	0	0	1	1	0	0	1	0	1	0	0	0.150777	0.140399	0.314187	0.579803	0.716953	-0.899867	0.770722	-0.662852	0.052375	-0.0680281	0.606813	0.370883	black	FALSE	9.9746	-32.737	6.51208	22.237	0
Ldhb	NM_008492	0	0	0	0	0	0	1	0	1	0	1	0	1	0	1	1	1	1	0	1	0	1	0.261678	0.277414	-0.240611	-0.0243492	0.221696	-0.616049	0.770522	-0.548559	-0.132594	-0.236074	0.53336	0.204694	black	TRUE	9.96825	-32.711	123.536	11.0606	0
1110019N10Rik	NM_026753	0	0	0	0	0	0	0	0	0	0	0	1	1	1	1	0	1	1	0	0	0	1	0.0692081	0.213485	0.273487	0.606242	0.737238	-0.865892	0.770086	-0.778855	-0.133238	-0.293066	0.414179	0.137839	black	FALSE	9.95438	-32.6543	117.702	19.1396	0
Ccdc12	NM_028312	0	0	0	0	1	0	1	0	0	0	0	1	1	1	0	0	0	1	0	0	0	1	0.120892	0.156769	0.243374	0.572131	0.661772	-0.913957	0.770015	-0.726679	-0.0239546	-0.182078	0.511559	0.2597	black	FALSE	9.9521	-32.645	6.3698	18.2162	0
Mrpl18	NM_026310	0	0	0	0	0	0	0	0	0	0	0	1	1	1	0	1	1	1	0	0	0	1	0.35128	0.057992	-0.0852579	0.18702	0.318436	-0.812376	0.769938	-0.570018	0.0498646	-0.0137081	0.709575	0.41441	black	FALSE	9.94966	-32.635	14.5413	15.6409	0
Ilkap	NM_023343	0	0	0	0	0	0	0	0	0	0	0	1	1	0	0	0	1	1	0	0	0	1	-0.0362272	0.383086	-0.0216563	0.335982	0.438405	-0.830306	0.769934	-0.567844	0.0647612	-0.181867	0.549084	0.335587	black	FALSE	9.94955	-32.6346	16.482	24.6718	0
Mrrf	NM_026422	0	0	0	0	0	0	0	0	1	0	1	1	0	0	0	1	1	1	0	0	0	1	0.296511	0.108536	0.0369888	0.289145	0.494168	-0.772837	0.769824	-0.583116	0.017289	-0.137035	0.492436	0.242059	black	FALSE	9.94604	-32.6202	2.22636	11.4787	0
Mrpl1	NM_001039084	0	0	0	0	0	0	0	0	0	0	0	1	1	1	0	0	0	1	0	0	0	1	0.211469	0.259757	-0.070415	0.118414	0.319184	-0.759861	0.769661	-0.549054	0.000896289	-0.0288173	0.809678	0.461241	cyan	FALSE	9.94088	-32.5991	13.1525	32.648	0
Mrpl44	NM_001081210	0	0	0	0	0	0	0	1	0	0	0	0	1	0	1	1	1	1	0	0	0	1	0.188824	0.118203	0.20193	0.512286	0.643128	-0.909821	0.769481	-0.689804	0.0144459	-0.111729	0.581741	0.320141	black	FALSE	9.9352	-32.5759	35.5232	18.8496	0
Fbxo31	NM_133765	0	0	0	0	0	0	1	0	0	0	0	1	1	1	1	0	1	0	0	0	0	1	0.0143545	0.325909	0.188825	0.391974	0.644631	-0.774175	0.769272	-0.652703	-0.0784287	-0.321925	0.33269	0.115884	black	FALSE	9.92856	-32.5487	4.47099	9.70687	0
Pib5pa	NM_172439	0	0	0	0	0	0	0	0	0	0	1	0	0	1	0	1	0	0	0	1	0	0	0.0938313	0.229947	0.192065	0.496782	0.64992	-0.837311	0.769171	-0.655596	-0.00908707	-0.175897	0.500123	0.259921	black	FALSE	9.9254	-32.5357	29.6861	11.8517	0
Fastkd5	NM_198176	0	0	0	0	0	0	0	0	0	0	0	1	1	1	1	0	1	1	0	1	0	1	0.292605	0.136411	-0.0512967	0.159662	0.313858	-0.803128	0.769037	-0.54488	0.0639089	-0.0213508	0.727459	0.436022	black	FALSE	9.92115	-32.5184	10.6973	10.4266	0
Daxx	NM_007829	0	0	0	0	0	0	0	1	0	0	1	1	1	1	0	0	0	1	0	1	0	1	0.319313	0.0041037	0.2779	0.528772	0.672965	-0.879398	0.768921	-0.69614	-0.00795329	-0.109252	0.53583	0.274025	black	FALSE	9.91749	-32.5034	23.7032	17.377	1
Enoph1	NM_026421	0	1	0	0	0	0	1	0	0	0	0	0	1	1	1	1	1	1	0	1	0	1	0.29076	0.227871	-0.0387718	0.0443552	0.392727	-0.595207	0.768877	-0.665769	-0.291385	-0.378966	0.367858	-0.00536431	black	FALSE	9.9161	-32.4977	3.11458	5.839	0
Vkorc1	NM_178600	0	0	0	0	0	0	0	0	1	0	1	1	1	1	0	0	0	1	0	1	0	1	0.00205664	0.359582	0.0462356	0.376844	0.498616	-0.839125	0.768065	-0.635665	-0.0138852	-0.28408	0.436551	0.209145	black	FALSE	9.89054	-32.3931	5.14575	16.74	0
Anapc13	NM_181394	0	0	0	0	0	0	0	0	0	0	0	1	1	0	0	1	1	0	0	1	0	1	0.221236	0.089398	0.119277	0.506236	0.588012	-0.895585	0.768036	-0.669335	0.03138	-0.0821195	0.582201	0.3281	black	FALSE	9.88963	-32.3893	35.2785	35.7527	0
Coq4	NM_178693	0	0	0	0	0	0	0	1	0	0	1	0	1	1	0	0	0	1	0	0	0	0	0.159601	0.173385	0.176714	0.506656	0.624837	-0.806243	0.767534	-0.7384	-0.13349	-0.297263	0.386461	0.107336	black	FALSE	9.87389	-32.3248	4.91856	17.4653	0
Rad51c	NM_053269	0	1	0	0	0	0	1	1	1	0	0	1	1	0	0	0	1	1	0	0	0	1	0.104324	0.340517	-0.140977	0.122956	0.337337	-0.708169	0.76748	-0.554503	-0.0417467	-0.192225	0.542078	0.282093	black	FALSE	9.87221	-32.318	6.4848	15.2307	0
8430406I07Rik	NM_028984	0	0	0	0	0	0	1	1	1	0	0	1	1	1	1	0	1	1	0	0	0	1	0.529528	0.0033636	-0.144224	-0.0282935	0.251361	-0.552876	0.767214	-0.640256	-0.276091	-0.264375	0.462626	0.0674028	black	FALSE	9.86389	-32.2839	1.7123	3.74942	0
Rps3a	NM_016959	0	0	0	0	0	0	0	0	0	0	0	1	1	1	0	0	0	1	0	1	0	1	0.18416	0.162091	0.072891	0.395302	0.549266	-0.859315	0.767111	-0.588444	0.0902493	-0.00528698	0.66319	0.418092	black	FALSE	9.86065	-32.2706	46.5815	19.6227	0
Gtf3a	NM_025652	0	1	0	0	0	0	0	0	0	0	1	1	1	0	0	0	1	1	0	1	0	1	0.269795	0.0573459	0.156937	0.467185	0.648657	-0.765996	0.767086	-0.76681	-0.192653	-0.342459	0.292545	-0.00799679	black	FALSE	9.85988	-32.2674	4.10152	22.021	0
Rnf10	NM_016698	0	0	0	0	0	0	0	1	1	0	1	1	0	0	0	1	1	1	0	1	0	1	0.323878	0.177876	-0.369681	-0.104308	0.116073	-0.537144	0.766964	-0.655009	-0.312619	-0.514194	0.103695	-0.185453	black	FALSE	9.85608	-32.2519	1.72662	9.431	0
F2	NM_010168	0	0	0	0	0	0	1	0	0	0	0	0	0	0	0	1	1	1	0	0	0	0	0.0515432	0.355983	0.0101454	0.249907	0.468775	-0.736253	0.766775	-0.582867	-0.0442452	-0.268973	0.410731	0.183379	black	FALSE	9.85019	-32.2277	22.0522	17.0479	0
Ints3	NM_145540	0	0	0	0	0	0	0	0	0	0	0	0	1	1	1	1	1	1	0	0	0	1	0.0192971	0.332198	0.15669	0.427007	0.554738	-0.851679	0.76664	-0.679917	-0.0577375	-0.187831	0.612685	0.322797	black	FALSE	9.84599	-32.2105	8.5144	17.2321	0
Sh2b3	NM_008507	0	0	0	0	0	0	0	0	0	0	0	0	1	1	1	1	1	1	0	1	0	1	0.154332	0.225045	0.0563002	0.326807	0.530769	-0.774513	0.766621	-0.595685	-0.00169163	-0.202563	0.466828	0.228867	black	FALSE	9.84538	-32.208	9.17722	11.9944	0
Txnl2	NM_023140	0	0	0	0	0	0	0	0	0	0	0	1	1	1	1	1	1	1	0	0	0	1	0.304477	0.0838985	-0.0511891	0.291273	0.402632	-0.783165	0.76627	-0.689759	-0.118388	-0.26613	0.442915	0.125951	black	FALSE	9.83445	-32.1632	3.24579	22.9557	0
Cspg5	NM_013884	0	0	0	0	0	0	0	1	0	1	1	0	0	1	1	0	0	0	0	0	0	0	0.14691	0.182223	0.243333	0.517499	0.661255	-0.832623	0.76587	-0.67886	-0.0419127	-0.172135	0.540475	0.267082	black	FALSE	9.82204	-32.1123	27.737	11.0014	0
Rcan3	NM_022980	0	0	0	0	0	0	0	0	0	0	1	1	0	1	0	1	0	0	0	1	0	0	-0.0161491	0.312106	0.148047	0.494213	0.640112	-0.89598	0.765628	-0.574477	0.137298	-0.0718478	0.588392	0.417206	black	FALSE	9.81453	-32.0815	35.6705	31.7955	0
Spr	NM_011467	0	0	0	0	0	0	0	0	0	0	0	0	0	0	0	0	0	0	0	0	0	0	0.113434	0.266899	-0.149533	0.179495	0.288465	-0.833213	0.765119	-0.537342	0.0902542	-0.0488659	0.670833	0.442442	black	FALSE	9.79878	-32.0169	21.608	18.1844	0
Zfp212	NM_145576	0	0	0	0	0	0	0	1	0	0	0	1	0	0	1	1	0	1	0	1	0	0	0.116664	0.210485	-0.0773854	0.330586	0.427153	-0.890037	0.764999	-0.471735	0.259426	0.00661019	0.601508	0.468223	black	FALSE	9.79507	-32.0017	7.18474	23.172	0
2009-09-01	NM_017461	0	1	0	0	0	0	1	1	1	1	1	1	0	0	1	1	1	1	0	1	1	1	0.130541	0.438864	-0.171822	-0.0692441	0.214991	-0.56142	0.764819	-0.614405	-0.303391	-0.386349	0.528938	0.10739	black	FALSE	9.78952	-31.9789	5.52957	8.88763	0
Capns1	NM_009795	0	1	0	0	0	0	0	1	0	0	1	1	0	1	1	1	1	1	0	1	0	1	0.0704536	0.233702	0.24738	0.580678	0.71514	-0.866858	0.764341	-0.70883	-0.0476623	-0.21041	0.498803	0.237801	black	FALSE	9.7748	-31.9185	154.093	32.484	0
Ywhag	NM_018871	0	0	0	0	0	0	1	1	1	0	1	1	1	1	1	1	1	1	0	1	1	1	0.235588	0.0385433	0.294729	0.611826	0.722357	-0.924639	0.76425	-0.689554	0.0474076	-0.0885265	0.581568	0.320736	black	FALSE	9.77202	-31.9071	7.84782	40.2723	0
Pscd2	NM_011181	0	0	0	0	0	0	0	0	0	0	0	1	1	0	1	1	1	1	0	0	0	1	0.134264	0.196207	0.21305	0.400431	0.635257	-0.83531	0.763688	-0.604202	0.0510153	-0.169725	0.461243	0.253347	black	FALSE	9.75477	-31.8363	18.2904	18.4008	0
Cby1	NM_028634	0	0	0	0	0	0	0	0	0	0	0	0	0	0	0	0	0	1	0	1	0	0	0.250924	0.163142	-0.0623871	0.248483	0.404561	-0.740706	0.763295	-0.693749	-0.170273	-0.308277	0.407828	0.0969275	black	FALSE	9.74274	-31.7869	18.6001	11.6547	0
Sod1	NM_011434	1	0	0	0	0	0	0	0	0	0	1	1	1	1	0	0	1	1	0	0	0	1	-0.126918	0.484844	0.0746595	0.377336	0.520641	-0.819403	0.763009	-0.634493	-0.0422651	-0.229441	0.580528	0.304501	black	FALSE	9.73399	-31.7509	457.354	20.2471	0
Nefh	NM_010904	0	0	0	0	0	0	0	0	0	0	1	0	1	1	1	1	0	0	0	1	0	0	0.228566	0.316614	-0.208248	-0.100355	0.138619	-0.585903	0.762843	-0.656986	-0.324298	-0.378056	0.500609	0.0902483	black	TRUE	9.72894	-31.7302	9.18196	7.64092	0
Cplx1	NM_007756	0	0	0	0	0	0	0	0	0	0	0	0	1	0	1	0	0	0	0	0	0	0	0.193386	0.205976	0.0505227	0.335506	0.518345	-0.784019	0.762772	-0.572264	0.0372592	-0.155705	0.502476	0.262977	black	FALSE	9.72676	-31.7212	6.04627	10.2362	0
Mpst	NM_138670	0	0	0	0	0	0	0	1	0	0	1	0	1	1	1	0	1	1	0	0	0	1	0.0409188	0.287456	0.22324	0.459253	0.690134	-0.757126	0.762686	-0.655406	-0.079214	-0.307194	0.344501	0.114621	black	FALSE	9.72414	-31.7104	74.7637	8.51082	0
Prdx2	NM_011563	0	0	0	0	0	0	0	1	1	0	1	1	1	1	0	1	1	1	0	1	0	1	0.054686	0.216842	0.010928	0.464608	0.568676	-0.891492	0.762546	-0.535425	0.210248	-0.0769284	0.465108	0.342872	black	FALSE	9.71988	-31.6929	1031.66	18.6297	0
Mdh2	NM_008617	0	0	0	0	0	0	0	1	0	0	1	0	0	1	1	0	0	1	0	0	0	0	0.213171	0.0483097	0.322826	0.641754	0.780382	-0.893003	0.76241	-0.717266	-0.00467233	-0.146692	0.467241	0.226672	salmon	FALSE	9.71573	-31.6759	8.99564	34.466	0
Gemin7	NM_027189	0	0	0	0	0	0	0	0	0	1	1	1	1	1	1	1	1	1	0	1	0	1	0.28519	0.0728194	-0.151704	0.267969	0.373764	-0.791368	0.762396	-0.593751	0.0281509	-0.191741	0.401402	0.172899	black	FALSE	9.71532	-31.6742	3.70683	18.6608	0
Ribc1	NM_025660	0	0	0	0	0	0	0	0	0	0	0	1	1	0	0	0	0	1	0	0	0	1	0.13367	0.202475	0.198057	0.484504	0.635343	-0.814247	0.762385	-0.678749	-0.0624781	-0.216906	0.458827	0.20056	black	FALSE	9.71496	-31.6727	15.6977	15.4279	0
Fibp	NM_021438	0	0	0	0	0	0	0	1	0	0	1	1	1	0	1	0	0	1	0	1	0	1	0.0969077	0.206052	0.0705631	0.397921	0.555844	-0.805763	0.76212	-0.634786	-0.00249735	-0.254079	0.338932	0.148437	black	FALSE	9.70692	-31.6397	20.728	11.0056	0
Pard6a	NM_001047435	0	0	0	0	0	0	0	0	0	0	1	1	0	1	0	0	0	1	0	0	0	0	0.149098	0.119586	0.238491	0.582881	0.745373	-0.822014	0.76192	-0.726449	-0.0722959	-0.264994	0.294281	0.0818108	black	FALSE	9.70085	-31.6148	28.5507	13.3427	0
Gsk3a	NM_001031667	0	0	0	0	0	0	0	1	1	0	1	0	1	0	0	0	1	1	0	1	0	1	0.164153	0.105028	0.165277	0.544598	0.664188	-0.90455	0.761754	-0.599814	0.151777	-0.0770297	0.46599	0.317009	black	FALSE	9.69582	-31.5941	9.00752	66.6581	0
Nras	NM_010937	0	0	0	0	0	0	0	0	0	0	0	0	0	0	0	0	0	0	0	0	0	0	0.106147	0.18014	0.16759	0.52148	0.604496	-0.912753	0.761746	-0.691648	0.00660802	-0.153553	0.567986	0.302127	black	FALSE	9.69557	-31.5931	9.30149	11.7992	0
Suds3	NM_178622	0	0	0	0	0	0	0	0	0	0	0	0	1	1	1	1	0	1	0	1	0	0	0.146651	0.162151	0.100881	0.438296	0.574544	-0.768304	0.761562	-0.732656	-0.158295	-0.34789	0.293871	0.0336519	black	FALSE	9.68997	-31.57	2.06402	14.8549	1
Bola1	NM_026975	0	0	0	0	0	0	0	0	0	0	1	1	1	0	0	1	0	1	0	1	0	1	0.367842	0.228023	-0.382458	-0.214728	0.0422793	-0.429361	0.761554	-0.718215	-0.515595	-0.636857	0.139645	-0.290026	black	FALSE	9.68973	-31.569	1.69622	5.56021	0
Thoc6	NM_001008425	0	0	0	0	0	0	0	1	0	0	1	0	0	1	1	0	0	1	0	1	0	0	0.202608	0.300982	-0.0968298	0.0527109	0.311004	-0.574694	0.761435	-0.741666	-0.413468	-0.558177	0.244035	-0.150629	black	FALSE	9.68614	-31.5543	3.36724	9.46139	0
2010107G23Rik	NM_027251	0	0	0	0	0	0	0	0	0	0	0	0	0	0	1	0	0	0	0	1	0	0	-0.013821	0.366372	0.0429673	0.351169	0.572741	-0.70989	0.761228	-0.635681	-0.102852	-0.349094	0.252048	0.0633638	black	FALSE	9.67988	-31.5285	26.9828	8.73879	0
Txn2	NM_019913	0	0	0	0	0	0	0	1	0	0	1	1	1	0	1	0	1	1	0	1	0	1	0.114056	0.140273	0.21497	0.582033	0.677193	-0.898534	0.761226	-0.71816	-0.0232441	-0.192356	0.483658	0.231526	black	FALSE	9.67982	-31.5283	187.283	21.0925	0
Eif4g1	NM_001005331	0	0	0	0	0	0	0	0	0	0	1	1	1	0	0	0	1	1	0	0	0	1	0.218543	0.0715493	0.238414	0.528624	0.659396	-0.924659	0.761187	-0.57808	0.1853	0.0328627	0.627249	0.44827	black	FALSE	9.67862	-31.5233	749.784	18.1735	0
Gna14	NM_008137	0	0	0	1	0	0	0	0	0	0	1	0	0	0	0	1	0	0	0	1	0	0	0.299714	0.191099	-0.199782	-0.0120064	0.255051	-0.59716	0.761055	-0.537553	-0.0877215	-0.27815	0.346261	0.0888388	black	FALSE	9.67465	-31.507	5.477	13.7227	0
Notch4	NM_010929	0	0	0	0	0	0	0	0	0	0	0	0	0	1	1	0	0	1	0	1	0	0	0.0401566	0.302782	0.0954826	0.42285	0.552009	-0.821377	0.760963	-0.614591	0.0170907	-0.189715	0.518282	0.279022	black	FALSE	9.67187	-31.4956	19.2168	15.2951	1
Plekhq1	NM_153119	0	0	0	0	0	0	0	0	0	0	1	1	1	1	0	0	0	0	0	1	0	0	0.128644	0.212952	0.216563	0.454504	0.619629	-0.811887	0.760957	-0.684952	-0.0753102	-0.224115	0.506902	0.216687	black	FALSE	9.67168	-31.4948	4.42501	15.3324	0
Pxmp2	NM_008993	0	0	0	0	0	0	0	0	0	1	1	1	1	1	0	0	0	1	0	1	0	1	0.0591426	0.269218	0.162167	0.464239	0.612749	-0.846351	0.760929	-0.662575	-0.0238762	-0.236551	0.466307	0.219768	black	FALSE	9.67083	-31.4913	34.4559	18.0735	0
Ubac2	NM_026861	0	0	0	0	0	0	0	1	0	0	0	1	1	1	0	0	1	1	0	0	0	1	0.0501839	0.254625	0.0685426	0.46452	0.539582	-0.848934	0.760905	-0.667863	-0.0283448	-0.245397	0.43021	0.209157	black	FALSE	9.67011	-31.4883	5.9261	21.4856	0
Klf16	NM_078477	0	0	0	0	0	0	0	0	1	0	0	1	1	1	0	1	1	1	0	1	0	1	0.229259	0.0742706	0.295753	0.487944	0.721735	-0.770053	0.760663	-0.738443	-0.142835	-0.318268	0.276346	0.0225296	black	FALSE	9.6628	-31.4583	34.9283	13.3677	1
Tusc4	NM_018879	0	0	0	0	0	0	0	0	1	0	1	1	0	1	0	0	1	0	0	1	0	0	0.0164052	0.297057	0.113071	0.491342	0.606339	-0.886522	0.760629	-0.584383	0.117725	-0.102513	0.557744	0.372117	black	FALSE	9.6618	-31.4542	22.3642	15.032	0
Rnf167	NM_027445	0	0	0	0	0	0	0	0	0	0	0	1	1	1	1	1	1	1	0	0	0	1	0.101007	0.235833	0.0278288	0.371185	0.528257	-0.832557	0.760617	-0.541778	0.125279	-0.071002	0.540721	0.374965	black	FALSE	9.66144	-31.4527	31.3154	16.9467	0
Ttc4	NM_028209	0	0	0	0	0	0	0	0	0	0	1	0	1	1	0	0	0	1	0	0	0	0	0.102786	0.205749	0.104606	0.425779	0.519257	-0.930654	0.760509	-0.540149	0.199964	0.0581451	0.777612	0.556733	cyan	FALSE	9.65819	-31.4393	38.3369	23.0691	0
Ttc27	NM_152817	0	0	0	0	0	0	0	0	1	0	0	0	1	0	0	0	0	1	0	0	0	0	0.359464	0.0494083	0.107499	0.255784	0.493401	-0.712301	0.760329	-0.720688	-0.218908	-0.218687	0.521226	0.14213	black	FALSE	9.65276	-31.417	3.76613	14.6876	0
Mrps36	NM_025369	0	0	0	0	0	0	0	1	0	0	0	1	1	0	1	1	0	1	0	0	0	1	0.156136	0.124754	0.079046	0.489201	0.577183	-0.917858	0.76004	-0.567529	0.183227	-0.0150453	0.568487	0.410978	black	FALSE	9.64406	-31.3812	13.3885	25.3437	0
Eif4h	NM_033561	0	0	0	0	0	0	0	1	0	0	0	1	1	1	1	1	1	1	0	1	0	1	0.247522	-0.0183626	0.306439	0.658136	0.778791	-0.927635	0.759854	-0.672852	0.0968709	-0.0779039	0.474561	0.280168	salmon	FALSE	9.63848	-31.3582	275.185	31.4844	0
Urm1	NM_026615	1	1	0	0	0	0	1	1	1	0	1	0	0	1	0	0	1	1	0	1	1	0	0.0822184	0.222792	0.21702	0.514548	0.642962	-0.867352	0.759768	-0.685099	-0.0250638	-0.185807	0.55499	0.271407	black	FALSE	9.63591	-31.3476	51.4925	17.8279	0
Nln	NM_029447	0	0	0	0	0	0	0	0	0	0	0	0	1	1	1	1	1	1	0	1	0	1	0.0946335	0.293483	0.109239	0.276739	0.493481	-0.767567	0.759509	-0.613849	-0.063982	-0.150767	0.645293	0.331049	black	FALSE	9.62813	-31.3156	4.03237	15.3888	0
Mrpl49	NM_026246	0	0	0	0	0	0	0	1	1	0	0	1	1	1	1	1	1	1	0	1	0	1	0.167229	0.13714	0.201507	0.548621	0.629363	-0.918532	0.759494	-0.667615	0.0503044	-0.105207	0.573166	0.327696	black	FALSE	9.62768	-31.3138	6.5782	19.6383	0
Ppia	NM_008907	0	0	0	0	0	0	0	1	0	1	1	1	1	1	1	0	1	1	0	1	0	1	0.216944	0.116889	0.0665713	0.420171	0.559585	-0.834763	0.759479	-0.621806	0.0359683	-0.0817924	0.537168	0.301964	black	FALSE	9.62724	-31.312	348.809	32.7276	0
Med21	NM_025315	0	0	0	0	0	0	1	0	0	0	0	0	1	1	0	1	1	1	0	0	0	1	0.313714	0.12527	0.0451572	0.222247	0.39823	-0.778922	0.759467	-0.636443	-0.0756357	-0.10351	0.704434	0.339939	black	FALSE	9.62687	-31.3104	35.474	10.7863	1
Oxa1l	NM_026936	0	0	0	0	0	0	1	0	0	1	0	0	0	0	1	0	1	1	0	1	0	0	-0.123988	0.45008	0.0815462	0.411957	0.564983	-0.805653	0.759365	-0.607687	-0.00324925	-0.264725	0.442812	0.239693	black	FALSE	9.62383	-31.2979	6.1609	14.6809	0
Eif1ay	NM_025437	0	0	0	0	0	0	0	0	0	0	0	0	0	0	0	0	1	1	0	0	0	0	0.208373	0.174143	-0.181843	0.16924	0.309807	-0.819435	0.759346	-0.467021	0.191488	0.0623802	0.70563	0.500477	black	FALSE	9.62325	-31.2956	232.236	28.8693	0
Rrm2	NM_009104	0	0	0	0	0	0	0	0	1	0	0	1	1	0	1	1	1	1	0	1	0	1	0.0946013	0.284164	0.0757527	0.275264	0.452344	-0.848489	0.759312	-0.540042	0.0981955	-0.0527428	0.73019	0.474156	black	FALSE	9.62225	-31.2914	50.1351	19.4437	0
Degs1	NM_007853	0	0	0	0	0	0	0	0	0	0	0	1	1	1	0	1	1	1	0	0	0	1	0.23134	0.0404031	0.186654	0.541848	0.667355	-0.800629	0.759203	-0.712317	-0.0745844	-0.26692	0.309439	0.0785667	black	FALSE	9.61896	-31.2779	4.34191	20.186	0
Uchl3 /// Uchl4	NM_016723	0	0	0	0	0	0	0	0	0	0	1	1	1	1	0	1	0	0	0	1	0	0	0.158861	0.323303	-0.0661147	0.0634992	0.273914	-0.727509	0.758936	-0.563233	-0.0686445	-0.051598	0.84741	0.472342	cyan	FALSE	9.611	-31.2451	15.133	32.8839	0
Sugt1	NM_026474	0	0	0	0	0	0	0	0	0	0	1	0	0	1	1	0	1	1	0	0	0	0	0.519237	-0.0350137	-0.0832297	0.0954122	0.299412	-0.703399	0.758732	-0.589704	-0.0783408	-0.0619269	0.697559	0.314394	black	FALSE	9.60489	-31.22	2.98857	8.15063	0
Tex10	NM_172304	0	0	0	0	0	0	0	0	0	0	0	1	1	1	0	1	1	1	0	1	0	1	0.336439	0.124403	-0.0356802	0.138884	0.327132	-0.764681	0.758646	-0.566622	-0.00819691	-0.00757592	0.789406	0.439755	cyan	FALSE	9.60234	-31.2094	3.71809	15.2657	0
Acot8	NM_133240	0	0	0	0	0	0	1	1	1	0	1	1	0	1	0	1	1	1	0	0	1	1	0.0900678	0.370105	0.0379321	0.21526	0.433234	-0.671232	0.758417	-0.74665	-0.335745	-0.467242	0.382937	-0.00062002	black	FALSE	9.59551	-31.1813	5.08955	12.0782	0
Sec61b	NM_024171	0	0	0	0	0	0	0	0	1	0	0	1	1	0	0	0	0	1	0	0	0	1	0.079733	0.221086	0.197045	0.501625	0.644919	-0.896666	0.758374	-0.658688	0.0296439	-0.0819481	0.636867	0.380722	black	FALSE	9.59423	-31.1761	9.14621	21.7094	0
Pdxp	NM_020271	0	0	0	0	0	0	0	1	0	0	1	1	1	0	1	0	1	1	0	1	0	1	0.00452682	0.307427	-0.0233932	0.354879	0.492464	-0.801386	0.758336	-0.581586	0.0477679	-0.258042	0.328563	0.184968	black	FALSE	9.59312	-31.1715	41.7374	14.6091	0
Ndufa2	NM_010885	0	0	0	0	0	0	0	1	0	0	1	1	1	0	1	0	1	1	0	1	0	1	0.114688	0.162463	0.0959098	0.52072	0.585548	-0.916616	0.758319	-0.630564	0.100888	-0.0796527	0.55735	0.347357	black	FALSE	9.59261	-31.1694	331.909	28.5511	0
Wsb2	NM_021539	0	0	0	0	0	0	1	1	1	0	1	0	1	0	1	0	0	1	0	1	1	0	0.228869	0.168708	-0.116064	0.244036	0.393781	-0.73484	0.758107	-0.584929	-0.017515	-0.249517	0.353933	0.131518	black	FALSE	9.58628	-31.1433	3.64233	17.0353	0
Arc	NM_018790	0	1	0	0	0	0	1	1	1	0	1	1	0	0	1	0	1	1	0	0	1	1	0.162523	0.427433	-0.254277	-0.163306	0.145372	-0.442882	0.758001	-0.642634	-0.424156	-0.578732	0.279606	-0.137352	black	FALSE	9.58314	-31.1304	6.05537	10.5084	0
Icam1	NM_010493	0	0	0	0	0	0	1	1	1	1	1	1	1	1	1	1	0	1	0	1	1	1	-0.0258686	0.563242	-0.112041	0.0339563	0.272253	-0.540194	0.757857	-0.670387	-0.390211	-0.525415	0.406236	-0.0124991	black	TRUE	9.57885	-31.1127	7.63826	7.49304	0
Def8	NM_054046	0	0	0	0	0	0	0	0	0	0	0	0	0	1	1	0	1	1	0	1	0	0	0.205192	0.10134	0.215814	0.468796	0.665473	-0.825474	0.757829	-0.672407	-0.0251008	-0.162567	0.49441	0.227647	black	FALSE	9.57804	-31.1094	44.5769	19.6921	0
Wiz	NM_011717	0	0	0	0	0	0	0	0	0	0	0	1	0	1	1	0	1	0	0	1	0	0	0.14742	0.143989	0.0914313	0.458245	0.578423	-0.900574	0.757737	-0.527816	0.222241	-0.0103717	0.553808	0.413641	black	FALSE	9.5753	-31.0981	4.9747	22.5513	0
Metap1	NM_175224	0	0	0	0	0	0	0	0	0	0	0	1	1	1	0	0	1	1	0	0	0	1	0.284475	0.0106178	0.254728	0.515114	0.661088	-0.917568	0.757726	-0.604187	0.142899	0.0606868	0.713802	0.472227	black	FALSE	9.57498	-31.0967	6.43609	19.0791	0
Nsmce1	NM_026330	0	0	0	0	0	0	1	0	0	0	1	0	0	0	0	0	0	1	0	0	0	0	-0.0311272	0.350751	0.176921	0.516534	0.665949	-0.813719	0.757714	-0.678803	-0.0671885	-0.2722	0.424357	0.176927	black	FALSE	9.57462	-31.0953	159.734	9.92936	0
Rtcd1	NM_025517	0	0	0	0	0	0	0	0	0	0	0	0	1	0	0	0	1	1	0	1	0	1	0.296851	0.00699916	-0.0500467	0.380909	0.487211	-0.832097	0.75753	-0.565013	0.130723	-0.0511692	0.474175	0.300493	black	FALSE	9.56915	-31.0727	28.6312	27.6339	0
Top3b	NM_011624	0	0	0	0	0	0	1	1	1	1	0	1	1	1	1	1	0	1	0	0	1	1	0.304794	0.065569	0.10385	0.376489	0.524502	-0.794983	0.757509	-0.706805	-0.119038	-0.221611	0.490884	0.175634	black	FALSE	9.56855	-31.0703	8.50356	15.7219	0
Ptplb	NM_023587	0	0	0	0	0	1	1	1	1	0	0	0	0	0	0	0	1	1	0	1	0	0	0.411711	-0.0677189	0.0888461	0.408678	0.516674	-0.805332	0.757055	-0.718474	-0.109527	-0.146471	0.496507	0.199369	black	FALSE	9.55509	-31.0148	229.426	18.6981	0
Emd	NM_007927	0	0	0	0	0	0	0	0	0	0	0	1	0	0	0	1	1	0	0	1	0	0	0.207698	0.0555913	0.201078	0.610419	0.688405	-0.897966	0.756458	-0.6791	0.0467571	-0.141845	0.448826	0.233484	black	FALSE	9.53749	-30.9423	3.49768	16.6163	0
Psmd12	NM_025894	0	0	0	0	0	0	0	0	1	1	1	1	1	0	0	1	1	1	0	1	0	1	0.251709	0.0923622	0.18821	0.390727	0.54473	-0.883432	0.756339	-0.606259	0.0747113	0.0207152	0.768188	0.478369	cyan	FALSE	9.53397	-30.9278	33.8013	17.8697	0
Vps28	NM_025842	0	0	0	0	0	0	0	1	1	0	1	1	0	0	1	0	0	1	0	0	0	0	-0.0130841	0.462414	0.0218883	0.23918	0.485462	-0.592094	0.756326	-0.773999	-0.42968	-0.606688	0.207598	-0.165395	black	FALSE	9.53358	-30.9261	2.20867	12.7271	0
Heatr2	NM_001081265	0	0	0	0	0	0	0	0	0	0	0	0	0	0	0	0	0	0	0	0	0	0	0.014783	0.327663	0.305212	0.457934	0.669049	-0.804321	0.756314	-0.734782	-0.170923	-0.314797	0.508933	0.172231	black	FALSE	9.53323	-30.9247	413.459	31.3558	0
Csnk1g2	NM_134002	0	0	0	0	0	0	0	0	1	0	0	1	1	1	0	0	1	1	0	1	0	1	0.286945	-0.00450335	-0.0123932	0.427316	0.526691	-0.872721	0.756295	-0.542698	0.198615	-0.0481097	0.430637	0.302259	black	FALSE	9.53267	-30.9224	50.6149	25.0026	0
Bex1	NM_009052	0	0	0	0	0	0	0	0	0	0	0	0	0	0	0	0	0	0	0	0	0	0	0.238083	0.0324699	0.23689	0.578772	0.719005	-0.864287	0.756181	-0.677127	0.0209976	-0.0749711	0.535887	0.287634	black	FALSE	9.52932	-30.9086	192.24	21.265	0
Bet1l	NM_018742	0	0	0	0	0	0	0	1	1	0	0	1	1	1	1	0	0	1	0	0	0	1	0.229211	0.0743376	0.0851858	0.466619	0.567677	-0.865325	0.756158	-0.58547	0.131383	-0.0959335	0.465071	0.293282	black	FALSE	9.52864	-30.9058	15.0962	28.2616	0
Hprt1	NM_013556	0	0	0	0	0	0	0	0	0	0	0	0	0	0	0	0	0	0	0	0	0	0	0.104496	0.293467	0.00115329	0.191754	0.388025	-0.72229	0.756146	-0.592087	-0.0820978	-0.175078	0.607456	0.306387	black	FALSE	9.5283	-30.9044	51.581	20.8081	0
rp9	NM_018739	0	0	0	0	0	0	0	0	0	0	1	0	0	1	0	1	1	0	0	0	0	0	0.228131	0.0530615	0.243001	0.539093	0.72752	-0.835725	0.755914	-0.626353	0.0683281	-0.10878	0.41293	0.24108	black	FALSE	9.52146	-30.8761	21.2045	15.8428	0
Scpep1	NM_029023	0	0	0	0	0	0	1	0	1	0	1	1	1	1	1	0	0	1	0	1	0	1	0.101361	0.258944	-0.00836099	0.300873	0.462745	-0.831878	0.755864	-0.497629	0.160125	0.0235179	0.677726	0.498526	black	FALSE	9.52	-30.8702	8.26846	13.1981	0
Gna15	NM_010304	0	0	0	0	0	0	0	1	0	0	1	0	0	0	0	1	0	0	0	1	0	0	-0.221497	0.665409	-0.012944	0.172421	0.452448	-0.621905	0.755842	-0.600332	-0.203447	-0.474695	0.345098	0.0654712	black	FALSE	9.51935	-30.8674	15.747	8.93954	0
Clta	NM_001080384	0	0	0	0	0	0	0	0	0	0	1	0	0	0	0	1	0	1	0	0	0	0	0.157486	0.076493	0.342493	0.655182	0.782441	-0.93623	0.75571	-0.675695	0.0842732	-0.0766254	0.540453	0.328418	salmon	FALSE	9.51548	-30.8515	101.614	26.6024	0
Nploc4	NM_199469	0	0	0	0	0	0	0	0	0	0	0	1	0	0	1	0	1	1	0	1	0	1	0.302394	-0.0364804	0.248038	0.580015	0.70333	-0.882909	0.75554	-0.715042	-0.00714664	-0.161241	0.413175	0.188351	black	FALSE	9.51048	-30.8309	5.92822	18.2598	0
1110012L19Rik	NM_026787	0	0	0	0	0	0	0	0	0	0	0	0	0	0	0	0	0	1	0	0	0	0	0.173952	0.228394	-0.237962	0.190157	0.310265	-0.702775	0.755325	-0.634719	-0.11926	-0.360706	0.304692	0.0386327	black	FALSE	9.50419	-30.8049	2.50462	22.0663	0
Klc4	NM_029091	0	0	0	0	0	0	0	1	1	1	0	1	1	1	1	0	1	0	0	0	0	1	-0.0459899	0.382913	0.154236	0.379561	0.557525	-0.795318	0.755151	-0.645213	-0.0677718	-0.326665	0.386414	0.160291	black	FALSE	9.49907	-30.7838	3.52929	20.8458	0
Sars2	NM_023637	0	0	0	0	0	0	1	0	1	0	1	1	1	1	1	1	1	1	0	1	0	1	0.063024	0.222276	0.351633	0.603291	0.761086	-0.823005	0.755124	-0.733211	-0.114576	-0.276488	0.421419	0.149272	salmon	FALSE	9.49831	-30.7807	80.4382	25.3349	0
Rcc1	NM_133878	0	0	0	0	0	0	0	0	0	1	1	1	1	1	1	0	1	1	0	1	0	1	0.434912	-0.0272833	0.0091374	0.172943	0.415963	-0.626297	0.755118	-0.75569	-0.329894	-0.378376	0.286522	-0.0770549	black	FALSE	9.49813	-30.7799	1.90021	9.26515	0
Thpo	NM_009379	0	1	1	1	1	0	0	1	0	0	1	1	0	0	1	0	0	0	1	0	0	0	0.0495955	0.325365	0.192649	0.396939	0.606127	-0.741293	0.754879	-0.715272	-0.19962	-0.325193	0.445686	0.127453	black	FALSE	9.49114	-30.7511	3.86037	10.3069	0
Loh12cr1	NM_026371	0	0	0	0	0	0	0	0	0	0	0	0	0	0	0	0	1	1	0	1	0	0	0.0332561	0.263122	0.128427	0.459306	0.573519	-0.848648	0.754663	-0.6598	-0.0251181	-0.219171	0.494602	0.257847	black	FALSE	9.48481	-30.725	19.7435	19.8518	0
Hnrpl	NM_177301	0	0	0	0	0	0	0	0	0	0	1	1	1	1	1	0	0	1	0	1	0	1	0.506472	-0.122777	-0.156586	0.158325	0.344088	-0.698089	0.754448	-0.524994	0.0604977	-0.0869695	0.368441	0.187153	black	TRUE	9.47856	-30.6992	296.828	14.5782	0
Tusc2	NM_019742	0	0	0	0	0	0	0	1	1	0	1	1	0	0	1	0	1	1	0	1	0	1	0.191115	0.0890062	0.126883	0.524802	0.587438	-0.889347	0.754443	-0.646766	0.0635229	-0.131561	0.48678	0.27519	black	FALSE	9.4784	-30.6985	56.7781	19.7935	0
Mcoln1	NM_053177	0	0	0	0	0	0	0	0	0	0	0	0	1	1	0	1	1	1	0	0	0	1	0.0126421	0.232885	0.258651	0.595163	0.731961	-0.904325	0.754118	-0.625161	0.0990712	-0.135831	0.454099	0.301219	black	FALSE	9.46894	-30.6595	11.0981	19.215	0
Cth	NM_145953	1	1	0	0	0	0	1	1	1	0	0	0	0	1	1	0	0	1	0	0	0	0	0.386985	0.0537212	-0.0196039	0.180371	0.315671	-0.674515	0.754009	-0.736478	-0.291796	-0.293426	0.533379	0.0969745	black	TRUE	9.46576	-30.6464	63.6149	11.6022	0
Ccs	NM_016892	0	0	0	0	0	0	1	1	0	1	1	1	0	1	1	1	1	1	0	1	1	1	-0.105852	0.463344	0.201076	0.430839	0.60047	-0.797906	0.754001	-0.663182	-0.0995848	-0.327751	0.505151	0.208609	black	FALSE	9.46554	-30.6455	37.0333	18.3819	0
Nsfl1c	NM_198326	0	0	0	0	0	0	0	0	0	0	0	0	0	0	0	0	0	0	0	0	0	0	0.34137	-0.0153565	0.144405	0.459347	0.60712	-0.82564	0.753972	-0.696773	-0.0487414	-0.177468	0.421866	0.1646	black	FALSE	9.46468	-30.6419	333.41	20.8194	0
Bcl10	NM_009740	0	0	0	0	0	0	0	0	0	0	0	0	0	1	0	0	0	1	0	0	0	0	0.173665	0.0751154	0.170176	0.574589	0.659964	-0.904626	0.753793	-0.589835	0.168437	-0.0123225	0.552235	0.383791	black	FALSE	9.45948	-30.6205	38.5296	29.5103	0
Stc2	NM_011491	0	0	0	0	0	0	0	0	1	0	0	1	1	0	0	0	1	1	1	1	0	1	0.283028	0.159344	-0.0951365	0.143434	0.343451	-0.634721	0.753727	-0.625008	-0.175556	-0.324817	0.338951	0.0383587	black	FALSE	9.45757	-30.6126	5.47088	10.261	0
5430437P03Rik	NM_026636	0	0	0	0	0	0	1	1	0	0	1	1	1	0	0	0	0	1	0	0	0	1	0.176235	0.102719	0.087318	0.526065	0.607102	-0.885398	0.75372	-0.645987	0.0624008	-0.154079	0.420733	0.23137	black	FALSE	9.45736	-30.6117	13.7185	29.3729	0
Abtb1	NM_030251	0	0	0	0	0	0	1	0	0	0	1	0	0	1	1	0	1	1	0	1	0	0	-0.00192221	0.424149	-0.00172415	0.207769	0.478025	-0.55869	0.753591	-0.718175	-0.36429	-0.5516	0.169881	-0.143937	black	FALSE	9.45362	-30.5962	2.66126	13.5775	1
Ftsj3	NM_025310	0	0	0	0	0	0	0	0	0	0	1	1	1	0	0	1	0	1	0	0	0	1	0.399735	0.0215326	-0.0522039	0.161807	0.307204	-0.726158	0.75354	-0.627789	-0.100926	-0.0911758	0.682139	0.312973	black	TRUE	9.45214	-30.5901	69.7643	11.7845	0
Ywhaq	NM_011739	0	0	0	0	0	0	0	0	0	0	0	0	0	0	0	0	0	0	0	0	0	0	0.200194	0.103301	0.146513	0.463269	0.575682	-0.919511	0.753116	-0.563908	0.181085	0.10464	0.772411	0.544628	cyan	FALSE	9.43984	-30.5394	70.3416	34.2926	0
Dstn	NM_019771	0	1	0	0	0	0	1	1	1	0	0	0	1	1	0	1	1	1	0	0	0	1	0.304934	0.0436519	0.0662484	0.321108	0.478696	-0.824636	0.753074	-0.585809	0.0675823	-0.0330995	0.633302	0.365193	black	FALSE	9.43862	-30.5343	859.752	11.7398	0
Nup88	NM_001083331	0	0	0	0	0	0	0	0	0	0	1	1	1	0	1	0	0	1	0	1	0	1	0.127645	0.193939	0.0171363	0.369528	0.4558	-0.921062	0.753071	-0.503865	0.236646	0.0618667	0.739555	0.554661	black	FALSE	9.43854	-30.534	41.5665	21.8759	0
Mgst3	NM_025569	0	0	0	0	0	0	0	0	0	0	0	0	0	0	1	1	0	1	0	1	0	0	-0.0673144	0.361197	0.298833	0.541882	0.766243	-0.766165	0.752736	-0.742979	-0.188539	-0.381767	0.310334	0.0477963	salmon	FALSE	9.42885	-30.494	32.6379	9.41463	0
Tnrc5	NM_028065	0	0	0	0	0	0	0	0	1	0	0	1	1	1	0	0	1	1	0	0	0	1	-0.00921154	0.311592	0.0410045	0.43366	0.538063	-0.843535	0.752716	-0.573811	0.0930326	-0.165962	0.465201	0.291853	black	FALSE	9.42828	-30.4916	11.2905	15.0493	0
D2Ertd391e	NM_145528	0	0	0	0	0	0	1	0	0	0	0	1	0	0	0	1	1	1	0	0	0	1	0.153912	0.257654	0.103782	0.298482	0.566151	-0.660865	0.752716	-0.689345	-0.224167	-0.355046	0.362402	0.0379749	black	FALSE	9.42825	-30.4915	2.99224	8.60284	0
Mtap1s	NM_173013	0	1	0	0	0	0	0	1	1	1	1	1	1	1	0	0	1	1	0	0	1	1	0.123496	0.111128	0.338655	0.648511	0.788671	-0.895125	0.752643	-0.71589	-0.00622647	-0.191871	0.426172	0.202382	salmon	FALSE	9.42615	-30.4828	7.41356	30.9668	0
Sf3b4	NM_153053	0	0	0	0	0	0	0	0	0	0	1	1	0	0	1	0	1	1	0	0	0	1	0.183012	0.150959	0.19833	0.453467	0.579249	-0.858319	0.75252	-0.613172	0.0615777	-0.101449	0.593868	0.342801	black	FALSE	9.42259	-30.4681	10.8206	11.0165	0
1810035L17Rik	NM_026958	0	0	0	0	0	0	0	0	0	0	1	1	1	0	0	1	0	1	0	0	0	1	0.107816	0.277098	0.0242089	0.305169	0.42559	-0.833771	0.752352	-0.614783	-0.00679932	-0.0631368	0.759453	0.42664	cyan	FALSE	9.41777	-30.4482	26.8883	18.6619	1
Mtfr1	NM_026182	0	0	0	0	0	0	0	1	0	0	0	0	1	1	0	0	1	1	0	0	0	1	0.211162	0.223121	-0.054706	0.148363	0.340865	-0.718524	0.752112	-0.644148	-0.140168	-0.250907	0.53681	0.19634	black	FALSE	9.41084	-30.4195	5.16798	8.00136	0
Cs	NM_026444	0	0	0	0	0	0	0	1	0	0	1	1	1	0	1	0	0	1	0	1	0	1	0.0551229	0.190152	0.327944	0.597224	0.737722	-0.93316	0.751942	-0.624705	0.12144	-0.0425559	0.612109	0.420246	black	FALSE	9.40593	-30.3993	206.367	50.806	0
Ecd	NM_027475	0	0	0	0	0	0	0	1	1	0	0	1	1	1	0	1	1	1	0	0	0	1	0.439978	-0.0768	0.143985	0.370282	0.546692	-0.731593	0.75171	-0.738911	-0.187541	-0.259247	0.357159	0.0387579	black	FALSE	9.39926	-30.3717	3.05211	9.92388	0
Tbl2	NM_013763	0	1	0	0	0	0	0	1	0	0	0	1	1	0	0	0	0	1	0	0	0	1	-0.0381516	0.380266	0.0609704	0.30227	0.545245	-0.690417	0.751393	-0.617257	-0.111051	-0.37639	0.258407	0.0508958	black	FALSE	9.39017	-30.3342	5.54402	8.97217	0
Itpa	NM_025922	0	0	0	0	0	0	0	0	0	0	0	1	1	0	1	1	1	1	0	1	0	1	0.251269	0.0623008	0.0189709	0.361821	0.466381	-0.803464	0.751277	-0.664102	-0.0474346	-0.233996	0.419272	0.153784	black	FALSE	9.38683	-30.3203	10.2672	11.4012	0
Lin28	NM_145833	0	0	0	0	0	0	1	0	0	0	1	0	1	0	0	1	0	1	0	0	0	0	0.447942	-0.0277887	-0.131788	0.102573	0.326161	-0.625227	0.75125	-0.68177	-0.236429	-0.261533	0.382884	0.0362559	black	TRUE	9.38607	-30.3172	9.71351	18.8021	1
Dlg7	NM_144553	0	0	0	0	0	0	0	0	0	0	1	0	0	0	0	0	1	1	0	1	0	0	0.359011	0.0763022	-0.0680316	0.180835	0.329052	-0.732137	0.751161	-0.587627	-0.0466389	-0.0832953	0.632544	0.328096	black	FALSE	9.3835	-30.3066	10.6795	11.2164	0
Anp32b	NM_130889	0	0	0	0	0	0	0	0	0	0	0	1	1	1	0	0	1	1	0	1	0	1	0.334005	-0.0227683	0.0631505	0.377082	0.501296	-0.884413	0.751125	-0.539689	0.190647	0.0809081	0.671287	0.469321	black	FALSE	9.38247	-30.3023	11.0013	20.1746	0
Thtpa /// Zfhx2as	NM_153083	0	0	0	0	0	0	1	1	1	1	1	1	1	1	0	0	1	1	0	1	1	1	0.0702105	0.322703	-0.14748	0.220462	0.323332	-0.823665	0.750987	-0.439116	0.218798	-0.0738675	0.579037	0.414816	black	FALSE	9.37853	-30.286	5.24354	26.6557	0
Eif1	NM_011508	0	1	0	0	0	0	0	0	0	1	1	1	1	1	1	1	1	1	0	1	0	1	0.0934433	0.147961	0.226325	0.58586	0.676616	-0.962842	0.750982	-0.598949	0.183952	0.0213691	0.664771	0.473921	black	FALSE	9.37839	-30.2855	123.89	36.6485	0
Pias3	NM_018812	0	0	0	0	0	0	0	1	1	1	1	0	0	0	0	1	0	1	0	1	1	0	0.125634	0.199161	0.147959	0.427225	0.603526	-0.784173	0.750788	-0.620649	-0.00943556	-0.206858	0.456754	0.215307	black	FALSE	9.37283	-30.2625	9.74953	12.4661	1
Kcnk5	NM_021542	0	1	0	0	0	0	0	0	0	0	1	1	1	1	1	1	1	1	0	0	0	1	0.0936488	0.470606	-0.224604	-0.128977	0.169871	-0.476259	0.750087	-0.561493	-0.292027	-0.480571	0.312936	-0.0254115	black	FALSE	9.3528	-30.1797	3.30847	21.5138	0
1500035H01Rik	NM_023831	0	0	0	0	0	0	0	0	0	0	0	0	0	1	0	0	1	1	0	1	0	0	0.0816214	0.194023	0.116133	0.511998	0.649844	-0.809467	0.750053	-0.605968	0.0537921	-0.220628	0.301139	0.156106	black	FALSE	9.35183	-30.1757	4.64915	10.0921	0
Sap30	NM_021788	0	0	0	0	0	0	1	0	0	0	1	0	1	1	0	0	0	1	0	0	0	0	0.191248	0.377008	-0.451038	-0.26374	-0.0357211	-0.579908	0.749841	-0.441493	-0.0654314	-0.178989	0.631959	0.302315	black	FALSE	9.3458	-30.1507	3.44675	27.7275	1
Edem2	NM_145537	0	0	0	0	0	0	0	0	1	0	0	0	1	1	0	0	1	1	0	0	0	1	0.0578355	0.192577	0.185194	0.581728	0.724035	-0.850909	0.749763	-0.636645	0.0544821	-0.18653	0.346603	0.200321	black	FALSE	9.34358	-30.1415	499.887	13.9535	0
Rgl2	NM_009059	0	0	0	0	0	0	0	1	0	0	0	1	1	1	1	1	0	1	0	1	0	1	0.0629691	0.220319	0.105722	0.495901	0.575315	-0.843147	0.749678	-0.645437	0.0157379	-0.189263	0.442925	0.23521	black	FALSE	9.34115	-30.1315	5.70635	14.8584	0
Gfpt2	NM_013529	0	0	0	0	0	0	0	0	0	0	1	1	1	0	0	0	1	1	0	0	0	1	0.290009	0.271494	-0.23016	-0.124449	0.175615	-0.495968	0.749585	-0.641009	-0.352785	-0.395048	0.379328	0.0015663	black	FALSE	9.33851	-30.1206	3.55425	14.1161	0
Tmem48	NM_028355	0	0	0	0	0	0	0	0	0	0	0	0	1	0	0	1	1	1	0	1	0	1	0.0502178	0.313981	0.17433	0.358731	0.51423	-0.844832	0.749484	-0.610272	0.00275082	-0.0998015	0.72754	0.428805	black	FALSE	9.33564	-30.1087	41.7052	26.1993	0
Myo9b	NM_015742	0	0	0	0	0	0	0	0	0	0	0	1	1	1	1	1	0	1	0	0	0	1	0.208799	0.0518874	0.165514	0.569125	0.65952	-0.896581	0.749461	-0.591449	0.160228	-0.0536929	0.47385	0.31936	black	FALSE	9.33498	-30.106	16.9978	18.9846	0
Rpl41	NM_018860	0	0	0	0	0	0	0	1	0	1	1	1	1	1	0	1	1	1	0	1	0	1	0.228582	0.0935411	0.0947618	0.461168	0.605047	-0.804962	0.749217	-0.65004	-0.0179742	-0.150418	0.437351	0.203992	black	FALSE	9.32806	-30.0774	354.475	19.7297	0
Ssna1	NM_023464	0	0	0	0	0	0	0	0	0	0	0	1	0	1	0	0	1	1	0	1	0	1	0.0962715	0.148411	0.284866	0.644562	0.761315	-0.865182	0.749217	-0.731121	-0.0503203	-0.253867	0.350679	0.135524	salmon	FALSE	9.32805	-30.0773	31.008	18.3757	0
Blmh	NM_178645	0	0	0	0	0	0	0	0	0	0	0	0	1	0	0	1	1	1	0	0	0	1	0.112566	0.157569	0.00639251	0.451648	0.50799	-0.926588	0.749168	-0.519267	0.248047	0.0602012	0.656765	0.507425	black	FALSE	9.32666	-30.0716	35.3509	23.4222	0
Mapk1	NM_001038663	0	0	0	0	0	0	0	1	0	0	0	1	1	0	1	0	0	1	0	0	0	1	0.261595	0.0475225	0.0715906	0.402733	0.517026	-0.915005	0.749166	-0.503641	0.253258	0.111284	0.725857	0.543204	black	FALSE	9.3266	-30.0713	125.681	55.4049	0
Tgif2	NM_173396	0	1	0	0	0	0	0	1	0	0	0	1	1	1	1	0	1	1	0	0	0	1	0.0663184	0.181796	0.237693	0.566338	0.705229	-0.880647	0.74885	-0.56692	0.171516	-0.117429	0.417053	0.288682	black	FALSE	9.31765	-30.0343	43.7391	25.835	1
Spn	NM_001037810	0	0	0	0	0	0	0	1	0	0	1	0	0	0	1	1	1	1	0	0	0	0	0.172215	0.186793	0.129972	0.386469	0.590061	-0.750225	0.748821	-0.610832	-0.0335798	-0.228052	0.356308	0.150122	black	FALSE	9.31684	-30.0309	3.29945	6.53036	0
Mizf	NM_172162	0	1	0	0	0	0	1	1	1	0	1	1	1	1	1	0	1	1	0	0	1	1	0.163238	0.108321	0.283196	0.561412	0.682868	-0.919316	0.748698	-0.645911	0.0782707	-0.0384011	0.636805	0.399203	black	FALSE	9.31334	-30.0164	67.848	30.656	1
Tcp1	NM_013686	0	0	0	0	0	0	0	0	0	0	0	1	1	1	0	1	1	1	0	0	0	1	0.135057	0.148596	0.13607	0.448972	0.579858	-0.916087	0.748406	-0.528033	0.221524	0.117833	0.756221	0.56909	cyan	FALSE	9.30509	-29.9823	51.9143	35.9504	0
Oosp1	NM_133353	0	0	0	0	0	0	0	0	0	0	0	0	0	0	0	0	0	0	0	0	0	0	-0.0222505	0.343017	0.278167	0.48422	0.688435	-0.808701	0.748395	-0.640908	-0.0262765	-0.249061	0.440861	0.210043	black	FALSE	9.30479	-29.9811	9.38074	26.2068	0
Xbp1	NM_013842	0	1	0	0	0	0	1	0	1	0	1	1	1	1	0	0	1	1	0	0	0	1	0.159684	0.154422	0.287051	0.526387	0.677774	-0.888577	0.748379	-0.652948	0.0391689	-0.0906623	0.585106	0.341833	black	FALSE	9.30432	-29.9791	572.128	32.7313	1
Tuba1c	NM_009448	0	0	0	0	0	0	0	1	1	1	1	1	1	1	1	1	0	1	0	1	1	1	0.22339	0.115649	0.240236	0.50048	0.687995	-0.739604	0.748214	-0.790339	-0.248405	-0.380571	0.260281	-0.0430246	black	FALSE	9.29966	-29.9599	2.82654	15.9816	0
Ass1	NM_007494	1	0	0	0	0	0	0	0	0	0	1	0	1	1	1	1	0	1	0	1	0	0	0.0543067	0.373673	0.0631587	0.263522	0.43457	-0.661744	0.748049	-0.71628	-0.297902	-0.411374	0.436595	0.0711541	black	TRUE	9.29501	-29.9406	14.5128	16.9515	0
Yif1a	NM_026553	0	0	0	0	0	0	0	1	0	0	0	0	1	0	1	1	0	1	0	1	0	0	0.0888779	0.162974	0.335604	0.667418	0.804131	-0.872337	0.748036	-0.716903	-0.0313389	-0.238304	0.373353	0.156346	salmon	FALSE	9.29463	-29.939	18.178	17.5165	0
Pex11b	NM_011069	0	0	0	0	0	0	0	1	0	1	1	0	1	0	0	1	1	1	0	1	0	1	0.0255359	0.293703	0.0998327	0.441298	0.573732	-0.842697	0.74798	-0.573711	0.0872759	-0.135104	0.511121	0.324766	black	FALSE	9.29305	-29.9325	7.72877	13.558	0
Top3a	NM_009410	0	0	0	0	0	0	1	1	1	0	0	1	1	1	0	0	0	1	0	0	0	1	0.135074	0.137691	0.226856	0.548981	0.680616	-0.885871	0.747825	-0.583286	0.146624	-0.0834906	0.50209	0.333851	black	FALSE	9.28869	-29.9144	54.2175	21.1299	0
Gtf2f1	NM_133801	0	0	0	0	1	0	0	1	0	0	0	1	1	0	0	0	1	1	0	1	0	1	0.258081	0.108082	0.35329	0.465128	0.663434	-0.795378	0.747575	-0.739084	-0.169479	-0.198368	0.58133	0.218032	black	FALSE	9.28165	-29.8853	5.02398	13.9958	1
Lars	NM_134137	0	0	0	0	0	0	0	1	1	0	0	1	1	0	0	0	0	1	0	0	0	1	0.123046	0.231296	0.114553	0.372146	0.492181	-0.826908	0.747499	-0.595816	0.0309072	0.00992033	0.782952	0.484146	cyan	FALSE	9.27952	-29.8765	428.521	14.6372	0
Nt5dc2	NM_027289	0	0	0	0	0	0	0	0	0	0	0	0	1	0	1	1	0	0	0	1	0	0	0.28429	0.0296732	-0.128068	0.270971	0.438253	-0.743776	0.747439	-0.549021	0.0698785	-0.178438	0.249949	0.125821	black	FALSE	9.27782	-29.8695	29.7967	16.6148	0
Slc12a4	NM_009195	0	0	0	0	0	0	1	0	1	1	1	1	1	1	1	1	1	1	0	0	1	1	0.249491	0.120048	-0.0737593	0.345683	0.449559	-0.703851	0.747426	-0.650508	-0.109407	-0.315079	0.238574	0.00142311	black	FALSE	9.27745	-29.8679	2.54633	7.52975	0
Ssrp1	NM_182990	0	0	0	0	0	0	0	1	1	0	0	1	1	0	0	0	0	1	0	0	0	1	0.23924	0.0262506	0.0662969	0.446708	0.544135	-0.916408	0.747334	-0.506341	0.274156	0.084563	0.605517	0.476477	black	FALSE	9.27487	-29.8572	106.921	23.1296	1
Cenpn	NM_028131	0	0	0	0	0	0	0	0	0	1	1	1	1	0	1	0	1	1	0	0	0	1	0.0895918	0.185644	0.294999	0.575659	0.695473	-0.898471	0.747306	-0.647338	0.0572264	-0.0719741	0.633842	0.389928	black	FALSE	9.27408	-29.8539	7.04593	20.583	0
Ddx59	NM_026500	0	1	0	0	0	0	0	0	1	0	1	0	1	1	0	0	1	1	0	0	0	1	0.161468	0.245828	-0.0575396	0.212833	0.374851	-0.731425	0.747139	-0.550274	-0.00997598	-0.113151	0.605602	0.333891	black	FALSE	9.26939	-29.8346	3.49485	9.10791	0
Sesn2	NM_144907	0	0	0	0	0	0	1	0	0	0	1	1	1	1	0	1	1	1	0	1	0	1	0.360379	0.0107405	-0.0410757	0.278881	0.373751	-0.795461	0.74704	-0.590189	0.0275303	-0.12118	0.486131	0.255455	black	FALSE	9.26662	-29.8231	7.98666	11.3152	0
D15Mgi27	NM_134100	0	0	0	0	0	0	0	0	0	0	1	0	1	1	0	1	0	1	0	1	0	0	0.144446	0.202772	0.203305	0.361305	0.540493	-0.743079	0.746686	-0.759608	-0.243458	-0.373415	0.38643	0.0510601	black	FALSE	9.25668	-29.7819	3.09885	7.09009	0
1500019G21Rik	NM_024172	0	0	0	0	0	0	0	0	1	0	0	1	1	1	0	0	1	0	0	0	0	1	0.0188452	0.305939	0.234467	0.474541	0.699061	-0.746998	0.746515	-0.68406	-0.128532	-0.355791	0.346865	0.0756659	black	FALSE	9.2519	-29.7621	5.07684	11.5098	0
Cntrob	NM_172560	0	0	0	0	0	0	1	1	0	0	0	0	1	1	1	0	0	1	0	0	0	0	-0.00800667	0.366794	0.1651	0.364918	0.566495	-0.797741	0.74639	-0.558876	0.0416018	-0.150657	0.581324	0.353405	black	FALSE	9.2484	-29.7476	8.226	11.1862	0
Pmpcb	NM_028431	0	0	0	0	0	0	0	1	0	0	1	0	0	0	0	0	0	1	0	1	0	0	0.117928	0.191307	0.147447	0.47248	0.594275	-0.826045	0.74633	-0.627824	0.0142147	-0.15206	0.528475	0.284382	black	FALSE	9.24672	-29.7406	4.40692	17.2565	0
Snf8	NM_033568	0	0	0	0	0	0	1	0	1	1	1	1	0	1	0	0	0	1	0	1	1	0	0.2406	0.0159905	0.310044	0.635006	0.731023	-0.906983	0.746225	-0.735994	-0.0226527	-0.130285	0.509748	0.250234	black	FALSE	9.24379	-29.7285	175.803	16.3537	1
Recql4	NM_058214	0	0	0	0	0	0	0	1	0	0	1	1	1	0	0	1	1	1	0	0	0	1	0.272731	0.255517	-0.00924033	0.0946027	0.412059	-0.498049	0.746171	-0.72998	-0.432419	-0.511563	0.179339	-0.196628	black	FALSE	9.24226	-29.7222	1.98762	4.36149	0
Zfp313	NM_030743	0	0	0	0	0	0	0	1	0	0	0	0	0	0	1	0	1	1	0	1	0	0	0.0527922	0.195323	0.195985	0.565925	0.696472	-0.895713	0.74607	-0.564291	0.177322	-0.0793631	0.46077	0.338346	black	FALSE	9.23944	-29.7105	58.3627	10.9878	0
Man2b1	NM_010764	0	0	0	0	0	0	0	1	0	0	1	1	1	1	0	0	0	1	0	1	0	1	0.165921	0.170292	-0.0592864	0.321876	0.432011	-0.838551	0.745762	-0.488445	0.195505	-0.0745709	0.491482	0.354683	black	FALSE	9.23087	-29.675	14.9858	16.615	0
Rbm19	NM_028762	0	0	0	0	0	0	0	0	0	0	0	1	1	0	0	1	1	1	0	0	0	1	0.221473	0.165362	0.236621	0.330559	0.554929	-0.728362	0.745727	-0.781917	-0.294265	-0.376527	0.390136	0.0230295	black	FALSE	9.22989	-29.671	3.8684	9.78321	0
Carm1	NM_021531	0	0	0	0	0	0	0	1	0	0	1	1	1	1	0	0	1	1	0	1	0	1	0.226289	0.0410458	0.0420221	0.431667	0.555585	-0.848808	0.745538	-0.533297	0.190998	-0.0132217	0.476693	0.343168	black	FALSE	9.22461	-29.6491	34.5503	24.2045	1
Mxd3	NM_016662	0	0	0	0	0	0	0	0	0	1	0	1	1	1	1	1	0	1	0	1	0	1	0.393164	-0.0564979	0.0232149	0.344883	0.531406	-0.757197	0.745527	-0.579989	0.0532598	-0.0857159	0.403273	0.203993	black	FALSE	9.22431	-29.6478	11.2085	22.8079	1
Zcchc17	NM_153160	0	0	0	0	0	0	0	0	0	0	1	1	0	0	0	0	0	0	0	1	0	0	0.194246	0.0848179	0.317114	0.601146	0.711356	-0.913538	0.745465	-0.674169	0.0464706	-0.0865785	0.564925	0.325685	black	FALSE	9.22258	-29.6407	36.1873	17.0286	0
Dtd1	NM_025314	0	0	0	0	0	0	0	1	0	0	0	1	1	1	0	0	1	1	0	1	0	1	0.457457	-0.0686744	0.0210928	0.213832	0.476559	-0.6325	0.745374	-0.721346	-0.259401	-0.322574	0.24379	-0.0644575	black	FALSE	9.22004	-29.6301	3.82301	8.30294	0
Fbxw5	NM_013908	0	0	0	0	0	0	0	0	0	0	0	0	0	0	0	0	1	1	0	1	0	0	0.123019	0.215177	-0.188969	0.266904	0.35996	-0.773947	0.745056	-0.484175	0.147119	-0.164374	0.399224	0.24164	black	FALSE	9.21119	-29.5935	3.59858	11.4236	0
Usmg5	NM_023211	0	0	0	0	0	0	0	0	0	1	1	1	1	0	1	0	1	1	0	0	0	1	0.160312	0.118512	0.190663	0.540485	0.637636	-0.903453	0.744978	-0.622725	0.0986329	-0.0256557	0.625393	0.388406	black	FALSE	9.20905	-29.5846	132.146	16.341	0
Tbc1d10b	NM_144522	0	0	0	0	0	0	1	1	1	0	1	0	1	0	1	0	0	1	0	1	1	0	0.0781681	0.213676	0.431454	0.599045	0.804564	-0.833458	0.74493	-0.726472	-0.0991268	-0.245553	0.459156	0.186453	salmon	FALSE	9.20771	-29.5791	19.549	37.1753	0
Pigs	NM_201406	0	0	0	0	0	0	0	0	0	0	0	0	1	1	0	0	0	0	0	0	0	0	-0.0257501	0.312628	0.0521732	0.423075	0.535669	-0.902103	0.744763	-0.472506	0.262624	0.0197101	0.626026	0.505466	black	FALSE	9.20307	-29.5598	82.3855	25.9877	0
Xrcc5	NM_009533	0	0	0	0	0	0	0	1	1	0	1	1	1	0	0	1	0	1	0	0	0	1	0.276153	0.32051	-0.384784	-0.219094	0.00665017	-0.550208	0.744738	-0.528014	-0.198037	-0.245615	0.60552	0.216373	black	FALSE	9.20238	-29.557	3.30883	12.8322	0
Zbtb44	NM_172765	0	1	0	0	0	0	1	1	1	0	0	1	1	1	1	1	1	1	0	0	0	1	0.204062	0.28393	-0.259368	0.00578869	0.15681	-0.682991	0.744646	-0.507356	-0.0270785	-0.0877164	0.710798	0.39754	black	TRUE	9.19981	-29.5463	26.2274	11.2721	1
Ppp2r5a	NM_144880	0	0	0	0	0	0	0	0	0	0	0	0	0	0	0	0	0	0	0	0	0	0	0.0801017	0.366987	-0.15621	0.0862045	0.246964	-0.750164	0.7446	-0.479268	0.0618483	-0.0540481	0.732034	0.471515	black	FALSE	9.19855	-29.5411	17.416	12.6623	0
Msra	NM_026322	0	0	0	0	0	0	0	1	0	0	0	1	0	0	1	0	0	0	0	1	0	0	0.121613	0.19668	0.0142953	0.359663	0.498018	-0.823594	0.744317	-0.534646	0.125216	-0.0906659	0.470744	0.314506	black	FALSE	9.19069	-29.5085	2.63695	12.6385	0
Fh1	NM_010209	0	0	0	0	0	0	1	0	0	0	0	0	0	0	1	0	1	1	0	0	0	0	0.149486	0.113136	0.134938	0.497612	0.628229	-0.916061	0.74425	-0.510208	0.264569	0.0725594	0.637455	0.491668	black	FALSE	9.18885	-29.5009	297.998	14.696	0
Ypel3	NM_025347	0	0	0	0	0	0	0	0	0	0	0	1	0	0	0	1	0	1	0	1	0	0	0.121101	0.144207	0.0702631	0.498537	0.59501	-0.850601	0.744174	-0.558256	0.152715	-0.105336	0.382779	0.269043	black	FALSE	9.18675	-29.4922	11.8528	15.0135	0
Epb4.1l4a	NM_013512	0	1	0	0	0	0	0	0	1	0	1	1	0	1	1	0	1	1	0	1	0	1	0.0763667	0.319477	0.0577807	0.248703	0.423877	-0.761464	0.744169	-0.607339	-0.0616234	-0.121033	0.68811	0.373102	black	FALSE	9.1866	-29.4916	27.13	15.069	0
Mcm3ap	NM_019434	0	0	0	0	0	0	0	0	0	0	0	1	1	0	1	1	1	1	0	0	0	1	0.397179	0.0944387	-0.188064	0.0103539	0.210829	-0.640204	0.744031	-0.646197	-0.218408	-0.339495	0.366476	0.0310536	black	TRUE	9.1828	-29.4758	55.1636	9.90812	0
Dph2	NM_026344	0	0	0	0	0	0	0	1	0	0	0	1	1	0	0	0	0	1	0	0	0	1	0.280254	0.102246	0.241005	0.407348	0.625269	-0.722565	0.743865	-0.704381	-0.167398	-0.249778	0.377732	0.0848317	black	FALSE	9.1782	-29.4567	2.72515	6.50015	0
Pmpca	NM_173180	0	0	0	0	0	0	0	0	0	0	0	0	1	1	0	1	1	1	0	0	0	1	0.168424	0.0729714	0.411265	0.69317	0.822487	-0.870568	0.743762	-0.751451	-0.0743908	-0.194738	0.448045	0.183722	salmon	FALSE	9.17536	-29.445	5.6469	53.6398	0
Hddc2	NM_027168	0	0	0	0	0	0	0	0	0	0	0	0	0	0	0	0	1	1	0	0	0	0	0.356766	0.0185111	-0.098234	0.245435	0.418254	-0.730765	0.743712	-0.577028	0.00668589	-0.134152	0.401827	0.168268	black	FALSE	9.17399	-29.4393	7.4632	11.3601	0
Nid2	NM_008695	0	0	0	0	0	0	1	1	1	0	0	0	1	1	1	1	1	1	0	0	0	1	0.0619441	0.356727	-0.219809	0.12333	0.242924	-0.767279	0.743701	-0.445047	0.134379	-0.0932203	0.607124	0.411682	black	FALSE	9.17368	-29.438	12.3105	15.5963	0
Pin1	NM_023371	0	0	0	0	0	0	0	0	1	0	0	1	1	0	0	0	0	1	0	1	0	1	0.138499	0.123512	0.271664	0.573669	0.670177	-0.859344	0.743586	-0.757232	-0.11276	-0.2709	0.427241	0.144067	black	FALSE	9.17049	-29.4248	45.3878	14.9732	0
Hars2	NM_080636	0	0	0	0	0	0	0	1	0	0	1	1	1	0	0	1	1	1	0	1	0	1	-0.00338356	0.286453	0.23777	0.540817	0.666046	-0.889436	0.743429	-0.559269	0.154046	-0.0760841	0.607095	0.415574	black	FALSE	9.16618	-29.4069	9.25029	18.2869	0
Plekhf2	NM_175175	0	1	0	0	0	0	1	1	1	1	1	1	1	1	0	1	0	1	0	1	1	1	0.285523	0.0616366	0.100706	0.36176	0.523157	-0.738483	0.743343	-0.665369	-0.10739	-0.1544	0.566234	0.227899	black	FALSE	9.16381	-29.3971	9.77154	15.855	0
Ncoa5	NM_144892	0	0	0	0	0	0	0	0	0	1	0	1	1	1	0	1	1	1	0	0	0	1	0.163413	0.132863	0.0467361	0.375393	0.503824	-0.860468	0.743317	-0.530395	0.171573	-0.0424211	0.560501	0.38659	black	FALSE	9.1631	-29.3941	14.1202	17.7184	1
Mrpl23	NM_011288	0	0	0	0	0	0	0	0	0	0	0	1	1	0	0	0	0	1	0	1	0	1	0.210291	0.14329	0.225038	0.445289	0.668494	-0.714099	0.743126	-0.743165	-0.233111	-0.32974	0.377348	0.0377322	black	FALSE	9.15783	-29.3723	4.80073	13.7865	0
BC031181	NM_001001181	0	0	0	0	0	0	0	0	0	0	1	1	1	0	0	1	0	1	0	0	0	1	0.0118163	0.256096	0.13455	0.519605	0.581388	-0.927439	0.743061	-0.614459	0.107863	-0.0810409	0.602847	0.395662	black	FALSE	9.15605	-29.3649	56.9879	17.5588	0
Nol12	NM_133800	0	0	0	0	0	0	0	0	0	0	1	1	1	0	1	0	0	0	0	1	0	0	0.353795	-0.0148741	0.0509415	0.335117	0.503625	-0.783786	0.743035	-0.636936	-0.0295749	-0.128318	0.468863	0.21128	black	FALSE	9.15533	-29.3619	2.48369	17.1266	0
Bcap31	NM_012060	0	0	0	0	0	0	0	0	0	0	0	1	0	1	0	0	0	1	0	1	0	0	0.0784775	0.182099	0.185579	0.572743	0.651949	-0.931157	0.742986	-0.554005	0.20916	-0.022972	0.574867	0.422496	black	FALSE	9.15397	-29.3562	12.7942	30.0711	0
Pcbp3	NM_021568	0	0	0	0	0	0	0	0	0	0	0	0	0	0	0	0	0	1	0	0	0	0	0.249349	0.0787326	-0.0189996	0.289028	0.499419	-0.689487	0.742779	-0.603728	-0.0481559	-0.252842	0.21651	0.0512073	black	FALSE	9.1483	-29.3327	3.91264	12.7067	0
Actb	NM_007393	0	0	0	0	0	0	0	1	0	0	1	1	1	1	0	0	1	1	0	1	0	1	0.274428	0.0164988	0.153014	0.514578	0.64478	-0.839167	0.742735	-0.638111	0.0436352	-0.0775711	0.47609	0.257908	black	FALSE	9.14707	-29.3276	1080.8	27.5755	0
Ccdc71	NM_133744	0	0	0	0	0	0	0	0	0	0	0	0	0	1	0	1	0	1	0	1	0	0	0.269539	0.00344482	0.172796	0.570471	0.684441	-0.790022	0.742682	-0.731039	-0.107705	-0.276217	0.24974	0.022507	black	FALSE	9.14562	-29.3216	2.3463	13.8758	0
Hmgb2	NM_008252	0	0	0	0	0	0	1	0	0	0	1	0	1	1	1	1	1	1	0	1	0	1	0.330496	0.0325332	-0.114045	0.22747	0.352053	-0.835838	0.742445	-0.476422	0.203009	0.134888	0.744972	0.534334	cyan	FALSE	9.13912	-29.2947	3.96043	26.1438	1
Acads	NM_007383	0	0	0	0	0	0	0	1	1	0	0	1	0	1	1	0	1	1	0	1	0	1	-0.0430852	0.328415	0.322816	0.604212	0.775604	-0.789191	0.742424	-0.720945	-0.132991	-0.34558	0.31912	0.0772369	salmon	FALSE	9.13855	-29.2923	15.2998	12.4248	0
ORF61	NM_001003949	0	0	0	0	0	0	0	0	0	0	1	1	0	1	1	1	1	0	0	1	0	0	0.128353	0.105997	0.392871	0.709746	0.823946	-0.892758	0.742233	-0.707874	0.00276026	-0.16154	0.453828	0.231481	salmon	FALSE	9.13331	-29.2705	182.79	29.0444	0
Sfrs9	NM_025573	0	1	0	0	0	0	1	1	1	0	1	0	0	0	0	0	0	1	0	1	1	0	0.284402	-0.0224972	0.0214194	0.470905	0.58073	-0.785638	0.742208	-0.604699	0.0634717	-0.204317	0.246337	0.100442	black	FALSE	9.13261	-29.2677	2.18783	12.7619	0
Ctps	NM_016748	0	0	0	0	0	0	0	1	1	0	0	1	1	1	0	0	1	1	0	0	0	1	0.22553	0.0328757	0.131285	0.505708	0.625427	-0.870326	0.741969	-0.574703	0.159554	-0.0274494	0.490986	0.334031	black	FALSE	9.12608	-29.2405	7.22387	36.9168	0
Pla2g10	NM_011987	0	1	0	0	0	0	1	1	1	0	1	0	0	1	1	0	0	1	0	1	1	0	0.0779178	0.342187	-0.0299205	0.206752	0.390476	-0.631179	0.741913	-0.699614	-0.294416	-0.428478	0.322631	-0.00478974	black	TRUE	9.12456	-29.2342	69.3174	12.3875	0
Lmbr1l	NM_029098	0	0	0	0	0	0	0	0	0	0	1	1	1	0	0	1	0	1	0	0	0	1	0.0698547	0.199628	0.144259	0.508057	0.646978	-0.795702	0.741877	-0.694439	-0.0819296	-0.323703	0.263415	0.0582348	black	FALSE	9.12357	-29.2301	14.0814	14.0182	0
Ccdc102a	NM_001033533	0	0	0	0	0	0	0	1	0	1	1	1	0	1	1	0	1	1	0	1	0	1	-7.23526e-05	0.26367	0.106654	0.470053	0.597701	-0.863272	0.741619	-0.536354	0.170666	-0.111557	0.466894	0.334887	black	FALSE	9.11651	-29.2009	59.0544	17.6218	0
Ift140	NM_134126	0	0	0	0	0	0	0	0	0	0	1	0	1	1	0	0	0	1	0	0	0	0	0.105646	0.211751	0.0390616	0.403966	0.551201	-0.834378	0.741538	-0.497289	0.196111	-0.0411208	0.488809	0.362445	black	FALSE	9.11429	-29.1917	59.3879	9.56375	0
Tnfsf5ip1	NM_134138	0	0	0	0	0	0	0	0	0	0	0	0	0	0	0	0	0	0	0	0	0	0	0.0890634	0.218364	0.214494	0.427981	0.596801	-0.851415	0.741535	-0.586168	0.0761497	-0.105483	0.59744	0.359993	black	FALSE	9.1142	-29.1913	53.0723	17.1932	0
Cuedc2	NM_024192	0	0	0	0	0	0	1	1	0	0	0	1	1	0	0	0	1	1	0	1	0	1	0.0115948	0.262346	0.0896666	0.51787	0.603511	-0.810621	0.741076	-0.638027	0.000145188	-0.272964	0.319742	0.135655	black	FALSE	9.10168	-29.1393	58.9399	13.5831	0
Rabl4	NM_025931	0	0	0	0	0	0	0	0	0	0	0	0	0	0	0	1	1	1	0	1	0	0	0.283116	0.0558209	-0.0486712	0.355818	0.428402	-0.828384	0.740996	-0.582962	0.0779366	-0.0858112	0.517069	0.300457	black	FALSE	9.09952	-29.1304	28.8478	20.6506	0
Upf1	NM_030680	0	0	0	0	0	0	0	0	0	0	0	1	0	1	1	1	1	1	0	1	0	1	0.0923873	0.204386	0.175888	0.443552	0.640709	-0.785923	0.740803	-0.614946	0.00491205	-0.151768	0.445428	0.23311	black	FALSE	9.09427	-29.1086	3.78863	12.5582	0
Msto1	NM_144898	0	0	0	0	0	0	0	0	0	0	0	1	1	0	1	0	1	1	0	0	0	1	0.378958	0.00717387	0.0492226	0.281938	0.509847	-0.550981	0.740469	-0.82831	-0.466773	-0.594421	-0.019775	-0.366693	black	FALSE	9.08519	-29.0709	1.8998	7.75917	0
Poll	NM_020032	0	0	0	0	0	0	0	0	0	0	0	0	0	0	0	1	0	1	0	0	0	0	0.0297656	0.253673	0.191034	0.547202	0.653359	-0.82344	0.740465	-0.689377	-0.0648461	-0.237806	0.426126	0.185794	black	FALSE	9.08506	-29.0703	36.0367	17.2647	0
Gm428 /// OTTMUSG00000000280 /// OTTMUSG00000000281 /// OTTMUSG00000000282 /// OTTMUSG00000000283 /// OTTMUSG00000001246	NM_001081644	0	0	0	0	0	0	0	0	0	0	0	0	0	0	0	0	0	0	0	0	0	0	0.14014	0.166226	0.131093	0.482569	0.604662	-0.861791	0.740263	-0.60443	0.0766328	-0.070222	0.561077	0.345534	black	FALSE	9.07959	-29.0476	49.9047	19.1273	0
Nup35	NM_027091	0	0	0	0	0	0	0	0	0	0	0	1	1	0	0	1	0	1	0	1	0	1	0.298797	0.106486	0.0515883	0.223112	0.380013	-0.79427	0.740244	-0.621861	-0.0515402	-0.0710453	0.721262	0.37537	black	FALSE	9.07906	-29.0454	50.5019	9.06129	0
Snta1	NM_009228	0	0	0	0	0	0	1	1	1	0	1	0	1	0	1	1	0	0	0	1	1	0	-0.0456939	0.397474	0.0269256	0.325612	0.479816	-0.740376	0.74023	-0.649953	-0.112214	-0.377732	0.283962	0.0604619	black	FALSE	9.07869	-29.0439	30.8537	11.2303	0
Hap1	NM_010404	0	0	0	0	0	0	0	0	1	1	1	1	1	1	0	1	1	1	0	1	0	1	-0.101147	0.457823	0.00910939	0.296367	0.425142	-0.806133	0.739938	-0.497816	0.108683	-0.0763579	0.695134	0.477457	black	FALSE	9.07077	-29.011	16.6896	15.7309	0
5930416I19Rik	NM_197981	0	0	0	0	0	0	0	0	0	0	1	0	1	1	1	1	1	1	0	1	0	1	0.272874	0.0292101	-0.157586	0.318539	0.367809	-0.858411	0.739866	-0.478965	0.24792	0.0432997	0.533793	0.405051	black	FALSE	9.06884	-29.003	12.1188	26.6237	0
Naca	NM_013608	0	0	0	0	0	0	1	1	0	0	1	1	1	0	1	1	1	1	0	0	0	1	0.186965	0.135302	0.0864758	0.411638	0.531149	-0.873579	0.739655	-0.543028	0.160108	0.0635781	0.727276	0.490535	black	FALSE	9.0631	-28.9792	47.7979	41.406	1
Manba	NM_027288	1	1	0	0	0	0	0	0	0	1	1	1	0	0	1	0	1	0	0	0	0	0	-0.0964214	0.684575	-0.191573	-0.182739	0.155334	-0.484626	0.739512	-0.563885	-0.338308	-0.514219	0.429937	0.030426	black	TRUE	9.05925	-28.9632	181.172	17.1878	0
6330416G13Rik	NM_144905	0	0	0	0	0	0	0	0	0	0	1	0	1	0	1	0	1	0	0	1	0	0	0.040643	0.239833	0.182397	0.523975	0.663275	-0.852793	0.739461	-0.621329	0.0512457	-0.172619	0.440569	0.254464	black	FALSE	9.05788	-28.9575	36.5263	12.1081	0
Zkscan14	NM_023322	0	0	0	0	0	0	0	0	0	0	0	1	0	0	0	0	0	1	0	0	0	0	0.117674	0.198583	0.144442	0.442072	0.592116	-0.80794	0.738991	-0.595816	0.0340529	-0.119178	0.511502	0.284655	black	FALSE	9.04517	-28.9047	38.4742	7.31195	1
Hint3	NM_025798	1	0	0	0	0	0	0	1	0	0	0	1	0	1	0	1	1	1	0	1	0	1	0.046838	0.219643	0.162935	0.533433	0.640361	-0.893591	0.738492	-0.55134	0.182988	-0.0419819	0.577059	0.407133	black	FALSE	9.03175	-28.849	25.2933	26.9496	0
Polr3d	NM_025945	0	0	0	0	0	0	0	0	0	1	1	1	1	1	1	1	0	1	0	0	0	1	0.0830561	0.163098	0.201206	0.55683	0.669878	-0.906511	0.738423	-0.570099	0.171511	-0.0651756	0.546149	0.374741	black	FALSE	9.02989	-28.8412	5.94274	16.768	0
D030056L22Rik	NM_177640	0	0	0	0	0	0	1	0	1	0	0	0	0	0	1	0	0	1	0	1	0	0	0.265815	0.0862538	0.0176532	0.29485	0.459123	-0.749734	0.738361	-0.618153	-0.0377738	-0.142312	0.478627	0.228223	black	FALSE	9.02821	-28.8342	59.6816	26.0746	0
Tsnax	NM_016909	0	0	0	0	0	0	0	0	0	0	0	0	0	0	0	0	0	0	0	0	0	0	0.172905	0.140361	0.0624645	0.382711	0.487098	-0.891725	0.738332	-0.476192	0.254555	0.0771969	0.685778	0.523821	black	FALSE	9.02743	-28.831	10.7572	14.9625	0
Gne	NM_015828	0	0	0	0	0	0	0	0	0	0	1	1	0	0	0	1	0	0	0	0	0	0	0.226164	0.074735	0.133172	0.471811	0.594687	-0.855588	0.738258	-0.621119	0.0657762	-0.113183	0.46964	0.263865	black	FALSE	9.02544	-28.8227	7.18559	18.0299	0
Mcat	NM_001030014	0	0	0	0	0	0	0	0	0	0	0	1	1	1	0	0	1	1	0	1	0	1	0.143555	0.194861	0.0173658	0.385056	0.568416	-0.664551	0.73797	-0.717988	-0.225435	-0.448954	0.123779	-0.132505	black	FALSE	9.01771	-28.7906	4.04812	7.34415	0
Ash2l	NM_001080793	0	0	0	0	0	0	0	0	0	0	0	1	0	0	1	0	0	0	0	0	0	0	0.149326	0.19928	0.0300209	0.298144	0.41543	-0.883985	0.73786	-0.477673	0.220278	0.117771	0.819175	0.607808	cyan	FALSE	9.01477	-28.7784	25.4617	29.2704	1
Cno	NM_133724	0	0	0	0	0	0	0	0	0	0	0	0	0	0	0	0	1	1	0	1	0	0	0.0249873	0.262774	0.25874	0.519086	0.643322	-0.882165	0.737835	-0.650576	0.018374	-0.150897	0.58715	0.331132	black	FALSE	9.01409	-28.7756	50.206	30.3811	0
Wwox	NM_019573	1	1	0	0	0	0	0	0	0	0	0	0	0	1	1	1	1	0	0	1	0	0	0.0353136	0.288794	0.229144	0.490523	0.658987	-0.832096	0.737402	-0.600708	0.0426572	-0.107575	0.574276	0.347951	black	FALSE	9.0025	-28.7274	7.62079	13.3742	0
Ubl7	NM_027086	0	0	0	0	0	0	0	0	0	0	1	0	1	0	1	0	1	1	0	0	0	1	0.0987181	0.138839	0.108204	0.532977	0.602294	-0.928551	0.737284	-0.51025	0.272581	0.0501717	0.579262	0.469795	black	FALSE	8.99934	-28.7143	22.9419	25.4771	0
Ccdc106	NM_146178	0	0	0	0	0	0	0	0	0	0	0	1	1	1	1	0	1	0	0	1	0	1	0.0274959	0.365464	-0.155918	0.180398	0.328138	-0.764002	0.737265	-0.516585	0.0510794	-0.111151	0.566893	0.362058	black	FALSE	8.99884	-28.7122	22.617	17.2292	0
Poldip3	NM_178627	0	0	0	0	0	0	0	1	1	0	1	1	0	1	0	0	1	1	0	1	0	1	0.153328	0.0664926	0.364147	0.671305	0.778348	-0.903937	0.73723	-0.71616	0.00501502	-0.166001	0.444495	0.224761	salmon	FALSE	8.9979	-28.7083	12.9705	16.6035	0
Trappc1	NM_001024206	0	0	0	0	0	0	0	1	0	0	0	0	1	1	1	0	0	1	0	0	0	0	-0.000883099	0.2457	0.216649	0.611049	0.696398	-0.921722	0.737203	-0.623287	0.113125	-0.0991409	0.558479	0.362223	black	FALSE	8.99718	-28.7053	57.4536	25.0355	0
Cdk2ap1 /// RP23-14F5.5	NM_001099317	0	0	0	0	0	0	0	0	0	0	0	0	0	0	0	0	0	0	0	0	0	0	0.389568	-0.0429763	-0.160903	0.22437	0.31983	-0.785646	0.737117	-0.568044	0.0638238	-0.0567977	0.454433	0.261757	black	FALSE	8.99488	-28.6958	50.3088	15.0637	0
Nupl2	NM_153092	0	1	0	0	0	0	0	0	0	0	1	1	1	0	0	0	1	1	0	1	0	1	0.00802149	0.325225	0.067265	0.367513	0.46627	-0.859359	0.736906	-0.55304	0.0998707	-0.0776341	0.672423	0.442493	black	FALSE	8.98925	-28.6724	8.15034	12.141	0
Ppil2	NM_144954	0	0	0	0	0	0	0	1	0	0	1	1	1	0	0	0	0	1	0	0	0	1	0.14971	0.0985233	0.272562	0.598143	0.679155	-0.904061	0.736686	-0.6742	0.0382477	-0.137331	0.509505	0.283701	black	FALSE	8.98338	-28.648	17.5227	17.2889	0
Epn1	NM_010147	0	0	0	0	0	0	0	0	0	0	0	1	1	1	1	0	0	0	0	0	0	0	0.190894	0.0400329	0.314737	0.648216	0.785442	-0.861541	0.736511	-0.672912	0.038133	-0.119011	0.409903	0.227025	salmon	FALSE	8.97871	-28.6285	10.9224	125.56	0
Si	NM_021882	0	0	0	0	0	0	0	0	0	0	1	1	1	1	0	1	0	0	0	0	0	0	0.0186075	0.401064	0.0643014	0.223384	0.543065	-0.592894	0.736327	-0.632924	-0.239535	-0.443412	0.257783	-0.0390475	black	FALSE	8.97381	-28.6082	4.40654	6.59589	0
Es2el	NM_001081633	0	0	0	0	0	0	1	1	1	0	0	0	1	1	1	1	1	1	0	1	0	1	0.216874	0.113522	0.0902138	0.358958	0.553266	-0.68656	0.736276	-0.720303	-0.213021	-0.366335	0.251521	-0.0421139	black	FALSE	8.97244	-28.6025	1.71757	9.81395	0
Nomo1	NM_153057	0	0	0	0	0	0	0	0	0	0	0	1	1	1	0	0	0	1	0	1	0	1	0.17809	0.140069	0.0999171	0.408917	0.531586	-0.742098	0.736235	-0.689714	-0.14386	-0.296463	0.362701	0.0865842	black	FALSE	8.97135	-28.598	4.57884	9.70294	0
Pdcd6	NM_011051	0	0	0	0	0	0	0	0	0	0	1	0	1	1	0	0	1	1	0	0	0	1	0.213544	0.0421025	0.193462	0.568359	0.648482	-0.907122	0.736227	-0.605532	0.142562	0.012819	0.613654	0.406177	black	FALSE	8.97113	-28.5971	18.1204	18.8098	0
Pigo	NM_020035	0	0	0	0	0	0	0	0	0	0	0	1	1	0	0	0	0	0	0	1	0	0	0.0538877	0.230593	0.253257	0.553212	0.705672	-0.830372	0.736207	-0.661137	-0.0160692	-0.150373	0.479185	0.256736	black	FALSE	8.97062	-28.5949	46.4473	8.8869	0
Guca1b	NM_146079	0	0	0	0	0	0	0	0	0	0	0	0	0	0	0	0	0	0	0	1	0	0	0.048507	0.345467	-0.0136764	0.244725	0.45356	-0.670455	0.736131	-0.590684	-0.101658	-0.267857	0.392427	0.145206	black	FALSE	8.96859	-28.5865	22.3937	16.1935	0
Ap2a2	NM_007459	0	0	0	0	0	0	0	0	0	0	1	0	1	0	0	1	1	1	0	0	0	1	0.199735	0.0210868	0.262549	0.64911	0.756882	-0.891954	0.735867	-0.623368	0.126434	-0.0245759	0.486019	0.321739	salmon	FALSE	8.96157	-28.5573	41.5393	23.6935	0
B230118G17Rik /// Raver1	NM_001039824	0	1	0	0	0	0	0	0	1	1	1	1	1	1	0	1	0	1	0	0	0	1	0.27201	0.125684	0.113469	0.324596	0.553541	-0.610391	0.735764	-0.801811	-0.403299	-0.509153	0.102875	-0.236096	black	FALSE	8.95884	-28.546	2.11839	3.46573	0
Ech1	NM_016772	0	0	0	0	0	0	1	0	0	0	1	1	1	1	0	0	0	1	0	0	0	1	-0.0528447	0.518117	-0.0443887	0.132255	0.309139	-0.662342	0.735624	-0.650068	-0.245952	-0.433688	0.445438	0.0947814	black	FALSE	8.95512	-28.5305	6.59309	19.4709	0
Dph1 /// RP23-143A14.5	NM_027136	0	0	0	0	0	0	0	1	1	0	0	0	1	0	1	0	1	1	0	1	0	1	0.113347	0.17708	0.0878355	0.453541	0.536575	-0.849712	0.735516	-0.60561	0.0610799	-0.184063	0.422801	0.227899	black	FALSE	8.95225	-28.5186	4.91914	17.207	0
Ptp4a3	NM_008975	0	0	0	0	0	0	0	0	1	0	0	1	0	1	0	0	0	1	0	0	0	0	0.474824	0.022937	-0.0950358	0.0160935	0.241442	-0.586352	0.735481	-0.674994	-0.292781	-0.378786	0.274514	-0.0632253	black	TRUE	8.95134	-28.5148	9.93799	11.4046	0
Jmjd2b	NM_172132	0	0	0	0	0	0	0	0	0	0	0	1	0	0	1	0	1	0	0	0	0	0	0.00645251	0.350038	-0.0229144	0.310195	0.469939	-0.742217	0.735466	-0.493435	0.0878016	-0.183806	0.459565	0.277134	black	FALSE	8.95094	-28.5131	5.6109	7.31533	1
D10Ertd322e	NM_026065	0	0	0	0	0	0	1	1	1	0	1	0	1	0	1	0	1	1	0	0	1	1	0.0824606	0.340652	-0.134993	0.120807	0.262488	-0.790538	0.735458	-0.478792	0.0989933	0.0533153	0.861655	0.574984	cyan	FALSE	8.95073	-28.5122	40.9971	46.9696	0
Ufc1	NM_025388	0	0	0	0	0	0	1	1	0	0	1	1	1	0	0	1	0	1	0	0	0	1	0.11862	0.121484	0.156956	0.551571	0.62756	-0.919268	0.735431	-0.645466	0.0813388	-0.0602444	0.55099	0.353018	black	FALSE	8.95	-28.5092	6.92355	13.5598	0
Bri3	NM_018772	0	1	0	0	0	0	0	0	0	0	0	0	0	1	0	0	1	1	0	1	0	0	0.0616458	0.241008	0.150702	0.463783	0.629124	-0.827736	0.735234	-0.560695	0.0969031	-0.112191	0.49143	0.314109	black	FALSE	8.94479	-28.4876	12.3115	12.5944	0
Prdm5	NM_027547	0	0	0	0	0	0	0	0	1	0	0	1	1	0	0	0	1	1	0	0	0	1	0.511365	0.0838199	-0.420148	-0.251784	0.0134271	-0.442178	0.735223	-0.545152	-0.277876	-0.342346	0.336718	-0.0372485	black	FALSE	8.9445	-28.4864	2.00734	6.2391	1
Rmnd5b	NM_025346	0	0	0	0	0	0	1	1	0	1	0	1	1	1	1	1	1	1	0	1	0	1	-0.168096	0.716305	-0.262507	-0.133045	0.143482	-0.521711	0.735132	-0.539006	-0.266717	-0.489956	0.402308	0.0617559	black	TRUE	8.94209	-28.4763	7.39041	16.3795	0
Aire	NM_009646	0	0	0	0	0	0	1	0	0	0	1	1	0	1	0	0	1	0	0	1	0	0	0.239304	0.324548	-0.170281	-0.106472	0.181205	-0.448869	0.735058	-0.62861	-0.408057	-0.510197	0.345784	-0.085534	black	TRUE	8.94012	-28.4681	8.96095	6.10256	1
Gins4	NM_024240	0	0	0	0	0	0	0	0	0	1	0	0	0	0	0	0	0	1	0	1	0	0	0.404177	0.0642036	-0.292296	-0.0380874	0.181857	-0.58989	0.735046	-0.568657	-0.15132	-0.239663	0.40005	0.0994834	black	FALSE	8.9398	-28.4668	1.52535	5.81085	0
8430410A17Rik	NM_173737	0	0	0	0	0	0	0	0	0	0	1	0	0	1	1	0	1	1	0	0	0	0	0.167626	0.448854	-0.272467	-0.245658	0.092324	-0.422026	0.735039	-0.572324	-0.378984	-0.484044	0.421036	-0.0310206	black	TRUE	8.93961	-28.466	5.0126	14.8847	0
Nodal	NM_013611	0	1	0	0	0	0	1	1	0	1	1	1	0	1	1	1	1	1	0	0	1	1	0.322675	0.0504627	0.0115338	0.310388	0.412329	-0.682225	0.735005	-0.809444	-0.355491	-0.388906	0.330076	-0.0399108	black	TRUE	8.93873	-28.4623	13.7696	13.4018	1
Tle4	NM_011600	1	1	0	0	0	0	1	1	0	0	0	0	0	1	0	0	1	1	0	0	0	0	0.346428	0.153161	-0.215387	-0.0164169	0.14381	-0.602284	0.734948	-0.562118	-0.160125	-0.193421	0.594985	0.214907	black	FALSE	8.93722	-28.4561	3.22673	6.37917	1
4833439L19Rik	NM_133797	0	0	0	0	0	0	0	0	0	0	0	0	0	0	1	0	0	1	0	1	0	0	0.183885	0.124263	-0.0122876	0.348415	0.439067	-0.910209	0.734932	-0.469713	0.274512	0.136097	0.755401	0.584361	cyan	FALSE	8.93678	-28.4542	10.6614	39.8885	0
Gpt1	NM_182805	0	0	0	0	0	0	0	1	0	0	1	1	1	1	0	0	1	0	0	1	0	1	-0.0776668	0.445647	-0.0418483	0.275579	0.440905	-0.723041	0.734749	-0.587289	-0.0685567	-0.272174	0.43007	0.195443	black	FALSE	8.93197	-28.4342	7.12892	15.1504	0
Mrpl41	NM_001031808	0	0	0	0	0	0	1	1	1	0	0	1	1	0	1	0	0	1	0	0	0	1	0.178227	0.122486	0.248748	0.534465	0.656486	-0.898235	0.734734	-0.629382	0.0758928	-0.0712971	0.602456	0.358954	black	FALSE	8.93156	-28.4325	65.2729	17.6611	0
Usp7	NM_001003918	1	0	0	0	0	0	0	1	1	0	1	0	0	0	1	0	1	1	0	0	0	0	0.269322	0.104378	0.157685	0.368921	0.514264	-0.830286	0.734611	-0.577281	0.0589813	0.0935355	0.874151	0.544889	cyan	FALSE	8.92831	-28.419	16.2418	12.021	0
Rai12	NM_018740	0	0	0	0	0	0	0	0	0	0	1	1	1	0	0	0	1	1	0	0	0	1	0.141572	0.0794896	0.274869	0.63246	0.725301	-0.917633	0.734563	-0.68953	0.0416254	-0.143676	0.461845	0.251805	black	FALSE	8.92705	-28.4137	100.93	19.5356	1
Tuba3a /// Tuba3b	NM_009446	0	0	0	0	0	0	0	0	0	0	0	0	0	0	0	0	0	0	0	0	0	0	0.263983	0.193196	-0.17471	0.0733852	0.322884	-0.485493	0.734556	-0.762852	-0.478762	-0.600269	0.053849	-0.289141	black	FALSE	8.92685	-28.4129	1.62916	20.9332	0
Hdac3	NM_010411	0	0	0	0	0	0	0	1	0	0	1	0	1	0	0	1	0	1	0	1	0	0	-0.0466328	0.290199	0.134627	0.523964	0.612928	-0.929085	0.734531	-0.482628	0.293909	-0.00946718	0.577349	0.468803	black	FALSE	8.92619	-28.4102	10.4419	25.8784	1
Impdh1	NM_011829	0	0	0	0	0	0	0	0	0	0	0	1	1	1	0	0	1	0	0	0	0	1	0.174858	0.112414	0.126121	0.46415	0.602794	-0.804299	0.734441	-0.650897	-0.0281562	-0.189212	0.373622	0.16291	black	FALSE	8.92384	-28.4004	3.99598	11.1254	0
Mink1	NM_001045959	0	0	0	0	0	0	0	0	0	0	0	1	0	0	1	1	0	1	0	1	0	0	0.0951459	0.192628	0.149959	0.48016	0.576346	-0.90745	0.734186	-0.538469	0.194496	0.0142946	0.635427	0.467575	black	FALSE	8.91711	-28.3724	33.9731	24.6837	0
Sh2b2	NM_018825	0	0	0	0	0	0	0	1	0	0	0	0	1	1	1	0	0	0	0	1	0	0	0.24335	0.0650324	0.147843	0.433085	0.60061	-0.815416	0.733899	-0.586463	0.0741808	-0.0676821	0.478571	0.290189	black	FALSE	8.90955	-28.341	8.08857	8.84146	0
Bpnt1	NM_011794	0	0	0	0	0	0	0	0	0	0	0	1	1	1	1	1	1	1	0	0	0	1	0.156786	0.29004	-0.137671	0.0801793	0.281475	-0.63353	0.733587	-0.58368	-0.153135	-0.324143	0.380712	0.103187	black	TRUE	8.90134	-28.3068	25.604	15.035	1
Cnbp	NM_013493	0	0	0	0	0	0	0	0	0	0	1	1	1	1	0	0	1	1	0	0	0	1	0.169704	0.141992	0.0243576	0.340335	0.43896	-0.897634	0.733485	-0.477823	0.24451	0.144753	0.814627	0.610743	cyan	FALSE	8.89867	-28.2957	11.2275	36.8222	1
Znhit3	NM_001005223	0	0	0	0	0	0	1	0	0	0	0	1	0	0	0	0	0	1	0	1	0	0	0.320283	0.0693605	0.0712105	0.308981	0.464891	-0.688677	0.733484	-0.767449	-0.304631	-0.398058	0.270324	-0.0759998	black	FALSE	8.89865	-28.2956	3.05984	5.18571	0
Hat1	NM_026115	0	0	0	0	0	0	0	1	0	0	1	1	1	0	1	1	1	1	0	0	0	1	0.22078	0.140919	0.229166	0.40423	0.55586	-0.80294	0.733472	-0.687158	-0.112515	-0.0783591	0.756552	0.383903	cyan	FALSE	8.89832	-28.2943	175.747	12.3724	0
Slc2a1	NM_011400	0	0	0	0	0	0	1	1	0	1	1	1	0	1	0	1	0	1	0	1	1	0	0.175328	0.0752025	0.352	0.64064	0.805636	-0.762988	0.732921	-0.781626	-0.199529	-0.277841	0.331753	0.0587024	salmon	FALSE	8.88388	-28.2342	271.712	14.344	0
Rwdd2b	NM_016924	0	0	0	0	0	0	0	0	0	0	0	1	1	1	1	0	1	1	0	1	0	1	0.104475	0.19422	0.283131	0.565466	0.678494	-0.820562	0.732834	-0.749117	-0.136487	-0.250609	0.43624	0.157251	black	FALSE	8.8816	-28.2247	4.0192	11.3793	0
Jup	NM_010593	0	0	0	0	0	0	0	0	1	1	1	0	1	1	1	1	0	1	0	1	0	0	0.297327	-0.0167346	0.135166	0.446711	0.616329	-0.766233	0.732668	-0.573155	0.0796414	-0.136459	0.330081	0.162633	black	FALSE	8.87726	-28.2066	7.14722	13.1774	0
Dusp19	NM_024438	0	0	0	0	0	0	0	0	0	0	0	1	0	0	0	0	1	1	0	0	0	1	0.0406715	0.245401	0.167152	0.528185	0.637681	-0.810901	0.732432	-0.659856	-0.0342103	-0.238161	0.404959	0.178904	black	FALSE	8.87107	-28.1809	11.8178	13.5422	0
Pdia6	NM_027959	0	0	0	0	0	0	0	0	0	0	0	0	1	1	0	0	1	1	0	1	0	1	-0.0646266	0.338902	0.119761	0.475203	0.565631	-0.879601	0.73238	-0.550405	0.147453	-0.0913643	0.56566	0.400931	black	FALSE	8.86972	-28.1752	31.9616	40.6067	0
1200004M23Rik	NM_026169	0	0	0	0	0	0	0	1	0	1	1	0	0	1	1	0	1	1	0	1	0	0	0.155452	0.0769168	0.242855	0.614489	0.67665	-0.910017	0.732149	-0.652783	0.0836032	-0.0943024	0.515667	0.311155	black	FALSE	8.86368	-28.1501	89.4422	17.4031	0
Casq1	NM_009813	0	0	0	0	0	0	0	0	0	0	1	0	0	0	1	0	0	0	0	1	0	0	0.0955074	0.24182	0.0511286	0.366987	0.46694	-0.836359	0.731932	-0.526983	0.130773	-0.0584138	0.595979	0.403425	black	FALSE	8.85804	-28.1266	8.07779	18.5535	0
Fxr2	NM_011814	0	0	0	0	0	0	0	1	0	0	1	1	0	0	0	0	1	0	0	1	0	0	0.124426	0.203668	0.0402032	0.347225	0.463687	-0.800521	0.731764	-0.546632	0.0849535	-0.121104	0.526846	0.326462	black	FALSE	8.85366	-28.1084	12.8656	9.26968	0
Rnf26	NM_153762	0	0	0	0	0	0	0	0	0	0	0	0	0	0	0	0	0	0	0	0	0	0	0.045578	0.190961	0.174437	0.550508	0.669359	-0.856603	0.731735	-0.610105	0.0938455	-0.119717	0.435356	0.283289	black	FALSE	8.8529	-28.1052	224.666	17.0114	0
Bat4	NM_032460	0	0	0	0	0	0	0	0	0	0	1	1	0	0	1	0	1	0	0	1	0	0	0.0354492	0.24827	0.199525	0.483343	0.648359	-0.833697	0.731539	-0.568992	0.0931724	-0.11735	0.500411	0.324249	black	FALSE	8.84779	-28.084	52.7908	16.6186	0
0610009B22Rik	NM_025319	1	0	0	0	0	0	1	1	0	1	0	1	1	1	0	1	1	1	0	0	0	1	0.128317	0.257316	0.0230001	0.255525	0.38597	-0.826368	0.731374	-0.506827	0.118938	0.0525972	0.844537	0.552892	cyan	FALSE	8.84352	-28.0662	30.2368	48.3859	0
Ccdc91	NM_025911	0	0	0	0	0	0	0	0	0	0	0	0	1	1	0	1	0	1	0	0	0	0	0.148077	0.137565	0.0987746	0.457276	0.566436	-0.848602	0.731218	-0.549288	0.140673	-0.0874431	0.492999	0.322122	black	FALSE	8.83945	-28.0493	11.9234	15.8588	0
Fah	NM_010176	0	0	0	0	0	0	0	0	1	1	1	0	0	0	1	0	0	1	0	0	0	0	-0.00541937	0.431129	-0.126224	0.174333	0.342015	-0.69669	0.731211	-0.500022	0.0164328	-0.244973	0.445186	0.226663	black	FALSE	8.83928	-28.0485	6.09808	13.0534	0
Hnrpab	NM_001048061	0	0	0	0	0	0	0	1	1	1	0	1	1	1	1	1	1	1	0	1	0	1	0.337391	-0.0122843	-0.0777568	0.273502	0.38404	-0.859761	0.731084	-0.441191	0.284784	0.149987	0.694311	0.533369	black	FALSE	8.83597	-28.0348	7.01252	28.5122	1
Nipsnap3a	NM_025623	0	0	0	0	0	0	0	0	0	0	1	0	1	1	0	1	0	1	0	0	0	0	0.0876426	0.215572	0.134326	0.402228	0.581163	-0.825358	0.731019	-0.572394	0.0760597	-0.0694908	0.605583	0.369619	black	FALSE	8.83427	-28.0277	7.60866	22.5974	0
Adipor2	NM_197985	0	0	0	0	0	0	0	0	1	0	1	0	1	1	1	0	1	1	0	0	0	1	0.198778	0.105086	0.0183013	0.35199	0.513869	-0.794065	0.730985	-0.488101	0.178051	-0.0301874	0.487591	0.351754	black	FALSE	8.83341	-28.0241	5.67038	15.9206	0
Arhgdia	NM_133796	0	0	0	0	0	0	0	1	0	0	1	1	1	1	0	0	1	1	0	1	0	1	0.304402	-0.0777191	0.239479	0.592338	0.713589	-0.861032	0.730904	-0.66399	0.0540734	-0.0825101	0.400032	0.220467	black	FALSE	8.8313	-28.0153	139.758	17.7121	0
Ppp2r5d	NM_009358	0	0	0	0	0	0	0	0	1	1	0	1	0	0	0	0	1	1	0	0	0	1	0.353655	-0.0662634	0.0418458	0.443568	0.56505	-0.760773	0.730802	-0.617064	0.0199708	-0.177289	0.273679	0.101085	black	FALSE	8.82867	-28.0044	3.76251	15.5122	0
Gmpr	NM_025508	0	0	0	0	0	0	0	0	0	0	0	0	0	0	1	1	0	1	0	0	0	0	0.0293655	0.491292	-0.341142	-0.141123	0.118488	-0.497489	0.730681	-0.553529	-0.269928	-0.523441	0.183403	-0.0856968	black	FALSE	8.82551	-27.9912	2.73656	8.34626	0
Lin37	NM_029377	0	0	0	0	0	0	0	0	1	0	0	1	0	0	0	1	0	0	0	0	0	0	0.15507	0.163746	0.301692	0.457755	0.69284	-0.680563	0.730477	-0.753864	-0.257565	-0.397414	0.239333	-0.0495042	black	FALSE	8.82022	-27.9692	1.94212	13.4134	0
Brs3	NM_009766	0	0	0	0	0	0	0	0	0	0	0	0	0	0	0	0	0	0	0	0	0	0	0.101534	0.189047	0.187146	0.500814	0.615537	-0.820565	0.730439	-0.616697	0.0301494	-0.150526	0.443304	0.245882	black	FALSE	8.81926	-27.9652	15.178	10.4459	0
Tubgcp2	NM_133755	0	0	0	0	0	0	0	1	1	1	1	0	1	1	0	0	0	1	0	0	1	0	0.178974	0.0747527	0.0896397	0.510696	0.561529	-0.926589	0.73026	-0.513933	0.26386	0.0580689	0.609245	0.470714	black	FALSE	8.81461	-27.9458	19.9951	25.8848	0
Gata1	NM_008089	0	0	0	0	0	0	0	1	1	1	1	0	0	0	0	0	0	0	0	0	1	0	0.176026	0.192274	0.233377	0.404152	0.607426	-0.73586	0.73018	-0.682014	-0.146894	-0.275391	0.436916	0.118507	black	FALSE	8.81255	-27.9372	2.97968	15.0137	1
Acd /// Nsd1	NM_008739	0	1	0	0	0	0	1	0	0	0	1	1	1	1	0	0	1	1	0	0	0	1	0.0427878	0.19273	0.274815	0.60929	0.757143	-0.881686	0.729956	-0.569624	0.164925	-0.091133	0.451979	0.315216	salmon	FALSE	8.80677	-27.9132	48.9929	14.0619	1
Sh3gl1	NM_013664	0	0	0	0	0	0	1	1	0	0	1	0	1	1	0	1	1	1	0	1	0	1	0.11338	0.0826543	0.321252	0.700449	0.768127	-0.913987	0.729948	-0.685634	0.0514611	-0.138937	0.448834	0.255623	salmon	FALSE	8.80656	-27.9123	11.0844	55.5216	0
Aatf	NM_019816	0	0	0	0	0	0	0	0	0	0	0	1	1	0	0	0	1	1	0	0	0	1	0.339198	-0.0154945	0.140425	0.388142	0.52752	-0.811889	0.729741	-0.624362	0.00580589	-0.0315451	0.63771	0.351633	black	FALSE	8.8012	-27.89	4.28283	7.71073	0
Tarbp2	NM_009319	0	0	0	0	1	0	0	0	0	0	1	1	1	1	0	1	1	1	0	0	0	1	0.126132	0.163529	0.157389	0.456694	0.564339	-0.758038	0.729631	-0.772204	-0.232119	-0.379228	0.321456	0.01531	black	FALSE	8.79836	-27.8782	26.0662	11.5371	0
Abcc1	NM_008576	0	0	0	0	0	0	0	0	0	0	0	1	1	0	0	0	1	1	0	0	0	1	-0.00153076	0.261896	0.212938	0.503773	0.671568	-0.843775	0.729531	-0.527289	0.170358	-0.0223735	0.564083	0.421694	black	FALSE	8.79579	-27.8674	14.8878	11.3214	0
Rnf208	NM_176834	0	0	0	0	0	0	1	0	0	0	0	1	0	1	1	0	0	0	0	0	0	0	0.171479	0.237807	0.0878288	0.259385	0.536585	-0.592341	0.72952	-0.68277	-0.267078	-0.464262	0.126667	-0.130732	black	FALSE	8.79552	-27.8663	2.4057	5.86564	0
1200011M11Rik	NM_024262	0	0	0	0	0	0	0	1	0	0	0	1	1	0	0	0	0	1	0	0	0	1	0.16947	0.107409	0.146234	0.442094	0.557683	-0.886586	0.729293	-0.538982	0.180357	-0.0279213	0.591731	0.403923	black	FALSE	8.78968	-27.842	3.2179	13.9591	0
Pycard	NM_023258	1	0	0	0	0	0	0	0	0	0	1	1	1	1	0	1	0	0	0	1	0	0	-0.0488174	0.499302	-0.0130435	0.122945	0.435761	-0.458774	0.729243	-0.721334	-0.472373	-0.653679	0.0699073	-0.262671	black	FALSE	8.78837	-27.8365	3.8846	6.34328	0
Nr0b1	NM_007430	0	1	0	0	0	0	1	0	1	0	0	0	1	0	1	0	0	1	0	0	0	0	0.277354	0.348979	-0.31406	-0.279791	0.0191185	-0.444931	0.729039	-0.584922	-0.380007	-0.439511	0.434699	-0.00963483	black	TRUE	8.78312	-27.8147	17.4879	15.3653	1
Hnrpf	NM_133834	0	0	0	0	0	0	0	0	0	0	0	0	0	0	0	0	0	0	0	0	0	0	0.198933	0.216352	-0.172353	0.0899148	0.201748	-0.778422	0.728919	-0.432578	0.161157	0.0768576	0.828303	0.570355	cyan	FALSE	8.78005	-27.8019	7.48967	14.5111	0
Lcmt1	NM_025304	0	0	0	0	0	0	0	0	1	0	1	0	0	0	1	0	1	1	0	1	0	0	0.104279	0.197394	0.0654012	0.404619	0.517101	-0.889801	0.728744	-0.476281	0.246473	0.0934986	0.717242	0.548117	black	FALSE	8.77556	-27.7832	9.06062	16.0264	0
Dpf2	NM_011262	0	0	0	0	0	0	0	0	0	1	1	0	0	0	0	0	0	1	0	0	0	0	0.0604828	0.2598	0.0318031	0.353654	0.481008	-0.806653	0.728289	-0.530676	0.108471	-0.155114	0.42217	0.282287	black	FALSE	8.76387	-27.7345	2.15507	25.261	1
Sergef	NM_013789	0	0	0	0	0	0	0	0	0	0	0	0	0	0	0	0	0	0	0	0	0	0	0.0758872	0.151189	0.336916	0.639057	0.774649	-0.875375	0.728228	-0.676169	0.0158035	-0.180105	0.423932	0.22239	salmon	FALSE	8.76233	-27.7281	31.0606	28.0152	0
2610524H06Rik	NM_181075	1	0	0	0	0	1	0	0	0	0	0	0	0	0	0	0	0	0	0	0	0	0	0.0570986	0.223987	0.0844511	0.444186	0.543143	-0.860867	0.72801	-0.586243	0.0907297	-0.0705905	0.569104	0.373376	black	FALSE	8.75674	-27.7048	14.4225	23.2518	0
Ccnd1	NM_007631	0	0	0	0	1	0	0	1	0	0	1	1	1	1	1	1	1	1	0	1	0	1	0.321787	0.113447	-0.252245	0.00202908	0.219995	-0.603443	0.727912	-0.517558	-0.0529193	-0.25052	0.301447	0.0746133	black	TRUE	8.75423	-27.6943	67.0621	15.4096	0
Acot10 /// Acot9	NM_019736	1	0	1	0	0	0	0	0	0	0	0	0	0	0	0	0	0	0	0	0	0	0	0.188091	0.233868	0.112663	0.271369	0.465474	-0.716049	0.727901	-0.650582	-0.156859	-0.132036	0.719967	0.309742	black	FALSE	8.75395	-27.6931	13.8959	29.2659	0
Vrk3	NM_133945	0	0	0	0	0	0	1	1	1	0	0	1	1	0	0	0	0	1	0	1	0	1	0.0801204	0.205246	0.0400914	0.461183	0.536822	-0.80426	0.7278	-0.614525	0.0209808	-0.19703	0.367825	0.202448	black	FALSE	8.75135	-27.6823	16.4617	19.1961	0
Ppp1r15b	NM_133819	0	1	0	0	0	0	1	0	0	0	1	1	1	1	1	1	1	1	0	1	0	1	0.0414231	0.330879	0.0252334	0.256076	0.397815	-0.823134	0.727728	-0.466842	0.165578	0.0493446	0.817528	0.578758	cyan	FALSE	8.74953	-27.6747	6.37392	14.2989	0
Elp2	NM_021448	0	0	0	0	0	0	0	0	0	0	1	1	1	1	0	0	1	1	0	0	0	1	0.257043	0.063653	-0.0379348	0.36003	0.468005	-0.84241	0.727688	-0.492351	0.207025	0.0393192	0.557242	0.407569	black	FALSE	8.7485	-27.6705	324.639	16.3233	1
2610027L16Rik	NM_026403	0	0	0	0	0	0	0	0	0	0	1	0	1	0	0	0	1	0	0	1	0	0	0.303813	0.154309	-0.147556	0.0173171	0.297843	-0.451183	0.727674	-0.773196	-0.524299	-0.723326	-0.117178	-0.456006	black	FALSE	8.74814	-27.669	1.68426	6.47954	0
Gtf2ird1	NM_001081462	0	0	0	0	0	0	0	0	0	0	0	0	0	1	1	1	1	0	0	0	0	0	0.189658	0.0839091	0.0487602	0.472256	0.541397	-0.851481	0.727478	-0.489919	0.239762	-0.00285182	0.492887	0.374513	black	FALSE	8.74314	-27.6481	51.5069	10.8229	1
Med27	NM_026896	0	0	0	0	0	0	1	0	0	0	0	0	0	0	0	1	0	1	0	0	0	0	0.108512	0.185815	0.21403	0.486614	0.624899	-0.77236	0.727158	-0.756403	-0.205678	-0.347921	0.361378	0.0558529	black	FALSE	8.73497	-27.614	4.21146	8.58679	1
Bsg	NM_001077184	0	0	0	0	0	0	0	0	0	0	1	1	1	1	1	0	0	1	0	1	0	1	0.0395586	0.177179	0.386962	0.688282	0.839469	-0.874587	0.727115	-0.64251	0.0645811	-0.153245	0.424037	0.248733	salmon	FALSE	8.73387	-27.6095	160.937	19.2119	0
Ebp	NM_007898	0	0	0	0	0	0	0	0	1	0	0	1	1	0	0	1	0	1	0	0	0	1	-0.068402	0.318548	0.170388	0.55812	0.681062	-0.825125	0.727056	-0.668964	-0.0378854	-0.24049	0.405429	0.19369	black	FALSE	8.73239	-27.6033	9.98596	16.0304	0
Ptges3	NM_019766	0	0	0	0	0	0	0	1	1	0	1	1	1	0	0	0	1	1	0	0	0	1	0.296801	0.045317	0.0723124	0.335329	0.49909	-0.832309	0.726759	-0.497587	0.186885	0.124002	0.722865	0.513341	black	FALSE	8.72482	-27.5717	227.689	25.3597	0
Pde1b	NM_008800	0	1	0	0	0	0	0	1	1	0	1	0	0	0	0	0	0	0	0	0	0	0	0.252235	0.0879668	0.0423076	0.324192	0.488856	-0.62479	0.726537	-0.702425	-0.24442	-0.397098	0.188728	-0.0922707	black	TRUE	8.71916	-27.5481	9.29984	13.0537	0
Fjx1	NM_010218	0	0	1	0	0	0	0	0	0	0	0	0	1	0	0	1	1	1	1	1	0	1	0.414559	-0.0327376	-0.23871	0.109063	0.24089	-0.703815	0.726506	-0.505485	0.0613856	-0.124838	0.353438	0.178434	black	FALSE	8.71839	-27.5449	31.693	16.4923	0
Eng	NM_007932	0	0	0	0	0	0	0	0	0	0	0	1	0	0	0	0	1	1	0	0	0	1	0.227565	0.21599	-0.218726	0.0664981	0.167252	-0.675689	0.726354	-0.595174	-0.137104	-0.268367	0.458395	0.168416	black	FALSE	8.71453	-27.5288	9.0864	9.56959	0
Htr1b	NM_010482	0	0	1	1	1	1	0	0	0	0	0	0	0	0	0	1	0	0	1	1	0	0	0.00958859	0.253907	0.183516	0.545474	0.648424	-0.892446	0.726293	-0.571758	0.143648	-0.0907744	0.526642	0.365841	black	FALSE	8.71298	-27.5224	62.0216	20.6449	0
Tacc3	NM_001040435	0	0	0	0	0	0	0	0	0	0	0	1	1	1	0	0	1	1	0	0	0	1	0.184406	0.120522	0.137877	0.445865	0.547794	-0.806683	0.726273	-0.645722	-0.0278612	-0.107544	0.562443	0.298628	black	FALSE	8.71245	-27.5202	5.14046	20.7293	0
Pfkp	NM_019703	0	0	0	0	0	0	0	0	0	0	1	0	0	1	1	1	0	1	0	0	0	0	0.0296969	0.536964	-0.167868	-0.0912309	0.222879	-0.44354	0.726268	-0.570442	-0.351569	-0.463383	0.382393	0.00431406	black	TRUE	8.71235	-27.5198	18.5273	6.63806	0
Hbs1l	NM_001042593	0	0	0	0	0	0	1	0	0	0	0	0	0	0	0	0	0	1	0	0	0	0	0.0829412	0.186316	0.16276	0.467701	0.585804	-0.892211	0.726177	-0.480059	0.258123	0.111171	0.72799	0.576544	cyan	FALSE	8.71002	-27.5101	15.0579	13.9621	0
Fn1	NM_010233	0	0	0	0	0	0	0	0	1	0	1	0	1	0	1	1	1	1	0	0	0	1	0.120841	0.172199	-0.0402716	0.375375	0.477476	-0.823969	0.726086	-0.441998	0.257636	0.049893	0.564431	0.455692	black	FALSE	8.70771	-27.5004	101.633	9.34262	0
6430706D22Rik	NM_198652	0	0	0	0	0	0	1	1	0	1	0	1	1	0	0	0	0	1	0	1	0	1	0.156933	0.142217	-0.016719	0.329485	0.425091	-0.862273	0.726	-0.461296	0.249866	0.0896425	0.67552	0.533619	black	FALSE	8.70552	-27.4913	13.7241	20.647	0
Ddx51	NM_027156	0	0	0	0	0	0	0	0	0	0	1	1	1	0	0	0	1	1	0	0	0	1	0.198902	0.135695	0.0741035	0.333802	0.425361	-0.813227	0.725519	-0.627568	-0.022903	-0.10725	0.620903	0.319763	black	FALSE	8.69336	-27.4406	5.24728	13.3138	0
Dynlt1 ///	NM_009342	1	1	0	0	0	0	0	0	0	0	0	0	0	0	0	0	0	0	0	0	0	0	0.159605	0.0833277	0.295823	0.622306	0.731965	-0.932772	0.725508	-0.607232	0.14933	0.0401239	0.643088	0.45053	salmon	FALSE	8.69307	-27.4394	73.6703	27.1917	0
Mnat1	NM_008612	0	0	0	0	0	0	0	0	0	1	0	1	0	1	0	0	0	1	0	0	0	0	0.140057	0.222127	-0.143862	0.232723	0.315955	-0.778808	0.725262	-0.452557	0.165517	-0.0222185	0.6002	0.423343	black	FALSE	8.68686	-27.4135	9.0443	16.8415	1
Wbscr18	NM_025362	0	0	0	0	0	0	1	0	0	0	1	1	0	0	0	0	0	1	0	0	0	0	0.233922	0.0669824	0.0725312	0.453065	0.515422	-0.830541	0.725169	-0.611003	0.0453855	-0.166182	0.41235	0.203782	black	FALSE	8.6845	-27.4037	8.9014	25.6327	0
Ube2o	NM_173755	1	0	0	0	0	0	1	0	0	0	1	0	1	1	1	0	1	0	0	1	0	0	0.353174	0.00891958	0.160751	0.320079	0.584956	-0.663509	0.725144	-0.613919	-0.0952485	-0.208444	0.319599	0.0968669	black	FALSE	8.68386	-27.401	2.95043	12.346	0
Atp6v1d	NM_023721	0	0	0	0	0	0	0	0	0	0	1	1	1	1	0	0	1	1	0	1	0	1	0.321988	-0.0182964	0.131157	0.426401	0.551126	-0.880867	0.725018	-0.507857	0.22819	0.143247	0.728877	0.529379	cyan	FALSE	8.6807	-27.3878	44.2656	20.3749	0
Bnip3	NM_009760	0	0	0	0	0	0	0	0	0	1	0	0	0	1	0	1	0	1	0	1	0	0	0.163927	0.317332	-0.143243	0.0457942	0.332878	-0.497866	0.724953	-0.539511	-0.206643	-0.335256	0.346332	0.0422797	black	TRUE	8.67904	-27.3809	13.9402	5.71634	0
4930455C21Rik	NM_024273	0	0	0	0	0	0	0	1	1	0	1	1	1	0	0	1	0	1	0	0	0	1	0.388742	-0.046793	-0.0292081	0.346995	0.470787	-0.731489	0.724851	-0.633127	-0.0579621	-0.191502	0.331943	0.100397	black	FALSE	8.67647	-27.3702	4.64521	18.1662	0
Pgd	NM_001081274	0	0	0	0	0	0	0	0	1	0	0	1	1	0	0	1	0	1	0	1	0	1	0.10048	0.0993797	0.428279	0.718132	0.832572	-0.88823	0.724754	-0.699109	0.014359	-0.158383	0.442321	0.233997	salmon	FALSE	8.67402	-27.36	32.8551	26.0447	0
Set	NM_023871	0	0	0	0	0	0	1	1	0	1	0	1	1	1	1	0	1	1	0	1	0	1	0.224185	0.153662	0.0848504	0.28776	0.446036	-0.808371	0.72458	-0.525072	0.102975	0.0904085	0.825711	0.540398	cyan	FALSE	8.66965	-27.3418	5.77942	12.9828	0
Eif2b4	NM_010122	0	0	0	0	0	0	0	0	0	0	0	1	1	1	1	1	1	1	0	1	0	1	0.207174	0.0867635	0.405945	0.586957	0.757183	-0.785633	0.724547	-0.810032	-0.244432	-0.30673	0.408455	0.0648516	salmon	FALSE	8.66883	-27.3383	5.77783	21.0304	0
2010107E04Rik	NM_027360	0	0	0	0	0	0	0	0	0	0	0	0	1	0	1	1	0	1	0	1	0	0	-0.0242495	0.307108	0.0815879	0.45034	0.537176	-0.904438	0.724514	-0.507342	0.21376	0.0577903	0.725326	0.548349	cyan	FALSE	8.66799	-27.3348	28.6875	21.0744	0
Smn1	NM_011420	0	0	0	0	0	0	0	1	0	0	0	0	0	0	0	0	1	1	0	0	0	0	0.41686	-0.0745035	-0.025631	0.23861	0.413207	-0.737934	0.724314	-0.49278	0.121799	-0.00542556	0.520034	0.321631	black	FALSE	8.66294	-27.3138	55.5906	9.14399	0
Rbj	NM_153082	0	0	0	0	0	0	0	1	1	0	0	1	1	0	1	1	1	1	0	1	0	1	0.24615	0.0648079	0.117492	0.402171	0.54545	-0.831232	0.724208	-0.483441	0.212248	0.0636065	0.592013	0.445278	black	FALSE	8.66029	-27.3027	7.48273	12.6816	0
Wars	NM_011710	0	0	0	0	0	0	0	0	0	0	1	0	1	0	1	0	0	1	0	1	0	0	0.391013	-0.0937334	0.130846	0.406417	0.533854	-0.808786	0.72415	-0.683741	-0.0498955	-0.109483	0.45375	0.198468	black	FALSE	8.65881	-27.2966	2.25978	7.44967	0
Chmp7	NM_134078	0	0	0	0	0	0	0	1	0	0	1	1	1	1	0	0	0	1	0	1	0	1	0.106018	0.122002	0.309979	0.643829	0.737244	-0.916026	0.724147	-0.660013	0.0692175	-0.0995317	0.512215	0.313697	salmon	FALSE	8.65875	-27.2963	11.3584	39.8587	0
Psmd14	NM_021526	0	0	0	0	0	0	0	0	1	0	0	0	1	1	0	0	1	1	0	0	0	1	0.262228	0.0820161	-0.0195461	0.266684	0.391239	-0.811317	0.724141	-0.510879	0.129841	0.0318076	0.709203	0.462111	black	FALSE	8.65859	-27.2956	5.28578	12.1825	0
Sft2d2	NM_145512	0	0	0	0	0	0	0	0	0	0	0	0	0	1	0	0	1	1	0	0	0	0	0.14634	0.0845611	0.142333	0.582307	0.630069	-0.885692	0.724047	-0.643608	0.0721127	-0.123093	0.46772	0.279828	black	FALSE	8.65623	-27.2858	46.7177	16.9492	0
Gmfg	NM_001039192	0	0	0	0	0	0	1	0	0	0	1	0	0	0	1	1	0	1	0	1	0	0	0.133327	0.213815	0.189636	0.452399	0.571065	-0.756251	0.724026	-0.723451	-0.196037	-0.232869	0.530698	0.188069	black	FALSE	8.65571	-27.2836	32.1499	14.9731	0
Fkbp1b	NM_016863	0	0	0	0	0	0	0	0	0	0	0	0	0	0	0	1	0	1	0	0	0	0	0.0921229	0.141379	0.22933	0.622671	0.712972	-0.871493	0.723991	-0.653666	0.0419837	-0.104828	0.482462	0.295457	black	FALSE	8.65482	-27.2799	55.2889	12.0508	0
BC024814	NM_146247	0	0	0	0	0	0	0	0	0	0	0	0	0	0	0	0	0	1	0	0	0	0	0.00146033	0.287111	0.271059	0.521649	0.747544	-0.710043	0.723915	-0.698751	-0.171121	-0.382152	0.202778	-0.0176746	salmon	FALSE	8.65292	-27.272	2.95814	6.48345	0
Sfrs2	NM_011358	0	0	0	0	0	0	1	1	0	0	0	1	1	0	1	1	1	1	0	0	0	1	0.183798	0.152602	0.00108214	0.258496	0.386416	-0.823496	0.723824	-0.536137	0.104187	-0.0424911	0.641483	0.409772	black	FALSE	8.65064	-27.2625	24.0655	9.93764	0
Atp5f1	NM_009725	0	0	0	0	0	0	0	0	1	0	1	1	1	0	1	0	0	1	0	1	0	1	-0.000633189	0.276232	0.149449	0.41377	0.552575	-0.879839	0.723251	-0.471502	0.240333	0.084256	0.7292	0.570896	cyan	FALSE	8.63627	-27.2025	29.7648	38.2226	0
Wbscr16	NM_033572	0	0	0	0	0	0	1	0	0	0	0	1	1	0	1	1	1	0	0	1	0	1	0.0545803	0.211824	0.228934	0.512961	0.666138	-0.735328	0.723164	-0.743129	-0.19947	-0.408262	0.214897	-0.0308424	black	FALSE	8.63408	-27.1934	3.85334	9.67961	0
Zfp42	NM_009556	0	1	0	0	0	0	1	1	1	0	1	0	0	1	1	1	0	1	0	0	1	0	0.158351	0.414123	-0.150176	-0.123227	0.147981	-0.505371	0.723132	-0.620452	-0.365997	-0.381007	0.584215	0.102281	black	TRUE	8.6333	-27.1902	41.1939	16.4664	1
Tmem60	NM_177601	0	0	0	0	0	0	1	1	1	0	0	0	1	0	1	0	1	1	0	0	0	1	-0.0591334	0.3931	0.0279266	0.317342	0.487508	-0.830153	0.723108	-0.432008	0.232279	0.0412748	0.716511	0.553134	black	FALSE	8.63268	-27.1876	12.4805	23.3463	0
1500032L24Rik	NM_026914	0	0	0	0	0	0	0	0	0	0	0	0	0	1	1	0	1	1	0	0	0	0	-0.0480112	0.290658	0.256451	0.59872	0.665684	-0.923539	0.723009	-0.636644	0.0778425	-0.103402	0.599073	0.386684	black	FALSE	8.63021	-27.1772	11.5849	40.6519	0
Stx3	NM_001025307	0	0	0	0	0	0	0	0	1	0	0	1	0	0	1	0	1	1	0	1	0	1	0.336865	0.0121477	0.178356	0.309022	0.59178	-0.664878	0.722792	-0.615627	-0.0893012	-0.163421	0.368223	0.120575	black	TRUE	8.62478	-27.1546	21.8222	10.7852	0
Sel1l	NM_001039089	0	0	0	0	0	0	0	0	0	0	0	0	1	0	0	0	1	1	0	0	0	1	0.165699	0.0757395	0.17495	0.548174	0.630919	-0.927316	0.722033	-0.512888	0.276766	0.0880567	0.614231	0.49401	black	FALSE	8.60585	-27.0757	21.0091	20.99	0
Smg5	NM_178246	0	0	0	0	0	0	0	0	0	0	1	1	1	0	1	1	1	1	0	1	0	1	0.155797	0.125106	0.306814	0.507717	0.642395	-0.808424	0.721788	-0.729858	-0.138437	-0.216399	0.500052	0.189141	black	FALSE	8.59976	-27.0502	6.21423	10.5672	0
Trip13	NM_027182	0	0	0	0	0	0	0	0	0	0	0	1	1	1	1	1	1	1	0	0	0	1	0.18425	0.147184	0.0897062	0.301236	0.440419	-0.830548	0.721473	-0.55274	0.0828814	0.0395046	0.765602	0.503906	cyan	FALSE	8.59193	-27.0176	57.5727	18.6128	0
Arpc5l	NM_028809	0	0	0	0	0	0	0	0	0	0	0	1	1	1	0	1	1	1	0	1	0	1	0.21745	0.00941735	0.242949	0.582557	0.669667	-0.907784	0.721246	-0.609026	0.139411	-0.0029096	0.571106	0.380717	black	FALSE	8.5863	-26.9941	3.13387	14.9464	0
2009-09-15	NM_053102	0	0	0	0	0	0	0	0	0	0	0	0	1	0	0	1	1	1	0	0	0	1	0.134851	0.13809	-0.0276987	0.412057	0.455381	-0.890941	0.721152	-0.471112	0.272828	0.0475609	0.612321	0.483363	black	FALSE	8.58397	-26.9843	90.6208	33.7225	0
Slc25a38	NM_144793	0	0	0	0	0	0	0	0	0	0	0	1	0	0	0	0	0	1	0	1	0	0	0.03091	0.29132	0.273604	0.472335	0.659557	-0.746689	0.721021	-0.747979	-0.226624	-0.363584	0.340629	0.043007	black	FALSE	8.58072	-26.9708	2.25777	9.05262	0
Nudt8	NM_025529	0	0	0	0	0	0	0	1	1	0	0	0	0	0	1	1	1	1	0	1	0	0	0.193861	0.127107	0.160167	0.437654	0.606164	-0.726662	0.720979	-0.703598	-0.16743	-0.343144	0.237976	-0.00645852	black	FALSE	8.57967	-26.9664	2.99064	11.1523	0
Rpo1-4	NM_009088	0	0	0	0	0	0	0	0	0	0	0	1	1	0	1	0	1	1	0	0	0	1	0.224451	0.0706169	0.0913943	0.382608	0.499201	-0.857192	0.720414	-0.524143	0.165866	0.051635	0.650883	0.464002	black	FALSE	8.56569	-26.9081	7.50837	24.9724	0
Nek3	NM_011848	0	0	0	0	0	0	0	0	0	0	1	0	1	0	1	0	0	1	0	1	0	0	0.0848769	0.185824	0.152317	0.516639	0.637525	-0.857979	0.720105	-0.541724	0.162856	-0.0163969	0.539019	0.386974	black	FALSE	8.55805	-26.8762	4.42029	12.9323	0
Dnmt3l	NM_001081695	0	0	0	0	0	0	0	0	0	0	1	1	0	0	1	0	0	1	0	1	0	0	0.369238	0.0601249	0.0022437	0.139259	0.367015	-0.568067	0.72005	-0.732306	-0.378308	-0.454527	0.25767	-0.137235	black	TRUE	8.5567	-26.8706	17.9876	19.0857	0
Ripk4	NM_023663	0	0	1	0	1	1	0	0	0	0	0	0	1	0	1	0	0	0	1	0	0	0	0.187009	0.104213	0.390515	0.563955	0.806309	-0.729639	0.71995	-0.766258	-0.223088	-0.357138	0.242193	-0.0257531	salmon	FALSE	8.55423	-26.8602	32.1804	19.7905	1
Aprt	NM_009698	0	0	0	0	0	0	0	1	0	1	1	1	1	1	1	1	1	1	0	0	0	1	0.144686	0.0851299	0.454172	0.690304	0.851093	-0.850682	0.719681	-0.736182	-0.066897	-0.221013	0.379201	0.140727	salmon	FALSE	8.5476	-26.8326	208.293	28.528	0
Slfn2	NM_011408	0	0	0	0	0	0	0	0	0	0	0	0	0	0	0	0	0	0	0	1	0	0	0.146147	0.192001	0.0926291	0.371804	0.499002	-0.798964	0.719643	-0.581333	0.0303076	-0.132191	0.503109	0.281975	black	FALSE	8.54667	-26.8287	4.67229	11.4994	0
Ehmt2	NM_145830	0	0	0	0	0	0	0	0	0	0	1	1	1	0	1	0	1	1	0	1	0	1	0.0620294	0.256602	0.206499	0.449941	0.648715	-0.654385	0.719529	-0.684097	-0.204125	-0.42464	0.177197	-0.0684737	black	FALSE	8.54387	-26.817	2.83948	9.0966	1
Mif4gd	NM_027162	0	0	0	0	0	0	0	1	1	0	0	1	1	1	1	1	1	1	0	0	0	1	0.291448	0.144621	-0.0232729	0.168868	0.404066	-0.530494	0.719523	-0.758818	-0.432239	-0.474839	0.201252	-0.162294	black	FALSE	8.54371	-26.8163	2.007	7.57727	0
Fmnl3	NM_011711	0	0	0	0	0	0	0	1	0	0	1	0	1	1	0	1	0	1	0	1	0	0	0.0875345	0.121733	0.242602	0.629649	0.697909	-0.88037	0.719484	-0.630592	0.0940487	-0.137593	0.425896	0.262158	black	FALSE	8.54275	-26.8123	8.14863	21.5249	0
Chchd3	NM_025336	0	0	0	0	0	0	1	0	0	0	0	0	1	0	1	0	0	1	0	0	0	0	0.123084	0.180258	0.0476203	0.337097	0.441723	-0.86185	0.719378	-0.497882	0.185131	0.097957	0.777832	0.567338	cyan	FALSE	8.54015	-26.8015	20.4349	23.2913	0
Ptrh2	NM_001098810	0	1	0	0	0	0	0	1	1	0	0	1	1	1	0	0	0	1	0	0	0	1	0.203145	0.0319445	0.192817	0.563701	0.620158	-0.908869	0.719287	-0.619244	0.119068	-0.05164	0.539066	0.339661	black	FALSE	8.53791	-26.7921	11.2201	14.4794	0
Iqgap1	NM_016721	0	1	0	0	0	0	0	1	0	1	1	0	0	1	0	0	0	1	0	0	0	0	0.198329	0.118228	0.32021	0.500701	0.674369	-0.817	0.719245	-0.622722	0.00953764	-0.0809304	0.589158	0.334863	black	FALSE	8.53687	-26.7878	135.194	9.70466	0
Gfm1	NM_138591	0	0	0	0	0	0	0	0	0	0	0	0	0	0	1	0	0	1	0	1	0	0	0.0939999	0.246673	0.055791	0.290847	0.448712	-0.84214	0.719108	-0.455388	0.210497	0.0623353	0.740539	0.544288	cyan	FALSE	8.53351	-26.7737	19.6522	20.087	0
Uqcrb	NM_026219	0	0	0	0	0	0	0	0	0	0	0	0	0	0	0	0	0	0	0	0	0	0	0.140957	0.203373	0.0639535	0.36304	0.491187	-0.837567	0.719059	-0.541329	0.1066	0.0366347	0.715821	0.475544	black	FALSE	8.5323	-26.7687	316.426	27.2898	0
Cdkn2d	NM_009878	0	0	0	0	0	0	0	0	0	0	0	0	0	1	0	1	0	1	0	0	0	0	-0.0601778	0.295995	0.27392	0.589112	0.720495	-0.897022	0.719018	-0.580498	0.130115	-0.0885207	0.545154	0.387574	salmon	FALSE	8.53128	-26.7645	8.99535	17.201	1
Dcpp3	NM_001077633	0	0	0	0	0	0	0	0	0	0	0	0	0	0	0	0	0	0	0	0	0	0	0.148413	0.157115	0.208065	0.410949	0.610519	-0.795767	0.718728	-0.552335	0.0824975	-0.0516337	0.558799	0.35658	black	FALSE	8.52417	-26.7348	7.06456	13.5873	0
Hif3a	NM_016868	0	0	0	0	0	0	0	0	0	0	0	0	0	0	0	1	1	1	0	1	0	0	0.0597096	0.254201	0.0183121	0.390589	0.525641	-0.715613	0.718724	-0.55371	0.0167285	-0.229458	0.372149	0.178589	black	FALSE	8.52406	-26.7343	3.04568	8.08009	1
Plcb3	NM_008874	0	0	0	0	0	0	1	1	0	0	1	1	1	1	1	1	1	1	0	1	0	1	-0.0800638	0.413515	0.0213182	0.321296	0.477881	-0.756156	0.71856	-0.540237	0.0211177	-0.0991486	0.598257	0.395526	black	FALSE	8.52006	-26.7176	8.7278	15.9233	0
1110012M11Rik	NM_028617	0	0	0	0	0	0	1	1	0	0	0	1	0	1	0	0	0	0	0	1	0	0	0.181614	0.0456909	0.3887	0.657902	0.850024	-0.762312	0.718189	-0.766547	-0.165454	-0.324903	0.204162	-0.0321745	salmon	FALSE	8.51098	-26.6797	57.9651	12.454	0
Rnf7	NM_011279	0	0	0	0	0	0	0	0	0	0	0	1	1	1	0	0	1	1	0	0	0	1	0.172487	0.163379	0.0530494	0.339224	0.459358	-0.845358	0.717966	-0.510393	0.146131	0.0335596	0.75669	0.499289	cyan	FALSE	8.5055	-26.6568	212.57	20.9143	0
BC013712	NM_001033308	0	0	0	0	0	0	0	0	0	0	1	1	0	1	1	0	1	0	0	0	0	0	0.188151	0.104326	0.156706	0.461377	0.555667	-0.83377	0.717628	-0.612746	0.0426859	-0.0580733	0.548053	0.33252	black	FALSE	8.49726	-26.6224	12.2198	12.7615	0
Oplah	NM_153122	0	0	0	0	0	0	0	1	0	0	1	1	0	1	1	1	0	1	0	0	0	0	0.214847	0.120083	0.156092	0.391892	0.57261	-0.783351	0.717377	-0.593779	0.0200805	-0.0802586	0.51308	0.290206	black	FALSE	8.49113	-26.5968	6.72398	13.3893	0
D4Wsu114e	NM_001025365	0	0	0	0	0	0	0	0	0	0	0	0	0	0	0	0	0	0	0	0	0	0	0.277801	0.107505	-0.0209927	0.298129	0.512491	-0.567614	0.717267	-0.675529	-0.25251	-0.41435	0.0829655	-0.167805	black	FALSE	8.48845	-26.5856	2.77167	5.79883	0
Relb	NM_009046	0	0	0	0	0	0	0	0	0	1	1	1	0	1	1	0	0	0	0	0	0	0	0.133757	0.164309	0.243152	0.512241	0.703041	-0.64276	0.7172	-0.798561	-0.341175	-0.467458	0.174161	-0.141767	black	FALSE	8.48682	-26.5788	5.41073	11.4205	1
Map2k1ip1	NM_019920	0	0	0	0	0	0	0	0	0	0	1	0	0	0	0	1	1	1	0	0	0	0	0.0444456	0.24407	0.155397	0.412863	0.555979	-0.887888	0.717133	-0.481816	0.235963	0.072092	0.72696	0.551742	cyan	FALSE	8.48519	-26.572	11.3081	32.4451	0
Sipa1	NM_011379	0	0	0	0	0	0	0	1	0	0	1	0	0	0	1	1	0	1	0	0	0	0	0.125787	0.1896	0.0908004	0.371676	0.591026	-0.685508	0.717008	-0.587391	-0.0471974	-0.260588	0.234427	0.0779083	black	FALSE	8.48213	-26.5592	2.70614	7.46363	0
Zp3	NM_011776	0	0	0	0	0	0	0	1	1	0	1	1	1	0	0	0	1	0	0	1	0	1	0.0741291	0.243942	0.222345	0.443893	0.596908	-0.786894	0.716828	-0.622127	-0.0248317	-0.14883	0.532021	0.272379	black	FALSE	8.47776	-26.541	5.93949	12.7793	0
Scamp5	NM_020270	0	0	0	0	0	0	0	0	1	0	1	1	1	1	0	0	1	1	0	0	0	1	0.133423	0.0928267	0.231686	0.60635	0.667068	-0.913549	0.716711	-0.591992	0.160654	-0.0205682	0.520843	0.375971	black	FALSE	8.47491	-26.5291	107.645	26.2527	0
Psma3	NM_011184	0	0	0	0	0	0	0	0	0	0	0	0	0	0	0	0	0	0	0	0	0	0	0.307638	0.0200148	-0.0192738	0.296345	0.427078	-0.822209	0.71636	-0.473182	0.205783	0.133003	0.684439	0.501979	black	FALSE	8.46637	-26.4934	2.46937	18.5509	0
Otx2	NM_144841	1	1	1	0	1	1	1	1	0	1	1	0	0	0	0	1	0	0	1	0	1	0	0.50471	0.0326979	-0.168023	-0.0716908	0.179836	-0.483066	0.716247	-0.646011	-0.359833	-0.374843	0.32823	-0.0838323	black	TRUE	8.46365	-26.4821	14.3438	5.35303	1
Rbm9	NM_053104	1	1	0	0	0	0	0	1	1	0	1	1	0	1	0	1	1	1	0	0	0	1	0.102695	0.147508	0.129972	0.509929	0.602278	-0.890912	0.716067	-0.481775	0.271766	0.0248654	0.558276	0.444565	black	FALSE	8.45928	-26.4638	37.5823	23.7157	0
Pole	NM_011132	0	0	0	0	0	0	0	0	0	0	1	1	1	1	0	0	0	1	0	1	0	1	0.270995	0.196869	-0.368871	-0.118412	0.0644024	-0.639622	0.716017	-0.411022	0.0645801	-0.011398	0.636489	0.408691	black	FALSE	8.45807	-26.4587	3.87001	13.0656	0
Alkbh4	NM_028070	0	0	0	0	0	0	0	0	1	1	1	0	0	0	1	1	0	0	0	1	0	0	0.0387359	0.222815	0.354921	0.600825	0.735716	-0.836126	0.715777	-0.678391	-0.0432001	-0.196285	0.479948	0.229807	salmon	FALSE	8.45224	-26.4344	48.1757	27.7929	0
Eef1a2	NM_007906	0	0	1	1	0	0	0	0	1	0	1	0	0	0	1	0	0	0	0	1	0	0	0.058133	0.223394	0.152914	0.451353	0.611749	-0.807477	0.715722	-0.568561	0.0705726	-0.11714	0.464751	0.290256	black	FALSE	8.45092	-26.4289	48.2099	8.51257	0
Dapp1	NM_011932	0	0	0	0	0	0	0	0	0	0	1	0	0	1	0	0	0	0	0	1	0	0	0.300299	0.286986	-0.137249	-0.111187	0.198847	-0.475417	0.715602	-0.548975	-0.269644	-0.27497	0.479348	0.0926821	black	FALSE	8.44801	-26.4167	3.25294	6.10575	0
Ncln	NM_134009	0	0	0	0	0	0	1	1	0	0	1	0	0	0	0	0	1	0	0	1	0	0	0.0433933	0.19261	0.209549	0.542262	0.628316	-0.82231	0.715595	-0.684629	-0.0619791	-0.250369	0.392162	0.165509	black	FALSE	8.44783	-26.416	2.64713	11.9279	0
Ywhah	NM_011738	0	0	0	0	0	0	0	0	1	0	0	1	1	1	1	1	1	1	0	1	0	1	0.318253	-0.0783018	0.276346	0.567827	0.664166	-0.886941	0.715581	-0.613234	0.118054	0.044375	0.614771	0.400738	black	FALSE	8.4475	-26.4146	2.84247	10.9687	0
Ppib	NM_011149	0	0	0	0	0	0	0	0	0	0	0	1	1	1	1	1	1	1	0	0	0	1	0.133008	0.0496802	0.303265	0.688314	0.77447	-0.931622	0.715448	-0.59679	0.189828	-0.0240253	0.472497	0.346272	salmon	FALSE	8.44429	-26.4012	208.766	26.667	0
Ypel1	NM_023249	0	0	0	0	0	0	0	0	0	0	0	0	1	1	0	0	1	1	0	1	0	1	0.0235244	0.266913	0.220266	0.4661	0.62983	-0.802559	0.715407	-0.562436	0.0637002	-0.136042	0.502913	0.304681	black	FALSE	8.44329	-26.397	12.9083	13.8919	0
H1fx	NM_198622	0	0	0	0	0	0	0	0	0	0	1	0	0	0	0	1	1	1	0	1	0	0	0.22786	0.100069	-0.194681	0.186273	0.330963	-0.728182	0.715262	-0.423269	0.196736	-0.0335079	0.385292	0.30252	black	FALSE	8.43979	-26.3824	113.656	14.5565	0
Epha2	NM_010139	0	0	0	0	0	0	1	1	1	0	1	0	0	1	1	1	1	1	0	0	1	0	0.372466	0.048025	-0.205999	0.0622274	0.166545	-0.579523	0.71494	-0.684145	-0.305066	-0.363554	0.308333	-0.0338979	black	FALSE	8.43202	-26.3499	2.44902	10.2455	0
2310035K24Rik	NM_027129	0	0	0	0	0	0	0	0	0	0	1	1	1	0	1	0	1	1	0	1	0	1	0.0414981	0.216886	0.199019	0.520296	0.650564	-0.856239	0.714909	-0.551344	0.140949	-0.0608573	0.503222	0.356718	black	FALSE	8.43127	-26.3468	11.0217	19.1018	0
Lrdd	NM_022654	0	0	0	0	0	0	0	1	0	0	1	1	1	1	1	1	1	1	0	1	0	1	0.368268	0.0280697	-0.355346	0.0317582	0.136361	-0.701536	0.714861	-0.446058	0.113426	-0.0884723	0.428131	0.262504	black	FALSE	8.43012	-26.342	4.32514	8.028	0
Etv2	NM_007959	0	0	0	0	0	0	0	0	0	0	0	1	1	1	0	1	1	0	0	1	0	1	0.231941	0.0466979	0.245554	0.49127	0.670361	-0.745335	0.714765	-0.744716	-0.192487	-0.288093	0.331248	0.0467501	black	FALSE	8.42781	-26.3323	8.99836	14.789	1
Mosc2	NM_133684	0	0	0	0	0	0	0	0	0	0	1	1	0	0	1	0	1	1	0	1	0	1	0.0656229	0.168597	0.286006	0.633657	0.762594	-0.855305	0.714655	-0.597202	0.104381	-0.123739	0.426525	0.265649	salmon	FALSE	8.42514	-26.3212	10.2924	11.6093	0
Immp2l	NM_053122	0	1	0	0	0	0	0	1	0	1	0	0	1	0	0	0	1	1	0	0	0	1	0.098293	0.199838	0.175151	0.513615	0.596417	-0.790319	0.714547	-0.664797	-0.0692277	-0.219752	0.463292	0.192953	black	FALSE	8.42255	-26.3104	12.6808	17.8611	0
Dhcr24	NM_053272	1	0	0	0	0	0	0	0	0	0	0	1	1	1	1	0	1	1	0	0	0	1	0.126122	0.0847873	0.171971	0.569252	0.630246	-0.898829	0.71448	-0.58556	0.160165	-0.0138521	0.522433	0.37236	black	FALSE	8.42094	-26.3037	34.714	28.819	0
Pole2	NM_011133	0	0	0	0	0	0	0	0	0	0	1	1	0	1	0	0	0	1	0	1	0	0	0.0540885	0.452703	-0.226443	-0.110085	0.135005	-0.589668	0.714311	-0.508054	-0.143357	-0.204023	0.645898	0.303579	black	FALSE	8.41687	-26.2867	2.27468	10.5207	0
Comtd1	NM_026965	0	0	0	0	0	0	0	1	0	0	1	1	1	1	1	0	1	1	0	1	0	1	0.11655	0.177479	0.346312	0.533906	0.781135	-0.681569	0.714078	-0.766596	-0.277839	-0.420474	0.199036	-0.0922612	salmon	FALSE	8.41127	-26.2633	4.31934	8.32758	0
Stag3	NM_016964	0	0	0	1	0	0	0	1	0	0	0	1	1	0	1	0	0	1	0	1	0	1	-0.0464381	0.461976	-0.0939174	0.174384	0.362721	-0.624611	0.713989	-0.497651	-0.0530301	-0.250698	0.425793	0.204442	black	TRUE	8.40912	-26.2543	73.0232	5.66975	0
Elof1	NM_170777	0	0	0	0	0	0	0	0	1	0	1	1	1	1	0	0	0	0	0	1	0	0	0.167997	0.0824391	0.201838	0.481965	0.639129	-0.833527	0.713849	-0.630332	0.0335125	-0.152293	0.423701	0.224845	black	FALSE	8.40575	-26.2402	7.6961	11.9347	1
Grinl1a	NM_178602	1	1	0	0	0	0	1	1	1	0	1	0	0	0	1	1	1	1	0	0	1	0	0.169539	0.0798621	0.161173	0.477541	0.58376	-0.91095	0.71378	-0.483206	0.283502	0.124132	0.703997	0.551645	black	FALSE	8.4041	-26.2333	219.077	22.0014	0
Acsm2	NM_146197	0	0	0	0	0	0	0	0	0	0	0	0	0	0	0	0	0	0	0	0	0	0	0.171984	0.186624	0.104105	0.326139	0.515748	-0.730538	0.713721	-0.55524	0.00792808	-0.155218	0.463965	0.235153	black	FALSE	8.4027	-26.2275	6.92982	6.41384	0
Crhr1	NM_007762	0	0	1	1	1	1	0	0	0	0	0	0	0	1	0	0	0	0	1	1	0	0	-0.00523191	0.269503	0.231072	0.485945	0.66822	-0.78956	0.713457	-0.611976	-0.00221568	-0.236957	0.375016	0.188338	black	FALSE	8.39634	-26.2009	14.3982	27.618	0
Nphs1	NM_019459	1	0	0	0	0	0	0	0	0	0	1	0	1	1	1	1	1	0	0	1	0	0	0.182769	0.457275	-0.340194	-0.357761	0.044867	-0.306633	0.713439	-0.578175	-0.490761	-0.628124	0.15653	-0.245134	black	FALSE	8.39591	-26.1991	2.54168	12.8417	0
Wdr36	NM_144863	0	0	0	0	0	0	0	1	0	0	0	1	1	1	0	1	1	1	0	0	0	1	0.479905	0.0186032	-0.172665	-0.0859232	0.194269	-0.506183	0.713388	-0.611536	-0.290793	-0.237373	0.476691	0.0777647	black	FALSE	8.3947	-26.194	1.64491	9.79133	0
Npcd /// Nptxr	NM_001013360	0	0	0	0	0	0	0	1	0	0	1	1	0	0	0	0	1	1	1	1	0	1	0.139828	0.201085	0.0960415	0.37243	0.522469	-0.759111	0.713369	-0.578639	0.000694033	-0.194495	0.438098	0.219103	black	FALSE	8.39425	-26.1922	3.32778	10.8273	0
Aplp2	NM_009691	0	0	0	0	0	0	0	0	0	0	0	0	0	0	1	1	1	1	0	0	0	0	0.0317841	0.265435	0.00266948	0.365296	0.466189	-0.864041	0.713241	-0.414037	0.299144	0.0833192	0.663728	0.552244	black	FALSE	8.39118	-26.1794	37.6404	24.0819	0
Armc6	NM_133972	0	0	0	0	1	0	1	1	0	0	1	1	1	1	0	0	1	1	0	1	0	1	0.168567	0.14379	0.282836	0.417767	0.629167	-0.674415	0.713088	-0.80048	-0.341114	-0.469608	0.193711	-0.134229	black	FALSE	8.38751	-26.164	2.77546	8.21695	0
Zbtb48	NM_133879	0	0	0	0	0	0	0	0	0	0	0	1	1	0	0	1	1	1	0	0	0	1	-0.0167357	0.334562	0.0785144	0.346848	0.499385	-0.761141	0.713005	-0.583883	-0.0145394	-0.160712	0.485982	0.286927	black	FALSE	8.38552	-26.1557	3.86774	7.40375	1
Alox12e	NM_145684	0	0	0	0	0	0	0	0	0	0	0	0	0	0	1	0	0	0	0	1	0	0	0.0646441	0.195462	0.234402	0.547329	0.641735	-0.878329	0.712919	-0.547396	0.166022	-0.017982	0.610952	0.421969	black	FALSE	8.38347	-26.1471	39.107	15.0391	0
Slc16a3	NM_001038653	0	0	0	0	0	0	0	0	0	0	1	0	1	1	1	0	1	1	0	0	0	1	0.313753	0.0541568	-0.149654	0.153262	0.372109	-0.551681	0.712849	-0.539266	-0.0926377	-0.308466	0.13473	-0.0461736	black	TRUE	8.38181	-26.1402	41.8957	9.92235	0
Klf4	NM_010637	0	1	0	0	0	0	0	0	0	1	1	0	0	1	0	1	0	0	0	1	0	0	-0.064105	0.625718	-0.190836	-0.15554	0.121647	-0.475378	0.712743	-0.553272	-0.323617	-0.431357	0.534162	0.115477	black	TRUE	8.37927	-26.1296	11.3456	10.2618	1
Samd4b	NM_175021	0	0	0	0	0	0	0	0	0	0	1	0	0	0	1	1	1	0	0	1	0	0	0.170693	0.0509122	0.346025	0.622685	0.772691	-0.841543	0.712717	-0.625221	0.0815296	-0.0974355	0.425762	0.255078	salmon	FALSE	8.37864	-26.1269	4.99226	13.3239	0
Fgr	NM_010208	0	1	0	0	0	0	1	0	1	1	1	0	1	0	1	1	0	0	0	0	1	0	0.0755217	0.307284	-0.00547977	0.230524	0.374789	-0.708942	0.712458	-0.565073	-0.0546224	-0.236045	0.442939	0.205764	black	FALSE	8.37246	-26.1011	2.58792	9.7153	0
Mrpl53	NM_026744	0	0	0	0	0	0	0	0	0	0	0	0	0	0	0	0	0	1	0	1	0	0	0.0915868	0.170392	0.059844	0.470643	0.501647	-0.875421	0.712432	-0.603049	0.0791051	-0.112798	0.518654	0.319358	black	FALSE	8.37184	-26.0985	10.5755	14.4201	0
Mrps7	NM_025305	0	0	0	0	0	0	0	1	0	0	0	1	1	1	0	0	1	1	0	0	0	1	0.179333	0.0446288	0.368888	0.655682	0.738313	-0.866285	0.712166	-0.733969	-0.0666058	-0.179087	0.448859	0.19269	salmon	FALSE	8.36549	-26.072	4.18439	17.562	0
Tera	NM_019643	1	1	0	0	0	0	1	1	1	0	1	1	1	1	0	0	1	1	0	1	1	1	0.400017	0.0216234	-0.26709	-0.0362481	0.152437	-0.62453	0.712091	-0.436132	0.0590685	-0.0458337	0.511485	0.291456	black	FALSE	8.36372	-26.0646	4.73411	11.7664	0
Vcp	NM_009503	0	0	0	0	0	0	0	0	0	0	0	1	0	0	0	1	1	1	0	1	0	1	0.231326	-0.0326231	0.296492	0.653769	0.756657	-0.920219	0.711932	-0.563852	0.228346	0.0748843	0.553303	0.419837	salmon	FALSE	8.35993	-26.0488	175.034	90.3336	0
Cd97	NM_011925	1	0	0	0	0	0	0	0	0	1	1	1	0	1	1	0	1	1	0	1	0	1	-0.0310504	0.50615	-0.0312235	0.115377	0.338513	-0.570134	0.71173	-0.629319	-0.300496	-0.447946	0.377615	0.0326466	black	TRUE	8.35511	-26.0286	77.7593	8.12368	0
Cdsn ///	NM_001008424	0	0	0	0	0	0	1	1	1	1	1	0	0	1	1	0	0	0	0	1	1	0	0.161501	0.155063	0.194028	0.437376	0.590686	-0.788082	0.711573	-0.607893	-0.00246969	-0.153904	0.478395	0.240493	black	FALSE	8.35138	-26.013	65.9267	8.76981	0
Ilf3	NM_001042707	0	0	0	0	0	0	0	0	0	0	0	1	1	0	0	0	1	1	0	1	0	1	0.343277	0.133671	-0.370712	-0.165969	0.0943232	-0.510712	0.711311	-0.448375	-0.0781316	-0.24628	0.300778	0.0828851	black	FALSE	8.34515	-25.987	1.70053	15.8468	1
Akap8l	NM_017476	0	0	0	0	0	0	0	0	0	0	0	1	1	0	0	0	1	1	0	1	0	1	0.0926676	0.280159	0.160324	0.269745	0.528077	-0.678379	0.711298	-0.548626	-0.0396598	-0.15151	0.499902	0.255333	black	FALSE	8.34484	-25.9857	5.57721	8.5958	0
Ccdc58	NM_198645	0	0	0	0	0	0	0	0	0	0	0	1	1	0	1	1	1	1	0	0	0	1	0.178208	0.317815	-0.137997	-0.0301887	0.163089	-0.636366	0.711219	-0.507958	-0.0954561	-0.0524829	0.838652	0.448976	cyan	FALSE	8.34298	-25.9779	5.67835	11.7121	0
Rad23b	NM_009011	0	1	0	0	0	0	0	1	0	0	0	1	1	0	1	0	1	1	0	0	0	1	0.118054	0.132605	0.261063	0.525366	0.612813	-0.923468	0.711213	-0.552968	0.189883	0.0930338	0.768646	0.552984	cyan	FALSE	8.34282	-25.9773	17.7889	21.2162	0
Tmem8	NM_021793	0	1	0	0	0	0	1	0	0	0	1	1	0	0	1	1	1	1	0	0	0	1	0.0545729	0.411944	0.0632661	0.180789	0.464924	-0.495591	0.711084	-0.738608	-0.475954	-0.562222	0.221596	-0.179157	black	FALSE	8.33976	-25.9645	2.3327	8.43476	0
Pim1	NM_008842	0	1	0	0	0	0	1	1	1	0	1	1	1	1	1	1	0	1	0	1	1	1	0.304522	-0.0277005	-0.0180329	0.359638	0.487353	-0.749219	0.711021	-0.50814	0.125983	-0.0473585	0.406082	0.26241	black	FALSE	8.33828	-25.9583	7.32806	12.8827	0
Eif2s1	NM_026114	0	0	0	0	0	0	0	0	0	0	1	1	1	1	0	0	1	1	0	1	0	1	0.234328	0.129146	0.133978	0.307295	0.453234	-0.803398	0.710664	-0.572829	0.0279705	0.0682783	0.855696	0.515257	cyan	FALSE	8.32982	-25.9229	19.8031	20.1448	0
Ube2l3	NM_009456	1	0	0	0	0	0	0	0	0	0	1	0	1	0	0	1	1	1	0	1	0	1	0.239561	-0.0205872	0.216134	0.564975	0.644439	-0.931303	0.710572	-0.529871	0.260656	0.0975839	0.620608	0.477663	black	FALSE	8.32763	-25.9138	49.0076	27.8104	0
Hadha	NM_178878	0	0	0	0	0	0	0	0	0	0	1	1	0	1	1	1	0	1	0	0	0	0	0.152295	0.0814431	0.190231	0.552219	0.610691	-0.938805	0.710521	-0.501671	0.288737	0.0740796	0.617114	0.49457	black	FALSE	8.32643	-25.9088	10.4606	27.1925	0
Pex7	NM_008822	0	0	0	0	0	0	1	0	0	0	0	0	0	0	0	0	1	1	0	1	0	0	0.180697	0.164637	0.0945551	0.29342	0.45798	-0.722285	0.710226	-0.631885	-0.109801	-0.179187	0.503347	0.224549	black	FALSE	8.31946	-25.8796	2.08096	9.68611	0
Snx17	NM_153680	0	0	0	0	0	0	0	0	0	0	0	1	1	1	1	1	1	1	0	1	0	1	0.117994	0.0757964	0.342012	0.712361	0.76632	-0.894751	0.710023	-0.690963	0.0306185	-0.140575	0.436056	0.233153	salmon	FALSE	8.31464	-25.8595	535.916	25.3726	0
Qrich1	NM_175143	0	0	0	0	0	0	0	0	0	0	1	1	1	1	0	1	1	1	0	0	0	1	0.228476	0.0666903	0.0245179	0.340784	0.429089	-0.885786	0.709954	-0.436704	0.300184	0.174659	0.765674	0.602795	cyan	FALSE	8.31303	-25.8528	83.0349	58.4171	0
0610007P22Rik	NM_026676	0	0	0	0	0	0	0	0	0	0	0	1	0	0	0	0	1	1	0	1	0	1	0.0260576	0.197406	0.40767	0.656417	0.804883	-0.82369	0.709894	-0.69237	-0.0581552	-0.249702	0.3853	0.147079	salmon	FALSE	8.31161	-25.8468	3.31883	11.8661	0
Cecr5	NM_144815	0	0	0	0	0	1	0	0	0	0	0	1	1	0	0	0	1	1	0	1	0	1	0.0806795	0.265702	0.0522091	0.336756	0.460398	-0.757939	0.7098	-0.617315	-0.0632481	-0.175797	0.549658	0.274468	black	FALSE	8.3094	-25.8376	55.415	8.73151	0
Snx11	NM_028965	1	0	0	0	0	0	1	1	1	0	0	0	0	1	0	1	0	1	0	1	0	0	0.140062	0.140437	0.130302	0.417693	0.511125	-0.845461	0.709448	-0.555167	0.114302	-0.0704577	0.55382	0.362743	black	FALSE	8.30108	-25.8028	52.3791	14.2512	0
Irf1	NM_008390	0	0	0	0	0	0	0	0	0	0	1	0	0	1	0	1	1	1	0	1	0	0	0.41845	-0.151843	0.0511237	0.426275	0.553772	-0.686811	0.709381	-0.677732	-0.11628	-0.205957	0.223274	0.0140097	black	FALSE	8.29952	-25.7963	4.64516	17.2295	1
1810034K20Rik	NM_023397	0	0	0	0	0	0	0	0	0	0	1	0	0	1	0	0	0	0	0	1	0	0	0.0597812	0.183192	0.216459	0.549374	0.654791	-0.876447	0.709272	-0.535711	0.179927	-0.0165288	0.60505	0.426303	black	FALSE	8.29695	-25.7856	2.85901	12.9827	0
Cdc42ep4	NM_020006	0	1	0	0	0	0	1	0	0	1	1	0	1	0	1	1	1	1	0	1	0	1	-0.0453662	0.354898	0.146514	0.436594	0.591599	-0.732527	0.709254	-0.59916	-0.0371781	-0.292247	0.328299	0.132729	black	FALSE	8.29652	-25.7838	3.61071	18.175	0
Ppp1ca	NM_031868	0	0	0	0	0	0	0	1	0	0	0	1	0	1	0	0	1	1	0	0	0	1	-0.0647019	0.309607	0.221106	0.584342	0.649346	-0.834874	0.70903	-0.672624	-0.0425876	-0.241377	0.440897	0.208915	black	FALSE	8.29124	-25.7617	74.0471	34.6558	0
Cox8c	NM_001039049	0	0	0	0	0	0	0	0	0	0	0	0	0	0	0	1	0	0	0	0	0	0	0.0761683	0.182903	0.11004	0.456446	0.558291	-0.884827	0.708996	-0.480213	0.247145	0.0904909	0.679033	0.536555	black	FALSE	8.29046	-25.7584	4.71917	15.9356	0
Mre11a	NM_018736	0	0	0	0	0	0	0	0	0	0	0	1	1	0	0	0	1	1	0	0	0	1	0.295606	0.0829912	-0.0174669	0.209273	0.370956	-0.763596	0.708925	-0.51099	0.0753433	0.107091	0.762003	0.500525	cyan	FALSE	8.28878	-25.7514	3.5157	14.6053	0
Rnf25	NM_021313	0	0	0	0	0	0	0	1	0	0	0	0	0	0	0	0	0	1	0	0	0	0	0.182659	0.018428	0.34001	0.662353	0.754166	-0.877713	0.708737	-0.647877	0.0721987	-0.0950072	0.460999	0.262809	salmon	FALSE	8.28436	-25.7329	53.8501	17.1898	0
Ndufaf1	NM_027175	0	0	0	0	0	0	0	1	0	1	1	1	1	0	0	0	1	1	0	1	0	1	0.144171	0.151686	0.170517	0.446098	0.555629	-0.887314	0.708476	-0.49885	0.218293	0.0676526	0.738973	0.530961	cyan	FALSE	8.27824	-25.7074	57.1816	28.032	0
1810046J19Rik	NM_025559	0	0	0	0	0	0	0	0	0	0	0	0	1	1	0	0	1	1	0	1	0	1	0.132686	0.0779931	0.337607	0.667699	0.817025	-0.790358	0.708457	-0.759618	-0.138935	-0.285967	0.267188	0.0378315	salmon	FALSE	8.2778	-25.7055	28.0668	16.6105	0
Spnb3	NM_021287	0	0	0	0	0	0	0	1	0	1	1	0	1	0	1	1	0	0	1	0	0	0	0.127771	0.0893262	0.306123	0.612656	0.782288	-0.831991	0.708339	-0.585731	0.112767	-0.0973729	0.408518	0.256717	salmon	FALSE	8.27504	-25.694	35.0199	18.8654	0
Pfdn1	NM_026027	0	1	0	0	0	0	0	0	0	1	0	0	0	0	0	0	0	1	0	1	0	0	0.507353	-0.100566	0.0633623	0.22679	0.473194	-0.594738	0.708298	-0.700398	-0.283065	-0.266518	0.36575	-0.00922813	black	FALSE	8.27408	-25.69	1.64097	5.67229	0
Frg1	NM_013522	0	0	0	0	0	0	0	0	0	0	1	0	0	0	0	0	0	1	0	1	0	0	0.30777	0.0136521	-0.0416098	0.294926	0.391131	-0.840609	0.708045	-0.441232	0.258159	0.177476	0.74639	0.566694	cyan	FALSE	8.26813	-25.6651	17.2899	15.1413	0
Tpm3	NM_022314	0	0	0	0	0	0	0	0	0	0	0	0	0	0	0	0	0	0	0	0	0	0	0.279774	-0.0331464	0.115731	0.498377	0.56857	-0.888101	0.70804	-0.552345	0.188925	0.0753658	0.619289	0.431684	black	FALSE	8.26802	-25.6646	204.366	33.6227	0
Map3k6	NM_016693	0	0	0	0	0	0	0	0	0	0	0	0	0	1	0	0	0	0	0	1	0	0	0.0266569	0.303784	0.0917753	0.402469	0.498761	-0.815062	0.707998	-0.572956	0.0368195	-0.132251	0.578983	0.338317	black	FALSE	8.26703	-25.6605	85.2743	14.7001	0
Srp9	NM_012058	0	1	0	0	0	0	0	1	0	1	1	0	0	0	0	0	1	1	0	1	0	0	0.151417	0.128528	0.174202	0.408828	0.56599	-0.86958	0.707939	-0.527397	0.166473	0.09207	0.731832	0.532622	cyan	FALSE	8.26565	-25.6547	9.22003	25.8003	0
Smpd2	NM_009213	0	0	0	0	0	0	0	1	0	1	1	1	0	0	0	0	0	0	0	0	0	0	-0.127928	0.383068	0.0890108	0.479192	0.534199	-0.879176	0.707911	-0.490683	0.211859	-0.0680939	0.55432	0.42667	black	FALSE	8.265	-25.652	53.035	22.684	0
Krtap9-1 /// OTTMUSG00000002191	NM_015741	0	0	0	0	0	0	0	0	0	0	0	0	0	0	0	0	0	0	0	0	0	0	0.194811	0.109181	0.174446	0.464932	0.612211	-0.779998	0.707419	-0.599068	0.0238706	-0.132857	0.426859	0.228332	black	FALSE	8.2535	-25.604	39.9026	14.1625	0
Stub1	NM_019719	0	0	0	0	0	0	0	0	0	0	0	0	1	0	1	1	1	1	0	1	0	1	0.11756	0.053248	0.249587	0.672019	0.738015	-0.90525	0.707358	-0.607744	0.1556	-0.0885983	0.403878	0.275825	salmon	FALSE	8.25208	-25.598	10.3022	25.0246	0
Dnmt3b	NM_001003960	0	1	0	0	0	0	1	1	1	0	0	0	0	1	0	0	1	0	0	0	0	0	0.49308	-0.156383	0.184815	0.34683	0.572422	-0.650168	0.707107	-0.74167	-0.257153	-0.269994	0.278607	-0.048977	black	TRUE	8.24622	-25.5735	31.4	17.9507	0
0610006I08Rik	NM_025791	0	0	0	0	0	0	0	1	0	0	0	1	1	0	0	0	0	1	0	0	0	1	-0.0646823	0.352707	-0.0539925	0.373047	0.434192	-0.844306	0.707058	-0.457502	0.222528	-0.104273	0.482504	0.360505	black	FALSE	8.24506	-25.5687	8.21763	18.9547	0
Fbxo36	NM_025386	1	1	0	0	0	0	1	1	0	1	1	0	1	1	1	1	1	1	0	0	1	1	0.415292	-0.0411043	-0.00644938	0.283583	0.478922	-0.629985	0.707002	-0.65623	-0.173341	-0.29046	0.195784	-0.0559006	black	FALSE	8.24376	-25.5632	4.23959	8.64569	0
Nans	NM_053179	0	0	0	0	0	0	0	0	0	0	0	1	1	1	0	0	0	1	0	0	0	1	0.147274	0.0513786	0.271305	0.641745	0.723983	-0.879525	0.706988	-0.667688	0.0456604	-0.130213	0.402694	0.233308	salmon	FALSE	8.24343	-25.5619	9.65132	19.8746	0
Mcam	NM_023061	0	0	0	0	0	0	0	0	0	0	0	0	0	1	0	1	0	1	0	1	0	0	0.295547	0.291099	-0.435123	-0.277591	-0.0326254	-0.453676	0.70685	-0.498639	-0.23483	-0.40847	0.328722	-0.0084838	black	TRUE	8.24022	-25.5484	13.5725	9.34714	0
Mcm4	NM_008565	0	0	0	0	0	0	0	0	0	0	0	1	1	0	0	1	1	1	0	0	0	1	0.152388	0.225989	-0.119846	0.155333	0.263847	-0.799265	0.706733	-0.403953	0.224049	0.118495	0.823808	0.615727	cyan	FALSE	8.2375	-25.537	18.3748	17.9903	1
Myh14	NM_028021	0	0	0	0	0	0	0	1	1	0	0	1	0	0	0	0	0	0	0	1	0	0	-0.00758972	0.321661	0.237443	0.44904	0.691467	-0.68547	0.706538	-0.655615	-0.153643	-0.32273	0.290337	0.0627666	black	FALSE	8.23297	-25.5181	3.73725	8.23836	0
Uap1l1	NM_001033293	0	0	0	0	0	0	0	1	0	0	0	1	1	0	1	1	1	1	0	0	0	1	0.147335	0.122673	0.177322	0.486902	0.664421	-0.791245	0.70634	-0.493394	0.18218	-0.0304559	0.446272	0.327997	black	FALSE	8.22835	-25.4988	8.29873	18.7241	0
Pus1	NM_001025561	0	0	0	0	0	0	0	0	0	1	1	1	1	0	1	0	0	1	0	1	0	1	0.0645266	0.287321	0.279929	0.401028	0.638234	-0.629526	0.706211	-0.755959	-0.34064	-0.443196	0.299532	-0.0503255	black	FALSE	8.22535	-25.4863	2.10154	9.566	1
Atp6v0a4	NM_080467	0	0	0	0	0	0	0	0	0	0	0	0	0	0	0	0	0	0	0	1	0	0	0.0119826	0.375343	0.0252747	0.256271	0.501194	-0.63062	0.706195	-0.540909	-0.0730921	-0.291096	0.339409	0.112719	black	FALSE	8.225	-25.4848	28.3007	9.29721	0
Supt5h	NM_013676	0	0	0	0	0	0	1	1	0	0	1	1	1	0	0	0	1	1	0	1	0	1	0.102626	0.0918816	0.373178	0.691411	0.785085	-0.937304	0.706016	-0.601335	0.171153	0.0220008	0.582634	0.423934	salmon	FALSE	8.22083	-25.4674	127.201	15.4579	1
Trex2	NM_011907	0	0	0	0	0	0	0	0	0	0	0	0	0	0	0	0	0	0	0	0	0	0	0.169123	0.179164	0.115537	0.345556	0.538973	-0.731545	0.706005	-0.521686	0.0527875	-0.099988	0.497655	0.279044	black	FALSE	8.22058	-25.4663	4.40057	10.0715	0
Sys1	NM_025575	0	0	0	0	0	0	1	0	0	0	1	0	1	0	0	0	0	0	0	1	0	0	0.120685	0.0626741	0.300591	0.656746	0.767707	-0.84389	0.70521	-0.668543	0.0198822	-0.195552	0.303529	0.148914	salmon	FALSE	8.20214	-25.3892	9.72676	26.0282	0
Atp1b1	NM_009721	0	1	0	0	0	0	1	1	0	1	1	0	0	0	1	1	1	1	0	1	1	0	0.0295741	0.324293	0.191839	0.37446	0.53045	-0.7905	0.705163	-0.538958	0.0522075	-0.0339391	0.729584	0.465088	cyan	FALSE	8.20106	-25.3847	44.4889	16.4879	0
Glb1	NM_009752	0	0	0	0	0	0	1	0	0	0	0	0	1	1	1	0	1	1	0	1	0	1	-0.039958	0.517522	-0.0218326	0.0686451	0.340692	-0.509619	0.705133	-0.645954	-0.37452	-0.536374	0.298353	-0.0632148	black	FALSE	8.20037	-25.3818	2.22977	13.2586	0
Raver1	NM_027911	0	1	0	0	0	0	1	0	1	0	1	1	1	0	1	1	1	1	0	0	0	1	0.112234	0.167673	-0.0629846	0.305907	0.377346	-0.845182	0.705008	-0.422311	0.282481	0.0569525	0.601413	0.484759	black	FALSE	8.19747	-25.3697	14.9711	17.2049	0
Foxb1	NM_022378	0	1	0	0	0	0	0	1	0	0	0	0	0	0	0	0	0	0	1	0	0	0	0.0978271	0.182395	0.16304	0.452407	0.589109	-0.815882	0.704815	-0.573491	0.073584	-0.102127	0.486074	0.299283	black	FALSE	8.19301	-25.3511	9.98247	15.3759	1
Eif3b	NM_133916	0	0	0	0	0	0	0	0	0	0	0	1	1	0	0	0	1	1	0	1	0	1	0.37028	0.0475522	0.00166008	0.128314	0.433466	-0.436061	0.704401	-0.791819	-0.527962	-0.643018	-0.0650747	-0.415101	black	FALSE	8.18347	-25.3112	1.4145	5.38358	0
Npr1	NM_008727	0	0	0	0	0	0	0	0	0	0	0	1	1	0	1	0	0	0	1	1	0	0	0.172659	0.0981638	0.142634	0.473267	0.569107	-0.853363	0.7044	-0.510239	0.193841	0.0431654	0.616467	0.445872	black	FALSE	8.18344	-25.311	22.9301	14.5722	0
Rchy1	NM_026557	0	1	0	0	0	0	0	1	0	0	0	0	1	0	1	0	0	1	0	0	0	0	0.109523	0.233354	-0.0221846	0.258149	0.338513	-0.861284	0.704379	-0.426695	0.254208	0.078241	0.778436	0.577846	cyan	FALSE	8.18295	-25.309	7.52368	18.5049	0
Aptx	NM_001025444	0	0	0	0	0	0	0	1	1	0	0	0	1	1	1	0	0	1	0	0	0	0	0.0858505	0.179199	0.172308	0.490482	0.582241	-0.887876	0.704342	-0.481421	0.251788	0.0590137	0.67388	0.49979	black	FALSE	8.18209	-25.3054	7.34475	19.2573	0
Tmem147	NM_027215	0	0	0	0	0	0	0	1	0	0	0	1	0	0	0	0	1	1	0	1	0	1	0.0109743	0.175095	0.453397	0.73008	0.856315	-0.885289	0.704277	-0.685844	0.0193978	-0.194681	0.391463	0.20513	salmon	FALSE	8.1806	-25.2991	67.8239	24.2458	0
0610025P10Rik	NM_001013414	0	0	0	0	0	0	1	0	1	0	1	1	0	1	1	0	0	1	0	0	0	0	0.0693129	0.203883	0.0127442	0.40615	0.474829	-0.798642	0.704233	-0.51828	0.12659	-0.100818	0.483904	0.320542	black	FALSE	8.17958	-25.2949	6.26362	8.42079	0
Ndufa3	NM_025348	0	0	0	0	0	0	0	1	1	0	1	1	0	0	1	0	1	1	0	1	0	1	0.152552	0.112202	0.282666	0.58833	0.674462	-0.874728	0.704135	-0.647047	0.0335924	-0.101704	0.546787	0.308062	black	FALSE	8.17733	-25.2855	55.004	30.8363	0
Gsto1	NM_010362	0	0	0	0	1	0	0	0	0	0	1	1	1	0	0	0	1	0	0	0	0	1	0.244475	-0.0316601	0.237489	0.587404	0.685856	-0.811445	0.704022	-0.674054	-0.00895637	-0.145539	0.366585	0.161826	black	FALSE	8.17474	-25.2746	19.978	22.7225	0
Ak1	NM_021515	0	0	0	0	0	0	0	0	0	0	0	0	0	1	1	1	1	1	0	1	0	0	0.321824	0.139867	-0.297638	0.0161546	0.138758	-0.648346	0.703704	-0.508898	-0.039774	-0.226837	0.462067	0.167594	black	FALSE	8.16742	-25.2441	3.2212	10.3276	0
Zc3h10	NM_134003	0	0	0	0	0	0	0	1	0	1	1	1	1	1	0	1	1	1	0	1	0	1	0.00987517	0.298068	0.0752301	0.370679	0.582043	-0.665035	0.703563	-0.57591	-0.0530705	-0.273201	0.253912	0.0865887	black	FALSE	8.16418	-25.2305	4.16342	7.41988	0
1500041N16Rik	NM_026399	0	0	0	0	0	0	0	1	0	0	1	1	0	1	0	0	0	1	0	1	0	0	0.0224021	0.351442	-0.085194	0.211366	0.333716	-0.701398	0.703485	-0.567241	-0.0655258	-0.282413	0.387313	0.152653	black	FALSE	8.16239	-25.223	3.20225	9.67902	0
1700012G19Rik	NM_025954	0	0	0	0	0	0	0	1	0	0	0	1	1	0	0	0	1	1	0	1	0	1	0.17124	0.0404256	0.187878	0.547756	0.629859	-0.859823	0.703463	-0.543636	0.184832	-0.0469433	0.418526	0.313291	black	FALSE	8.16188	-25.2209	8.0169	21.5091	0
Wipi2	NM_178398	0	0	0	0	0	0	0	1	1	0	1	0	1	0	1	0	0	1	0	1	0	0	0.266474	0.0620802	-0.088053	0.254915	0.304024	-0.760645	0.703454	-0.580454	-0.000856923	-0.128975	0.475882	0.242928	black	FALSE	8.16166	-25.22	22.1443	8.22977	0
Cyb5	NM_025797	0	0	0	0	0	0	0	0	0	1	1	0	1	1	0	0	0	1	0	0	0	0	0.187919	0.0433194	0.184291	0.527442	0.633291	-0.856473	0.703028	-0.599334	0.098775	-0.0267677	0.53303	0.34556	black	FALSE	8.15189	-25.1791	8.08196	12.0584	0
Sirt3	NM_022433	0	0	0	0	0	0	0	1	1	0	0	1	0	0	1	1	0	1	0	0	0	0	0.00720273	0.429226	-0.0556578	0.102815	0.369753	-0.54788	0.702535	-0.557367	-0.1984	-0.382261	0.304217	0.0262005	black	FALSE	8.1406	-25.1319	11.1319	4.04473	1
Chmp1a	NM_145606	0	0	0	0	0	0	0	0	0	0	0	1	0	0	0	0	0	0	0	1	0	0	0.247271	-0.0439875	0.199789	0.611811	0.69875	-0.788769	0.702476	-0.712937	-0.0677358	-0.267703	0.188859	0.0052212	black	FALSE	8.13925	-25.1263	28.1961	10.9724	1
Rpn2	NM_019642	1	0	0	0	0	0	0	1	0	0	1	0	1	0	0	0	1	1	0	0	0	1	0.104604	0.103012	0.149987	0.571771	0.628536	-0.909442	0.702444	-0.507248	0.263984	0.0699682	0.557785	0.458548	black	FALSE	8.13852	-25.1232	8.38411	14.5611	0
Zfyve21	NM_026752	1	0	0	0	0	0	0	0	0	0	0	0	0	1	1	0	0	1	0	0	0	0	0.000678074	0.228329	0.161859	0.570971	0.639349	-0.861368	0.702436	-0.566331	0.130883	-0.13314	0.440446	0.292858	black	FALSE	8.13834	-25.1225	17.3291	14.4272	0
Mrpl54	NM_025317	0	0	0	0	0	0	0	0	0	1	1	1	1	0	0	0	1	0	0	0	0	1	0.0552589	0.162715	0.329655	0.631654	0.77087	-0.808181	0.702278	-0.706344	-0.0724938	-0.251555	0.319551	0.109917	salmon	FALSE	8.13472	-25.1073	10.5983	11.3959	0
Pabpc1	NM_008774	0	0	0	0	0	0	0	0	0	0	1	1	1	1	1	1	1	1	0	0	0	1	0.305242	-0.0305116	0.121032	0.448488	0.560151	-0.871382	0.702097	-0.482883	0.251669	0.174558	0.691597	0.537547	black	FALSE	8.13059	-25.09	303.763	19.6199	0
En2	NM_010134	0	1	1	1	1	1	0	1	0	1	1	1	0	0	1	0	0	1	1	0	0	0	0.0973279	0.319778	-0.252955	0.00683818	0.143954	-0.702918	0.701559	-0.439242	0.0748647	-0.164984	0.51529	0.296838	black	FALSE	8.11831	-25.0387	8.98507	10.5493	1
Psmc2	NM_011188	0	0	0	0	0	0	0	1	0	0	0	1	1	0	1	0	1	1	0	0	0	1	0.220476	0.0116132	0.237349	0.580174	0.650976	-0.926834	0.701509	-0.557149	0.213779	0.0970353	0.6644	0.481913	black	FALSE	8.11717	-25.0339	270.933	30.0204	0
Ctdsp2 ///	NM_146012	0	0	0	0	0	0	0	0	0	0	0	0	0	0	0	0	0	0	0	0	0	0	0.0953151	0.149038	-0.00530705	0.416043	0.500985	-0.792298	0.700804	-0.538426	0.107182	-0.116914	0.401131	0.276833	black	FALSE	8.10113	-24.9669	2.99141	35.5902	0
Pgls	NM_025396	0	0	0	0	0	0	0	1	0	0	1	1	1	1	1	0	0	1	0	1	0	1	0.196142	0.0715307	0.128952	0.494797	0.593281	-0.760523	0.700795	-0.691344	-0.104142	-0.314599	0.220567	0.00421609	black	FALSE	8.10094	-24.9661	12.0216	12.3868	0
Actn3	NM_013456	0	0	0	0	0	0	1	1	1	0	1	1	0	1	1	0	0	1	0	0	1	0	0.134853	0.307442	-0.252319	-0.0945107	0.171953	-0.473214	0.700476	-0.59617	-0.304764	-0.479657	0.102443	-0.136658	black	TRUE	8.09369	-24.9358	4.86726	9.53285	0
Dlat	NM_145614	0	0	0	0	0	0	0	0	0	0	0	1	0	0	1	0	1	1	0	0	0	1	0.160808	0.157793	-0.0317419	0.261692	0.353756	-0.828045	0.700357	-0.47607	0.178119	0.0970068	0.752123	0.539273	cyan	FALSE	8.091	-24.9245	5.53491	21.0258	0
2410002F23Rik	NM_025880	0	0	0	0	0	0	0	0	0	0	0	1	1	0	0	1	0	1	0	0	0	1	0.0121978	0.273445	0.116632	0.39029	0.508983	-0.848604	0.700338	-0.467603	0.214847	-0.0567485	0.558666	0.403918	black	FALSE	8.09055	-24.9226	26.6813	29.1961	0
1700019N12Rik	NM_001039494	0	0	0	0	0	0	0	1	0	0	1	0	0	1	1	1	0	1	0	1	0	0	0.00520949	0.489148	-0.292332	-0.152312	0.0961328	-0.52327	0.700269	-0.538341	-0.239852	-0.389438	0.310865	0.0586762	black	FALSE	8.089	-24.9161	11.0043	11.6713	0
Cdc123	NM_133837	0	0	0	0	0	0	0	0	0	0	0	0	1	0	0	0	0	1	0	1	0	0	0.189534	0.070221	0.200734	0.493754	0.56768	-0.922232	0.699919	-0.487069	0.278454	0.149353	0.750469	0.580732	cyan	FALSE	8.08106	-24.8829	61.0394	15.7127	0
Itpka	NM_146125	0	1	1	0	0	0	1	0	0	1	1	0	0	0	1	1	1	0	1	1	0	0	-0.257029	0.757705	-0.173505	-0.0409688	0.212453	-0.547721	0.699898	-0.552951	-0.255894	-0.532096	0.332788	0.0292457	green	FALSE	8.08059	-24.881	108.845	29.774	0
Brpf1	NM_030178	0	0	0	0	0	0	1	0	1	0	0	1	1	1	0	1	0	1	0	1	0	1	0.411548	-0.124386	0.145514	0.390206	0.537332	-0.824932	0.699823	-0.532435	0.158806	0.0564847	0.526927	0.35959	black	FALSE	8.07889	-24.8739	19.3858	17.0017	1
ZBTB45	NM_001024699	0	0	0	0	0	0	1	1	1	1	1	1	1	1	1	1	1	1	0	1	1	1	0.0478135	0.322209	-0.00707441	0.219442	0.356461	-0.666939	0.699475	-0.648351	-0.214176	-0.330191	0.434613	0.112104	black	FALSE	8.07102	-24.8409	3.14498	14.5159	0
Pkn1 /// Ptger1	NM_177262	0	0	0	0	0	0	0	0	0	0	0	0	0	0	0	0	0	0	0	0	0	0	0.102464	0.21728	0.168793	0.381977	0.654989	-0.559474	0.699125	-0.729294	-0.338667	-0.551088	-0.00255524	-0.261245	black	FALSE	8.06313	-24.8079	2.91385	4.96787	0
Timp1	NM_001044384	0	0	0	0	0	0	0	1	0	0	1	1	0	0	0	0	0	1	0	0	0	0	-0.150364	0.407739	0.161897	0.552048	0.63668	-0.791406	0.699107	-0.598323	0.0112279	-0.2442	0.415484	0.216446	black	FALSE	8.06272	-24.8062	53.2695	15.7601	0
2610039C10Rik	NM_025642	0	0	0	0	0	0	0	1	0	0	0	1	0	0	0	0	0	1	0	0	0	0	0.149723	0.110296	0.269572	0.523058	0.632442	-0.868509	0.699009	-0.567655	0.123771	0.0666026	0.703302	0.487916	cyan	FALSE	8.0605	-24.797	3.00058	31.9137	0
D0HXS9928E	NM_138607	0	0	0	0	0	0	0	0	0	0	0	1	0	1	0	0	0	1	0	0	0	0	0.159473	0.0912488	0.280017	0.572869	0.68493	-0.894008	0.699005	-0.517037	0.229507	0.0669408	0.636243	0.474731	black	FALSE	8.06042	-24.7966	7.69681	17.105	0
Glud1	NM_008133	0	0	0	0	0	0	0	1	0	1	1	1	1	0	1	1	1	1	0	0	0	1	0.298593	-0.00349898	0.145497	0.410939	0.52117	-0.776299	0.698876	-0.680732	-0.102557	-0.0516242	0.630651	0.324123	black	FALSE	8.05752	-24.7845	5.78597	19.3893	0
Nit1	NM_012049	0	0	0	0	0	0	0	0	0	0	0	1	0	1	0	0	0	1	0	0	0	0	0.107302	0.0971608	0.272653	0.673122	0.718593	-0.909865	0.698821	-0.576644	0.18245	-0.0172448	0.521564	0.377512	salmon	FALSE	8.05627	-24.7793	101.105	25.1415	0
Ndufa13	NM_023312	0	0	0	0	0	1	1	1	0	0	1	1	1	1	0	0	1	1	0	1	0	1	0.34544	0.0250551	0.0486671	0.305452	0.492444	-0.661183	0.698699	-0.670011	-0.180449	-0.294253	0.257907	-0.0165492	black	FALSE	8.05354	-24.7678	2.20776	11.5045	0
Irf2bp1	NM_178757	0	0	0	0	0	0	0	1	0	0	0	0	1	1	0	1	1	1	0	1	0	1	0.0596576	0.180486	0.0103272	0.435342	0.525686	-0.848305	0.698652	-0.450493	0.278074	-0.0573833	0.392999	0.330874	black	FALSE	8.05246	-24.7633	23.9042	16.4959	1
Cuta	NM_026307	0	0	0	0	0	0	0	0	0	0	0	1	1	0	0	1	0	1	0	0	0	1	0.0252654	0.214877	0.393236	0.577411	0.81054	-0.791021	0.698544	-0.646362	-0.0229258	-0.234016	0.330315	0.141106	salmon	FALSE	8.05004	-24.7532	2.89377	18.593	0
Pes1	NM_022889	0	1	0	0	0	0	0	0	0	0	0	1	1	0	0	1	1	1	0	0	0	1	0.240387	0.298622	-0.266511	-0.159593	0.169993	-0.279574	0.698478	-0.744344	-0.679326	-0.818492	-0.1212	-0.547028	black	FALSE	8.04856	-24.747	1.5055	6.21752	0
Tex261	NM_009357	0	0	0	0	0	0	0	0	0	0	0	1	1	0	0	1	1	0	0	1	0	1	0.116951	0.115083	0.318259	0.591113	0.723375	-0.879453	0.698322	-0.586144	0.131666	-0.0349871	0.523882	0.366307	salmon	FALSE	8.04505	-24.7323	3.6026	14.7783	0
Arf1	NM_007476	0	0	0	0	0	0	0	0	0	0	0	0	0	1	1	0	1	1	0	1	0	0	0.0757285	0.104975	0.315345	0.688206	0.748696	-0.936343	0.69804	-0.573778	0.205947	0.0174918	0.564982	0.42227	salmon	FALSE	8.0387	-24.7058	274.647	65.2472	0
Cox6b2	NM_183405	0	0	0	0	0	0	1	0	0	0	1	1	0	1	1	1	0	1	0	0	0	0	0.13992	0.336723	-0.351207	-0.0608178	0.136467	-0.572295	0.697348	-0.443839	-0.0385199	-0.294805	0.343404	0.11231	black	FALSE	8.02318	-24.6409	5.58031	8.81316	0
Skp1a	NM_011543	0	0	0	0	0	0	1	0	0	0	0	1	1	1	0	0	1	1	0	1	0	1	0.133204	0.221857	0.0512217	0.254681	0.421025	-0.783122	0.697227	-0.44634	0.167474	0.123081	0.856647	0.594062	cyan	FALSE	8.02048	-24.6296	13.4157	18.1653	0
Nvl	NM_026171	0	0	0	0	0	0	0	1	0	0	0	1	1	1	0	1	1	1	0	0	0	1	0.381286	-0.0192669	-0.0195036	0.234381	0.36001	-0.792507	0.697126	-0.431199	0.22063	0.17916	0.774887	0.555851	cyan	FALSE	8.01822	-24.6201	8.993	12.283	0
Atxn7l3	NM_001098836	0	0	0	0	0	0	0	0	0	0	0	0	0	0	0	0	0	0	0	0	0	0	0.00908259	0.175361	0.195625	0.583533	0.637647	-0.923527	0.697123	-0.511176	0.268777	0.0162108	0.538406	0.44431	black	FALSE	8.01815	-24.6198	24.1496	23.8994	0
Apoe	NM_009696	0	0	0	0	0	0	0	0	1	1	1	1	1	1	1	1	1	1	0	1	0	1	0.0622148	0.310899	0.133331	0.275739	0.582542	-0.552975	0.697023	-0.665345	-0.299966	-0.43579	0.244106	-0.0664531	black	TRUE	8.01591	-24.6105	36.1194	6.50592	0
Myd116	NM_008654	0	0	0	0	0	0	0	1	1	1	1	0	1	1	1	0	0	1	0	1	1	0	0.00620998	0.262797	0.286135	0.523523	0.627699	-0.805609	0.696902	-0.620614	-0.00912191	-0.139202	0.55289	0.305541	black	FALSE	8.01321	-24.5992	22.2199	13.5304	0
Nol14	NM_029278	0	0	1	0	0	0	0	0	0	0	1	1	1	1	0	0	1	1	0	1	0	1	0.339073	0.00115173	0.0833822	0.302566	0.437617	-0.806399	0.696871	-0.491968	0.152201	0.183644	0.823876	0.574402	cyan	FALSE	8.01251	-24.5963	21.3831	12.1964	0
Phc1	NM_001042623	1	1	0	0	0	0	1	1	1	1	1	0	0	1	1	0	0	1	0	0	1	0	0.46427	0.118481	-0.399598	-0.322348	-0.0101793	-0.287178	0.696348	-0.618994	-0.505777	-0.582821	0.0376482	-0.344771	black	TRUE	8.00084	-24.5474	1.7221	7.09363	1
Pef1	NM_026441	0	1	0	0	0	0	1	1	0	0	0	0	0	1	1	1	0	1	0	1	0	0	0.0346831	0.134445	0.367845	0.744471	0.824902	-0.866093	0.696205	-0.679842	0.0193576	-0.184126	0.36524	0.190321	salmon	FALSE	7.99765	-24.5341	137.696	23.7623	0
Pgm2	NM_028132	1	0	0	0	0	0	0	0	0	0	0	0	0	0	1	0	1	1	0	0	0	0	0.043461	0.287856	0.0160072	0.33065	0.499473	-0.669858	0.696197	-0.494483	0.0289542	-0.176029	0.377606	0.207353	black	TRUE	7.99747	-24.5334	16.9027	5.80714	0
2310009E04Rik	NM_029347	0	0	0	0	0	0	0	0	0	0	0	0	0	0	0	0	0	0	0	0	0	0	0.10778	0.136564	0.123875	0.513705	0.601644	-0.767605	0.696106	-0.647287	-0.0521183	-0.213015	0.374395	0.150781	black	FALSE	7.99544	-24.5248	9.5035	8.7248	0
Sertad3	NM_133210	0	0	0	0	0	0	0	0	0	0	0	0	0	1	1	1	0	0	0	1	0	0	0.116488	0.133795	0.321208	0.600619	0.740632	-0.80243	0.696003	-0.66964	-0.0392404	-0.189299	0.395206	0.181469	salmon	FALSE	7.99314	-24.5152	25.413	15.2746	1
Ccdc53	NM_026070	0	0	0	0	0	0	0	0	0	0	0	0	0	0	0	0	1	1	0	0	0	0	0.00169514	0.211525	0.288593	0.630442	0.705326	-0.890746	0.695986	-0.612165	0.0934107	-0.043662	0.596447	0.394042	salmon	FALSE	7.99277	-24.5137	41.8347	11.0859	0
Exo1	NM_012012	0	0	0	0	0	0	0	0	0	0	0	0	0	0	0	0	0	1	0	0	0	0	0.281493	0.0345463	0.0352224	0.301342	0.417601	-0.835581	0.695834	-0.435619	0.251718	0.176827	0.774269	0.588766	cyan	FALSE	7.98937	-24.4995	19.4663	10.4917	0
Nfkb1	NM_008689	0	0	0	0	0	0	0	0	0	0	1	0	0	1	1	0	1	0	0	0	0	0	0.0237582	0.420155	-0.295021	0.0465036	0.189875	-0.646613	0.695827	-0.431377	0.0383888	-0.171265	0.472966	0.274825	black	FALSE	7.98922	-24.4989	2.71586	9.84619	1
Birc1f	NM_010871	0	0	0	0	0	0	0	0	0	0	0	0	0	0	0	0	0	0	0	0	0	0	0.039997	0.190222	0.246083	0.545429	0.67665	-0.845222	0.695663	-0.539099	0.15447	-0.057424	0.478265	0.34717	black	FALSE	7.98557	-24.4836	13.9017	17.4931	0
Stard5	NM_023377	0	0	0	0	0	0	0	0	0	0	0	0	0	0	1	1	0	1	0	0	0	0	0.100937	0.238568	0.136034	0.354152	0.567914	-0.710358	0.695377	-0.552875	-0.0149478	-0.215987	0.351512	0.157562	black	FALSE	7.97922	-24.457	2.2594	7.41838	0
Gng3	NM_010316	0	0	0	0	0	0	0	0	0	0	0	1	1	0	0	1	0	0	0	1	0	0	0.0932397	0.262415	-0.106938	0.208066	0.302554	-0.6893	0.69509	-0.608803	-0.119648	-0.206855	0.473305	0.211363	black	TRUE	7.97284	-24.4303	40.1814	14.1527	0
2810405K02Rik	NM_025582	0	0	0	0	0	0	0	0	0	0	1	1	1	0	0	0	0	1	0	1	0	1	0.0452562	0.273959	0.0589477	0.332459	0.568609	-0.592639	0.694947	-0.682604	-0.264038	-0.482167	0.0478639	-0.162617	black	FALSE	7.96966	-24.417	2.11759	7.65514	0
AI314976	NM_207219	0	0	0	0	0	0	0	0	0	0	0	0	0	0	0	1	1	1	0	0	0	0	0.173985	0.182235	-0.028916	0.211666	0.338345	-0.781489	0.694689	-0.464235	0.133358	0.139541	0.84798	0.597389	cyan	FALSE	7.96396	-24.3932	31.8464	13.7434	0
Tdg	NM_011561	0	1	0	0	0	0	0	0	0	0	0	0	1	0	0	0	1	1	0	0	0	1	0.218091	-0.00325375	0.0646004	0.470911	0.532505	-0.893984	0.694486	-0.462406	0.313749	0.142519	0.59826	0.501951	black	FALSE	7.95946	-24.3744	12.7518	25.687	0
Enc1	NM_007930	1	1	0	0	0	0	1	1	1	1	1	1	1	0	0	1	1	1	0	1	1	1	0.33563	0.181778	-0.295742	-0.187581	0.0419618	-0.433855	0.694311	-0.641873	-0.412255	-0.53932	0.197589	-0.196109	black	FALSE	7.95558	-24.3582	1.84723	4.63323	0
Dll1	NM_007865	1	0	1	1	1	1	0	1	1	0	1	0	1	1	0	1	0	0	1	1	0	0	0.254685	0.101674	0.0275781	0.198867	0.389605	-0.703997	0.693958	-0.551531	-0.0152086	-0.170133	0.403572	0.189931	black	FALSE	7.94778	-24.3255	8.44019	21.5823	0
Tcp10a /// Tcp10b /// Tcp10c	NM_011553	0	0	0	0	0	0	0	0	0	0	0	0	0	0	0	0	0	0	0	0	0	0	0.050339	0.274109	0.0293184	0.335023	0.482553	-0.701673	0.693945	-0.561727	-0.029204	-0.253634	0.337776	0.128302	black	FALSE	7.9475	-24.3244	4.33132	9.36077	0
Prcc	NM_033573	0	0	0	0	1	0	0	1	0	0	1	1	0	1	0	0	1	1	0	0	0	1	0.537802	-0.194094	0.0316306	0.253258	0.484043	-0.576172	0.693818	-0.688901	-0.245295	-0.299867	0.156462	-0.110498	black	FALSE	7.94468	-24.3126	1.83045	5.22293	0
Prima1	NM_133364	0	0	1	1	0	0	0	0	0	0	1	0	1	0	0	1	0	1	1	0	0	0	0.13789	0.184387	0.123025	0.351218	0.545169	-0.669204	0.6936	-0.631331	-0.159138	-0.258811	0.405766	0.119094	black	FALSE	7.93987	-24.2925	2.24642	8.11093	0
Tdo2	NM_019911	0	0	0	0	0	0	0	0	0	0	0	0	0	0	0	0	0	0	0	0	0	0	0.0395145	0.257656	0.155595	0.431297	0.554411	-0.81251	0.693505	-0.482171	0.170542	-0.0345747	0.569539	0.406289	black	FALSE	7.93777	-24.2837	8.21586	17.3472	0
Mphosph6	NM_026758	0	0	0	0	0	0	0	1	0	0	0	0	0	1	0	0	0	1	0	0	0	0	0.280271	0.0650613	0.207296	0.294424	0.482226	-0.774425	0.693471	-0.541557	0.0487855	0.0463535	0.751889	0.462343	cyan	FALSE	7.93703	-24.2806	3.82355	23.932	0
Nufip1	NM_013745	0	0	0	0	0	0	0	0	0	0	1	1	0	0	0	1	1	1	0	0	0	1	0.31631	0.0894856	-0.00814253	0.200129	0.330615	-0.713199	0.693442	-0.557748	-0.0439563	-0.0366554	0.716993	0.360057	cyan	FALSE	7.9364	-24.2779	4.36481	12.4064	1
Rnf5	NM_019403	0	0	0	0	1	0	0	0	0	0	0	0	0	0	1	1	1	1	0	0	0	0	-0.0241581	0.294165	0.000821902	0.397491	0.477711	-0.850989	0.693441	-0.419537	0.278501	0.0307169	0.580847	0.491775	black	FALSE	7.93636	-24.2778	195.73	23.9305	0
Dguok	NM_013764	0	0	0	0	0	0	0	0	0	0	0	0	0	1	0	1	0	1	0	0	0	0	0.196862	0.00892051	0.160459	0.56797	0.638655	-0.792656	0.693218	-0.684937	-0.056108	-0.196074	0.343282	0.127942	black	FALSE	7.93146	-24.2573	5.19133	13.1225	0
Rfc3	NM_027009	0	0	0	0	0	0	0	0	1	0	0	0	1	0	0	0	0	1	0	1	0	0	0.30244	-0.0460096	-0.0553341	0.334251	0.406573	-0.844255	0.693021	-0.438759	0.290029	0.0850958	0.547208	0.437038	black	FALSE	7.92711	-24.2391	10.0063	19.4452	0
Gemin6	NM_026053	0	0	0	0	0	0	0	0	1	0	0	1	1	0	0	0	0	1	0	0	0	1	0.0952493	0.260349	0.0809424	0.260428	0.395753	-0.777164	0.692891	-0.505013	0.0764198	0.0670823	0.841454	0.546125	cyan	FALSE	7.92425	-24.2272	10.7091	25.2749	0
Prkag1	NM_016781	0	0	0	0	0	0	0	0	0	0	0	1	0	1	0	1	0	1	0	1	0	0	0.0955578	0.123199	0.31932	0.575991	0.707373	-0.871379	0.692836	-0.602414	0.0933308	-0.0463544	0.535022	0.351832	salmon	FALSE	7.92305	-24.2221	114.831	20.0102	0
Slc22a7	NM_144856	0	0	0	0	0	0	0	0	0	0	0	0	0	0	1	0	1	0	0	1	0	0	0.00861301	0.460755	-0.0280367	0.0637898	0.407012	-0.4081	0.692569	-0.629504	-0.413148	-0.590637	0.10201	-0.224778	black	FALSE	7.91719	-24.1976	2.21025	4.9063	0
Cnot8	NM_026949	0	0	0	0	0	0	0	1	0	0	0	0	1	1	0	1	1	1	0	1	0	1	0.119989	0.13565	0.120916	0.451198	0.561622	-0.843835	0.692535	-0.450817	0.26715	0.0730368	0.606087	0.476895	black	FALSE	7.91642	-24.1944	3.69057	10.3201	1
Tep1	NM_009351	0	0	0	0	0	0	0	0	1	0	1	0	0	1	0	1	0	1	0	0	0	0	0.100734	0.150168	0.244591	0.535515	0.708009	-0.767946	0.692421	-0.604248	0.0191499	-0.202065	0.295907	0.135668	salmon	FALSE	7.91393	-24.184	11.3183	10.2726	0
Tinf2	NM_145705	0	0	0	0	0	0	1	0	0	0	1	0	0	0	0	0	0	1	0	1	0	0	0.10854	0.178348	0.197269	0.423168	0.657471	-0.648683	0.692341	-0.71604	-0.239035	-0.410571	0.183053	-0.075422	black	FALSE	7.91217	-24.1766	1.7698	7.75524	0
Nmd3	NM_133787	0	0	0	0	0	0	0	0	0	0	0	1	1	0	1	0	1	1	0	1	0	1	0.185203	0.173962	0.161392	0.31537	0.461984	-0.792493	0.692266	-0.53582	0.0575043	0.0576142	0.817291	0.512987	cyan	FALSE	7.91052	-24.1697	192.103	14.9303	0
Keap1	NM_016679	0	0	0	0	0	0	0	0	0	0	0	1	1	0	1	1	1	1	0	1	0	1	0.0419868	0.153831	0.222272	0.630486	0.695325	-0.909514	0.692213	-0.51692	0.249706	0.0110608	0.51817	0.417099	salmon	FALSE	7.90937	-24.1649	18.32	29.0173	1
Chmp6	NM_001085498	0	0	0	0	0	0	0	0	0	0	0	0	0	0	0	0	0	0	0	0	0	0	0.0978056	0.085456	0.417769	0.718305	0.823648	-0.872184	0.692149	-0.694183	-0.00023767	-0.16874	0.394619	0.197822	salmon	FALSE	7.90797	-24.1591	68.433	24.9194	0
Tcl1	NM_009337	1	0	0	0	0	1	0	0	1	1	0	1	1	1	1	0	1	1	0	0	0	1	-0.18758	0.712253	-0.152313	-0.0879041	0.228415	-0.457488	0.692051	-0.536508	-0.31053	-0.47914	0.406538	0.0361349	green	TRUE	7.90581	-24.15	50.2011	10.6437	0
Adk	NM_134079	0	1	0	0	0	0	1	1	0	0	0	1	1	0	0	0	0	1	0	1	0	1	0.416144	-0.0852432	-0.174765	0.173852	0.326133	-0.662723	0.691992	-0.501014	0.0586801	-0.0901288	0.343116	0.158107	black	TRUE	7.90452	-24.1446	22.9745	13.4221	0
Nelf	NM_001039386	0	0	0	0	0	0	0	0	0	0	0	0	0	0	0	0	1	0	0	0	0	0	0.0282655	0.21122	0.235619	0.549475	0.652419	-0.867116	0.691847	-0.512324	0.19887	0.00142917	0.563454	0.433223	black	FALSE	7.90134	-24.1313	10.9251	15.9348	0
Alg12	NM_145477	0	0	0	0	0	0	1	1	0	0	1	1	1	0	0	0	0	0	0	1	0	0	-0.034813	0.305411	0.122056	0.473047	0.557856	-0.825407	0.691558	-0.520706	0.125449	-0.0774981	0.564502	0.384594	black	FALSE	7.89502	-24.1049	5.65757	10.2167	0
Prim2	NM_008922	0	0	0	0	0	0	0	1	0	0	0	0	1	0	0	0	0	1	0	1	0	0	0.0498365	0.179356	0.214977	0.541874	0.622915	-0.846978	0.691374	-0.573594	0.1062	-0.0781492	0.546067	0.353896	black	FALSE	7.89098	-24.088	10.3812	15.461	0
Gpr89	NM_026229	0	0	0	0	0	0	0	0	0	0	0	1	1	0	0	0	0	1	0	0	0	1	0.107631	0.0841755	0.249229	0.627941	0.691109	-0.855829	0.691154	-0.643456	0.0482941	-0.135166	0.404924	0.221793	black	FALSE	7.88618	-24.068	19.0523	16.2979	0
Mknk1	NM_021461	1	0	0	0	0	0	0	1	0	0	1	0	1	1	0	0	0	1	0	1	0	0	-0.105178	0.348822	0.186513	0.529641	0.598889	-0.880186	0.691101	-0.504569	0.198093	-0.0601358	0.586394	0.433228	black	FALSE	7.88502	-24.0631	33.1317	19.5544	0
Tesp1	NM_009355	0	0	0	0	0	0	0	0	1	0	0	0	0	0	0	1	0	0	0	0	0	0	0.0231381	0.2297	0.161495	0.481538	0.564416	-0.813527	0.691073	-0.610564	0.021446	-0.153919	0.498056	0.283891	black	FALSE	7.88442	-24.0606	35.8051	11.4338	0
Heatr6	NM_145432	0	0	0	0	0	0	0	0	0	0	0	1	1	1	0	0	1	1	0	0	0	1	0.120414	0.107789	0.195983	0.541433	0.616214	-0.88356	0.690793	-0.516673	0.211933	0.0653903	0.586368	0.45649	black	FALSE	7.87831	-24.035	6.00886	13.3795	0
Med9	NM_138675	0	0	0	0	0	0	0	0	1	0	1	0	0	1	0	0	0	1	0	0	0	0	0.10831	0.100741	0.232245	0.606313	0.682983	-0.900174	0.69065	-0.534761	0.217346	0.0276237	0.564463	0.425535	black	FALSE	7.87517	-24.0219	28.8653	24.8394	1
Hgs	NM_008244	0	0	0	0	0	0	0	0	0	0	0	1	1	0	0	0	1	1	0	1	0	1	0.172036	0.0696439	0.230215	0.557965	0.649002	-0.883746	0.690413	-0.538047	0.190294	0.0309706	0.557877	0.414161	black	FALSE	7.87002	-24.0004	3.54574	23.0736	0
Trp73	NM_011642	0	0	1	1	1	1	0	0	0	0	0	0	0	0	0	0	0	0	1	0	0	0	0.346624	0.0344665	-0.0925982	0.131058	0.270548	-0.638953	0.690129	-0.573928	-0.105955	-0.234066	0.374198	0.0988161	black	FALSE	7.86384	-23.9745	4.57185	6.7924	1
Phkg2	NM_026888	0	0	0	0	0	0	0	1	0	0	1	0	0	0	0	0	0	1	0	0	0	0	-0.0190808	0.262831	0.0681463	0.42464	0.570914	-0.738589	0.689976	-0.523046	0.0866212	-0.145252	0.343182	0.233739	black	FALSE	7.8605	-23.9606	2.68925	10.0597	0
Iscu	NM_025526	0	0	0	0	0	0	0	1	0	0	0	1	1	1	1	0	1	1	0	1	0	1	0.177724	0.171043	-0.0184221	0.281675	0.369181	-0.75155	0.689786	-0.560997	-0.00320412	-0.145094	0.492626	0.261734	black	FALSE	7.85638	-23.9434	4.7309	15.0596	0
Tcte1	NM_013688	0	0	0	0	0	0	1	0	0	1	1	1	0	1	0	0	0	1	0	1	0	0	0.0692242	0.221986	0.158921	0.422257	0.558987	-0.787372	0.689752	-0.553017	0.0611704	-0.154876	0.428962	0.250792	black	FALSE	7.85565	-23.9403	6.56979	17.9943	0
Gpsn2	NM_134118	0	0	0	0	0	0	0	0	0	0	1	0	1	0	0	1	1	1	0	1	0	1	0.0076933	0.223138	0.00355135	0.433584	0.542824	-0.839926	0.689727	-0.415949	0.304752	-0.0062402	0.434694	0.394932	black	FALSE	7.8551	-23.938	37.3996	13.6554	0
Idh3b	NM_130884	0	0	0	0	0	0	1	0	0	0	0	1	1	0	1	0	0	1	0	1	0	1	0.0592063	0.130225	0.316495	0.656235	0.700109	-0.931317	0.689463	-0.57639	0.180807	0.0493575	0.647115	0.480583	salmon	FALSE	7.84937	-23.914	10.9141	19.775	0
Wdr45	NM_172372	0	0	0	0	0	0	0	1	0	0	1	1	0	0	1	0	0	1	0	0	0	0	0.0322778	0.20961	0.238655	0.543071	0.636254	-0.879103	0.689361	-0.55537	0.140463	-0.0494773	0.610997	0.404099	black	FALSE	7.84714	-23.9047	101.919	24.1008	0
Atxn10	NM_016843	0	0	0	0	0	0	0	0	0	0	0	1	0	0	0	0	1	1	0	1	0	1	0.124192	0.0710309	0.345469	0.683956	0.761224	-0.925641	0.689308	-0.544643	0.233524	0.0855096	0.627145	0.472436	salmon	FALSE	7.84601	-23.9	315.184	18.6042	0
MGC107098 /// Ssty2	NM_001017393	0	0	0	0	0	0	0	0	0	0	0	0	0	0	0	0	0	0	0	0	0	0	0.0105472	0.242603	0.296994	0.548046	0.665363	-0.854885	0.689217	-0.556952	0.122205	-0.0712979	0.544725	0.371413	black	FALSE	7.84402	-23.8916	20.6163	14.8074	0
Tnfsf12-tnfsf13 /// Tnfsf13	NM_023517	0	0	0	0	0	0	1	0	1	1	1	1	0	1	1	0	1	1	0	1	1	1	-0.043962	0.542566	-0.1878	-0.0834784	0.135837	-0.512914	0.689173	-0.552576	-0.273557	-0.422062	0.415481	0.0801404	black	FALSE	7.84307	-23.8877	12.5326	13.6835	0
Rars	NM_025936	0	0	0	0	0	0	0	1	0	0	1	1	0	1	0	1	1	1	0	1	0	1	0.201658	0.128368	0.182731	0.356303	0.483312	-0.818483	0.689032	-0.51718	0.112898	0.112736	0.863041	0.572922	cyan	FALSE	7.84003	-23.875	3.06738	12.9292	0
Stk16	NM_011494	0	0	0	0	0	0	0	0	1	0	0	1	1	0	0	0	1	1	0	0	0	1	0.048546	0.157676	0.211388	0.587422	0.643312	-0.8441	0.688956	-0.595086	0.0872985	-0.141966	0.40599	0.2533	black	FALSE	7.83838	-23.8681	9.87379	14.8626	0
[truncated: 14,463 more rows]
