# Supplementary material for: Signed weighted gene co-expression network analysis of transcriptional regulation in murine embryonic stem cells
Source: BMC Genomics. 2009 Jul 20;10:327. doi: 10.1186/1471-2164-10-327 (PMC2727539; doi:10.1186/1471-2164-10-327)
Supplement: Additional file 12 — Module Membership and Binding Information in the Signed Zhou et al (2007) Network. This file contains module membership, kME, and binding data from Loh et al (2006), Boyer et al (2007), and Chen et al (2008) for each gene on the microarray. [file 1471-2164-10-327-S12.xls]

## Sheet: zhouBlackMeanSuppTable
											Loh et al		Boyer et al				Chen et al
Gene.Symbol	RefID	kMEred	kMEgreen	kMEturquoise	kMEblue	kMEblack	kMEbrown	kMEpink	kMEyellow	kmeColsPos	Oct4_CC	Nanog_CC	Suz12_CP	Eed_CP	Phc1_CP	Rnf2_CP	Nanog_CS	Oct4_CS	Sox2_CS	Smad1_CS	STAT3_CS	c.Myc_CS	n.Myc_CS	Klf4_CS	Esrrb_CS	Tcfcp2l1_CS	Zfx_CS	E2f1_CS	Suz12_CS	CTCF_CS	Oct4Complex	cMycComplex	CorTest	logCorPvalue	Fold Change	tTest	logPvalTtest	qVal	qValTtest	Regulator
Sh3gl2	NM_019535	0.84874	-0.836154	-0.945905	-0.959702	0.994646	0.958658	0.647241	0.731998	black	0	0	0	0	0	0	1	0	0	0	0	0	0	0	1	0	1	1	0	0	0	0	36.0122	-33.3342	4.10455	18.7001	-18.8593	1.38735e-11	2.11553e-07	0
Msh6	NM_010830	0.868666	-0.816923	-0.944168	-0.951115	0.99278	0.974563	0.678912	0.70357	black	0	0	0	0	0	0	1	0	1	1	0	1	1	1	1	1	1	1	0	0	0	1	30.9678	-31.2462	3.95311	16.1266	-16.5321	5.59745e-11	8.18807e-07	1
Dppa5	NM_025274	0.844152	-0.833184	-0.946001	-0.958	0.992155	0.943005	0.614692	0.751737	black	1	1	0	0	0	0	0	0	0	0	0	0	0	0	0	0	0	0	0	0	0	0	29.6957	-30.6672	100.942	33.1399	-19.6326	6.65811e-11	1.36819e-07	0
Mrpl15	NM_025300	0.88347	-0.846814	-0.931553	-0.96158	0.991374	0.956611	0.625955	0.702813	black	0	0	0	0	0	0	0	0	1	0	0	0	1	1	1	1	0	1	0	0	0	0	28.3028	-30.0049	3.03385	16.2694	-19.0187	8.09398e-11	1.97939e-07	0
Ppif	NM_134084	0.890857	-0.797169	-0.958273	-0.945894	0.99063	0.958556	0.642333	0.681286	black	0	0	0	0	0	0	0	0	0	0	0	0	1	1	1	0	1	1	0	1	0	1	27.1396	-29.4273	2.90896	14.0601	-19.3036	8.09398e-11	1.67878e-07	0
Pes1	NM_022889	0.857993	-0.839255	-0.953027	-0.968176	0.990571	0.953033	0.625884	0.720617	black	0	1	0	0	0	0	0	0	0	0	0	1	1	0	0	1	1	1	0	0	0	1	27.0542	-29.3839	2.14487	13.4352	-19.9075	8.09398e-11	1.10352e-07	0
Depdc6	NM_001037937	0.817727	-0.801699	-0.947137	-0.947178	0.990563	0.958906	0.672123	0.76364	black	0	0	0	0	0	0	1	1	0	0	0	1	1	0	0	1	0	1	0	1	0	1	27.0419	-29.3777	10.4168	17.3274	-16.2111	8.09398e-11	9.6573e-07	0
Zic3	NM_009575	0.874432	-0.809016	-0.935749	-0.938433	0.990472	0.945436	0.603715	0.697646	black	1	1	0	0	0	0	1	1	0	1	0	0	1	0	1	1	0	1	0	0	0	0	26.9109	-29.3109	18.2383	14.5663	-14.0481	8.09398e-11	3.80835e-06	1
Morc3	NM_001045529	0.881118	-0.804618	-0.932111	-0.942852	0.99041	0.96218	0.650135	0.692144	black	0	0	0	0	0	0	1	1	1	0	1	0	1	1	0	1	0	1	0	1	1	0	26.8227	-29.2657	3.19478	15.7604	-19.2157	8.09398e-11	1.78921e-07	0
Uchl1	NM_011670	0.845411	-0.816457	-0.960051	-0.96004	0.989747	0.975155	0.704791	0.73182	black	0	0	0	0	0	0	0	0	0	0	1	1	1	1	0	0	0	1	0	0	0	1	25.9283	-28.7997	8.55809	16.762	-21.3789	8.09398e-11	5.31636e-08	0
3200002M19Rik	NM_027532	0.908643	-0.821485	-0.929259	-0.940199	0.989142	0.946663	0.60223	0.655946	black	0	0	0	0	0	0	0	0	0	0	1	1	1	0	0	0	0	1	0	0	0	1	25.1831	-28.3995	2.18574	13.5443	-15.302	8.83788e-11	1.71827e-06	0
Rnf138	NM_019706	0.817662	-0.829385	-0.946694	-0.968589	0.989129	0.963745	0.673551	0.790322	black	0	0	0	0	0	0	0	0	0	0	0	1	1	0	1	1	1	1	0	1	0	1	25.1685	-28.3915	4.5691	20.1248	-24.9451	8.83788e-11	6.9973e-09	0
Wdr36	NM_144863	0.810301	-0.849952	-0.92189	-0.970814	0.988914	0.960785	0.655489	0.781441	black	0	0	0	0	0	0	0	1	0	0	0	1	1	1	0	1	1	1	0	0	0	1	24.9191	-28.255	2.30235	17.2837	-23.222	9.69045e-11	2.41224e-08	0
Pou5f1	NM_013633	0.894397	-0.819806	-0.946319	-0.94636	0.988343	0.929282	0.562614	0.689256	black	1	1	0	0	0	0	1	1	1	1	1	0	1	1	1	1	1	1	0	1	1	1	24.2902	-27.9047	33.517	17.9219	-16.0319	1.23641e-10	1.07195e-06	1
Thumpd3	NM_008188	0.829569	-0.809451	-0.947808	-0.955806	0.988316	0.984468	0.726938	0.737884	black	0	1	0	0	0	0	1	1	0	0	0	1	1	1	0	1	1	1	0	1	0	1	24.2619	-27.8887	2.64963	14.8773	-18.1397	1.23641e-10	3.04433e-07	0
2410022L05Rik	NM_025556	0.880954	-0.804253	-0.963767	-0.951014	0.987908	0.966288	0.667133	0.693475	black	0	0	0	0	0	0	0	0	0	0	1	0	1	0	1	0	1	1	0	1	0	1	23.8416	-27.6495	2.54254	15.0562	-20.7906	1.5124e-10	7.64453e-08	0
Aasdhppt	NM_026276	0.871087	-0.848754	-0.911337	-0.95712	0.987334	0.935172	0.570077	0.711356	black	0	0	0	0	0	0	0	0	0	0	0	0	0	0	0	0	0	0	0	0	0	0	23.2851	-27.3265	2.49453	14.1255	-20.0476	2.01451e-10	1.02663e-07	0
Rbpj	NM_001080927	0.890446	-0.795717	-0.948582	-0.93809	0.986921	0.933594	0.574927	0.689484	black	0	0	0	0	0	0	1	1	1	1	1	1	1	1	0	1	0	0	0	1	1	0	22.9067	-27.1026	3.2086	16.5578	-18.8684	2.27607e-10	2.11553e-07	1
Mrps5	NM_029963	0.889952	-0.831586	-0.932609	-0.950262	0.986785	0.92695	0.560544	0.691234	black	0	0	0	0	0	0	0	1	1	0	0	0	1	0	1	1	0	1	0	1	0	0	22.7869	-27.031	2.8982	15.5033	-16.4529	2.36864e-10	8.53073e-07	0
Glo1	NM_025374	0.847173	-0.789783	-0.961729	-0.94632	0.986606	0.956886	0.65855	0.722806	black	1	0	0	0	0	0	1	1	1	1	1	1	0	0	0	0	1	1	0	0	1	1	22.6309	-26.9372	2.22058	12.2454	-18.4959	2.46914e-10	2.49349e-07	0
Tdgf1	NM_011562	0.905619	-0.801202	-0.924	-0.922792	0.986485	0.934502	0.575659	0.63089	black	0	0	0	0	0	0	1	0	1	1	1	1	1	1	1	1	1	0	0	1	1	1	22.5271	-26.8745	28.7345	11.4121	-12.1434	2.53253e-10	1.34784e-05	0
Eif2b3	NM_175135	0.83235	-0.824294	-0.936146	-0.964516	0.98625	0.981712	0.7148	0.757432	black	0	0	0	0	0	0	0	0	1	1	0	1	1	0	0	0	0	1	0	0	0	1	22.3301	-26.7546	3.18722	16.9827	-22.7877	2.77577e-10	3.16066e-08	0
Hspbap1	NM_175111	0.883119	-0.843754	-0.913332	-0.947756	0.985688	0.945793	0.614812	0.675257	black	0	0	0	0	0	0	0	0	0	0	0	1	1	1	1	1	1	1	0	0	0	1	21.8778	-26.4756	4.86748	12.9979	-14.7691	3.33251e-10	2.44159e-06	0
OTTMUSG00000010173	NM_001037926	0.891362	-0.830947	-0.927373	-0.943103	0.98567	0.938753	0.586501	0.679249	black	0	0	0	0	0	0	0	0	0	0	0	0	0	0	0	0	0	0	0	0	0	0	21.8631	-26.4664	15.096	16.6888	-14.6707	3.33251e-10	2.5812e-06	0
Aarsd1	NM_144829	0.865295	-0.816459	-0.950921	-0.947576	0.985249	0.94004	0.601753	0.688665	black	0	0	0	0	0	0	0	0	0	0	0	1	1	0	0	0	1	1	0	1	0	1	21.5426	-26.2653	1.84663	11.4865	-16.5164	3.97553e-10	8.18847e-07	0
Enah	NM_001083120	0.877403	-0.791056	-0.929391	-0.931579	0.984529	0.974106	0.690989	0.669494	black	0	0	0	0	0	0	1	1	1	0	1	0	1	0	1	1	1	1	0	0	1	1	21.0235	-25.9334	3.07715	12.1329	-14.1832	5.02035e-10	3.55051e-06	0
Dnm1l	NM_001025947	0.886388	-0.853679	-0.930119	-0.95788	0.984444	0.948563	0.621411	0.687663	black	0	0	0	0	0	0	0	0	0	0	0	0	0	0	1	1	1	1	0	0	0	0	20.9648	-25.8954	2.35034	15.2376	-18.9322	5.02035e-10	2.09891e-07	0
Nup133	NM_172288	0.849365	-0.806936	-0.931809	-0.947223	0.984363	0.984201	0.721623	0.702606	black	0	0	0	0	0	0	1	1	1	0	0	0	1	1	1	0	0	1	0	1	0	0	20.9087	-25.8589	2.62119	11.4967	-16.4305	5.09817e-10	8.61628e-07	0
Xpo1	NM_001035226	0.868747	-0.878952	-0.91641	-0.965753	0.984168	0.947475	0.610184	0.674979	black	0	0	0	0	0	0	0	1	0	0	1	1	1	1	0	1	1	1	0	0	0	1	20.7764	-25.7727	1.89569	11.7601	-17.3158	5.33496e-10	5.09084e-07	0
Dnajc6	NM_198412	0.892554	-0.804026	-0.921439	-0.926437	0.984118	0.949146	0.628654	0.664642	black	0	0	0	0	0	0	0	0	0	0	1	1	0	1	0	1	0	0	0	0	0	0	20.7433	-25.7511	17.387	13.3415	-12.7444	5.34495e-10	8.98026e-06	0
Klhl13	NM_026167	0.846109	-0.775927	-0.962934	-0.933554	0.983926	0.932478	0.606319	0.734639	black	0	1	0	0	0	0	0	0	0	0	0	0	0	0	0	0	0	0	0	0	0	0	20.6158	-25.6673	6.03829	18.9618	-22.6835	5.59627e-10	3.16066e-08	0
Tcl1	NM_009337	0.837447	-0.816534	-0.935973	-0.944977	0.983924	0.93457	0.609096	0.754462	black	1	0	0	0	0	1	0	0	1	1	0	1	1	1	1	0	1	1	0	0	0	1	20.6148	-25.6666	69.1821	20.8795	-15.7691	5.59627e-10	1.28119e-06	0
Dppa4	NM_001018002	0.80945	-0.819787	-0.948698	-0.958921	0.983699	0.963977	0.698802	0.787843	black	0	0	0	0	0	0	1	0	0	0	0	0	0	0	0	0	0	1	0	1	0	0	20.4684	-25.5698	74.9246	48.632	-21.7255	5.92282e-10	4.68604e-08	0
Hspa9	NM_010481	0.83475	-0.84812	-0.94619	-0.96719	0.983601	0.93895	0.602546	0.739712	black	0	0	0	0	1	0	0	0	0	1	1	1	1	0	1	1	1	1	0	0	0	1	20.4055	-25.5281	2.03164	14.7428	-21.024	5.97682e-10	6.41913e-08	0
Coq3	NM_172687	0.844235	-0.840975	-0.898292	-0.947181	0.983493	0.939501	0.60273	0.729584	black	0	0	0	0	0	0	0	1	0	0	0	0	0	1	0	1	1	1	0	0	0	0	20.3371	-25.4825	2.34459	16.1994	-20.7352	6.14795e-10	7.64453e-08	0
Acacb	NM_133904	0.839297	-0.839319	-0.950735	-0.962919	0.983187	0.959296	0.678138	0.738641	black	0	0	0	0	0	0	0	0	0	0	0	0	0	0	0	0	0	0	0	0	0	0	20.1465	-25.3547	2.71795	24.6225	-20.7709	6.75278e-10	7.64453e-08	0
Mkrn1	NM_018810	0.808123	-0.839071	-0.915155	-0.956139	0.982873	0.938641	0.62542	0.787176	black	1	1	0	0	0	0	1	1	1	1	1	1	1	1	1	1	1	1	0	1	1	1	19.956	-25.226	5.15373	24.3655	-26.4062	7.54811e-10	6.49309e-09	1
Zfp39	NM_011758	0.812235	-0.734501	-0.965119	-0.92439	0.982696	0.967173	0.705791	0.757259	black	0	0	0	0	0	0	0	0	0	0	0	0	0	0	0	1	0	1	0	0	0	0	19.8508	-25.1543	2.57761	14.0748	-20.3325	7.54811e-10	9.24225e-08	1
Rif1	NM_175238	0.781269	-0.817869	-0.941725	-0.963715	0.982687	0.982017	0.746118	0.813599	black	1	1	0	0	0	0	1	1	1	1	1	1	1	1	1	1	1	1	0	0	1	1	19.8457	-25.1509	4.69191	20.7369	-21.2264	7.54811e-10	5.76756e-08	0
2410116G06Rik	NM_026630	0.872732	-0.816706	-0.931576	-0.941593	0.982667	0.957161	0.662386	0.6997	black	0	1	0	0	0	0	1	1	0	1	1	1	0	1	1	0	0	1	0	1	1	0	19.8338	-25.1427	11.7686	17.5686	-14.6963	7.54811e-10	2.57119e-06	0
Epb4.1l1	NM_001003815	0.841809	-0.760966	-0.964271	-0.931387	0.982643	0.959764	0.682165	0.732825	black	0	0	0	0	0	1	0	1	0	0	0	0	0	1	0	0	1	1	0	0	0	0	19.8197	-25.133	3.5785	15.9508	-21.3332	7.54811e-10	5.31636e-08	0
Phc1	NM_001042623	0.802062	-0.774086	-0.93709	-0.935301	0.98254	0.969421	0.710931	0.758688	black	0	0	0	0	0	0	1	1	1	1	1	0	0	1	1	0	0	1	0	0	1	0	19.7597	-25.092	5.70756	12.2507	-15.4587	7.63661e-10	1.57646e-06	1
Herc4	NM_026101	0.909583	-0.815973	-0.906396	-0.926591	0.982464	0.938227	0.585657	0.620036	black	0	0	0	0	0	0	0	0	0	0	0	1	1	1	0	0	0	1	0	1	0	1	19.7156	-25.0618	2.05826	10.932	-13.3518	7.6491e-10	6.04822e-06	0
Bckdhb	NM_199195	0.840124	-0.824345	-0.934761	-0.952225	0.982175	0.962178	0.667148	0.708293	black	0	0	0	0	0	0	0	0	0	0	0	0	0	0	0	0	0	0	0	0	0	0	19.5511	-24.9483	3.301	11.045	-16.8338	8.37023e-10	6.82355e-07	0
Nup43	NM_145706	0.923633	-0.844188	-0.927532	-0.946472	0.982067	0.92551	0.541912	0.617962	black	0	0	0	0	0	0	0	1	0	0	0	1	1	1	0	0	1	1	0	0	0	1	19.4904	-24.9062	3.53099	11.506	-14.3976	8.51113e-10	3.06357e-06	0
Psmd5	NM_080554	0.884585	-0.776665	-0.940982	-0.930918	0.982026	0.972643	0.69535	0.673335	black	0	0	0	0	0	0	0	0	0	0	0	1	1	0	0	0	1	1	0	0	0	1	19.4675	-24.8903	2.4306	13.173	-16.494	8.51113e-10	8.29078e-07	0
Hsp90aa1	NM_010480	0.901858	-0.876945	-0.911972	-0.960144	0.982017	0.947728	0.603423	0.638013	black	1	0	0	0	0	0	0	1	1	1	0	1	1	1	0	1	1	1	0	1	0	1	19.4627	-24.8869	2.23556	11.7033	-16.4425	8.51113e-10	8.59337e-07	0
Spata5	NM_021343	0.794416	-0.861124	-0.94279	-0.981253	0.981867	0.949964	0.648167	0.801784	black	0	0	0	0	0	0	0	0	0	0	0	1	1	1	0	1	0	1	0	1	0	1	19.3796	-24.8291	2.03792	20.2736	-25.1922	8.80934e-10	6.9973e-09	0
Esrrb	NM_011934	0.877977	-0.798357	-0.920609	-0.924319	0.98164	0.956721	0.656347	0.666289	black	0	1	0	0	0	0	0	0	0	0	0	0	0	0	0	0	0	0	0	0	0	0	19.2562	-24.7427	52.0209	13.3063	-12.6646	9.27706e-10	9.49658e-06	1
Syt9	NM_021889	0.801774	-0.820893	-0.921142	-0.944659	0.981593	0.931046	0.607649	0.779818	black	0	1	0	0	0	0	0	1	1	1	1	0	0	1	1	0	1	1	0	0	1	0	19.2308	-24.7248	6.88586	16.0641	-14.485	9.27706e-10	2.90059e-06	0
Mre11a	NM_018736	0.842934	-0.87417	-0.914341	-0.976541	0.981537	0.962434	0.651878	0.726896	black	0	0	0	0	0	0	0	0	0	0	0	1	1	0	0	0	1	1	0	0	0	1	19.2008	-24.7037	2.09613	12.9863	-18.7171	9.27706e-10	2.16537e-07	0
Btbd11	NM_001017525	0.914642	-0.807281	-0.914182	-0.922128	0.98153	0.940697	0.596232	0.632071	black	0	0	0	0	0	0	0	0	0	0	0	0	0	0	0	0	1	0	1	1	0	0	19.1969	-24.701	5.14356	12.4998	-12.4766	9.27706e-10	1.08203e-05	1
Jarid2	NM_021878	0.881736	-0.787519	-0.938917	-0.928686	0.981529	0.965736	0.669864	0.659184	black	1	1	0	0	0	0	1	1	1	1	0	1	0	1	1	0	1	1	0	0	1	1	19.1965	-24.7007	6.40737	11.2967	-13.6689	9.27706e-10	4.96384e-06	1
Zfml	NM_008717	0.868078	-0.781931	-0.912144	-0.912397	0.981242	0.941305	0.617919	0.672146	black	1	1	0	0	0	0	0	1	1	1	1	1	1	0	0	0	1	1	0	1	1	1	19.045	-24.5936	1.98819	11.2077	-12.542	9.85641e-10	1.04719e-05	1
Tmem16j	NM_178381	0.809501	-0.787992	-0.929145	-0.929758	0.980831	0.931827	0.620477	0.760823	black	0	0	0	0	0	0	0	0	1	0	1	1	0	0	0	0	0	0	0	0	0	0	18.8335	-24.4428	8.70419	14.9924	-13.9918	1.11887e-09	3.96366e-06	0
Tst	NM_009437	0.846309	-0.772548	-0.945643	-0.924336	0.980549	0.960227	0.680864	0.717646	black	0	0	0	0	0	0	0	1	0	0	1	0	1	1	1	0	1	1	0	0	0	1	18.6924	-24.3413	4.26349	15.7135	-16.3019	1.20033e-09	9.15306e-07	0
Gabpa	NM_008065	0.907539	-0.766317	-0.919719	-0.908833	0.980017	0.919651	0.542827	0.646434	black	0	0	0	0	0	0	1	1	0	0	1	0	1	0	1	1	1	1	0	0	0	1	18.4344	-24.1538	2.25845	11.6513	-14.0453	1.4173e-09	3.80835e-06	1
Ttf2	NM_001013026	0.81146	-0.837229	-0.900469	-0.946258	0.979874	0.948082	0.64096	0.733492	black	0	0	0	0	0	0	0	0	0	0	1	1	0	1	1	0	1	1	0	1	0	1	18.3671	-24.1045	2.25912	11.0068	-14.4609	1.47343e-09	2.93841e-06	1
Myo5a	NM_010864	0.781229	-0.812634	-0.950139	-0.963461	0.979844	0.977871	0.731378	0.804788	black	0	1	0	0	0	1	1	0	0	0	0	1	1	0	1	1	1	1	0	0	0	1	18.3529	-24.0941	4.41001	16.8016	-22.4756	1.47356e-09	3.30737e-08	0
Mrps35	NM_145573	0.850134	-0.792208	-0.940962	-0.952206	0.979786	0.958481	0.651992	0.737197	black	0	0	0	0	0	0	0	1	0	0	0	1	1	0	1	1	1	1	0	0	0	1	18.3258	-24.0742	1.93884	13.3434	-17.7367	1.48784e-09	3.93824e-07	0
Pim1	NM_008842	0.794146	-0.827443	-0.929591	-0.966815	0.979369	0.961952	0.687211	0.784294	black	0	1	0	0	0	0	1	1	1	0	1	1	1	1	1	1	0	1	0	1	1	1	18.1336	-23.9322	4.00973	13.9971	-19.9992	1.69753e-09	1.03563e-07	0
Mthfd1	NM_138745	0.818487	-0.821319	-0.93971	-0.959124	0.979268	0.978628	0.729509	0.733506	black	0	1	0	0	0	0	1	0	0	0	1	1	1	1	1	1	1	1	0	0	0	1	18.088	-23.8983	3.08326	11.7726	-17.3844	1.72368e-09	4.84442e-07	0
Mrpl45	NM_025927	0.825963	-0.838019	-0.914042	-0.960449	0.979093	0.96239	0.679516	0.739456	black	0	0	0	0	0	0	0	1	0	0	1	1	1	0	0	1	1	1	0	1	0	1	18.0098	-23.8399	2.55751	13.1361	-19.646	1.75693e-09	1.36644e-07	0
Tcfl5	NM_178254	0.845372	-0.806603	-0.951184	-0.947965	0.979054	0.930617	0.593268	0.711683	black	0	0	0	0	0	0	0	1	0	0	1	0	1	1	0	0	1	1	0	1	0	1	17.9924	-23.8269	8.9921	12.6929	-17.1594	1.75693e-09	5.49708e-07	0
2410081M15Rik	NM_028603	0.847548	-0.779873	-0.941282	-0.931241	0.979049	0.969127	0.711256	0.71664	black	0	0	0	0	0	0	1	0	1	0	1	1	0	1	1	0	1	1	0	0	0	1	17.9905	-23.8255	7.04017	17.0888	-15.4497	1.75693e-09	1.58389e-06	0
AU018091	NM_001004153	0.815911	-0.814774	-0.946908	-0.954015	0.979022	0.946922	0.656975	0.785973	black	0	0	0	0	0	0	0	0	0	0	0	0	0	0	0	0	0	0	0	0	0	0	17.9781	-23.8163	36.6806	45.2429	-21.4924	1.75693e-09	5.20045e-08	0
Mtm1	NM_019926	0.804374	-0.78289	-0.959695	-0.954732	0.978982	0.979892	0.725051	0.765061	brown	0	0	0	0	0	0	0	0	0	0	0	0	0	1	0	0	0	0	0	0	0	0	17.9608	-23.8033	7.67289	11.7815	-16.2051	1.75693e-09	9.66168e-07	0
Trim6	NM_001013616	0.842273	-0.857768	-0.918419	-0.965229	0.978977	0.958603	0.667662	0.743146	black	0	0	0	0	0	0	0	0	0	0	1	0	0	0	1	1	0	1	0	0	0	0	17.9585	-23.8015	3.94198	20.0878	-24.3285	1.75693e-09	1.15227e-08	0
Lactb2	NM_145381	0.845711	-0.82385	-0.920988	-0.946181	0.978719	0.94555	0.634087	0.729699	black	0	0	0	0	0	0	1	0	0	0	0	1	1	1	1	1	0	1	0	0	0	1	17.8457	-23.7168	3.23639	19.1636	-19.6016	1.8778e-09	1.3944e-07	0
Ndg2	NM_175329	0.771923	-0.805247	-0.940327	-0.95185	0.978679	0.952932	0.691406	0.811535	black	0	1	0	0	0	0	1	0	0	1	1	0	1	1	1	0	1	1	0	0	0	1	17.8284	-23.7038	21.9257	23.6337	-16.9369	1.88542e-09	6.37774e-07	0
Dlat	NM_145614	0.817666	-0.828397	-0.90877	-0.959132	0.978379	0.956473	0.653207	0.747575	black	0	0	0	0	0	0	0	0	0	0	0	1	0	0	1	0	1	1	0	0	0	1	17.7004	-23.6069	1.81036	11.9647	-17.6694	2.02307e-09	4.12657e-07	0
Akap1	NM_001042541	0.838612	-0.751607	-0.921712	-0.909129	0.978089	0.953225	0.663467	0.721074	black	0	0	0	0	0	0	1	0	1	0	0	1	1	1	1	1	0	1	0	0	0	1	17.5788	-23.5143	2.09677	14.6905	-18.3187	2.11326e-09	2.72576e-07	0
4933426K21Rik	NM_027664	0.790617	-0.822609	-0.961684	-0.960615	0.978031	0.959329	0.704299	0.769738	black	0	0	0	0	0	0	0	0	0	0	0	0	0	0	0	0	0	0	0	0	0	0	17.5549	-23.496	2.37323	13.6297	-19.9624	2.11326e-09	1.0605e-07	0
Qtrt1	NM_021888	0.812623	-0.815766	-0.939052	-0.956481	0.977944	0.958857	0.680358	0.778547	black	0	0	0	0	0	0	0	0	0	0	0	1	1	0	0	0	0	1	0	1	0	1	17.5187	-23.4683	2.41341	16.0747	-20.1859	2.15511e-09	9.60319e-08	0
L2hgdh	NM_145443	0.857585	-0.782619	-0.919149	-0.91654	0.977863	0.952878	0.646188	0.66739	black	0	0	0	0	0	0	0	0	0	0	0	0	1	1	1	0	0	1	0	1	0	0	17.4859	-23.4431	3.32014	10.489	-11.9969	2.1924e-09	1.4771e-05	0
Utp18	NM_001013375	0.86763	-0.889657	-0.919458	-0.979078	0.977831	0.951958	0.621512	0.694453	blue	0	0	0	0	0	0	0	0	0	0	1	1	1	1	0	0	1	1	0	0	0	1	17.4728	-23.4331	1.95393	11.3973	-16.1906	2.19703e-09	9.7761e-07	0
Gpa33	NM_021610	0.883642	-0.833112	-0.929901	-0.942394	0.977339	0.918141	0.564681	0.693125	black	1	0	0	0	0	0	1	1	0	1	1	0	0	1	1	1	1	1	0	1	1	0	17.2756	-23.2808	4.08599	18.6787	-16.3609	2.4831e-09	8.88552e-07	0
Sms	NM_009214	0.870857	-0.826694	-0.91831	-0.947813	0.977335	0.94284	0.609704	0.695703	black	0	0	0	0	0	0	0	0	0	0	0	0	0	0	0	0	0	0	0	0	0	0	17.2738	-23.2794	2.54796	11.6346	-17.6385	2.4831e-09	4.1916e-07	0
Zmiz2	NM_001005867	0.880615	-0.797531	-0.965114	-0.941482	0.97726	0.928745	0.585516	0.674556	black	0	0	0	0	0	0	0	1	0	1	1	1	0	0	0	0	1	1	0	0	0	1	17.2443	-23.2564	2.30514	13.4516	-18.4039	2.50231e-09	2.62178e-07	0
Lefty2	NM_177099	0.872317	-0.797345	-0.908542	-0.9125	0.977204	0.922777	0.579047	0.663293	black	1	1	0	0	0	0	1	1	1	1	1	1	1	1	1	0	1	1	0	1	1	1	17.2223	-23.2394	49.1329	10.7417	-11.2434	2.52626e-09	2.49628e-05	0
Mrps31	NM_020560	0.875464	-0.793956	-0.939688	-0.938056	0.977124	0.9516	0.652604	0.687317	black	0	1	0	0	0	0	0	1	0	0	1	0	1	0	0	1	0	1	0	0	0	0	17.1913	-23.2152	2.04705	12.3467	-16.4098	2.53092e-09	8.66533e-07	1
2810410M20Rik	NM_024428	0.911883	-0.822063	-0.936564	-0.944302	0.976943	0.945872	0.607584	0.619324	black	0	0	0	0	0	0	0	1	0	0	0	1	0	0	0	0	0	0	0	1	0	0	17.1212	-23.1604	2.80726	9.7377	-15.3828	2.65399e-09	1.6311e-06	0
Nodal	NM_013611	0.849084	-0.797246	-0.940689	-0.940626	0.976861	0.931754	0.612392	0.741721	black	0	1	0	0	0	0	1	1	0	1	1	1	0	1	1	1	1	1	0	0	1	1	17.0898	-23.1358	16.1749	16.6988	-16.1717	2.69472e-09	9.90783e-07	1
Zfp451	NM_133817	0.789887	-0.787338	-0.90955	-0.939698	0.976844	0.986603	0.752249	0.775122	brown	0	0	0	0	0	0	0	0	0	0	0	1	1	0	0	0	1	1	0	0	0	1	17.0832	-23.1307	2.22691	12.4709	-18.1977	2.69472e-09	2.90773e-07	1
Jarid1b	NM_152895	0.757473	-0.7874	-0.94101	-0.950699	0.976362	0.974077	0.73612	0.805408	black	0	1	0	0	0	0	0	1	1	0	0	1	1	1	0	1	1	1	0	0	0	1	16.9019	-22.9877	3.80021	13.0163	-18.2402	2.99701e-09	2.82114e-07	1
Rpp40	NM_145938	0.896335	-0.79498	-0.936901	-0.926856	0.976247	0.959363	0.669742	0.630918	black	1	1	0	0	0	0	0	0	0	0	0	0	0	0	0	0	0	1	0	0	0	0	16.8594	-22.9541	3.15094	10.7504	-13.1327	3.06102e-09	6.97982e-06	0
Bcl2l11	NM_009754	0.910726	-0.785253	-0.937557	-0.923635	0.976105	0.928235	0.563587	0.636145	black	0	0	1	1	1	1	0	0	0	0	0	0	1	1	1	1	0	1	1	1	0	0	16.8073	-22.9126	3.47909	11.4838	-14.925	3.09252e-09	2.20333e-06	0
Bxdc2	NM_026396	0.898666	-0.844576	-0.918823	-0.952377	0.976023	0.93162	0.560645	0.65738	black	0	0	0	0	0	0	0	0	0	0	0	1	1	0	0	0	1	1	0	0	0	1	16.7775	-22.8889	1.82956	11.1733	-17.062	3.09752e-09	5.89149e-07	0
Sdad1	NM_172713	0.853331	-0.843905	-0.891632	-0.938115	0.975988	0.913424	0.541105	0.68704	black	0	0	0	0	0	0	0	1	0	0	0	1	1	1	0	1	1	1	0	1	0	1	16.765	-22.8789	2.39623	11.7678	-15.3686	3.10849e-09	1.64165e-06	0
AI747699	NM_001013770	0.85396	-0.820114	-0.961256	-0.952793	0.9757	0.933249	0.609803	0.721949	black	0	0	0	0	0	0	0	0	0	0	0	0	0	0	0	0	0	0	0	0	0	0	16.6617	-22.7962	4.6348	19.3808	-19.0751	3.27146e-09	1.90808e-07	0
Sh3bgrl2	NM_172507	0.869125	-0.782964	-0.95498	-0.927761	0.975682	0.923344	0.582021	0.670062	black	0	0	0	0	0	0	0	0	0	0	0	0	0	1	0	0	0	1	0	0	0	0	16.6554	-22.7912	4.25423	12.2979	-15.3955	3.27146e-09	1.62049e-06	0
Apobec3	NM_030255	0.794916	-0.805615	-0.91952	-0.938914	0.975622	0.943352	0.668543	0.780037	black	0	1	0	0	0	0	0	1	1	0	1	1	1	0	1	0	1	1	0	1	0	1	16.6338	-22.7739	4.63833	15.6415	-14.3974	3.27146e-09	3.06357e-06	0
Ahcy	NM_016661	0.862558	-0.85052	-0.943308	-0.970007	0.975609	0.939454	0.612228	0.70601	black	0	0	0	0	0	0	1	1	1	0	0	1	1	0	0	0	1	1	0	1	0	1	16.6294	-22.7703	2.21413	11.3582	-17.1387	3.27146e-09	5.5897e-07	0
Chchd4	NM_133928	0.898823	-0.871468	-0.92446	-0.965076	0.975588	0.946876	0.611371	0.651066	black	0	0	0	0	0	0	0	0	0	0	0	1	1	1	1	1	1	1	0	0	0	1	16.6219	-22.7643	2.64734	11.2759	-17.6291	3.27146e-09	4.21016e-07	0
Gnl3l	NM_198110	0.88743	-0.828495	-0.912756	-0.931492	0.97557	0.898158	0.486417	0.659157	black	0	0	0	0	0	0	0	0	1	0	1	1	1	0	1	0	0	1	0	1	0	1	16.6156	-22.7592	3.01364	11.4199	-12.7166	3.27146e-09	9.16023e-06	0
Pcid2	NM_178708	0.858056	-0.797384	-0.923639	-0.937114	0.975373	0.921799	0.556599	0.695398	black	0	0	0	0	0	0	0	0	0	0	0	0	0	0	0	1	1	1	0	1	0	0	16.5465	-22.7035	1.85682	10.5776	-16.5259	3.38438e-09	8.18847e-07	0
Utp14a	NM_028276	0.817653	-0.81929	-0.948441	-0.95966	0.975345	0.927859	0.594779	0.768396	black	0	0	0	0	0	0	0	1	1	0	0	1	0	1	0	1	0	1	0	0	0	0	16.5367	-22.6956	3.44038	14.3005	-20.3925	3.38438e-09	9.24225e-08	0
Tada2l	NM_172562	0.862515	-0.80498	-0.955461	-0.94973	0.97503	0.96909	0.705323	0.707417	black	0	1	0	0	0	0	0	0	0	0	0	1	1	0	0	1	1	1	0	1	0	1	16.4282	-22.6077	3.16838	15.5532	-18.7631	3.63174e-09	2.15364e-07	1
Abce1	NM_015751	0.805036	-0.826261	-0.923729	-0.95286	0.974567	0.943942	0.638821	0.737828	black	0	0	0	0	0	0	0	0	0	0	0	1	1	0	0	1	1	1	0	0	0	1	16.272	-22.4802	1.95451	11.0289	-16.5579	4.10183e-09	8.058e-07	0
Dci	NM_010023	0.855848	-0.76059	-0.907287	-0.908475	0.974491	0.924724	0.593007	0.697738	black	0	0	0	0	0	0	0	0	0	0	0	1	1	0	1	1	1	1	0	0	0	1	16.2469	-22.4596	1.81691	12.9846	-16.7731	4.14557e-09	7.10372e-07	0
Ankrd47	NM_030697	0.76984	-0.784251	-0.932795	-0.937029	0.974486	0.938574	0.660023	0.817325	black	0	0	0	0	0	0	0	1	1	0	1	1	0	1	1	1	0	1	0	1	0	0	16.2453	-22.4583	7.29982	16.0316	-14.9906	4.14557e-09	2.11831e-06	0
Sox2	NM_011443	0.811325	-0.790713	-0.96139	-0.955185	0.974153	0.979244	0.743704	0.759331	brown	1	1	0	0	0	0	1	1	0	1	1	1	1	0	0	0	1	1	0	1	1	1	16.1359	-22.3681	9.71906	13.2431	-18.7994	4.46088e-09	2.12416e-07	1
Helb	NM_080446	0.849997	-0.779946	-0.894544	-0.903458	0.974101	0.9425	0.635291	0.6647	black	0	0	0	0	0	0	0	1	1	0	1	1	0	1	1	1	1	1	0	0	0	1	16.1193	-22.3544	3.8444	9.79061	-11.0669	4.47275e-09	2.83002e-05	0
Adam23	NM_011780	0.812817	-0.793119	-0.924586	-0.924427	0.973982	0.932626	0.629623	0.714353	black	0	0	0	0	0	0	0	0	0	0	0	0	0	0	0	0	0	0	0	0	0	0	16.0808	-22.3226	5.13461	12.0381	-12.1228	4.56738e-09	1.36326e-05	0
Serbp1	NM_025814	0.814766	-0.848326	-0.930233	-0.977444	0.973897	0.963891	0.681057	0.746377	blue	1	1	0	0	0	0	0	0	0	0	0	1	1	0	1	0	1	1	0	0	0	1	16.0536	-22.3001	2.06931	11.3655	-14.2826	4.64616e-09	3.34956e-06	0
Eppb9	NM_013717	0.879787	-0.78973	-0.922845	-0.921083	0.97358	0.95463	0.658356	0.647466	black	0	0	0	0	0	0	0	1	0	0	0	0	1	0	0	0	1	0	0	1	0	0	15.9531	-22.2164	1.68315	10.5609	-15.3005	4.96066e-09	1.71827e-06	0
Map4k1	NM_008279	0.860303	-0.817252	-0.955066	-0.944192	0.973543	0.912951	0.574365	0.711249	black	0	0	0	0	0	0	1	0	0	0	1	0	1	0	1	1	0	0	0	0	0	0	15.9413	-22.2066	2.6407	16.5341	-17.834	4.96725e-09	3.74074e-07	0
Setx	NM_198033	0.80985	-0.812725	-0.921702	-0.938315	0.973484	0.967477	0.716436	0.722828	black	1	0	0	0	0	0	1	1	1	0	0	0	1	1	1	1	1	1	0	0	0	1	15.9229	-22.1912	3.93184	12.6528	-12.6494	4.99157e-09	9.60499e-06	0
Pxmp2	NM_008993	0.841672	-0.850933	-0.959489	-0.969375	0.973368	0.946299	0.655842	0.738914	black	0	0	0	0	0	0	0	0	0	1	1	1	1	1	0	0	0	1	0	1	0	1	15.8868	-22.1609	1.95075	18.401	-23.8825	5.11826e-09	1.34994e-08	0
Fpgs	NM_010236	0.87037	-0.806299	-0.936694	-0.937722	0.973178	0.959393	0.669963	0.671231	black	0	1	0	0	0	0	1	0	0	0	0	1	1	1	0	0	1	1	0	1	0	1	15.828	-22.1116	2.98005	12.373	-14.4	5.32217e-09	3.06357e-06	0
Thoc5	NM_172438	0.914933	-0.82197	-0.921745	-0.937923	0.973104	0.948649	0.617266	0.605565	black	0	0	0	0	0	0	0	0	0	0	1	1	0	0	1	0	0	1	0	0	0	0	15.8052	-22.0925	1.96656	9.40956	-14.7678	5.39721e-09	2.44159e-06	0
Pecam1	NM_001032378	0.780791	-0.772446	-0.931416	-0.931141	0.972794	0.970599	0.738503	0.785364	black	0	0	0	0	0	0	1	1	1	1	1	0	1	0	0	0	1	0	0	0	1	0	15.7114	-22.0133	4.87481	12.9634	-14.6591	5.72512e-09	2.5812e-06	0
Zfp819	NM_028913	0.886092	-0.797674	-0.905043	-0.911455	0.97269	0.910466	0.543186	0.656599	black	0	0	0	0	0	0	1	0	1	0	0	0	1	1	1	0	0	1	0	0	0	0	15.6801	-21.9868	7.96918	10.822	-11.3922	5.74946e-09	2.25745e-05	0
Sfrs17b	NM_001081956	0.904389	-0.833638	-0.926392	-0.929692	0.972681	0.888829	0.477265	0.63721	black	0	0	0	0	0	0	0	0	0	0	0	0	0	0	0	0	0	1	0	1	0	0	15.6772	-21.9843	3.34689	11.8418	-13.0657	5.74946e-09	7.26868e-06	0
Mrpl39	NM_017404	0.888493	-0.769833	-0.94097	-0.920223	0.972533	0.952155	0.644807	0.634415	black	0	0	0	0	0	0	0	1	1	1	1	0	0	0	1	0	0	1	0	1	1	0	15.6333	-21.947	1.77603	10.0663	-15.5742	5.93889e-09	1.4602e-06	0
Bcap29	NM_007530	0.858709	-0.757026	-0.918474	-0.910713	0.971837	0.945861	0.642162	0.699139	black	0	0	0	0	0	0	0	1	0	0	0	1	1	0	1	0	1	1	0	0	0	1	15.4307	-21.7738	1.80132	12.2565	-17.4725	6.86237e-09	4.65632e-07	0
Sema4d	NM_013660	0.797418	-0.77471	-0.963092	-0.943822	0.971613	0.976232	0.760862	0.758582	brown	0	0	0	0	0	0	0	0	0	0	0	0	0	0	1	0	1	0	0	0	0	0	15.3668	-21.7187	4.00063	12.9877	-18.5153	7.11663e-09	2.47927e-07	0
Tgif1	NM_009372	0.836844	-0.764506	-0.916319	-0.924551	0.971495	0.958801	0.686029	0.72082	black	1	1	0	0	0	0	1	1	0	0	1	1	1	1	0	1	0	1	0	1	0	1	15.3337	-21.6901	3.58854	10.9667	-16.1577	7.27808e-09	9.96555e-07	1
Utf1	NM_009482	0.750953	-0.805563	-0.94537	-0.958885	0.971455	0.970631	0.753691	0.842773	black	0	1	0	0	0	0	1	1	1	1	1	1	1	1	1	1	1	1	0	0	1	1	15.3224	-21.6804	19.8041	28.6571	-20.4327	7.27808e-09	9.24225e-08	1
Gtpbp4	NM_027000	0.883033	-0.882162	-0.903284	-0.968995	0.971455	0.936058	0.576452	0.658534	black	0	0	0	0	0	0	1	0	0	0	0	1	1	1	1	0	0	1	0	1	0	1	15.3223	-21.6803	2.20257	9.70173	-15.1588	7.27808e-09	1.92174e-06	0
Nsun7	NM_027602	0.80577	-0.816647	-0.947052	-0.955336	0.971271	0.926055	0.604751	0.755865	black	0	0	0	0	0	0	0	0	0	0	1	0	0	0	0	1	0	0	0	1	0	0	15.2712	-21.636	2.85102	13.8188	-18.8972	7.48765e-09	2.11553e-07	0
2810405K02Rik	NM_025582	0.786579	-0.749737	-0.971408	-0.938478	0.971007	0.97598	0.767863	0.780002	brown	0	0	0	0	0	0	0	0	0	0	1	1	1	0	0	0	0	1	0	1	0	1	15.1982	-21.5725	2.79663	13.8425	-20.0853	7.72703e-09	1.02663e-07	0
Snapc4	NM_172339	0.769717	-0.807095	-0.926194	-0.95401	0.970955	0.957651	0.704051	0.809618	black	0	0	0	0	0	0	0	0	0	0	0	0	1	1	0	0	1	1	0	0	0	1	15.1841	-21.5602	1.54436	15.5109	-21.6072	7.75016e-09	4.77673e-08	1
Ss18	NM_009280	0.861675	-0.833891	-0.900956	-0.941111	0.970945	0.951069	0.654321	0.695186	black	0	0	0	0	0	0	0	1	1	0	0	1	1	0	0	1	1	1	0	0	0	1	15.1812	-21.5577	2.38959	12.2823	-16.4144	7.75016e-09	8.66533e-07	0
Tspan17	NM_028841	0.880998	-0.798739	-0.937863	-0.92717	0.970864	0.910006	0.559645	0.691074	black	0	1	0	0	0	0	1	1	0	0	0	0	0	1	1	0	1	0	0	1	0	0	15.1593	-21.5385	3.74974	15.6801	-14.9998	7.86653e-09	2.10731e-06	0
Bdh1	NM_175177	0.903903	-0.793294	-0.915826	-0.904935	0.970787	0.896375	0.512821	0.606609	black	0	0	0	0	0	0	1	0	0	1	0	0	0	0	0	0	1	0	0	1	0	0	15.1385	-21.5204	6.83887	10.1599	-11.3135	7.97649e-09	2.38353e-05	0
Supv3l1	NM_181423	0.834582	-0.845712	-0.890176	-0.940567	0.970608	0.913066	0.55576	0.699728	black	0	0	0	0	0	1	0	1	1	0	0	1	1	0	0	0	1	1	0	0	0	1	15.0902	-21.478	1.76647	11.3838	-15.7609	8.21648e-09	1.28119e-06	0
Tfrc	NM_011638	0.833238	-0.755882	-0.933573	-0.908089	0.970522	0.922745	0.608019	0.712598	black	1	1	0	0	0	0	0	0	0	0	1	1	1	1	1	0	1	1	0	0	0	1	15.067	-21.4577	3.31023	10.4338	-13.1792	8.31077e-09	6.75681e-06	0
2410127L17Rik ///	NM_026120	0.908528	-0.873914	-0.894548	-0.944387	0.970514	0.934324	0.585632	0.615502	black	0	0	0	0	0	0	1	0	0	0	1	0	0	0	1	0	1	1	0	0	0	0	15.065	-21.4559	2.09334	10.7543	-14.839	8.31077e-09	2.35451e-06	0
Kcnmb2	NM_028231	0.818755	-0.821254	-0.917288	-0.935661	0.970339	0.902734	0.540886	0.746237	black	0	0	0	0	0	0	0	0	0	0	0	0	0	0	1	0	0	0	0	0	0	0	15.0185	-21.415	4.46988	14.9117	-14.26	8.60649e-09	3.39281e-06	0
4930486G11Rik	NM_175213	0.877082	-0.791508	-0.924558	-0.927026	0.970103	0.956397	0.677054	0.666433	black	0	0	0	0	0	0	0	0	0	0	0	1	1	0	0	0	0	1	0	1	0	1	14.9563	-21.3601	10.7782	12.6847	-13.2395	8.94438e-09	6.52862e-06	0
Syk	NM_011518	0.790345	-0.839186	-0.933305	-0.959135	0.970072	0.917927	0.597036	0.800469	black	1	1	0	0	0	0	0	1	1	0	1	0	0	0	0	0	0	0	0	0	0	0	14.9481	-21.3528	4.96789	23.3806	-22.306	8.97111e-09	3.52717e-08	0
Xrcc5	NM_009533	0.865771	-0.817806	-0.901497	-0.922326	0.970055	0.945119	0.635507	0.64134	black	0	0	0	0	0	0	0	1	1	0	1	1	1	0	0	1	0	1	0	0	0	1	14.9438	-21.349	4.45738	10.6765	-11.6172	8.97111e-09	1.92939e-05	0
Stat6	NM_009284	0.846351	-0.777323	-0.941171	-0.920148	0.969978	0.895756	0.535471	0.704509	black	0	0	0	0	0	0	0	0	0	0	0	1	0	1	0	1	0	1	0	1	0	0	14.9236	-21.3311	7.47595	12.7231	-13.8388	9.05975e-09	4.39594e-06	1
Mrpl21	NM_172252	0.826849	-0.750105	-0.957954	-0.922358	0.969741	0.950735	0.67835	0.739518	black	0	0	0	0	0	0	0	1	0	0	0	0	1	0	0	0	1	1	0	0	0	1	14.8625	-21.2769	2.32349	13.0784	-18.7238	9.48919e-09	2.16537e-07	0
2410015N17Rik	NM_023203	0.838831	-0.799384	-0.964325	-0.959502	0.969443	0.965367	0.706037	0.724303	black	0	0	0	0	0	0	0	1	0	1	1	1	0	0	0	0	0	1	0	1	0	0	14.7864	-21.2091	3.00684	11.5243	-15.1506	9.91876e-09	1.92826e-06	0
C79407	NM_172578	0.879189	-0.806611	-0.899505	-0.933859	0.96931	0.948603	0.632017	0.673755	black	0	0	0	0	0	0	0	0	0	0	1	1	0	1	1	0	0	1	0	1	0	0	14.7527	-21.1789	2.37032	10.9006	-17.1061	1.01045e-08	5.71028e-07	0
Bcat1	NM_001024468	0.924741	-0.793962	-0.937709	-0.920104	0.969113	0.900675	0.516541	0.612073	black	0	0	0	0	0	0	1	1	1	0	0	1	1	0	0	1	0	1	0	0	0	1	14.7032	-21.1346	11.5384	11.3681	-13.0755	1.03743e-08	7.22401e-06	0
1200011O22Rik	NM_027891	0.799691	-0.804027	-0.917102	-0.954681	0.969108	0.970562	0.707683	0.760936	brown	0	0	0	0	0	0	0	0	0	1	1	0	0	0	1	1	0	1	0	1	0	0	14.7021	-21.1336	1.84373	11.7927	-14.8965	1.03743e-08	2.25111e-06	0
Mum1	NM_023431	0.776887	-0.881662	-0.939981	-0.983588	0.969085	0.948923	0.673649	0.789207	blue	0	0	0	0	0	0	0	1	0	0	1	1	1	0	0	1	1	1	0	0	0	1	14.6963	-21.1283	2.54017	13.5143	-18.724	1.03743e-08	2.16537e-07	0
Slc20a2	NM_011394	0.904661	-0.826891	-0.926635	-0.928631	0.969075	0.92365	0.569149	0.607344	black	0	0	0	0	0	0	0	0	0	0	1	1	1	0	1	0	1	1	0	0	0	1	14.6938	-21.1261	1.75372	9.10123	-13.0355	1.03743e-08	7.41825e-06	0
Pcaf	NM_020005	0.940031	-0.77189	-0.91696	-0.891446	0.968883	0.891661	0.487496	0.571262	black	1	1	0	0	0	0	1	1	1	0	1	1	1	1	1	0	1	1	0	0	1	1	14.6463	-21.0834	8.36659	10.1972	-11.3043	1.06943e-08	2.39715e-05	1
Acot7	NM_133348	0.864573	-0.803852	-0.926989	-0.9308	0.96878	0.931898	0.626746	0.66937	black	0	0	0	0	0	0	0	0	0	0	0	0	1	0	1	1	1	1	0	1	0	1	14.6209	-21.0605	7.26572	11.8517	-12.9455	1.08354e-08	7.80811e-06	0
Ptch2	NM_008958	0.876656	-0.85503	-0.934168	-0.949112	0.968745	0.924984	0.60396	0.670247	black	0	1	0	0	0	0	0	1	1	1	0	0	0	1	1	0	0	1	0	1	0	0	14.6122	-21.0527	1.80579	12.0652	-17.2738	1.08416e-08	5.15551e-07	0
Rrn3	NM_001039521	0.793568	-0.836152	-0.907372	-0.942174	0.968625	0.925222	0.607458	0.738802	black	0	0	0	0	0	1	0	1	1	1	1	1	1	1	1	1	1	1	0	0	1	1	14.5829	-21.0261	2.10997	11.7489	-13.3661	1.09948e-08	5.99168e-06	0
Pycr2	NM_133705	0.887761	-0.806345	-0.916951	-0.919107	0.968534	0.933927	0.616004	0.608915	black	0	0	0	0	0	0	0	1	1	1	1	1	1	1	1	1	1	1	0	1	1	1	14.5609	-21.0062	3.18619	8.96607	-11.364	1.11151e-08	2.30628e-05	0
Slc25a13	NM_015829	0.814179	-0.817639	-0.922527	-0.942556	0.968426	0.971052	0.741823	0.73643	brown	0	1	0	0	0	0	1	0	0	1	1	1	1	1	1	0	1	1	0	0	0	1	14.5347	-20.9825	4.42682	13.2462	-13.5625	1.13419e-08	5.34259e-06	0
Taldo1	NM_011528	0.731214	-0.800734	-0.947468	-0.955616	0.968373	0.955376	0.730329	0.845389	black	0	0	0	0	0	0	1	0	1	0	1	0	0	0	0	1	0	1	0	1	0	0	14.522	-20.971	2.47762	15.1495	-19.3932	1.1354e-08	1.58558e-07	0
Klhl8	NM_178741	0.737557	-0.795549	-0.959729	-0.961098	0.968373	0.95327	0.708593	0.851463	black	0	0	0	0	0	0	0	0	0	0	0	0	0	0	0	0	1	0	0	1	0	0	14.5219	-20.9709	3.18304	16.7415	-22.766	1.1354e-08	3.16066e-08	0
Gtpbp3	NM_032544	0.922446	-0.789897	-0.926649	-0.915511	0.968325	0.942461	0.624491	0.581905	black	0	0	0	0	0	0	0	0	0	0	1	1	1	1	1	0	1	1	0	0	0	1	14.5104	-20.9604	1.87879	9.42946	-12.015	1.14334e-08	1.46258e-05	0
Tm7sf3	NM_026281	0.778979	-0.770588	-0.941741	-0.929659	0.968299	0.916797	0.609708	0.80678	black	0	0	0	0	0	0	1	0	0	0	0	0	1	1	1	1	1	1	0	0	0	1	14.5042	-20.9548	5.93997	16.6581	-16.7208	1.14577e-08	7.25126e-07	0
Capsl	NM_029341	0.946497	-0.807807	-0.90559	-0.906131	0.968263	0.891132	0.482793	0.570096	black	0	0	0	0	0	0	0	0	0	0	0	0	0	0	0	0	0	0	0	0	0	0	14.4956	-20.947	11.1205	10.078	-10.8689	1.14783e-08	3.25841e-05	0
Rfc5	NM_028128	0.85274	-0.804418	-0.923248	-0.928007	0.968238	0.965585	0.70624	0.656994	black	0	0	0	0	0	0	0	1	1	0	1	0	1	1	0	0	1	1	0	1	0	1	14.4896	-20.9415	2.7693	9.87108	-12.8108	1.14783e-08	8.60476e-06	0
Ints10	NM_027590	0.763131	-0.75924	-0.942661	-0.932635	0.968233	0.973089	0.753968	0.775587	brown	0	0	0	0	0	0	0	0	0	0	0	0	0	0	0	0	0	0	0	0	0	0	14.4882	-20.9403	2.73691	11.1676	-15.9424	1.14783e-08	1.135e-06	0
Lipt1	NM_001037918	0.86902	-0.748699	-0.926618	-0.911585	0.968182	0.970772	0.714127	0.65583	brown	0	0	0	0	0	0	0	0	0	0	1	1	1	1	0	0	1	1	0	1	0	1	14.476	-20.9292	2.08433	9.55208	-14.0053	1.15551e-08	3.91565e-06	0
C80913	NM_011274	0.775228	-0.776184	-0.91689	-0.926422	0.968018	0.975913	0.762646	0.777771	brown	1	1	1	0	0	0	1	0	0	1	1	0	1	1	1	1	1	1	0	0	0	1	14.437	-20.8936	2.81281	13.4958	-13.0157	1.18632e-08	7.50647e-06	0
Tex10	NM_172304	0.892014	-0.847187	-0.889883	-0.933811	0.968011	0.943346	0.60783	0.618881	black	0	0	0	0	0	0	0	0	0	0	0	1	1	1	0	1	1	1	0	1	0	1	14.4354	-20.8921	2.24725	9.76643	-13.0285	1.18632e-08	7.45097e-06	0
D14Ertd436e	NM_172599	0.915802	-0.793497	-0.917048	-0.908028	0.967998	0.880224	0.459212	0.613658	black	0	1	0	0	0	0	1	1	1	0	1	0	0	1	1	1	1	1	0	0	1	0	14.4324	-20.8894	2.4302	10.4453	-11.4266	1.18632e-08	2.19604e-05	0
Hprt1	NM_013556	0.841729	-0.879335	-0.896276	-0.954121	0.967998	0.894018	0.498528	0.70712	black	0	0	0	0	0	0	0	0	0	0	0	0	0	0	0	0	0	0	0	0	0	0	14.4323	-20.8893	3.00985	11.1535	-16.3988	1.18632e-08	8.68437e-07	0
Iqcg	NM_178378	0.848808	-0.818027	-0.913367	-0.931611	0.967805	0.909439	0.575303	0.707558	black	0	0	0	0	0	0	0	0	0	0	0	1	1	1	0	0	1	1	0	0	0	1	14.3869	-20.8478	3.84539	12.703	-12.7832	1.22825e-08	8.76642e-06	0
1810029B16Rik	NM_025465	0.792889	-0.793737	-0.961021	-0.964975	0.967745	0.96729	0.715291	0.794054	black	0	0	0	0	0	0	0	1	0	0	0	1	1	0	0	0	1	1	0	1	0	1	14.3728	-20.8349	2.46149	13.4625	-14.4528	1.24006e-08	2.95555e-06	0
Hspe1	NM_008303	0.874075	-0.847764	-0.93425	-0.968266	0.967589	0.947528	0.629666	0.681876	blue	0	0	0	0	0	0	0	1	0	0	1	1	1	1	1	1	1	1	0	1	0	1	14.3365	-20.8016	2.10738	10.9621	-15.9714	1.27357e-08	1.11296e-06	0
Chek1	NM_007691	0.926287	-0.847201	-0.89221	-0.929885	0.96753	0.926999	0.575544	0.579824	black	0	0	0	0	0	0	0	0	0	0	0	1	1	1	0	1	0	1	0	0	0	1	14.3228	-20.789	2.57571	9.46856	-12.4176	1.28547e-08	1.12214e-05	0
Gse1	NM_198671	0.868094	-0.835262	-0.950984	-0.949742	0.967499	0.948192	0.658053	0.655873	black	0	0	0	0	0	0	0	0	0	0	0	0	0	0	0	0	0	0	0	0	0	0	14.3156	-20.7824	1.74532	10.5953	-16.2869	1.28862e-08	9.18146e-07	0
Sbno1	NM_001081203	0.811705	-0.805911	-0.911479	-0.926508	0.967481	0.897398	0.529278	0.746725	black	0	0	0	0	0	0	0	0	0	0	0	0	0	0	0	0	0	0	0	0	0	0	14.3114	-20.7785	2.58239	14.3681	-15.989	1.28862e-08	1.09902e-06	0
Zwilch	NM_026507	0.79236	-0.853985	-0.89857	-0.960509	0.967385	0.943212	0.651416	0.79237	black	0	0	0	0	0	0	0	1	0	0	0	1	1	0	0	0	1	1	0	1	0	1	14.2892	-20.7581	2.27551	17.7503	-22.3332	1.3043e-08	3.52717e-08	0
Eif2s2	NM_026030	0.892348	-0.885688	-0.883556	-0.955568	0.96734	0.924346	0.564544	0.65558	black	0	0	0	0	0	0	0	0	0	0	0	1	1	1	1	0	1	1	0	0	0	1	14.2789	-20.7486	2.01191	12.3203	-18.5976	1.30822e-08	2.3679e-07	0
Tbc1d13	NM_146252	0.923253	-0.78572	-0.908602	-0.900828	0.967157	0.930814	0.593016	0.581653	black	0	0	0	0	0	0	1	1	1	1	1	1	0	1	1	0	1	1	0	0	1	1	14.2371	-20.7101	2.91966	9.84161	-10.7912	1.34807e-08	3.44243e-05	0
Ubtf	NM_001044383	0.853692	-0.76112	-0.941965	-0.919583	0.967134	0.955741	0.679182	0.674103	black	0	0	0	0	0	0	1	0	1	0	1	1	1	0	0	1	1	1	0	0	0	1	14.2318	-20.7052	2.18823	9.99605	-15.1285	1.34807e-08	1.9439e-06	1
Hat1	NM_026115	0.75576	-0.857058	-0.930499	-0.977795	0.966963	0.967011	0.740461	0.82938	blue	0	0	0	0	0	0	0	1	0	0	1	1	1	0	1	1	1	1	0	0	0	1	14.193	-20.6693	2.82586	20.6197	-25.4599	1.38935e-08	6.9973e-09	0
Trap1	NM_026508	0.758471	-0.789336	-0.926902	-0.940185	0.966899	0.982778	0.786225	0.7831	brown	0	0	0	0	0	0	1	1	0	0	1	0	1	0	1	1	1	1	0	0	0	1	14.1786	-20.656	2.87087	11.2207	-14.0434	1.39912e-08	3.80835e-06	0
Idh3a	NM_029573	0.872264	-0.893838	-0.89514	-0.95843	0.966624	0.926418	0.582827	0.657581	black	0	0	0	0	0	0	0	0	0	0	0	0	1	0	1	1	1	1	0	0	0	1	14.1171	-20.5988	2.06305	10.6931	-17.0083	1.47216e-08	6.09572e-07	0
Nod1	NM_172729	0.875956	-0.79084	-0.917725	-0.912446	0.966513	0.914983	0.564178	0.670002	black	0	1	1	0	0	0	0	0	0	0	0	0	0	1	0	0	0	0	0	1	0	0	14.0923	-20.5758	13.6725	11.9609	-12.0388	1.48964e-08	1.43955e-05	0
Ncor1	NM_011308	0.859083	-0.715692	-0.923173	-0.89364	0.966487	0.949945	0.656615	0.656284	black	0	0	0	0	0	0	0	1	0	1	1	1	1	0	1	1	1	1	0	0	0	1	14.0866	-20.5704	1.78883	9.27299	-15.0192	1.48964e-08	2.0743e-06	1
Xab2	NM_026156	0.796667	-0.733894	-0.960383	-0.926279	0.96648	0.980324	0.76722	0.743159	brown	0	0	0	0	0	0	0	0	0	0	1	1	0	1	0	0	0	1	0	1	0	0	14.0852	-20.5691	2.08058	10.8404	-17.1691	1.48964e-08	5.48918e-07	0
Cnot10	NM_153585	0.829446	-0.737447	-0.938784	-0.902838	0.966417	0.932281	0.63826	0.68303	black	1	1	0	0	0	0	1	1	1	1	1	0	1	1	1	1	1	1	0	1	1	1	14.0712	-20.5561	1.90912	10.3408	-14.3938	1.50358e-08	3.07023e-06	0
Sacs	NM_172809	0.763708	-0.798229	-0.940401	-0.936982	0.966332	0.927886	0.651791	0.777815	black	0	1	0	0	0	0	1	0	1	0	0	0	0	1	0	0	0	0	0	0	0	0	14.0526	-20.5386	2.15916	11.3695	-14.7964	1.52405e-08	2.41212e-06	0
Xrn2	NM_011917	0.833523	-0.810396	-0.892643	-0.927382	0.966322	0.966426	0.70177	0.695824	brown	0	1	0	0	0	0	1	0	0	0	0	0	1	1	1	1	1	1	0	0	0	1	14.0502	-20.5364	2.12472	10.3423	-12.5245	1.52405e-08	1.05919e-05	1
Socs2	NM_007706	0.802032	-0.797577	-0.921021	-0.925556	0.966148	0.917465	0.594042	0.724003	black	1	1	0	0	0	0	0	1	1	0	1	1	1	1	0	1	1	1	0	1	0	1	14.0122	-20.5009	3.82173	10.5492	-11.9136	1.5744e-08	1.55912e-05	0
Nipsnap1	NM_008698	0.82356	-0.776126	-0.928685	-0.926953	0.966063	0.964188	0.7143	0.689507	black	0	0	0	0	0	0	0	0	0	0	1	1	1	0	1	0	1	1	0	1	0	1	13.9938	-20.4837	3.6542	9.47004	-13.768	1.59211e-08	4.60951e-06	0
Actr3b	NM_001004365	0.799955	-0.805044	-0.914869	-0.922514	0.96604	0.911516	0.591237	0.720246	black	0	0	0	0	0	1	0	0	0	0	0	1	1	1	1	0	0	1	0	0	0	1	13.9888	-20.479	10.762	11.327	-11.6232	1.59482e-08	1.91979e-05	0
Prdm14	NM_001081209	0.886695	-0.791815	-0.910029	-0.912597	0.965925	0.946002	0.644649	0.644066	black	0	0	0	0	0	0	0	0	0	1	1	0	0	1	1	1	0	1	1	1	0	0	13.9639	-20.4556	24.326	11.7708	-11.8488	1.62282e-08	1.63984e-05	0
Ranbp17	NM_023146	0.904548	-0.802749	-0.900309	-0.909104	0.965786	0.941978	0.631505	0.600899	black	1	1	0	0	0	0	1	1	1	0	1	1	0	1	0	1	1	1	0	1	1	1	13.9341	-20.4275	3.76784	10.0856	-11.0283	1.65911e-08	2.9041e-05	0
Mnat1	NM_008612	0.75262	-0.774175	-0.93709	-0.948933	0.965507	0.96165	0.728396	0.829227	black	0	0	0	0	0	0	0	0	0	1	0	1	0	1	0	0	0	1	0	0	0	0	13.8745	-20.3713	1.92473	13.0878	-19.031	1.72434e-08	1.97375e-07	1
Actl6a	NM_019673	0.914223	-0.794023	-0.926945	-0.918767	0.965334	0.939735	0.604869	0.581836	black	0	0	0	0	0	0	1	1	0	1	1	1	0	1	0	0	0	1	0	0	1	0	13.8379	-20.3367	2.43441	8.71618	-12.7119	1.7644e-08	9.18111e-06	1
Ssbp1	NM_028358	0.902075	-0.804846	-0.934279	-0.93877	0.965192	0.95524	0.646034	0.621763	black	0	0	0	0	0	0	0	0	0	0	0	0	1	0	0	0	0	1	0	0	0	0	13.8081	-20.3084	2.20169	9.35961	-15.2535	1.7842e-08	1.77604e-06	0
Rbmxl2	NM_029660	0.940033	-0.802895	-0.902136	-0.897643	0.965006	0.888188	0.47258	0.553523	black	0	0	0	0	0	0	1	1	1	1	1	0	1	0	0	1	1	1	0	1	1	1	13.7695	-20.2718	11.1162	9.48987	-10.4191	1.84158e-08	4.50638e-05	1
Mlf1ip	NM_027973	0.875879	-0.794467	-0.918123	-0.927145	0.964989	0.96129	0.68972	0.63303	black	0	0	0	0	0	0	0	1	0	0	0	0	1	1	0	1	0	1	0	1	0	0	13.7658	-20.2683	2.24582	9.18286	-13.4314	1.84158e-08	5.76935e-06	1
Rangrf	NM_021329	0.818283	-0.785555	-0.950995	-0.94396	0.964731	0.965369	0.737824	0.75058	brown	0	0	0	0	0	0	0	1	0	0	0	1	1	1	1	0	0	1	0	1	0	1	13.7127	-20.2176	3.41282	14.4637	-18.3343	1.92652e-08	2.71875e-07	0
Adcy3	NM_138305	0.744986	-0.796116	-0.936608	-0.948115	0.964641	0.929263	0.653203	0.837518	black	0	0	0	0	0	0	0	1	1	0	0	0	0	1	1	0	1	0	1	0	0	0	13.6942	-20.2	3.05815	17.495	-19.0744	1.95166e-08	1.90808e-07	0
Cdc42ep3	NM_026514	0.863011	-0.751697	-0.915961	-0.900538	0.964605	0.919912	0.595792	0.68768	black	0	0	0	0	0	0	1	1	1	1	0	0	1	1	0	0	0	0	0	0	1	0	13.6868	-20.1929	2.72851	10.9058	-12.7966	1.95825e-08	8.67758e-06	0
Heatr2	NM_001081265	0.913503	-0.859492	-0.869693	-0.93495	0.964501	0.930223	0.567891	0.600548	black	0	0	0	0	0	0	0	0	0	0	0	0	0	0	0	0	0	0	0	0	0	0	13.6657	-20.1727	1.80264	9.20826	-14.3974	1.98669e-08	3.06357e-06	0
Mrpl1	NM_001039084	0.934177	-0.83565	-0.886301	-0.922749	0.96446	0.897645	0.497629	0.593629	black	0	0	0	0	0	0	0	0	0	0	0	1	1	1	0	0	0	1	0	0	0	1	13.6574	-20.1648	2.59459	9.82288	-12.3732	1.98669e-08	1.15377e-05	0
B3gnt2	NM_016888	0.8698	-0.735413	-0.916388	-0.894641	0.964356	0.951245	0.680457	0.664776	black	0	0	0	0	0	0	0	1	0	1	0	0	0	1	1	1	1	1	0	0	0	0	13.6363	-20.1446	3.96538	11.8173	-13.6881	2.02169e-08	4.91369e-06	0
Nat10	NM_153126	0.776205	-0.851647	-0.923859	-0.95906	0.964329	0.939068	0.665137	0.753416	black	0	0	0	0	0	0	1	1	1	0	0	1	1	0	0	1	0	1	0	0	0	1	13.631	-20.1394	2.47076	10.643	-15.0687	2.02657e-08	2.01801e-06	0
2410017P07Rik	NM_026643	0.87626	-0.786873	-0.928818	-0.929098	0.964302	0.958739	0.684003	0.674469	black	0	1	0	0	0	1	0	0	0	0	0	1	1	1	0	0	0	1	0	0	0	1	13.6255	-20.1342	2.31252	11.3134	-14.6692	2.03173e-08	2.5812e-06	0
Las1l	NM_152822	0.918769	-0.835923	-0.918288	-0.926927	0.964148	0.885253	0.470564	0.599756	black	0	0	0	0	0	0	0	0	0	0	0	0	0	0	0	0	0	0	0	0	0	0	13.5946	-20.1045	4.17667	10.0496	-11.702	2.07603e-08	1.82033e-05	0
Rcc2	NM_173867	0.806018	-0.786075	-0.959266	-0.948318	0.963925	0.978985	0.755325	0.740172	brown	0	0	0	0	0	0	0	0	0	0	0	0	0	0	0	0	0	0	0	0	0	0	13.55	-20.0615	5.59551	11.7003	-18.0548	2.14988e-08	3.25517e-07	0
Lyar	NM_025281	0.90634	-0.864995	-0.910302	-0.953551	0.963786	0.927672	0.580905	0.607362	black	0	0	0	0	0	0	0	0	0	0	0	1	1	1	0	0	0	1	0	0	0	1	13.5226	-20.0351	2.58018	8.92892	-14.6804	2.18998e-08	2.5812e-06	0
1700019H03Rik	NM_183161	0.750242	-0.817334	-0.911375	-0.940603	0.963677	0.951562	0.713419	0.810004	black	0	1	0	0	0	0	1	1	0	1	1	1	1	1	0	0	1	1	0	0	1	1	13.5012	-20.0143	2.77488	17.6469	-17.5033	2.22246e-08	4.56878e-07	0
Ints4	NM_027256	0.872055	-0.737147	-0.940994	-0.903082	0.963653	0.958048	0.700296	0.650642	black	0	0	0	0	0	0	0	0	0	0	0	0	0	0	0	0	0	0	0	0	0	0	13.4965	-20.0098	2.37757	10.3177	-14.8357	2.22246e-08	2.35451e-06	0
Mapkapk3	NM_178907	0.781087	-0.798786	-0.946678	-0.94579	0.963563	0.930662	0.644672	0.776331	black	0	0	0	0	0	0	0	0	0	0	1	0	1	1	1	1	1	1	0	1	0	1	13.4789	-19.9928	5.7127	16.9368	-16.5211	2.23966e-08	8.18847e-07	0
Grhl3	NM_001013756	0.801051	-0.772633	-0.935972	-0.919475	0.963558	0.948923	0.689409	0.737767	black	0	0	0	0	0	0	1	1	1	1	1	1	0	1	1	1	0	0	0	1	1	0	13.4778	-19.9917	9.6253	13.7626	-14.0707	2.23966e-08	3.77067e-06	1
Orc5l	NM_011959	0.860483	-0.784493	-0.88975	-0.908392	0.963471	0.928163	0.587541	0.633408	black	0	1	0	0	0	0	1	1	1	1	1	1	1	0	0	1	0	1	0	0	1	1	13.4608	-19.9753	2.15029	8.56095	-12.4205	2.26502e-08	1.12053e-05	0
Thoc6	NM_001008425	0.818659	-0.787195	-0.932356	-0.940206	0.963403	0.96938	0.715385	0.738651	brown	0	0	0	0	1	0	0	1	0	0	1	0	0	1	1	0	0	1	0	1	0	0	13.4475	-19.9624	1.97015	12.502	-17.8022	2.28271e-08	3.78729e-07	0
Tarsl2	NM_172310	0.806333	-0.778964	-0.950393	-0.939519	0.963373	0.930517	0.644961	0.742315	black	0	0	0	0	0	0	0	0	0	0	0	1	0	0	0	0	1	1	0	1	0	1	13.4417	-19.9567	2.11437	10.198	-16.0972	2.28978e-08	1.03348e-06	0
2310051E17Rik /// Klf9	NM_010638	0.889067	-0.758566	-0.895054	-0.883575	0.963208	0.880025	0.482138	0.623081	black	0	0	0	0	0	0	1	1	1	1	1	1	1	1	1	1	1	1	0	1	1	1	13.4098	-19.9257	2.95974	9.85815	-11.1856	2.33402e-08	2.59705e-05	1
2700094F01Rik	NM_178625	0.850755	-0.76871	-0.932652	-0.920992	0.963203	0.966314	0.723566	0.660986	brown	0	0	0	0	0	0	0	0	0	0	1	1	1	1	0	0	0	1	0	0	0	1	13.4089	-19.9249	2.31275	9.93821	-13.3048	2.33402e-08	6.22135e-06	0
Zbtb44	NM_172765	0.857113	-0.789974	-0.926566	-0.924595	0.963066	0.93254	0.619653	0.700279	black	0	1	0	0	0	0	1	1	1	0	0	1	1	1	1	1	1	1	0	0	0	1	13.3826	-19.8992	5.91095	14.5946	-13.671	2.38258e-08	4.96384e-06	1
D10Ertd322e	NM_026065	0.839849	-0.836269	-0.919436	-0.952283	0.963033	0.957761	0.70107	0.705121	black	0	0	0	0	0	0	1	1	1	0	1	0	1	0	1	0	1	1	0	0	1	1	13.3762	-19.893	1.62077	11.4835	-17.5672	2.38623e-08	4.36993e-07	0
Snrpn /// Snurf	NM_001082961	0.797751	-0.775561	-0.955512	-0.941751	0.962991	0.937869	0.644733	0.758704	black	0	0	0	0	0	0	1	0	0	0	0	0	0	0	1	1	0	1	0	0	0	0	13.3683	-19.8852	6.90693	10.5448	-16.62	2.38623e-08	7.64001e-07	0
1110004E09Rik	NM_026502	0.78156	-0.870095	-0.891769	-0.973672	0.962974	0.952264	0.67592	0.779906	blue	0	0	0	0	0	0	0	0	0	0	0	0	1	0	0	1	1	1	0	0	0	1	13.365	-19.8821	1.66307	11.4419	-15.3257	2.38779e-08	1.69215e-06	0
A830080D01Rik	NM_001033472	0.870813	-0.799715	-0.933806	-0.928853	0.962818	0.905044	0.544718	0.69515	black	0	0	0	0	0	0	1	0	0	0	0	0	0	1	1	1	0	1	0	1	0	0	13.3353	-19.853	8.60787	14.9824	-14.085	2.42812e-08	3.74021e-06	0
Gadd45gip1	NM_183358	0.908971	-0.840372	-0.862597	-0.925283	0.962693	0.939342	0.601107	0.599765	black	0	0	0	0	0	0	0	1	0	0	1	1	1	0	0	1	1	1	0	1	0	1	13.3115	-19.8297	2.00763	9.27328	-14.1214	2.45822e-08	3.65949e-06	0
Dscr2	NM_019537	0.855499	-0.819802	-0.936361	-0.946793	0.962686	0.968838	0.715299	0.665547	brown	0	1	0	0	0	0	0	1	0	0	0	1	1	0	0	0	0	1	0	0	0	1	13.3103	-19.8286	2.27987	9.62741	-15.4445	2.45822e-08	1.58872e-06	0
Zfp2	NM_001044697	0.769058	-0.786061	-0.941691	-0.954472	0.9626	0.978561	0.771456	0.786376	brown	0	0	0	0	0	0	0	0	0	0	0	0	0	1	1	0	1	1	0	1	0	0	13.294	-19.8126	2.63873	11.001	-16.2999	2.46804e-08	9.15306e-07	1
Pitpnc1	NM_145823	0.786648	-0.772988	-0.921003	-0.924989	0.962467	0.921453	0.62942	0.756852	black	1	0	0	0	0	0	0	0	0	1	1	1	1	0	0	0	1	1	0	1	0	1	13.269	-19.7881	4.42069	10.8552	-13.4251	2.52322e-08	5.78802e-06	0
Hibch	NM_146108	0.833817	-0.716254	-0.928784	-0.897537	0.962428	0.950993	0.688107	0.682949	black	0	0	0	0	0	0	0	1	1	0	0	0	0	0	0	1	0	1	0	0	0	0	13.2619	-19.7811	2.41065	9.20314	-13.7766	2.5349e-08	4.57778e-06	0
Dhx35	NM_145742	0.861797	-0.789039	-0.901069	-0.925716	0.962402	0.939648	0.617617	0.643122	black	0	0	0	0	0	0	0	0	0	0	0	0	1	1	1	1	1	1	0	0	0	1	13.257	-19.7762	1.80463	8.53034	-14.2266	2.53809e-08	3.47487e-06	0
Tex9	NM_009359	0.946279	-0.789295	-0.919706	-0.903518	0.962258	0.918559	0.561973	0.560563	black	0	0	0	0	0	0	0	1	1	0	0	0	0	0	0	0	1	1	0	0	0	0	13.2301	-19.7498	2.97575	9.47608	-11.6546	2.59083e-08	1.87836e-05	0
3110003A22Rik	NM_026534	0.898614	-0.754233	-0.93885	-0.905074	0.962229	0.940281	0.638817	0.621407	black	0	0	0	0	0	0	0	0	0	0	0	0	1	0	0	0	0	1	0	0	0	0	13.2247	-19.7445	2.6973	9.44013	-14.6339	2.59846e-08	2.63399e-06	0
Ergic1	NM_026170	0.800231	-0.71061	-0.948681	-0.907733	0.961991	0.949748	0.70307	0.732752	black	0	1	0	0	0	0	1	1	1	0	1	1	1	0	0	0	1	1	0	0	1	1	13.1809	-19.7013	3.26353	9.49268	-15.5146	2.65108e-08	1.52e-06	0
2410004F06Rik	NM_001082581	0.770899	-0.805394	-0.918416	-0.928462	0.961856	0.928558	0.654871	0.758813	black	0	0	0	0	0	0	0	1	1	0	1	1	1	0	0	0	1	1	0	1	0	1	13.1561	-19.6768	34.3116	11.959	-11.9502	2.686e-08	1.52254e-05	0
Pecr	NM_023523	0.767155	-0.791926	-0.894307	-0.928551	0.961796	0.964854	0.743076	0.773344	brown	0	0	0	0	0	0	0	1	1	1	1	1	1	0	0	0	0	1	0	0	1	1	13.1452	-19.6659	1.99289	11.2429	-13.9639	2.69699e-08	4.05109e-06	0
Mtf2	NM_013827	0.82487	-0.766885	-0.920474	-0.919408	0.961614	0.970655	0.738094	0.712392	brown	1	0	0	0	0	0	0	1	1	0	0	0	1	0	0	1	0	1	0	0	0	0	13.1121	-19.6331	4.89117	12.0028	-12.7816	2.76809e-08	8.77248e-06	1
Gnl2	NM_145552	0.90553	-0.860543	-0.917303	-0.947287	0.961519	0.918594	0.554004	0.623755	black	0	0	0	0	0	0	0	0	0	0	0	0	0	0	0	0	0	0	0	0	0	0	13.0949	-19.6161	1.96704	10.2307	-14.628	2.79696e-08	2.64143e-06	0
Ifitm3	NM_025378	0.793388	-0.802919	-0.93053	-0.941633	0.961482	0.965855	0.739567	0.765911	brown	0	1	0	0	0	0	1	0	0	1	1	0	0	1	1	1	1	1	0	1	0	0	13.0882	-19.6094	14.5822	16.89	-15.0547	2.80939e-08	2.02589e-06	0
Zfp518	NM_028319	0.782181	-0.735096	-0.936257	-0.910961	0.961411	0.952199	0.709571	0.780775	black	0	0	0	0	0	0	0	0	0	0	1	1	1	1	0	0	1	1	0	0	0	1	13.0754	-19.5967	3.66636	16.18	-20.0346	2.82293e-08	1.02663e-07	0
Crygb /// Crygc	NM_001082573	0.941046	-0.789462	-0.922696	-0.904859	0.961397	0.907659	0.534211	0.557479	black	0	0	0	0	0	0	0	1	0	0	1	0	0	0	0	0	0	0	0	1	0	0	13.073	-19.5942	2.49391	8.96531	-11.3543	2.82293e-08	2.31921e-05	0
Ide	NM_031156	0.746766	-0.815331	-0.891688	-0.936764	0.961393	0.962287	0.744921	0.804148	brown	0	0	0	0	0	0	0	0	1	0	0	0	0	0	0	0	0	0	0	0	0	0	13.0723	-19.5936	3.58965	12.3734	-13.7886	2.82293e-08	4.53676e-06	0
Cisd1	NM_134007	0.905061	-0.859125	-0.910481	-0.930688	0.96124	0.885924	0.497458	0.61076	black	0	0	0	0	0	0	0	1	0	0	0	1	1	1	1	1	1	1	0	1	0	1	13.0449	-19.5663	1.74369	10.3729	-15.7376	2.88853e-08	1.29205e-06	0
Mmrn2	NM_153127	0.808467	-0.805525	-0.938899	-0.928905	0.96124	0.89864	0.567817	0.732821	black	0	0	0	0	0	0	1	0	0	0	1	0	1	0	1	0	0	1	0	1	0	0	13.0448	-19.5662	1.45595	11.1392	-16.0535	2.88853e-08	1.05991e-06	0
Mrpl13	NM_026759	0.853177	-0.78846	-0.96374	-0.939129	0.961202	0.914422	0.583159	0.684213	turquoise	0	0	0	0	0	0	0	1	0	0	0	1	1	0	0	0	0	1	0	0	0	1	13.0381	-19.5595	1.63794	9.58884	-15.1994	2.90179e-08	1.85673e-06	0
Ubqln4	NM_033526	0.788711	-0.824552	-0.899665	-0.94354	0.961114	0.975832	0.753019	0.73065	brown	0	0	0	0	0	0	0	1	1	0	1	1	1	1	0	1	1	1	0	1	0	1	13.0224	-19.5439	2.28158	10.9383	-14.05	2.93464e-08	3.80835e-06	0
1110006G06Rik	NM_028661	0.883628	-0.762	-0.940712	-0.911579	0.961086	0.902154	0.557429	0.672552	black	0	0	0	0	0	0	0	0	1	0	1	1	0	0	1	0	1	1	0	1	0	1	13.0174	-19.5389	1.76519	12.8795	-15.3666	2.94292e-08	1.64165e-06	0
Eif3eip	NM_145139	0.837951	-0.90046	-0.907992	-0.975617	0.960944	0.923392	0.57886	0.709882	blue	0	0	0	0	0	0	0	0	0	0	1	0	0	1	1	0	0	1	0	1	0	0	12.9923	-19.5138	1.56582	11.1159	-17.1052	3.01117e-08	5.71028e-07	0
Zscan10	NM_001033425	0.944339	-0.798998	-0.918358	-0.911902	0.960908	0.924373	0.579279	0.555783	black	0	0	0	0	0	0	1	1	1	0	1	1	1	1	1	1	1	1	0	1	1	1	12.9859	-19.5074	5.78882	9.22236	-11.3274	3.02398e-08	2.36027e-05	1
Rpusd4	NM_028040	0.84555	-0.792318	-0.887186	-0.912818	0.960797	0.903398	0.534583	0.661053	black	0	1	1	0	0	1	0	0	0	0	0	0	0	0	0	0	0	1	0	0	0	0	12.9664	-19.4879	1.85599	8.75907	-12.8324	3.07702e-08	8.46301e-06	0
Ak2	NM_001033966	0.899025	-0.860941	-0.912363	-0.946594	0.96066	0.90547	0.536221	0.603797	black	0	0	0	0	0	0	1	0	0	0	1	0	1	0	1	0	1	1	0	0	0	1	12.9425	-19.4639	1.93281	8.6751	-13.9302	3.12818e-08	4.1351e-06	0
OTTMUSG00000010694 /// Rex2	NM_009051	0.925588	-0.808007	-0.904854	-0.902716	0.960654	0.867975	0.431382	0.582873	black	0	0	0	0	0	0	0	0	0	0	0	0	0	0	0	0	0	0	0	0	0	0	12.9414	-19.4628	56.7072	10.0236	-10.771	3.12818e-08	3.48383e-05	0
Tspan15	NM_197996	0.740203	-0.842491	-0.955656	-0.975191	0.960473	0.951484	0.723667	0.838362	blue	0	0	0	0	0	0	0	0	0	0	0	0	0	1	0	1	1	1	0	0	0	0	12.9099	-19.4312	1.84826	14.8489	-19.0848	3.19465e-08	1.90808e-07	0
Rpa1	NM_026653	0.921592	-0.788288	-0.910705	-0.902113	0.960427	0.93152	0.604693	0.551579	black	0	0	0	0	0	0	0	0	0	0	0	1	1	1	1	0	1	1	0	0	0	1	12.902	-19.4232	3.2966	8.36163	-10.604	3.20001e-08	3.947e-05	1
Fcf1	NM_028632	0.853273	-0.811485	-0.934282	-0.951381	0.96019	0.953477	0.659871	0.679748	black	0	0	0	0	0	0	0	1	0	0	0	0	0	0	0	1	0	1	0	0	0	0	12.861	-19.3819	1.71796	10.0213	-15.8732	3.31393e-08	1.19177e-06	0
Nup37	NM_027191	0.844926	-0.818925	-0.906554	-0.952436	0.960065	0.975305	0.72144	0.6933	brown	0	0	0	0	0	0	0	0	0	0	0	0	0	0	0	0	0	1	0	0	0	0	12.8396	-19.3603	2.201	9.41527	-14.5982	3.33253e-08	2.67945e-06	0
Ilf3	NM_001042707	0.770718	-0.809392	-0.923522	-0.937881	0.960004	0.903666	0.579875	0.796214	black	0	0	0	0	0	0	0	0	0	0	0	1	1	0	0	0	1	1	0	1	0	1	12.8293	-19.3499	1.56918	12.8057	-17.2035	3.33253e-08	5.37001e-07	1
Ube1x	NM_009457	0.734418	-0.816096	-0.94632	-0.953851	0.959873	0.923834	0.648307	0.84055	black	0	0	0	0	0	0	0	1	0	0	0	1	1	1	0	0	0	1	0	1	0	1	12.8069	-19.3273	1.50158	14.3867	-18.6544	3.37562e-08	2.28808e-07	0
Nvl	NM_026171	0.868976	-0.828565	-0.890179	-0.92914	0.95987	0.929404	0.601669	0.636878	black	0	0	0	0	0	0	0	1	0	0	0	1	1	1	0	1	1	1	0	0	0	1	12.8064	-19.3267	1.89849	9.29611	-13.8176	3.37562e-08	4.44301e-06	0
Hells	NM_008234	0.925841	-0.828002	-0.872066	-0.912012	0.95972	0.923728	0.56079	0.558843	black	0	1	0	0	0	0	0	0	0	0	1	0	1	0	0	1	1	1	0	0	0	1	12.7811	-19.301	2.5763	8.57928	-12.0873	3.45638e-08	1.39681e-05	1
Rps5	NM_009095	0.842183	-0.835893	-0.883849	-0.947295	0.959612	0.930244	0.595491	0.700258	black	0	0	0	0	0	0	1	1	0	1	1	1	1	1	0	0	1	1	0	1	1	1	12.7629	-19.2826	1.11213	9.39371	-13.6612	3.50673e-08	4.98564e-06	0
Pdhb	NM_024221	0.904739	-0.814092	-0.855031	-0.902955	0.959495	0.88386	0.471251	0.602785	black	0	0	0	0	0	0	0	1	0	0	0	1	1	0	1	1	1	1	0	0	0	1	12.7433	-19.2627	1.53216	9.25365	-13.3501	3.55575e-08	6.05269e-06	0
Gsta4	NM_010357	0.851954	-0.751065	-0.925403	-0.893184	0.959379	0.941361	0.68174	0.641235	black	0	0	0	0	0	0	1	1	1	0	1	0	0	1	1	1	0	1	0	1	1	0	12.7239	-19.2429	2.95625	10.243	-12.1536	3.61216e-08	1.33592e-05	0
Nrf1	NM_010938	0.77851	-0.861946	-0.895492	-0.959104	0.959368	0.923406	0.6133	0.771173	black	0	1	0	0	0	0	1	0	0	0	1	1	1	0	0	0	1	1	0	0	0	1	12.722	-19.241	2.32852	12.8951	-19.2533	3.61216e-08	1.74679e-07	1
Tcea1	NM_011541	0.888646	-0.850303	-0.881523	-0.934388	0.959325	0.910798	0.556954	0.651028	black	0	1	0	0	0	0	1	0	1	1	0	1	1	1	0	1	1	1	0	1	0	1	12.7149	-19.2338	1.95124	10.5755	-15.1172	3.63118e-08	1.95797e-06	1
Wwp2	NM_025830	0.758772	-0.760312	-0.936315	-0.925147	0.959214	0.976096	0.784336	0.789929	brown	0	0	0	0	0	0	0	1	0	0	0	1	1	0	0	1	1	1	0	0	0	1	12.6965	-19.2151	3.04245	13.5894	-14.1921	3.68541e-08	3.54766e-06	0
Zfp110	NM_022981	0.829418	-0.782876	-0.918667	-0.915193	0.959144	0.903289	0.555693	0.717904	black	0	0	0	0	0	0	0	0	1	0	0	1	1	0	1	1	0	1	0	0	0	1	12.6849	-19.2032	2.93713	15.2214	-16.4235	3.71486e-08	8.6234e-07	1
Sirt1	NM_019812	0.855244	-0.765234	-0.925256	-0.914843	0.959002	0.958027	0.686238	0.677229	black	0	0	0	0	0	0	0	0	0	0	0	1	1	1	0	0	1	1	0	0	0	1	12.6615	-19.1793	3.29409	11.3385	-13.1191	3.76616e-08	6.99746e-06	1
Slc25a5	NM_007451	0.909689	-0.806292	-0.917221	-0.91099	0.958987	0.871179	0.442768	0.616701	black	0	0	0	0	0	0	0	0	0	0	0	0	0	0	0	0	0	0	0	0	0	0	12.659	-19.1767	2.90402	10.4856	-12.4693	3.76616e-08	1.08261e-05	0
2610305D13Rik	NM_145078	0.931412	-0.801582	-0.904343	-0.900774	0.958908	0.868821	0.433856	0.574325	black	1	0	0	0	0	0	0	0	0	0	0	0	0	0	0	0	0	0	0	0	0	0	12.6461	-19.1636	17.4981	9.99714	-10.7677	3.80504e-08	3.48903e-05	0
5830415F09Rik	NM_029086	0.73412	-0.813447	-0.94505	-0.960349	0.958773	0.962665	0.757177	0.833314	brown	0	0	0	0	0	0	0	1	0	0	0	1	1	1	0	0	1	1	0	1	0	1	12.6241	-19.141	1.65926	16.2586	-21.6769	3.87026e-08	4.71952e-08	0
Prdx1	NM_011034	0.912166	-0.868075	-0.891879	-0.938369	0.95869	0.925878	0.58502	0.57158	black	0	0	0	0	0	0	0	0	0	0	1	1	1	1	1	1	1	1	0	1	0	1	12.6104	-19.127	1.57349	8.65152	-12.7346	3.91733e-08	9.03368e-06	0
A030007L17Rik	NM_026637	0.94222	-0.803762	-0.914966	-0.906505	0.958609	0.902103	0.531786	0.556397	black	0	0	0	0	0	0	0	0	0	0	0	1	1	0	0	0	1	1	0	1	0	1	12.5973	-19.1135	8.53336	9.49514	-10.68	3.95538e-08	3.73121e-05	0
2010317E24Rik	NM_001081085	0.819609	-0.767848	-0.913037	-0.92154	0.958421	0.929035	0.60799	0.697574	black	0	0	0	0	0	0	0	1	0	0	0	1	1	0	0	0	1	1	0	1	0	1	12.567	-19.0824	1.93679	8.4942	-14.2028	4.0572e-08	3.52414e-06	0
Fcho1	NM_028715	0.836144	-0.835141	-0.917871	-0.938018	0.958248	0.90522	0.582386	0.701911	black	0	0	0	0	0	0	0	0	1	0	1	0	0	1	1	1	0	1	0	1	0	0	12.5393	-19.0538	1.83743	12.8819	-15.1572	4.12807e-08	1.92174e-06	0
2700097O09Rik	NM_028314	0.788312	-0.893672	-0.885239	-0.968928	0.958231	0.915358	0.595508	0.77323	blue	0	0	0	0	0	0	0	0	0	0	0	0	0	0	0	0	0	0	0	0	0	0	12.5365	-19.0509	2.87042	15.1589	-17.4886	4.13221e-08	4.61471e-07	0
Ccdc101	NM_029339	0.842794	-0.71521	-0.96202	-0.914613	0.95821	0.956188	0.712567	0.708189	turquoise	0	0	0	0	0	0	0	0	0	0	0	0	0	0	0	0	0	0	0	0	0	0	12.5331	-19.0474	2.02695	11.1066	-16.9759	4.1356e-08	6.24052e-07	1
Trp53	NM_011640	0.917248	-0.795615	-0.924098	-0.919114	0.958203	0.944474	0.642538	0.58731	black	1	0	0	0	0	0	1	1	1	1	1	1	1	1	1	1	0	1	0	1	1	1	12.5321	-19.0464	5.24647	9.37064	-12.295	4.1356e-08	1.21382e-05	1
Terf1	NM_009352	0.73933	-0.85871	-0.888223	-0.962463	0.958012	0.93752	0.670111	0.838426	blue	0	1	0	0	0	0	0	1	1	0	0	0	0	0	0	1	1	1	0	0	0	0	12.5016	-19.0149	2.47358	17.3664	-22.2715	4.23047e-08	3.52717e-08	0
Pnpla6	NM_015801	0.826502	-0.812691	-0.912927	-0.924012	0.958009	0.881443	0.502609	0.689598	black	0	0	0	0	0	0	1	0	0	0	0	0	1	1	1	1	0	1	0	0	0	0	12.5011	-19.0144	2.53917	10.1112	-11.683	4.23047e-08	1.84659e-05	0
BC018101	NM_001005358	0.877875	-0.759909	-0.904812	-0.893696	0.957951	0.882681	0.498971	0.658527	black	0	0	0	0	0	0	0	0	0	0	0	0	0	0	0	0	0	0	0	0	0	0	12.492	-19.005	3.83854	10.7833	-11.7185	4.24731e-08	1.79875e-05	0
Klf2	NM_008452	0.737147	-0.791551	-0.91979	-0.934773	0.957644	0.966428	0.767822	0.81616	brown	1	1	1	0	1	1	1	1	1	1	1	0	1	1	1	1	1	1	0	0	1	1	12.4435	-18.9547	23.3474	14.8952	-13.443	4.43357e-08	5.7386e-06	1
Acrbp	NM_016845	0.754259	-0.803759	-0.951254	-0.958232	0.957496	0.958546	0.733219	0.781016	brown	0	0	0	0	0	0	0	1	0	0	1	1	1	0	0	0	0	1	0	1	0	1	12.4205	-18.9308	2.65063	10.7099	-17.0258	4.52434e-08	6.01317e-07	0
Tpk1	NM_013861	0.890564	-0.728184	-0.92145	-0.893468	0.957361	0.934646	0.631248	0.627121	black	0	0	0	0	0	0	0	0	0	0	0	1	1	1	0	0	0	1	0	0	0	1	12.3995	-18.909	2.81987	9.09509	-14.7282	4.60023e-08	2.50277e-06	0
Ubac1	NM_133835	0.808071	-0.889896	-0.864325	-0.960628	0.957349	0.910695	0.577235	0.739992	blue	0	0	0	0	0	0	0	0	0	0	0	0	0	0	1	0	1	0	0	1	0	0	12.3975	-18.907	1.77358	11.2496	-17.2951	4.60023e-08	5.09084e-07	0
Gjb3	NM_008126	0.851084	-0.786769	-0.924927	-0.923165	0.957308	0.948599	0.685124	0.699802	black	0	0	0	0	0	0	1	1	0	0	1	1	1	1	1	1	1	1	0	1	0	1	12.3911	-18.9003	16.2192	13.3929	-12.9934	4.6226e-08	7.62182e-06	0
Mrps24	NM_026080	0.868158	-0.815458	-0.893468	-0.914446	0.957279	0.865743	0.45927	0.670086	black	0	0	0	0	0	0	0	0	0	0	0	1	1	0	1	1	0	1	0	0	0	1	12.3867	-18.8957	2.00162	11.4793	-12.7616	4.63565e-08	8.87631e-06	0
Krt42	NM_212483	0.877091	-0.826365	-0.948081	-0.936641	0.957237	0.908181	0.584579	0.640489	black	0	0	0	0	0	0	1	0	0	0	1	0	1	1	1	1	1	0	0	0	0	0	12.3803	-18.889	2.08961	11.5168	-17.1642	4.6502e-08	5.49324e-07	0
Trmt1	NM_198020	0.775869	-0.804712	-0.937835	-0.952934	0.957149	0.920639	0.611591	0.805033	black	0	0	0	0	0	0	0	1	1	0	1	1	1	1	1	1	1	1	0	1	0	1	12.3666	-18.8748	2.30965	15.4788	-20.6354	4.69414e-08	8.16827e-08	0
Paqr5	NM_028748	0.866836	-0.855122	-0.890479	-0.928508	0.957146	0.87278	0.458916	0.66513	black	0	0	0	0	0	0	0	0	0	0	0	0	0	0	0	0	0	0	0	0	0	0	12.3661	-18.8743	2.17152	12.3228	-17.1918	4.69414e-08	5.41024e-07	0
Npm1	NM_008722	0.909569	-0.887489	-0.873353	-0.951065	0.957086	0.903053	0.507487	0.604331	black	0	0	0	0	0	0	1	0	1	0	0	1	1	0	0	0	1	1	0	1	0	1	12.357	-18.8647	1.46554	8.70377	-14.4936	4.73069e-08	2.89046e-06	0
Pla2g10	NM_011987	0.709965	-0.806249	-0.929121	-0.949099	0.95704	0.9339	0.702022	0.868612	black	0	1	0	0	0	0	1	1	1	0	1	0	0	1	1	0	0	1	0	1	1	0	12.3499	-18.8574	10.9009	18.2271	-15.0482	4.74049e-08	2.02589e-06	0
Mecr	NM_025297	0.835458	-0.835053	-0.908159	-0.933809	0.956761	0.904274	0.560221	0.667356	black	0	0	0	0	0	0	0	1	0	0	0	1	1	1	0	1	0	1	0	1	0	1	12.3072	-18.8127	1.54054	8.47831	-13.4846	4.9397e-08	5.57978e-06	0
Ifitm2	NM_030694	0.729539	-0.749376	-0.969806	-0.948928	0.956577	0.972418	0.787291	0.847718	brown	0	1	0	0	0	0	1	1	1	1	1	0	0	1	1	1	0	1	0	1	1	0	12.2794	-18.7836	6.07982	14.0312	-16.8603	5.04135e-08	6.7276e-07	0
Wwc1	NM_170779	0.71543	-0.775635	-0.959874	-0.955419	0.956551	0.975225	0.798052	0.85181	brown	0	0	0	0	0	0	0	0	0	0	1	0	0	1	1	1	1	0	0	1	0	0	12.2754	-18.7794	4.63535	13.5783	-19.7871	5.05363e-08	1.21346e-07	0
Prim1	NM_008921	0.899856	-0.855333	-0.880415	-0.938242	0.956327	0.910926	0.550764	0.626194	black	0	0	0	0	0	0	0	0	0	0	1	1	0	0	0	0	0	1	0	1	0	0	12.2417	-18.7439	1.74887	9.00414	-14.0845	5.18186e-08	3.74021e-06	0
Elovl6	NM_130450	0.816792	-0.773391	-0.934343	-0.926363	0.956309	0.974302	0.771465	0.709293	brown	1	1	0	0	0	0	0	0	0	0	0	0	1	0	1	1	1	1	0	1	0	1	12.239	-18.7411	3.42226	10.5444	-14.1244	5.1878e-08	3.65949e-06	0
Rnf125	NM_026301	0.952618	-0.786775	-0.88517	-0.881655	0.956235	0.877949	0.463278	0.520403	black	0	0	0	0	0	0	1	0	1	0	0	1	1	1	1	1	1	1	0	1	0	1	12.228	-18.7295	11.4144	8.4546	-9.67954	5.20375e-08	7.69124e-05	0
Mpp6	NM_019939	0.762631	-0.772008	-0.89021	-0.924447	0.955954	0.926172	0.627244	0.781796	black	0	1	0	0	0	0	0	1	1	0	1	0	1	0	0	1	1	0	0	1	0	0	12.1862	-18.6854	1.91562	9.53629	-15.6002	5.38304e-08	1.43175e-06	0
Mybl2	NM_008652	0.807018	-0.681568	-0.916151	-0.863237	0.955848	0.928117	0.666223	0.709367	black	0	1	0	0	0	0	1	1	1	1	1	1	0	1	1	1	1	1	0	1	1	1	12.1705	-18.6689	2.57223	11.6323	-18.0742	5.4464e-08	3.21167e-07	1
Ctps	NM_016748	0.85192	-0.865045	-0.934527	-0.972893	0.955823	0.948878	0.657932	0.674933	blue	0	0	0	0	0	0	0	1	1	0	0	1	1	1	0	0	1	1	0	0	0	1	12.1669	-18.665	2.14429	9.21399	-12.9454	5.4464e-08	7.80811e-06	0
Ribc1	NM_025660	0.799546	-0.80023	-0.894917	-0.934844	0.955802	0.920283	0.615742	0.780456	black	0	0	0	0	0	0	0	0	0	0	0	1	1	0	0	0	0	1	0	0	0	1	12.1637	-18.6617	2.17583	14.8859	-20.535	5.44795e-08	8.69023e-08	0
Gdf3	NM_008108	0.956465	-0.796687	-0.899199	-0.895394	0.955778	0.896729	0.513319	0.545087	red	0	0	0	0	0	0	1	1	1	0	0	0	1	0	1	1	0	0	0	1	0	0	12.1603	-18.658	20.4174	9.66822	-10.539	5.45895e-08	4.12777e-05	0
Eif1ay	NM_025437	0.870405	-0.804828	-0.940694	-0.93087	0.955653	0.890028	0.503423	0.643324	black	0	0	0	0	0	0	0	0	0	0	0	0	0	0	0	0	1	1	0	0	0	0	12.1419	-18.6386	2.20543	8.8331	-14.2133	5.52898e-08	3.49909e-06	0
Parl	NM_001005767	0.837573	-0.849899	-0.893398	-0.941749	0.955548	0.879292	0.477729	0.695309	black	0	0	0	0	0	0	0	0	0	0	0	0	0	0	0	0	0	1	0	1	0	0	12.1265	-18.6222	1.64619	9.95813	-15.3614	5.60875e-08	1.64604e-06	0
5730507C01Rik	NM_001033157	0.918753	-0.777091	-0.900605	-0.883274	0.955369	0.881912	0.490875	0.568697	black	0	0	0	0	0	0	0	0	0	0	0	0	0	0	0	0	0	0	0	0	0	0	12.1005	-18.5947	4.87849	8.83089	-10.2108	5.72994e-08	5.24203e-05	0
Ttc32	NM_029321	0.913933	-0.734078	-0.930192	-0.887358	0.955347	0.916145	0.595248	0.58922	black	0	0	0	0	0	0	0	0	0	0	0	1	1	0	0	1	1	1	0	0	0	1	12.0973	-18.5912	2.53798	9.61692	-12.3352	5.73277e-08	1.18402e-05	0
Setd6	NM_001035123	0.754011	-0.748917	-0.925177	-0.92537	0.955345	0.976213	0.791396	0.788353	brown	0	0	0	0	0	0	1	0	0	0	0	1	1	1	0	0	1	1	0	1	0	1	12.097	-18.5909	4.05696	11.5942	-15.392	5.73277e-08	1.62277e-06	0
Nup93	NM_172410	0.890605	-0.799802	-0.917551	-0.922415	0.955051	0.955057	0.671679	0.590533	brown	1	0	0	0	0	0	0	1	1	0	1	1	1	1	0	1	1	1	0	1	0	1	12.0545	-18.5457	2.68044	8.26809	-12.4688	5.95889e-08	1.08261e-05	0
Bid	NM_007544	0.804049	-0.766509	-0.911007	-0.921116	0.955051	0.9715	0.748889	0.706281	brown	0	0	0	0	0	0	0	0	0	0	0	0	1	1	0	0	1	1	0	1	0	1	12.0545	-18.5457	3.11628	9.77963	-13.3305	5.95889e-08	6.13561e-06	0
Tdp1	NM_028354	0.786846	-0.781197	-0.889609	-0.918939	0.954993	0.967557	0.747052	0.711927	brown	0	0	0	0	0	0	0	0	0	0	0	1	1	0	0	1	0	1	0	0	0	1	12.0463	-18.537	1.75948	8.48492	-12.9439	6.00146e-08	7.80971e-06	0
Dedd2	NM_207677	0.784765	-0.769799	-0.937362	-0.923319	0.954811	0.910636	0.619661	0.768567	black	0	0	0	0	0	0	0	1	1	0	1	0	0	0	1	0	0	1	0	0	0	0	12.0202	-18.5091	1.97373	17.0803	-22.1527	6.11152e-08	3.80681e-08	1
Rest	NM_011263	0.787684	-0.762899	-0.909776	-0.913777	0.954688	0.977955	0.787784	0.730983	brown	1	1	0	0	0	0	1	1	1	0	1	1	1	0	0	1	1	1	0	1	1	1	12.0027	-18.4904	4.6953	11.2483	-11.967	6.19452e-08	1.5031e-05	1
D19Bwg1357e	NM_177474	0.953349	-0.812108	-0.895963	-0.901236	0.95468	0.900433	0.511358	0.517039	black	0	0	0	0	0	0	0	1	0	0	0	1	1	0	0	0	0	1	0	1	0	1	12.0016	-18.4892	3.07411	7.87172	-10.1646	6.19452e-08	5.42831e-05	0
Armc10	NM_026034	0.814307	-0.775372	-0.939516	-0.945034	0.954547	0.975004	0.751346	0.72828	brown	0	0	0	0	0	0	0	0	1	0	1	0	0	0	0	1	0	1	0	1	0	0	11.9828	-18.4691	2.52243	9.29967	-13.2894	6.29288e-08	6.29967e-06	0
Rpap1	NM_177294	0.821607	-0.737351	-0.905717	-0.892819	0.954545	0.954206	0.718763	0.657252	black	0	0	0	0	0	0	1	0	0	1	1	0	1	1	1	1	0	1	0	0	0	0	11.9824	-18.4687	2.17088	8.80063	-11.0557	6.29288e-08	2.851e-05	0
Cep68	NM_172260	0.920262	-0.778334	-0.896516	-0.887724	0.954378	0.910814	0.559735	0.541445	black	0	1	0	0	0	0	0	1	1	0	1	1	1	0	1	1	1	1	0	1	0	1	11.959	-18.4436	3.22061	7.83045	-9.68918	6.43258e-08	7.63967e-05	0
Sema4f	NM_011350	0.853948	-0.788055	-0.876639	-0.902355	0.954268	0.930304	0.635094	0.647199	black	0	0	0	0	0	0	0	0	0	0	0	0	0	0	0	0	0	0	0	1	0	0	11.9435	-18.4269	3.39934	9.68658	-11.0808	6.50977e-08	2.80286e-05	0
Impa2	NM_053261	0.73047	-0.828433	-0.890006	-0.941538	0.954252	0.906982	0.614006	0.834738	black	0	0	0	0	0	0	0	0	1	0	0	1	1	1	1	1	1	1	0	1	0	1	11.9413	-18.4246	3.7574	13.1674	-14.7805	6.51468e-08	2.42997e-06	0
Phyhipl	NM_178621	0.915054	-0.770046	-0.920614	-0.901838	0.954033	0.913105	0.572752	0.572632	black	0	1	0	0	0	0	1	0	1	0	0	0	0	0	0	0	1	1	0	0	0	0	11.9108	-18.3918	5.16531	8.4665	-11.837	6.68996e-08	1.65429e-05	0
Ubr5	NM_001081359	0.869018	-0.753296	-0.882722	-0.88268	0.953969	0.951987	0.680533	0.598343	black	0	0	0	0	0	0	1	0	1	0	1	1	1	1	1	0	0	1	0	0	0	1	11.9018	-18.3822	1.89115	7.90963	-10.0173	6.74416e-08	6.0353e-05	0
Nanog	NM_028016	0.929325	-0.782961	-0.903097	-0.898414	0.9539	0.909569	0.551432	0.579816	black	0	0	0	0	0	0	1	1	1	1	1	0	1	1	1	1	1	1	0	1	1	1	11.8923	-18.3719	51.9347	9.99113	-10.8591	6.79427e-08	3.27813e-05	1
Paip2b	NM_146169	0.737705	-0.831336	-0.909959	-0.949184	0.953855	0.901915	0.59707	0.821277	black	0	1	0	0	0	0	1	1	1	0	1	1	0	0	0	0	0	1	0	1	1	0	11.886	-18.3651	2.57802	12.7996	-15.1026	6.81753e-08	1.96895e-06	0
Mrps9	NM_023514	0.90399	-0.739307	-0.909352	-0.891584	0.95379	0.928601	0.601587	0.572	black	0	0	0	0	0	0	0	0	0	0	0	0	1	0	0	0	0	1	0	0	0	0	11.877	-18.3554	1.74395	7.29865	-12.0237	6.87312e-08	1.45447e-05	0
Rhebl1	NM_026967	0.7373	-0.852022	-0.88096	-0.961962	0.953756	0.949309	0.712746	0.82534	blue	0	0	0	0	0	0	0	0	0	0	0	1	1	0	0	0	1	1	0	1	0	1	11.8724	-18.3504	2.98049	14.4687	-18.7237	6.89718e-08	2.16537e-07	0
Surf6	NM_009298	0.937045	-0.783645	-0.89181	-0.906712	0.953677	0.925226	0.569783	0.563826	black	0	0	0	0	0	0	0	1	0	0	0	1	1	0	1	0	0	1	0	1	0	1	11.8615	-18.3387	1.76324	8.39272	-13.041	6.94637e-08	7.39781e-06	0
Dmd	NM_007868	0.830072	-0.774098	-0.905607	-0.90319	0.953658	0.871003	0.497069	0.702714	black	0	0	0	0	0	0	0	0	0	0	0	0	0	0	0	0	0	0	0	0	0	0	11.8589	-18.3359	15.656	9.96866	-11.0884	6.95499e-08	2.7872e-05	0
Fdft1	NM_010191	0.750747	-0.884514	-0.891244	-0.970149	0.95338	0.925192	0.639993	0.76979	blue	0	0	0	0	0	0	0	0	1	0	0	1	0	1	0	0	0	1	0	1	0	0	11.821	-18.2948	2.54146	9.52239	-15.5385	7.16203e-08	1.48737e-06	0
Bccip	NM_025392	0.888012	-0.776986	-0.924497	-0.911566	0.95337	0.924038	0.598985	0.585578	black	0	0	0	0	0	0	0	0	1	0	1	1	0	1	0	0	1	1	0	0	0	1	11.8195	-18.2932	1.57817	7.89349	-12.3604	7.16203e-08	1.16484e-05	0
Skp1a	NM_011543	0.757182	-0.905701	-0.898131	-0.98195	0.953331	0.939949	0.679378	0.795536	blue	0	0	0	0	0	0	1	0	0	0	0	1	1	1	0	0	1	1	0	1	0	1	11.8142	-18.2875	1.68761	13.0968	-15.1323	7.1786e-08	1.9439e-06	0
Fgd1	NM_008001	0.765844	-0.791413	-0.930787	-0.936302	0.953312	0.938977	0.678697	0.798505	black	0	1	0	0	0	0	1	0	1	0	1	1	0	0	0	0	0	1	0	0	0	0	11.8117	-18.2848	7.47445	15.0643	-14.1259	7.18736e-08	3.65949e-06	0
Stat4	NM_011487	0.822339	-0.793475	-0.918507	-0.91234	0.953284	0.922002	0.649986	0.668086	black	0	0	0	0	0	0	0	0	0	0	0	0	0	0	0	0	0	0	0	1	0	0	11.8079	-18.2806	2.30982	10.431	-12.9499	7.20639e-08	7.80811e-06	1
Eif2s1	NM_026114	0.928708	-0.881578	-0.861726	-0.931653	0.953118	0.90548	0.522272	0.545573	black	0	0	0	0	0	0	0	0	0	0	1	1	1	1	0	0	1	1	0	1	0	1	11.7854	-18.2562	1.89018	7.88069	-12.4763	7.35126e-08	1.08203e-05	0
Ccnh	NM_023243	0.913425	-0.814966	-0.865828	-0.907735	0.953034	0.927256	0.588801	0.583792	black	1	0	0	0	0	0	0	0	1	0	0	0	0	0	0	0	0	0	0	0	0	0	11.7741	-18.244	1.76875	8.98633	-12.9876	7.41935e-08	7.64298e-06	1
Ola1	NM_025942	0.876743	-0.871769	-0.853164	-0.926916	0.952945	0.884557	0.478015	0.619303	black	0	0	0	0	0	0	0	0	0	0	0	0	0	1	0	0	1	1	0	0	0	0	11.7621	-18.2309	2.06711	8.49914	-14.094	7.48362e-08	3.71707e-06	0
2610019A05Rik	NM_028126	0.896372	-0.832411	-0.86762	-0.920122	0.952891	0.923608	0.577491	0.597761	black	0	0	0	0	0	0	0	0	0	0	1	1	0	1	0	1	1	1	0	0	0	1	11.7548	-18.223	1.74799	8.01408	-12.6984	7.49813e-08	9.28399e-06	0
Rabggta	NM_019519	0.890033	-0.821017	-0.869171	-0.916893	0.952715	0.924855	0.602641	0.617077	black	0	0	0	0	0	0	0	0	0	0	1	0	0	0	0	1	1	1	0	1	0	0	11.7313	-18.1974	1.78079	9.79172	-14.2305	7.62487e-08	3.47389e-06	0
Prpsap2	NM_144806	0.763842	-0.812836	-0.925121	-0.956811	0.952359	0.953847	0.735841	0.806792	blue	0	0	0	0	0	0	0	1	0	0	0	0	0	0	0	0	0	1	0	1	0	0	11.684	-18.1458	3.42346	16.3119	-20.3849	7.97047e-08	9.24225e-08	0
Fgf4	NM_010202	0.869603	-0.78157	-0.88542	-0.888696	0.952311	0.859279	0.454269	0.63791	black	0	1	0	0	0	0	1	1	0	0	1	0	1	1	1	1	0	1	0	1	0	0	11.6778	-18.139	36.583	9.17585	-10.1898	8.00335e-08	5.33832e-05	0
Pole	NM_011132	0.794797	-0.79274	-0.893694	-0.913254	0.95229	0.950556	0.710557	0.683053	black	0	0	0	0	0	0	0	0	0	0	1	1	1	1	0	0	0	1	0	1	0	1	11.6749	-18.1358	2.21089	8.41183	-11.1929	8.00335e-08	2.5821e-05	0
Gnl3	NM_153547	0.780325	-0.847631	-0.93755	-0.97264	0.952288	0.957334	0.706201	0.75547	blue	0	0	0	0	0	0	0	0	0	0	0	1	1	0	0	0	1	1	0	1	0	1	11.6747	-18.1356	1.59353	9.67479	-11.8101	8.00335e-08	1.68723e-05	0
Stoml1	NM_026942	0.719058	-0.769076	-0.90332	-0.919815	0.95228	0.959308	0.766769	0.820451	brown	1	1	0	0	0	0	0	1	0	1	1	0	1	1	1	0	1	1	0	1	0	1	11.6736	-18.1344	2.96841	14.2962	-15.4295	8.00335e-08	1.60039e-06	0
Dnajc2	NM_009584	0.797988	-0.81079	-0.91706	-0.941765	0.952216	0.969805	0.730494	0.718443	brown	0	0	0	0	0	0	0	1	1	0	0	1	1	0	1	0	1	1	0	0	0	1	11.6652	-18.1252	2.62441	9.81154	-14.602	8.06588e-08	2.67945e-06	0
Rbbp5	NM_172517	0.87441	-0.751275	-0.927254	-0.901402	0.952078	0.933914	0.636923	0.636321	black	0	1	0	0	0	0	1	1	1	1	0	0	0	1	0	0	0	1	0	1	1	0	11.6472	-18.1055	1.7818	10.6889	-15.6597	8.15587e-08	1.36521e-06	0
Alms1	NM_145223	0.834016	-0.783579	-0.902247	-0.906913	0.952041	0.944394	0.688951	0.644696	black	0	1	0	0	0	0	0	0	0	0	1	1	0	0	0	0	0	1	0	1	0	0	11.6424	-18.1002	3.0907	8.3732	-11.2384	8.17585e-08	2.50437e-05	0
Aars2	NM_198608	0.841023	-0.854512	-0.925461	-0.950229	0.95197	0.903598	0.584905	0.708593	black	0	0	0	0	0	0	1	0	0	0	1	0	1	0	1	1	0	1	0	1	0	0	11.633	-18.0899	1.41433	13.5413	-20.0437	8.2309e-08	1.02663e-07	0
Pfkp	NM_019703	0.890309	-0.765962	-0.874622	-0.874453	0.9519	0.894385	0.543894	0.573219	black	0	0	0	0	0	0	0	0	0	0	1	0	0	1	1	1	0	1	0	0	0	0	11.6239	-18.0799	5.34588	7.70944	-9.15121	8.26383e-08	0.000114606	0
Rrp9	NM_145620	0.946828	-0.84247	-0.910823	-0.926048	0.951802	0.907926	0.541983	0.545559	black	0	0	0	0	0	0	0	0	0	0	1	1	1	0	0	0	0	1	0	1	0	1	11.6113	-18.066	3.06042	8.98246	-12.1239	8.3292e-08	1.36256e-05	0
2810439F02Rik	NM_028341	0.850891	-0.844779	-0.946947	-0.947723	0.951726	0.889084	0.545282	0.679624	black	0	0	1	0	0	0	0	0	0	0	0	0	0	1	1	1	0	1	0	0	0	0	11.6014	-18.0551	1.53783	10.8644	-16.7375	8.39919e-08	7.18079e-07	0
Fbxo30	NM_027968	0.798973	-0.712386	-0.921653	-0.908463	0.951402	0.968967	0.754941	0.733942	brown	0	1	0	0	0	0	1	0	0	0	0	1	1	1	1	0	1	1	0	0	0	1	11.5597	-18.0092	1.71781	9.57637	-15.0497	8.72715e-08	2.02589e-06	0
Fdps	NM_134469	0.740938	-0.779823	-0.950574	-0.950455	0.951395	0.971645	0.782448	0.786615	brown	0	0	0	0	0	0	0	0	0	0	1	0	0	1	0	1	0	1	0	0	0	0	11.5588	-18.0082	4.03724	9.27554	-14.1707	8.72715e-08	3.57187e-06	0
Ppp2r3c	NM_021529	0.922392	-0.754666	-0.884944	-0.884096	0.951329	0.913691	0.56462	0.539375	black	0	0	0	0	0	0	0	0	0	0	0	1	0	0	0	0	1	1	0	1	0	1	11.5503	-17.9988	2.05492	7.56843	-11.0243	8.78473e-08	2.90872e-05	0
Nrtn	NM_008738	0.792472	-0.813833	-0.951034	-0.953948	0.95129	0.943599	0.711842	0.765175	blue	0	0	0	0	0	0	0	0	0	0	1	1	0	1	1	1	0	0	0	1	0	0	11.5453	-17.9933	2.23839	14.4533	-20.09	8.8089e-08	1.02663e-07	0
Samm50	NM_178614	0.765785	-0.814786	-0.892815	-0.926647	0.95125	0.934925	0.668945	0.718064	black	0	0	0	0	0	0	1	0	0	0	0	1	0	0	1	0	1	1	0	1	0	1	11.5402	-17.9877	1.67574	8.59689	-11.9927	8.83392e-08	1.48144e-05	0
Fkbp4	NM_010219	0.797999	-0.820186	-0.931313	-0.956234	0.951234	0.975535	0.757971	0.713775	brown	1	1	0	0	0	0	0	1	1	1	1	1	1	1	0	1	1	1	0	1	1	1	11.5383	-17.9855	2.43045	8.62151	-13.8069	8.84102e-08	4.48038e-06	0
Gtpbp10	NM_153116	0.781274	-0.730569	-0.939667	-0.924998	0.95122	0.968267	0.748667	0.749696	brown	0	0	0	0	0	0	0	1	0	0	0	1	1	0	0	0	0	1	0	1	0	1	11.5364	-17.9835	2.19664	9.73165	-13.863	8.84382e-08	4.3211e-06	0
Chmp4c	NM_025519	0.830222	-0.74141	-0.886866	-0.887233	0.951213	0.899136	0.557248	0.709151	black	0	0	0	0	0	0	0	0	0	0	0	0	0	0	0	0	0	0	0	0	0	0	11.5355	-17.9825	3.17789	10.5167	-12.965	8.84382e-08	7.74838e-06	0
Dnaja3	NM_023646	0.792822	-0.732915	-0.903946	-0.904489	0.951163	0.980625	0.779894	0.73497	brown	0	0	0	0	1	0	0	0	0	0	1	1	1	1	1	1	1	1	0	0	0	1	11.5292	-17.9755	1.77598	10.7595	-15.6679	8.88144e-08	1.36018e-06	0
Cct8	NM_009840	0.838842	-0.879859	-0.907412	-0.963216	0.951066	0.941635	0.656475	0.66621	blue	0	1	0	0	0	0	1	0	0	0	0	1	1	0	0	0	1	1	0	0	0	1	11.5169	-17.9619	1.57108	8.19184	-13.2279	8.96822e-08	6.5395e-06	0
Strbp	NM_009261	0.700781	-0.736593	-0.950303	-0.936553	0.95104	0.960351	0.775033	0.865146	brown	0	0	0	0	0	0	0	0	0	0	0	0	0	0	1	0	1	1	0	0	0	0	11.5135	-17.9581	3.72149	11.5088	-17.7522	8.98757e-08	3.91847e-07	0
Dars	NM_145507	0.758819	-0.779688	-0.906961	-0.930723	0.950994	0.974992	0.783931	0.775053	brown	0	0	0	0	0	0	0	0	1	0	0	1	1	1	0	0	1	1	0	1	0	1	11.5077	-17.9517	1.85704	9.57923	-14.6015	9.0214e-08	2.67945e-06	0
Dhx16	NM_026987	0.778151	-0.802025	-0.937776	-0.940487	0.950925	0.899441	0.585425	0.800492	black	0	0	0	0	0	0	0	1	1	0	1	1	0	0	0	1	0	1	0	1	0	0	11.499	-17.942	7.18167	19.1294	-15.5986	9.062e-08	1.43175e-06	0
Edg5	NM_010333	0.799171	-0.776004	-0.875987	-0.919258	0.950904	0.949511	0.70419	0.713119	black	0	0	0	0	0	0	0	1	1	1	1	1	1	1	1	1	0	1	0	1	1	1	11.4964	-17.9392	1.65964	9.16745	-15.0578	9.073e-08	2.02589e-06	0
Ramp3	NM_019511	0.860576	-0.798172	-0.921001	-0.929911	0.950816	0.912616	0.568367	0.638698	black	0	0	0	0	0	0	0	1	0	0	0	1	0	0	0	1	0	0	0	1	0	0	11.4852	-17.9268	1.94893	8.30484	-13.8805	9.13677e-08	4.25645e-06	0
Hsp90ab1	NM_008302	0.857718	-0.883573	-0.918988	-0.963308	0.950756	0.921822	0.599495	0.641256	blue	0	0	0	0	0	0	0	1	1	1	1	1	1	1	1	1	1	1	0	1	1	1	11.4777	-17.9185	1.28277	8.14142	-12.6717	9.18951e-08	9.46751e-06	0
Plk1	NM_011121	0.763893	-0.820375	-0.910025	-0.963115	0.950746	0.954348	0.707334	0.788239	blue	0	0	0	0	0	0	0	0	0	0	0	1	1	0	0	0	1	1	0	0	0	1	11.4764	-17.9171	2.26333	9.49785	-11.5554	9.18951e-08	2.01704e-05	0
5730410I19Rik	NM_025666	0.881743	-0.793223	-0.85663	-0.887715	0.950704	0.887003	0.512802	0.596474	black	0	0	0	0	0	0	0	1	1	0	1	1	1	0	0	0	0	1	0	1	0	1	11.4712	-17.9112	2.53201	7.6265	-9.97485	9.23097e-08	6.21535e-05	0
Ccdc98	NM_172405	0.747758	-0.76641	-0.925974	-0.925871	0.950671	0.950106	0.735897	0.80908	black	0	0	0	0	0	0	0	0	0	0	0	0	0	0	1	0	0	1	0	1	0	0	11.467	-17.9066	1.54594	14.0624	-18.4884	9.24928e-08	2.49349e-07	0
Nola2	NM_026631	0.869667	-0.895838	-0.91556	-0.965753	0.950441	0.920597	0.588923	0.630212	blue	0	0	0	0	0	0	0	1	1	0	0	1	1	0	0	0	1	1	0	1	0	1	11.4383	-17.8747	1.81221	8.42484	-13.4499	9.5175e-08	5.70476e-06	0
Dnmt3l	NM_001081695	0.840341	-0.809891	-0.912258	-0.915108	0.950403	0.854709	0.451857	0.682416	black	0	0	0	0	0	0	0	0	0	0	1	1	0	0	1	0	0	1	0	1	0	0	11.4335	-17.8694	56.1863	11.0244	-11.3993	9.5175e-08	2.2462e-05	0
Vprbp	NM_001015507	0.847544	-0.770626	-0.896478	-0.915269	0.950345	0.978445	0.758349	0.655266	brown	0	0	0	0	0	0	0	0	0	0	0	0	0	0	0	0	1	1	0	1	0	0	11.4264	-17.8614	2.02631	8.79571	-13.1387	9.52788e-08	6.95138e-06	0
Pir	NM_027153	0.801024	-0.799075	-0.898842	-0.910877	0.950343	0.896607	0.567013	0.684927	black	0	0	0	0	0	0	0	0	0	0	0	0	0	0	0	0	0	1	0	1	0	0	11.4261	-17.8611	7.66541	9.0709	-10.3862	9.52788e-08	4.61679e-05	0
Mtch2	NM_019758	0.775885	-0.89979	-0.877835	-0.971901	0.950305	0.912654	0.592601	0.775754	blue	0	0	0	0	0	0	0	0	0	0	0	1	1	1	1	1	1	1	0	0	0	1	11.4214	-17.8558	1.70716	11.2477	-16.6827	9.55297e-08	7.45538e-07	0
AI467606	NM_178901	0.877909	-0.77159	-0.918463	-0.907058	0.950259	0.879523	0.505119	0.669653	black	0	0	0	0	0	0	0	1	1	0	0	0	0	1	0	1	1	1	0	0	0	0	11.4157	-17.8495	11.1886	11.8376	-13.0167	9.58815e-08	7.50647e-06	0
Nudt19	NM_033080	0.830053	-0.720739	-0.967109	-0.905806	0.950211	0.945472	0.698716	0.678518	turquoise	0	0	0	0	0	0	0	1	0	0	1	1	1	0	1	1	1	1	0	1	0	1	11.4098	-17.8429	2.39292	9.42175	-15.4348	9.63065e-08	1.60039e-06	0
Zdhhc18	NM_001017968	0.760842	-0.807492	-0.871414	-0.929002	0.950208	0.906838	0.601692	0.79923	black	0	0	0	0	0	0	0	1	1	1	0	1	0	1	1	0	1	1	0	1	0	1	11.4094	-17.8425	2.09306	14.6591	-21.0947	9.63065e-08	6.20986e-08	0
Polr2e	NM_025554	0.781274	-0.804607	-0.887353	-0.925198	0.950157	0.918377	0.640023	0.768806	black	0	0	0	0	0	0	1	1	1	0	1	1	1	1	0	1	1	1	0	0	1	1	11.4031	-17.8354	2.13002	10.4018	-12.8033	9.65787e-08	8.63371e-06	0
Gfpt2	NM_013529	0.908548	-0.758181	-0.891907	-0.880327	0.95015	0.889731	0.523191	0.55513	black	0	0	0	0	0	0	0	0	0	0	1	1	1	0	0	0	1	1	0	0	0	1	11.4023	-17.8345	5.32252	7.57368	-9.7611	9.65787e-08	7.27648e-05	0
Cab39l	NM_026908	0.903346	-0.723989	-0.898187	-0.869823	0.950005	0.894007	0.533876	0.593831	black	0	0	0	0	0	0	0	0	0	0	0	0	0	0	0	1	0	1	0	0	0	0	11.3844	-17.8146	1.87321	8.34967	-11.0699	9.79092e-08	2.82558e-05	0
Chek2	NM_016681	0.834318	-0.754736	-0.903205	-0.903733	0.950002	0.964257	0.731811	0.65348	brown	0	0	0	0	0	0	1	0	0	1	1	1	1	0	0	0	0	1	0	1	0	1	11.384	-17.8141	2.67341	9.49709	-11.9875	9.79092e-08	1.48729e-05	0
Wdr12	NM_021312	0.910016	-0.83546	-0.909008	-0.938442	0.949976	0.931401	0.605962	0.586484	black	0	1	0	0	0	0	0	0	0	0	1	1	0	0	0	0	1	1	0	0	0	1	11.3808	-17.8106	2.07484	8.18687	-13.7568	9.79092e-08	4.65075e-06	0
Icam1	NM_010493	0.857532	-0.791275	-0.890618	-0.893743	0.949944	0.856014	0.450004	0.638853	black	0	0	0	0	0	0	1	1	1	1	1	1	1	1	1	1	0	1	0	1	1	1	11.3769	-17.8062	13.1913	9.12684	-10.175	9.82081e-08	5.38594e-05	0
Dynlt1 ///	NM_009342	0.86173	-0.69995	-0.892915	-0.856966	0.949888	0.891117	0.539153	0.639994	black	0	0	0	0	0	0	0	0	0	0	0	0	0	0	0	0	0	0	0	0	0	0	11.3701	-17.7985	1.26641	9.40631	-14.6789	9.8714e-08	2.5812e-06	0
Ppp2r2c	NM_172994	0.827586	-0.8319	-0.902892	-0.922294	0.949827	0.886523	0.529107	0.649839	black	0	0	1	0	1	1	0	1	1	0	0	0	0	0	0	0	0	0	1	1	0	0	11.3625	-17.7901	1.72253	8.92673	-11.8966	9.9085e-08	1.57903e-05	0
Sgol1	NM_028232	0.730702	-0.782585	-0.880588	-0.937009	0.949825	0.966662	0.755741	0.810865	brown	0	0	0	0	0	0	0	0	1	0	0	0	1	1	0	0	1	1	0	1	0	1	11.3624	-17.7899	1.88236	9.58924	-15.2653	9.9085e-08	1.76569e-06	0
Pelp1	NM_029231	0.889612	-0.798233	-0.894244	-0.909107	0.949824	0.947032	0.657916	0.585843	black	0	0	0	0	0	0	0	0	0	0	0	1	1	1	0	0	1	1	0	1	0	1	11.3622	-17.7897	2.25754	8.31398	-10.9269	9.9085e-08	3.12207e-05	0
Csda	NM_011733	0.892032	-0.868444	-0.898521	-0.947109	0.949702	0.898052	0.517381	0.593475	black	0	0	0	0	0	0	0	1	1	0	0	1	1	0	1	0	1	1	0	0	0	1	11.3472	-17.773	2.45134	7.62555	-12.9315	1.00119e-07	7.88698e-06	1
Rpgr	NM_011285	0.70124	-0.741742	-0.934037	-0.932724	0.949644	0.975905	0.800894	0.857564	brown	0	0	0	0	0	0	0	0	0	0	0	0	0	0	0	0	1	0	0	1	0	0	11.3402	-17.7651	2.2504	11.384	-17.7863	1.00555e-07	3.80731e-07	0
Plekhb1	NM_013746	0.797905	-0.789088	-0.923449	-0.915273	0.949633	0.887032	0.563865	0.73274	black	0	0	0	0	0	0	0	0	1	0	0	0	1	1	0	1	1	0	0	1	0	0	11.3389	-17.7636	2.20067	10.9319	-14.4142	1.00555e-07	3.03429e-06	0
Mrps2	NM_080452	0.87469	-0.776281	-0.914399	-0.919598	0.949506	0.923318	0.601114	0.672106	black	0	0	0	0	0	0	0	0	0	0	1	1	1	1	1	1	1	1	0	1	0	1	11.3235	-17.7464	1.71837	9.91563	-14.4842	1.02048e-07	2.90059e-06	0
Tmem34	NM_145599	0.803142	-0.679943	-0.97683	-0.896429	0.949502	0.951037	0.729381	0.720421	turquoise	0	1	0	0	0	0	0	0	0	0	0	0	0	0	1	1	0	1	0	1	0	0	11.323	-17.7458	1.71984	9.97682	-13.4963	1.02048e-07	5.55964e-06	0
Senp3	NM_030702	0.932992	-0.804271	-0.891579	-0.893578	0.949232	0.854687	0.41598	0.550857	black	0	0	0	0	0	0	0	1	1	1	1	1	1	1	0	0	1	1	0	1	1	1	11.2904	-17.7092	2.06611	8.26757	-9.83778	1.05123e-07	6.83956e-05	0
D14Ertd668e	NM_199015	0.901772	-0.788287	-0.902202	-0.899598	0.949019	0.885276	0.524544	0.625426	black	0	1	0	0	0	0	0	0	0	0	0	0	0	0	0	0	0	0	0	0	0	0	11.2648	-17.6804	32.1327	10.5461	-11.1103	1.07663e-07	2.7438e-05	0
4932441K18Rik	NM_178935	0.868764	-0.769693	-0.892744	-0.890072	0.948964	0.882114	0.505185	0.656402	black	0	1	0	0	0	0	1	1	1	1	0	0	0	0	1	1	0	1	0	0	1	0	11.2583	-17.6731	10.3576	9.48853	-10.5221	1.08119e-07	4.17253e-05	0
Aim2	NM_001013779	0.799065	-0.801675	-0.889853	-0.917251	0.948956	0.889853	0.553828	0.746837	black	0	0	0	0	0	0	0	0	0	0	0	0	0	0	0	0	0	0	0	1	0	0	11.2574	-17.672	2.11777	12.0573	-16.1325	1.08119e-07	1.01414e-06	0
Zfp184	NM_183014	0.84024	-0.745814	-0.923088	-0.902362	0.948951	0.911832	0.59271	0.645426	black	0	0	0	0	0	0	0	0	1	1	1	0	1	0	0	1	1	1	0	0	0	1	11.2567	-17.6713	2.24855	8.02845	-13.3951	1.08119e-07	5.89169e-06	0
5730596K20Rik	NM_146091	0.907173	-0.848035	-0.857341	-0.901285	0.948928	0.867699	0.452042	0.577531	black	0	0	0	0	0	0	0	0	0	0	0	1	1	1	0	1	1	1	0	0	0	1	11.254	-17.6682	1.53669	9.13138	-12.357	1.08317e-07	1.16731e-05	0
Set	NM_023871	0.904416	-0.842599	-0.912677	-0.937688	0.948911	0.929422	0.604008	0.572775	black	0	0	0	0	0	0	0	0	0	0	0	0	0	0	0	0	0	0	0	0	0	0	11.252	-17.666	1.98328	7.74983	-12.9976	1.08424e-07	7.61014e-06	0
Nit2	NM_023175	0.767541	-0.776443	-0.918212	-0.924367	0.948852	0.886799	0.559787	0.799628	black	0	0	0	0	0	0	1	0	0	0	0	1	1	0	0	0	0	1	0	1	0	1	11.245	-17.6581	3.9292	13.4316	-13.898	1.087e-07	4.20269e-06	0
Arrb2	NM_145429	0.747866	-0.743832	-0.937054	-0.926934	0.94877	0.986007	0.823737	0.777514	brown	0	0	0	0	0	0	0	0	0	0	0	1	1	0	0	0	0	1	0	0	0	1	11.2352	-17.647	3.107	10.8842	-16.0446	1.09428e-07	1.06662e-06	0
Ppie	NM_019489	0.847213	-0.887392	-0.878571	-0.955474	0.948678	0.912681	0.587538	0.656522	blue	0	0	0	0	0	0	0	0	0	0	0	0	0	0	0	0	0	1	0	0	0	0	11.2244	-17.6348	1.76568	8.57309	-14.2841	1.10509e-07	3.3492e-06	0
Ttpa	NM_015767	0.927409	-0.787784	-0.884356	-0.87733	0.948631	0.871136	0.468809	0.52734	black	0	1	0	0	0	0	0	1	0	0	0	0	0	0	1	0	1	1	0	0	0	0	11.2188	-17.6285	10.716	7.92448	-9.25169	1.10818e-07	0.000105782	0
6430514L14Rik	NM_029784	0.800399	-0.740931	-0.902232	-0.891161	0.94853	0.911642	0.61964	0.72482	black	0	0	0	0	0	0	0	0	0	0	0	0	0	0	1	1	0	1	0	0	0	0	11.2069	-17.615	4.03954	10.3806	-11.4823	1.12172e-07	2.12192e-05	0
Cdt1	NM_026014	0.840241	-0.815769	-0.871927	-0.922616	0.948502	0.954024	0.684436	0.628196	brown	1	0	0	0	0	0	0	1	0	1	1	1	1	0	1	1	1	1	0	1	0	1	11.2036	-17.6112	1.87879	7.5548	-12.4692	1.12392e-07	1.08261e-05	0
Xab1	NM_133756	0.910001	-0.802274	-0.89128	-0.900534	0.948494	0.901983	0.535306	0.544139	black	0	0	0	0	0	0	0	0	0	0	1	1	1	1	1	0	1	1	0	0	0	1	11.2026	-17.6102	2.43023	7.37045	-10.1984	1.12392e-07	5.29833e-05	0
Slc25a19	NM_026071	0.785795	-0.858379	-0.869332	-0.9356	0.948488	0.92138	0.627676	0.713409	black	0	0	0	0	0	0	1	1	1	0	0	1	1	0	1	1	1	1	0	1	0	1	11.202	-17.6094	2.08201	10.4722	-16.489	1.12392e-07	8.29454e-07	0
Slc25a5	NM_001081233	0.949872	-0.791892	-0.907638	-0.886023	0.948416	0.85447	0.418284	0.525389	red	0	0	0	0	0	0	0	1	1	0	1	0	0	0	0	0	0	0	0	0	0	0	11.1935	-17.5998	1.97442	8.29034	-10.0545	1.13339e-07	5.89006e-05	0
Cds2	NM_138651	0.794687	-0.761531	-0.900002	-0.899407	0.948375	0.901607	0.565351	0.715753	black	0	0	0	0	0	0	0	0	0	0	0	1	1	1	1	1	1	1	0	1	0	1	11.1886	-17.5943	2.37235	9.14779	-11.1012	1.13831e-07	2.75696e-05	0
Maoa	NM_173740	0.829526	-0.848484	-0.899736	-0.94004	0.94827	0.883389	0.4926	0.688042	black	0	0	0	0	0	0	0	0	0	0	0	0	1	0	0	0	1	1	0	0	0	1	11.1764	-17.5804	3.43876	9.40306	-13.2872	1.14916e-07	6.30729e-06	0
Map3k9	NM_177395	0.784845	-0.89575	-0.880021	-0.952721	0.948198	0.881351	0.533751	0.747767	blue	0	0	0	0	0	0	0	1	0	0	1	0	1	0	0	1	0	1	0	1	0	0	11.168	-17.5709	2.0358	12.8708	-18.8637	1.15838e-07	2.11553e-07	0
Ddx20	NM_017397	0.942797	-0.80889	-0.889694	-0.897027	0.948152	0.882076	0.467761	0.527707	black	0	0	0	0	0	0	0	0	0	0	0	0	1	1	1	0	1	1	0	1	0	1	11.1626	-17.5648	2.41927	7.95458	-9.99313	1.16407e-07	6.1501e-05	1
Nfu1	NM_020045	0.868817	-0.717541	-0.882784	-0.86664	0.948122	0.87213	0.485918	0.645832	black	1	1	0	0	0	0	0	0	0	0	1	1	0	0	0	0	0	1	0	1	0	0	11.1591	-17.5608	2.43046	8.97782	-11.562	1.16592e-07	2.0082e-05	0
Tmem141	NM_001040130	0.792331	-0.80375	-0.914797	-0.929038	0.947949	0.937123	0.695094	0.715026	black	0	0	0	0	0	0	0	1	0	0	0	0	0	1	0	1	0	0	0	1	0	0	11.1389	-17.5379	1.52362	11.3627	-15.0782	1.19155e-07	2.00629e-06	0
Gm50	NM_001007573	0.928416	-0.838972	-0.87302	-0.905982	0.947926	0.870386	0.452399	0.544546	black	0	0	0	0	0	0	0	1	0	0	0	1	1	1	1	1	1	1	0	1	0	1	11.1363	-17.5349	1.88923	7.91644	-10.7167	1.19336e-07	3.62301e-05	0
Taf4a	NM_001081092	0.92906	-0.714861	-0.886859	-0.864262	0.947864	0.932583	0.61835	0.551358	black	0	0	0	0	0	0	1	0	0	0	0	0	0	0	0	0	0	1	0	0	0	0	11.1292	-17.5268	1.83183	8.15283	-11.4496	1.19771e-07	2.17148e-05	1
Brd3	NM_023336	0.710781	-0.703264	-0.952059	-0.915085	0.947846	0.95765	0.765508	0.835331	brown	0	0	0	0	0	0	0	0	0	0	0	1	1	1	1	1	1	1	0	0	0	1	11.127	-17.5243	1.67939	10.893	-17.0631	1.19924e-07	5.89149e-07	0
Cbx6	NM_028763	0.836126	-0.700523	-0.922363	-0.868494	0.94781	0.914799	0.613122	0.62805	black	0	0	0	0	0	0	0	1	0	0	1	1	0	0	0	0	1	1	0	1	0	1	11.1229	-17.5197	1.9597	7.76801	-11.3322	1.20347e-07	2.35018e-05	1
Trem2	NM_031254	0.824623	-0.808356	-0.921183	-0.92777	0.947734	0.871928	0.497903	0.732117	black	0	0	0	0	0	0	0	0	0	0	0	0	0	0	1	0	0	0	0	1	0	0	11.1142	-17.5097	13.6364	14.3247	-13.1873	1.21255e-07	6.71841e-06	0
Parp1	NM_007415	0.715307	-0.811384	-0.916595	-0.952978	0.947726	0.982135	0.825451	0.823959	brown	0	0	0	0	0	0	1	0	0	0	0	1	1	1	1	1	1	1	0	0	0	1	11.1132	-17.5086	3.48726	11.092	-15.8038	1.21255e-07	1.25586e-06	0
Ckmt1	NM_009897	0.883733	-0.780522	-0.904674	-0.900261	0.947698	0.892617	0.540787	0.642061	black	0	0	0	0	0	0	0	0	0	0	0	0	0	1	1	1	0	1	0	1	0	0	11.11	-17.505	1.94335	9.78095	-12.8236	1.21507e-07	8.52337e-06	0
Twistnb	NM_172253	0.818259	-0.758384	-0.930615	-0.929129	0.947692	0.96983	0.756087	0.711033	brown	0	0	0	0	0	0	1	0	1	1	1	1	1	0	1	1	0	1	0	1	1	1	11.1094	-17.5042	2.25841	9.06361	-14.7949	1.21507e-07	2.41212e-06	0
Ung	NM_001040691	0.867515	-0.794752	-0.915931	-0.912372	0.947612	0.946088	0.674283	0.612167	black	0	0	0	0	0	0	0	0	0	0	0	1	1	1	1	0	1	1	0	1	0	1	11.1001	-17.4937	4.0269	8.72681	-11.1275	1.22363e-07	2.70726e-05	0
Gca	NM_145523	0.903832	-0.774496	-0.908477	-0.900559	0.947603	0.931867	0.620764	0.595067	black	0	0	0	0	0	0	0	1	0	0	0	0	0	0	1	1	1	1	0	1	0	0	11.0991	-17.4925	8.02757	9.38193	-10.9927	1.22363e-07	2.97744e-05	0
Adh5	NM_007410	0.761582	-0.84738	-0.893036	-0.960423	0.947573	0.957674	0.734407	0.773452	blue	0	0	0	0	0	0	0	0	0	0	0	1	1	1	0	0	1	1	0	0	0	1	11.0956	-17.4886	1.36616	10.6891	-16.9042	1.22565e-07	6.51082e-07	0
Cenpm	NM_001080158	0.952432	-0.773939	-0.904801	-0.887602	0.947515	0.908459	0.565096	0.5192	red	0	0	0	0	0	0	0	0	0	0	1	1	1	1	0	0	1	1	0	1	0	1	11.089	-17.481	3.36706	8.2417	-10.0663	1.23061e-07	5.83773e-05	0
Bcas2	NM_026602	0.793314	-0.922658	-0.881486	-0.98483	0.947471	0.926055	0.631103	0.759274	blue	1	1	0	1	0	0	0	1	1	1	1	0	1	0	0	0	1	1	0	1	1	1	11.0839	-17.4752	1.75504	12.0531	-13.4892	1.23393e-07	5.5603e-06	0
Rnf17	NM_001033043	0.720185	-0.785738	-0.919767	-0.934965	0.947468	0.947508	0.759583	0.840567	brown	0	0	0	0	0	0	0	0	0	0	0	1	1	0	0	0	1	1	0	0	0	1	11.0837	-17.4749	39.7434	15.5513	-13.7282	1.23393e-07	4.76383e-06	0
Tbc1d10b	NM_144522	0.831163	-0.713957	-0.851116	-0.864724	0.947349	0.92687	0.638478	0.651615	black	0	0	0	0	0	0	1	1	1	0	1	0	1	0	1	0	0	1	0	1	1	0	11.07	-17.4593	1.76923	8.89042	-14.6588	1.25041e-07	2.5812e-06	0
Hrasls3	NM_139269	0.85044	-0.727538	-0.912862	-0.878191	0.947298	0.857965	0.463072	0.655977	black	0	0	0	0	0	0	0	1	0	0	1	1	0	0	1	1	0	0	0	0	0	0	11.0642	-17.4527	3.77749	8.92001	-11.7134	1.25438e-07	1.8053e-05	0
Agtrap	NM_009642	0.871377	-0.764015	-0.896681	-0.894088	0.947167	0.914976	0.610221	0.656789	black	0	0	0	0	0	0	1	0	0	1	1	0	1	1	1	1	1	1	0	0	0	1	11.0494	-17.4357	2.5773	10.7992	-11.7635	1.27007e-07	1.74792e-05	0
Tubb2b	NM_023716	0.833869	-0.793708	-0.892696	-0.910856	0.947062	0.86001	0.461826	0.694266	black	0	1	0	0	0	0	1	1	1	1	1	1	0	1	1	1	0	1	0	1	1	0	11.0374	-17.422	2.70889	10.0632	-12.6541	1.28615e-07	9.5831e-06	0
Pla2g6	NM_016915	0.739439	-0.727403	-0.922898	-0.916845	0.947049	0.96624	0.792584	0.801009	brown	0	0	0	0	0	0	0	1	0	0	1	1	1	1	0	1	1	1	0	1	0	1	11.036	-17.4204	2.67354	11.6008	-15.948	1.28674e-07	1.13357e-06	0
Fastkd1	NM_177244	0.833231	-0.729595	-0.880207	-0.884415	0.947027	0.961996	0.734206	0.647714	brown	0	0	0	0	0	0	0	0	0	0	0	1	1	0	1	0	0	0	0	0	0	0	11.0334	-17.4174	1.98295	8.01487	-10.9863	1.2876e-07	2.98535e-05	0
Rtn4	NM_024226	0.74672	-0.751504	-0.892572	-0.911844	0.946822	0.927588	0.667867	0.772258	black	0	0	0	0	0	0	0	1	0	0	1	1	1	1	0	1	1	1	0	1	0	1	11.0104	-17.3911	2.52634	8.79624	-13.925	1.30809e-07	4.1351e-06	0
Ccnt2	NM_028399	0.785298	-0.742572	-0.87852	-0.897725	0.946818	0.972395	0.778366	0.723185	brown	0	0	0	0	0	0	0	1	0	1	1	1	0	1	1	1	1	1	0	0	0	1	11.0099	-17.3905	1.88048	9.11552	-12.3476	1.30809e-07	1.1736e-05	1
Bckdha	NM_007533	0.685716	-0.737126	-0.939236	-0.924712	0.946783	0.933784	0.716757	0.880353	black	0	0	0	0	0	0	0	1	0	0	0	1	1	1	1	0	0	1	0	0	0	1	11.006	-17.3859	2.17445	13.3037	-17.2971	1.31097e-07	5.09084e-07	1
Ckb	NM_021273	0.756289	-0.771047	-0.934982	-0.93112	0.946735	0.957342	0.75441	0.804929	brown	1	0	0	0	0	0	0	0	0	0	1	1	1	0	1	0	0	1	0	1	0	1	11.0007	-17.3798	10.8395	15.2532	-14.7282	1.31458e-07	2.50277e-06	0
Klk1b22 /// Klk1b9	NM_010114	0.85363	-0.759097	-0.939629	-0.889129	0.946697	0.897263	0.601852	0.646857	black	0	0	0	0	0	0	0	0	0	0	0	0	0	0	0	0	0	0	0	0	0	0	10.9964	-17.375	1.56086	11.0728	-16.7479	1.31674e-07	7.17896e-07	0
Tars2	NM_027931	0.939174	-0.828166	-0.873707	-0.903046	0.946561	0.88794	0.486359	0.514377	black	0	0	0	0	0	0	0	0	0	0	1	0	0	0	0	0	0	1	0	0	0	0	10.9812	-17.3575	1.72197	7.81124	-10.5359	1.32508e-07	4.13301e-05	0
2410146L05Rik	NM_026480	0.925682	-0.795955	-0.890001	-0.885028	0.94654	0.845125	0.405053	0.560365	black	0	1	0	0	0	0	1	1	0	0	1	0	0	0	1	1	0	1	0	1	0	0	10.9788	-17.3547	35.9106	8.65182	-9.80759	1.3258e-07	7.00496e-05	0
Ash2l	NM_001080793	0.693211	-0.77111	-0.901258	-0.929832	0.946506	0.952523	0.768713	0.856725	brown	0	0	0	0	0	0	0	0	0	0	0	1	0	0	1	0	0	0	0	0	0	0	10.9751	-17.3504	2.57074	11.1585	-13.3524	1.32858e-07	6.04822e-06	1
Tdh	NM_021480	0.819717	-0.772682	-0.899933	-0.903452	0.94643	0.957755	0.728942	0.676542	brown	1	1	0	0	0	0	0	1	1	1	1	1	1	1	1	1	0	1	0	1	1	1	10.9666	-17.3407	27.9137	10.3369	-10.9915	1.34012e-07	2.97945e-05	0
Plekhf2	NM_175175	0.833379	-0.799057	-0.903581	-0.925327	0.946417	0.930416	0.655075	0.719219	black	0	1	0	0	0	0	1	1	1	1	1	1	1	1	0	1	0	1	0	1	1	1	10.9651	-17.339	4.94346	12.6926	-13.6157	1.34095e-07	5.17708e-06	0
Lrp11	NM_172784	0.851413	-0.748767	-0.900187	-0.897265	0.946254	0.948603	0.70221	0.630955	brown	0	1	0	0	0	0	0	0	0	0	0	1	0	1	0	0	1	1	0	0	0	1	10.9471	-17.3181	6.736	8.23937	-11.2731	1.36473e-07	2.45416e-05	0
Rpap3	NM_028003	0.941857	-0.758815	-0.909382	-0.888073	0.946065	0.893835	0.506654	0.522089	black	0	0	0	0	0	0	0	0	0	0	0	0	0	0	0	1	1	1	0	0	0	0	10.9263	-17.2941	1.7724	7.48461	-11.3592	1.3933e-07	2.31514e-05	0
Ing3	NM_023626	0.749065	-0.711508	-0.925335	-0.905425	0.946032	0.945341	0.711296	0.780764	black	0	0	0	0	0	0	0	0	0	0	0	1	1	0	0	1	0	1	0	0	0	1	10.9226	-17.2899	1.74634	9.67959	-15.7407	1.39469e-07	1.29111e-06	1
Gyk	NM_008194	0.843545	-0.76725	-0.881731	-0.881014	0.945895	0.850861	0.432332	0.654464	black	0	0	0	0	0	0	1	0	0	0	0	0	0	0	0	0	0	1	0	0	0	0	10.9075	-17.2725	3.61547	8.64006	-9.93166	1.40549e-07	6.40454e-05	0
Mlh3	NM_175337	0.917777	-0.725186	-0.874508	-0.845277	0.945691	0.876806	0.488634	0.535887	black	0	0	0	0	0	0	1	0	0	0	0	1	0	1	0	1	1	1	0	1	0	1	10.8853	-17.2467	1.89199	7.80086	-9.84509	1.43498e-07	6.8051e-05	1
Kntc1	NM_001042421	0.763174	-0.780457	-0.885378	-0.92031	0.945683	0.975599	0.797379	0.755654	brown	0	0	0	0	0	0	0	0	0	0	0	1	1	1	0	0	0	1	0	0	0	1	10.8844	-17.2457	2.62474	9.41024	-12.4101	1.43498e-07	1.12771e-05	0
2410018M08Rik	NM_183088	0.899395	-0.759203	-0.913089	-0.881117	0.94568	0.896698	0.549697	0.563866	black	0	0	0	0	0	0	1	1	1	0	0	1	1	1	0	0	1	1	0	0	0	1	10.8841	-17.2453	2.80981	8.42463	-10.3665	1.43498e-07	4.68308e-05	0
Dhx30	NM_133347	0.74712	-0.726999	-0.943874	-0.925285	0.94546	0.974275	0.791394	0.767959	brown	0	0	0	0	0	0	0	0	0	0	0	0	0	0	0	0	0	0	0	0	0	0	10.8602	-17.2176	1.66918	8.7044	-13.3176	1.4737e-07	6.17864e-06	0
G430022H21Rik	NM_201638	0.71965	-0.737588	-0.951099	-0.936623	0.945391	0.982255	0.832857	0.821749	brown	0	0	0	0	0	0	0	0	0	0	0	0	0	0	0	0	0	1	0	0	0	0	10.8528	-17.209	2.20432	10.6138	-16.6178	1.48175e-07	7.64001e-07	0
C430004E15Rik	NM_175286	0.852024	-0.819739	-0.925866	-0.928576	0.945322	0.928908	0.650845	0.669547	black	0	0	0	0	0	0	1	0	0	0	0	1	1	0	1	0	1	1	0	1	0	1	10.8453	-17.2003	1.42564	11.4002	-13.471	1.48831e-07	5.63152e-06	0
Asrgl1	NM_025610	0.73478	-0.720317	-0.904913	-0.894635	0.945138	0.898215	0.606877	0.793047	black	1	0	0	0	0	0	0	0	0	0	0	0	1	0	0	1	0	1	0	0	0	0	10.8255	-17.1773	3.34131	9.80683	-12.8338	1.52139e-07	8.4585e-06	0
2009-09-01	NM_017461	0.860019	-0.78469	-0.881164	-0.884527	0.944942	0.843663	0.43243	0.632308	black	0	1	0	0	0	0	1	1	1	1	1	1	0	0	1	1	1	1	0	1	1	1	10.8045	-17.1529	5.55829	8.83558	-10.0199	1.55408e-07	6.03497e-05	0
Asna1	NM_019652	0.763439	-0.896039	-0.900787	-0.967915	0.944906	0.889729	0.56974	0.774961	blue	0	0	0	0	0	0	0	1	0	0	1	1	1	1	0	0	1	1	0	1	0	1	10.8007	-17.1484	1.82746	10.8047	-16.9416	1.55944e-07	6.37774e-07	0
Afg3l2	NM_027130	0.893353	-0.827105	-0.821304	-0.898456	0.944791	0.893606	0.503942	0.581639	black	0	0	0	0	0	0	0	0	0	0	0	0	0	0	0	0	0	0	0	0	0	0	10.7885	-17.1341	1.56211	7.94987	-13.4078	1.57669e-07	5.83579e-06	0
Klk1	NM_010639	0.871735	-0.789486	-0.9016	-0.892583	0.944784	0.843169	0.415228	0.630651	black	0	0	0	0	0	0	0	0	0	0	0	0	0	0	0	0	0	0	0	0	0	0	10.7877	-17.1332	3.56488	8.84258	-10.6101	1.57669e-07	3.92448e-05	0
Akap12	NM_031185	0.709937	-0.803593	-0.875676	-0.932447	0.944647	0.964021	0.784824	0.806417	brown	1	1	0	0	0	0	1	1	1	0	0	1	1	1	0	1	1	1	0	1	0	1	10.7732	-17.1163	2.74496	10.7539	-14.9841	1.60021e-07	2.12518e-06	0
Acadm	NM_007382	0.922973	-0.739696	-0.863046	-0.858736	0.94453	0.890998	0.526025	0.567709	black	0	0	0	0	0	0	0	0	0	0	0	1	0	1	1	0	0	1	0	0	0	0	10.7608	-17.1018	2.0505	9.38589	-12.9806	1.61857e-07	7.65318e-06	0
Ube2a	NM_019668	0.934615	-0.795681	-0.897812	-0.896127	0.944437	0.871453	0.462532	0.575182	black	0	1	0	0	0	0	0	0	0	0	0	1	0	0	0	0	1	1	0	0	0	1	10.7509	-17.0902	4.06199	9.38859	-10.4872	1.63392e-07	4.26858e-05	0
Usp9x	NM_009481	0.82938	-0.749254	-0.918041	-0.877481	0.944417	0.891261	0.569709	0.662412	black	0	0	0	0	0	0	0	1	0	0	0	0	0	0	0	0	1	1	0	1	0	0	10.7489	-17.0879	2.29922	10.2719	-14.9736	1.63606e-07	2.14372e-06	0
Tyk2	NM_018793	0.86038	-0.737709	-0.921932	-0.868916	0.944392	0.87974	0.548461	0.645182	black	0	0	0	0	0	0	1	1	0	0	0	0	0	0	0	0	1	1	0	1	0	0	10.7463	-17.0848	1.48681	11.5424	-17.8587	1.63942e-07	3.73908e-07	0
Mtmr7	NM_001040699	0.903661	-0.81853	-0.851304	-0.900065	0.944348	0.894842	0.530011	0.594741	black	0	0	0	0	0	0	1	0	0	0	0	0	1	1	1	0	1	1	0	0	0	1	10.7416	-17.0793	3.49886	9.39377	-12.2478	1.64669e-07	1.25245e-05	0
Cradd	NM_009950	0.778382	-0.721853	-0.938155	-0.910853	0.944301	0.98138	0.819558	0.733421	brown	1	0	0	0	0	1	1	1	0	0	1	0	1	1	0	0	1	1	0	0	0	1	10.7366	-17.0735	2.46417	9.83701	-14.7392	1.65372e-07	2.48769e-06	0
Acad11	NM_175324	0.793056	-0.66683	-0.905875	-0.855566	0.944297	0.896068	0.593657	0.730915	black	1	0	0	0	0	0	0	1	0	1	0	0	1	0	0	0	0	1	0	0	0	0	10.7362	-17.073	1.73518	11.0116	-17.3071	1.65372e-07	5.09084e-07	0
Grhl1	NM_145890	0.768922	-0.778837	-0.914768	-0.92194	0.944213	0.948298	0.745807	0.779112	brown	0	0	0	0	0	0	0	0	0	0	0	1	1	0	0	0	0	0	0	0	0	0	10.7274	-17.0627	2.9358	15.0378	-14.3749	1.66399e-07	3.11541e-06	1
Triml1	NM_177742	0.747467	-0.780773	-0.860513	-0.905304	0.944204	0.93073	0.69465	0.784704	black	0	0	0	0	0	0	0	0	0	0	1	1	0	0	0	0	0	0	0	1	0	0	10.7265	-17.0616	4.36168	11.8386	-15.0717	1.66408e-07	2.01565e-06	0
Atpbd4	NM_025675	0.838879	-0.741314	-0.911196	-0.893651	0.94416	0.959566	0.723358	0.655387	brown	0	0	0	0	0	0	0	0	0	0	0	1	1	0	0	1	0	1	0	0	0	1	10.7219	-17.0563	1.78405	8.84321	-12.5384	1.67125e-07	1.04935e-05	0
Schip1	NM_013928	0.936832	-0.749407	-0.864821	-0.866497	0.944137	0.898218	0.536359	0.511738	black	0	1	0	0	0	0	1	1	1	1	1	0	1	1	0	1	1	1	0	0	1	1	10.7194	-17.0534	2.96073	7.60445	-9.8546	1.67443e-07	6.77261e-05	0
Top3b	NM_011624	0.753971	-0.77639	-0.933065	-0.932186	0.944102	0.95959	0.7632	0.790161	brown	0	0	0	0	0	0	1	1	1	1	0	1	1	1	1	1	0	1	0	0	1	1	10.7159	-17.0492	3.41191	14.6976	-14.1999	1.67975e-07	3.52824e-06	0
Arhgdig	NM_008113	0.748834	-0.759937	-0.963302	-0.940775	0.944092	0.944624	0.727207	0.783825	turquoise	0	0	0	0	0	0	0	0	0	0	1	1	1	0	0	0	0	0	0	0	0	0	10.7148	-17.0479	1.63481	10.5153	-16.1268	1.6802e-07	1.01414e-06	0
Ucp2	NM_011671	0.718127	-0.792412	-0.908949	-0.913879	0.943995	0.898816	0.629786	0.813958	black	0	0	0	0	0	0	0	0	0	0	1	1	0	1	1	0	1	1	0	0	0	1	10.7046	-17.036	2.07213	12.6713	-18.8328	1.69671e-07	2.11553e-07	0
Cdca5	NM_026410	0.736496	-0.869986	-0.890121	-0.973625	0.943993	0.956503	0.738095	0.80664	blue	0	0	0	0	0	0	1	1	1	0	0	1	1	0	1	1	1	1	0	1	0	1	10.7045	-17.0358	2.03054	10.9997	-16.7448	1.69671e-07	7.17896e-07	0
BC011248	NM_144857	0.706959	-0.780951	-0.900112	-0.946823	0.943981	0.964188	0.761562	0.848275	brown	0	0	0	0	0	0	0	1	1	1	0	1	1	1	1	1	1	1	0	0	0	1	10.7032	-17.0343	1.88172	11.2298	-15.1034	1.69671e-07	1.96895e-06	0
Zfp105	NM_009544	0.876226	-0.732663	-0.944546	-0.909054	0.943979	0.927336	0.622329	0.639755	turquoise	0	0	0	0	0	0	0	0	0	0	0	0	0	0	0	0	1	1	0	0	0	0	10.7029	-17.034	4.28066	8.68955	-14.361	1.69671e-07	3.15014e-06	0
Leo1	NM_001039522	0.945985	-0.75642	-0.904567	-0.881494	0.94397	0.892599	0.518328	0.518834	red	0	0	0	0	0	0	0	0	1	0	0	0	1	0	0	1	1	1	0	1	0	1	10.702	-17.033	1.69755	7.83115	-10.8971	1.69678e-07	3.18868e-05	1
Rbm41	NM_153586	0.920711	-0.787489	-0.874656	-0.88593	0.943789	0.856287	0.431962	0.582865	black	0	0	0	0	0	0	1	0	1	0	0	0	0	0	1	1	1	1	0	0	0	0	10.6833	-17.0109	2.34582	8.93851	-10.9001	1.7212e-07	3.18207e-05	0
Hagh	NM_024284	0.726941	-0.708131	-0.933247	-0.902671	0.943788	0.925534	0.705383	0.837813	black	0	0	0	0	0	0	0	1	1	0	0	1	1	1	1	1	1	1	0	1	0	1	10.6832	-17.0108	2.28389	13.7849	-18.7615	1.7212e-07	2.15364e-07	0
Ppp1r16a	NM_033371	0.907277	-0.764568	-0.917482	-0.89637	0.943786	0.870574	0.46034	0.588779	black	0	0	0	0	0	0	0	1	1	0	1	1	1	1	1	1	1	0	0	1	0	1	10.683	-17.0105	1.43882	8.3775	-12.691	1.7212e-07	9.34501e-06	0
Rcvrn	NM_009038	0.787244	-0.849018	-0.878127	-0.927542	0.943652	0.888698	0.557889	0.712867	black	0	0	0	0	0	0	0	0	0	0	0	0	0	0	0	0	0	0	0	0	0	0	10.6691	-16.9942	1.64428	10.0743	-15.9393	1.7455e-07	1.135e-06	0
BC060631	NM_177700	0.743771	-0.772563	-0.919299	-0.931212	0.943561	0.973772	0.812686	0.803619	brown	0	0	0	0	0	0	0	1	0	1	1	1	1	0	1	1	0	0	0	1	0	0	10.6597	-16.9831	2.942	13.2488	-13.4913	1.7578e-07	5.5603e-06	0
Nol8	NM_001081350	0.788479	-0.867106	-0.894659	-0.959927	0.943527	0.917382	0.622145	0.770625	blue	0	0	0	0	0	0	0	0	0	0	0	1	1	0	0	0	0	1	0	0	0	1	10.6562	-16.979	1.94615	15.5751	-21.8293	1.76058e-07	4.68604e-08	0
Ulk1	NM_009469	0.764576	-0.743229	-0.906293	-0.904172	0.943494	0.948206	0.731146	0.781317	brown	0	1	0	0	0	0	1	0	0	1	0	1	0	1	1	1	1	1	0	0	0	1	10.6529	-16.9751	4.64736	12.2273	-12.4806	1.76374e-07	1.08203e-05	0
Cebpz	NM_001024806	0.741586	-0.790161	-0.870933	-0.933205	0.943449	0.984905	0.799546	0.780212	brown	0	0	0	0	0	0	0	0	0	0	1	1	1	0	0	0	0	1	0	0	0	1	10.6482	-16.9696	1.86391	9.33275	-15.3348	1.7681e-07	1.68371e-06	1
9130401M01Rik	NM_029418	0.921564	-0.786457	-0.90026	-0.904487	0.943291	0.929025	0.604948	0.548001	black	0	0	0	0	0	0	0	0	0	0	0	0	0	1	0	1	0	1	0	0	0	0	10.632	-16.9505	2.28929	8.01599	-11.5013	1.7987e-07	2.08984e-05	0
Panx3	NM_172454	0.732963	-0.813061	-0.918707	-0.939018	0.943271	0.881731	0.562113	0.828956	black	0	0	0	0	0	0	0	1	0	0	0	0	0	0	0	0	0	0	0	0	0	0	10.63	-16.9481	10.7478	15.2528	-13.82	1.8012e-07	4.43741e-06	0
Dkc1	NM_001030307	0.739631	-0.821793	-0.928386	-0.949921	0.943258	0.883832	0.560679	0.824211	blue	0	0	0	0	0	0	0	0	0	0	0	1	1	0	0	0	0	1	0	0	0	1	10.6286	-16.9465	5.6416	12.6184	-15.4052	1.80191e-07	1.61992e-06	0
Exosc5	NM_138586	0.871187	-0.792342	-0.908883	-0.916076	0.9432	0.956941	0.706766	0.621099	brown	0	0	0	0	0	0	0	1	0	0	0	1	1	1	1	0	0	1	0	0	0	1	10.6227	-16.9395	2.79333	8.86606	-12.0726	1.8077e-07	1.41012e-05	0
Tob1	NM_009427	0.783622	-0.859225	-0.894992	-0.935419	0.943181	0.873086	0.520577	0.751258	black	1	0	0	0	0	0	0	1	0	0	0	0	0	1	1	1	1	1	0	0	0	0	10.6208	-16.9372	1.59179	11.0236	-16.5417	1.81015e-07	8.1632e-07	0
Nufip1	NM_013745	0.874159	-0.871552	-0.865925	-0.935052	0.943144	0.854688	0.417154	0.636079	black	0	0	0	0	0	0	0	0	0	0	1	1	0	0	0	1	1	1	0	0	0	1	10.6169	-16.9327	1.79721	8.77331	-13.6806	1.81652e-07	4.93414e-06	1
Zbtb25	NM_028356	0.854349	-0.736632	-0.883632	-0.876605	0.94301	0.925474	0.633367	0.594671	black	0	0	0	0	0	0	0	0	0	0	0	1	1	0	1	1	1	1	0	1	0	1	10.6033	-16.9166	1.56402	6.7004	-10.1277	1.84057e-07	5.562e-05	0
Cyb5r1	NM_028057	0.730498	-0.731663	-0.921479	-0.920708	0.94297	0.928532	0.695958	0.846345	black	0	0	0	0	0	0	0	0	0	0	0	1	1	1	1	1	0	1	0	1	0	1	10.5993	-16.9118	2.39976	14.586	-20.8765	1.84583e-07	7.27401e-08	0
D10627	NM_001013379	0.832412	-0.767491	-0.937325	-0.928569	0.942951	0.950858	0.693138	0.676255	brown	0	0	0	0	0	0	0	0	1	0	0	0	0	0	0	0	0	1	0	1	0	0	10.5973	-16.9095	2.24533	9.13518	-14.9067	1.84823e-07	2.23615e-06	0
Chn1	NM_029716	0.881286	-0.753392	-0.937875	-0.907483	0.942857	0.895939	0.55479	0.61611	black	0	0	0	0	0	0	0	0	0	0	0	0	0	0	0	0	0	0	0	0	0	0	10.5879	-16.8983	2.83081	7.6385	-12.963	1.8563e-07	7.74838e-06	0
Sp1	NM_013672	0.861567	-0.748163	-0.886246	-0.880873	0.942852	0.917992	0.619499	0.658125	black	0	0	0	0	1	0	1	1	0	0	1	1	1	1	1	1	1	1	0	0	0	1	10.5873	-16.8976	1.93513	11.204	-16.4372	1.8563e-07	8.60617e-07	1
Nol7	NM_023554	0.78416	-0.733452	-0.965752	-0.933864	0.942792	0.949653	0.726047	0.762601	turquoise	0	0	0	0	0	0	0	0	0	0	0	1	1	0	0	0	1	1	0	1	0	1	10.5813	-16.8905	1.74753	9.80817	-12.0046	1.86529e-07	1.47223e-05	0
Stk38l	NM_172734	0.863093	-0.761619	-0.919302	-0.892494	0.942678	0.850794	0.443156	0.647786	black	0	0	0	0	0	0	0	0	0	0	0	0	0	0	0	1	1	0	0	0	0	0	10.5698	-16.8769	2.0018	8.87738	-11.1772	1.88733e-07	2.61401e-05	0
Brca2	NM_001081001	0.888545	-0.710629	-0.913377	-0.868211	0.942614	0.940627	0.667893	0.574059	black	0	0	0	0	0	0	0	0	0	0	1	1	1	0	0	0	1	1	0	1	0	1	10.5633	-16.8692	2.63264	8.04966	-10.8735	1.89819e-07	3.25021e-05	0
Sqle	NM_009270	0.78949	-0.812042	-0.919833	-0.937422	0.942345	0.957656	0.732929	0.682476	brown	0	1	0	0	0	0	1	0	1	0	0	1	0	1	0	0	0	1	0	0	0	0	10.5364	-16.8372	3.16845	7.74449	-13.0522	1.94509e-07	7.34169e-06	0
Napb	NM_019632	0.71003	-0.706531	-0.937241	-0.904916	0.942344	0.957492	0.776892	0.826925	brown	0	0	0	0	0	0	0	0	0	0	1	0	0	1	0	1	1	1	0	0	0	0	10.5363	-16.8371	2.29152	11.7941	-17.3151	1.94509e-07	5.09084e-07	0
Prpf6	NM_133701	0.803595	-0.770948	-0.843241	-0.902676	0.942207	0.93169	0.658594	0.716598	black	0	0	0	0	0	0	0	0	0	0	0	0	1	0	0	1	1	1	0	1	0	1	10.5226	-16.8208	1.35502	9.0958	-14.8484	1.96748e-07	2.34185e-06	1
Arhgap30	NM_001005508	0.833522	-0.81263	-0.896318	-0.89981	0.94218	0.857268	0.48344	0.639114	black	0	0	0	0	0	0	0	1	0	0	0	0	0	1	1	0	0	1	0	1	0	0	10.52	-16.8177	2.37108	8.61181	-10.4307	1.97179e-07	4.46137e-05	0
Cul4b	NM_028288	0.798926	-0.834774	-0.881035	-0.931472	0.942111	0.915857	0.617593	0.73584	black	0	0	0	0	0	0	0	0	0	0	1	1	0	0	0	0	0	0	0	0	0	0	10.5131	-16.8095	2.1897	12.3988	-16.0089	1.98043e-07	1.09025e-06	0
Thg1l	NM_001080969	0.883951	-0.760674	-0.911094	-0.893605	0.942007	0.91858	0.614258	0.608601	black	0	0	0	0	0	0	0	0	0	0	0	1	1	1	0	0	0	1	0	1	0	1	10.5028	-16.7971	1.74361	10.6191	-12.6446	2.00127e-07	9.64351e-06	0
Ciapin1	NM_134141	0.89977	-0.798822	-0.901392	-0.911746	0.941952	0.944341	0.662139	0.561484	brown	0	0	0	0	0	0	1	0	0	0	1	1	1	1	1	0	1	1	0	0	0	1	10.4974	-16.7907	2.11952	7.77157	-11.2859	2.01221e-07	2.431e-05	0
Trim28	NM_011588	0.933646	-0.772492	-0.915155	-0.893944	0.941939	0.919431	0.595086	0.523961	black	0	0	0	0	0	0	1	1	1	1	1	1	1	1	0	0	1	1	0	0	1	1	10.496	-16.7891	1.85246	7.67489	-10.7963	2.01356e-07	3.43084e-05	1
Mettl4	NM_176917	0.858794	-0.771696	-0.881994	-0.892928	0.941779	0.937226	0.669954	0.589467	black	0	0	0	0	0	0	0	0	0	0	1	0	1	1	0	0	1	1	0	0	0	1	10.4803	-16.7704	3.25702	7.86016	-10.3914	2.04588e-07	4.60189e-05	0
Fxr1h	NM_008053	0.837891	-0.765822	-0.848649	-0.884416	0.941771	0.919344	0.614428	0.672293	black	0	0	0	0	0	0	1	1	1	0	1	1	1	1	0	0	1	1	0	0	1	1	10.4795	-16.7694	1.87481	10.9671	-16.884	2.04601e-07	6.59466e-07	0
Polr2c	NM_009090	0.774616	-0.805836	-0.887356	-0.946321	0.941636	0.977194	0.78166	0.753601	brown	0	0	0	0	0	0	1	0	0	1	1	1	1	0	1	0	1	1	0	1	0	1	10.4662	-16.7535	1.68659	9.09714	-14.6717	2.07057e-07	2.5812e-06	0
Ccdc41	NM_027479	0.814376	-0.818734	-0.829401	-0.906366	0.941613	0.930634	0.633158	0.647806	black	0	0	0	0	0	0	0	0	0	0	0	0	1	0	0	0	1	1	0	0	0	1	10.464	-16.7508	1.73519	6.99289	-11.3112	2.07057e-07	2.38637e-05	0
Ccdc43	NM_025918	0.962586	-0.785512	-0.873598	-0.877571	0.941486	0.865091	0.42719	0.504114	red	0	0	0	0	0	0	0	0	0	0	1	0	0	0	0	0	0	1	0	0	0	0	10.4516	-16.736	2.79679	8.03451	-10.2578	2.09561e-07	5.06282e-05	0
Hmgb2	NM_008252	0.787909	-0.796788	-0.922087	-0.945542	0.941478	0.975409	0.766024	0.73383	brown	0	0	0	0	0	0	1	0	0	0	1	0	1	1	1	1	1	1	0	1	0	1	10.4508	-16.735	2.09773	8.87611	-14.5592	2.09571e-07	2.74579e-06	1
Enoph1	NM_026421	0.918429	-0.888503	-0.840023	-0.923802	0.941374	0.899543	0.521798	0.538774	black	0	1	0	0	0	0	1	0	0	0	0	0	1	1	1	1	1	1	0	1	0	1	10.4406	-16.7228	2.05395	7.427	-12.2082	2.11943e-07	1.28518e-05	0
Chd1l	NM_026539	0.801057	-0.74862	-0.934951	-0.908551	0.941202	0.965924	0.776958	0.688554	brown	0	0	0	0	0	0	0	0	0	0	0	1	0	0	1	0	0	1	0	1	0	0	10.4239	-16.7029	2.90362	9.56256	-13.4969	2.14816e-07	5.55964e-06	0
Sap25	NM_001081962	0.882932	-0.794955	-0.906	-0.897048	0.941177	0.855261	0.455633	0.628935	black	0	0	0	0	0	0	1	1	0	0	1	0	1	0	0	0	1	0	0	1	0	0	10.4215	-16.7	1.59481	10.4246	-14.1703	2.15242e-07	3.57187e-06	0
Birc3	NM_007464	0.772448	-0.794802	-0.915983	-0.918056	0.941155	0.912805	0.62424	0.746041	black	0	0	0	0	0	0	0	0	0	0	1	1	0	1	1	1	1	1	0	1	0	1	10.4193	-16.6974	1.78536	9.56467	-13.391	2.15602e-07	5.89353e-06	0
Rpusd2	NM_173450	0.91085	-0.836863	-0.873319	-0.909866	0.941111	0.894173	0.513805	0.527226	black	0	0	0	0	0	0	0	0	0	0	0	1	1	0	0	0	1	1	0	0	0	1	10.4151	-16.6923	1.63766	7.15634	-10.4524	2.16258e-07	4.38491e-05	0
Rpl39l	NM_026594	0.906596	-0.802276	-0.89974	-0.895856	0.941089	0.840245	0.399013	0.595803	black	0	1	0	0	0	0	0	1	0	0	0	0	1	0	0	1	0	1	0	0	0	0	10.4129	-16.6897	45.9016	9.52608	-10.4342	2.16258e-07	4.44782e-05	0
Cbx1	NM_007622	0.868761	-0.74839	-0.889183	-0.877766	0.941042	0.897986	0.568868	0.594395	black	0	0	0	0	0	0	1	1	1	0	0	1	0	0	1	0	1	1	0	1	0	1	10.4084	-16.6842	2.77964	7.23495	-9.81916	2.1703e-07	6.94386e-05	1
Camk2b	NM_007595	0.783302	-0.831068	-0.90443	-0.931464	0.941034	0.854984	0.480099	0.758668	black	0	1	0	0	0	0	0	1	0	0	1	0	1	0	1	0	0	0	1	0	0	0	10.4077	-16.6834	2.42191	12.1935	-12.9685	2.1703e-07	7.73935e-06	0
Jmjd1a	NM_001038695	0.80251	-0.684655	-0.922018	-0.870191	0.940972	0.901894	0.600742	0.718727	black	0	0	0	0	0	0	1	1	0	0	0	1	1	0	0	0	0	1	0	0	0	1	10.4016	-16.6762	2.59177	9.47071	-14.7536	2.17612e-07	2.46835e-06	1
Akr1b3	NM_009658	0.943288	-0.826139	-0.884908	-0.894714	0.940969	0.854114	0.417931	0.500316	red	0	0	0	0	0	1	0	1	1	0	0	0	0	0	0	0	1	1	0	1	0	0	10.4013	-16.6758	4.39015	7.38488	-9.6028	2.17612e-07	8.14242e-05	0
Farsa	NM_025648	0.92067	-0.806004	-0.916488	-0.9182	0.940964	0.924016	0.601352	0.548193	black	0	0	0	0	0	0	1	1	0	0	1	1	1	1	0	0	1	1	0	0	0	1	10.4009	-16.6752	1.80605	7.70851	-12.5536	2.17612e-07	1.03746e-05	0
Zdhhc23	NM_001007460	0.830052	-0.744715	-0.932465	-0.903489	0.940677	0.900001	0.577121	0.688688	black	0	1	0	0	0	0	1	0	0	0	0	0	1	1	1	0	1	0	0	0	0	0	10.3733	-16.6421	1.32638	8.85472	-14.6289	2.23721e-07	2.64143e-06	0
Pick1	NM_001045558	0.904503	-0.741604	-0.928287	-0.893718	0.940542	0.907499	0.590155	0.597295	black	0	0	0	0	0	0	0	1	0	0	1	0	1	1	1	0	1	1	0	1	0	1	10.3604	-16.6265	1.82483	9.74304	-12.9863	2.26402e-07	7.64298e-06	0
Mtif2	NM_133767	0.862891	-0.654321	-0.894494	-0.843618	0.940184	0.944545	0.704901	0.608286	brown	0	0	0	0	0	0	0	0	0	0	1	1	1	0	0	1	0	1	0	0	0	1	10.3264	-16.5855	1.70396	7.86333	-11.6563	2.34784e-07	1.87646e-05	0
Crtac1	NM_145123	0.913293	-0.782345	-0.844401	-0.862663	0.940023	0.864494	0.45268	0.547557	black	1	1	0	0	0	0	0	1	0	0	0	0	0	1	0	0	1	1	0	1	0	0	10.3111	-16.5671	3.09471	7.53783	-9.40519	2.38332e-07	9.39052e-05	0
C330011K17Rik	NM_177712	0.75485	-0.779654	-0.928806	-0.928699	0.939837	0.910826	0.620412	0.776988	black	0	0	0	0	0	0	0	0	0	1	1	0	0	0	0	0	0	1	0	1	0	0	10.2936	-16.5459	1.82503	11.9732	-16.6184	2.42998e-07	7.64001e-07	0
Sip1	NM_025656	0.889373	-0.806031	-0.866092	-0.898168	0.939821	0.849999	0.415751	0.613625	black	0	0	0	0	0	0	0	1	0	0	1	0	1	0	0	1	1	1	0	0	0	1	10.2922	-16.5441	2.54019	9.66444	-12.4471	2.43212e-07	1.09946e-05	0
Def6	NM_027185	0.945377	-0.768744	-0.881781	-0.876099	0.939785	0.87727	0.475859	0.501016	red	0	1	0	0	0	0	0	0	0	0	1	1	1	1	1	0	1	1	0	1	0	1	10.2888	-16.54	2.34748	7.39928	-9.75752	2.43988e-07	7.29775e-05	0
Syce2	NM_027954	0.661154	-0.770861	-0.905352	-0.936646	0.939709	0.968435	0.809033	0.884576	brown	0	0	0	0	0	0	1	1	0	0	1	1	1	1	0	0	1	1	0	1	0	1	10.2817	-16.5314	3.48567	11.1275	-15.4656	2.45014e-07	1.57236e-06	0
Kif2c	NM_134471	0.751841	-0.812422	-0.827775	-0.921255	0.939549	0.94531	0.70348	0.759216	brown	0	0	0	0	0	0	0	0	0	0	0	0	0	0	0	0	0	0	0	0	0	0	10.2667	-16.5132	1.7377	8.62278	-13.8594	2.48625e-07	4.33174e-06	0
3110032G18Rik	NM_028443	0.887497	-0.848449	-0.878245	-0.922406	0.939525	0.909971	0.568677	0.575352	black	0	0	0	0	0	0	0	0	0	0	0	0	0	0	0	1	0	0	0	0	0	0	10.2645	-16.5105	1.43977	8.29835	-12.4869	2.49061e-07	1.08203e-05	0
Cct7	NM_007638	0.732666	-0.822928	-0.911654	-0.959166	0.939497	0.971865	0.787715	0.786101	brown	0	0	0	0	0	0	0	1	0	0	1	1	1	1	1	1	1	1	0	1	0	1	10.2619	-16.5074	1.58172	8.80123	-13.1697	2.49171e-07	6.80849e-06	0
Mtap7d2	NM_001081124	0.834912	-0.783401	-0.892995	-0.892723	0.939466	0.835984	0.42114	0.659644	black	0	0	0	0	0	0	0	0	0	0	0	0	0	0	1	0	0	0	0	1	0	0	10.259	-16.5038	12.2774	8.61083	-9.98395	2.49638e-07	6.18938e-05	0
Zfp42	NM_009556	0.915647	-0.766766	-0.880235	-0.880371	0.939366	0.904418	0.574195	0.575519	black	0	1	0	0	0	0	1	1	1	0	1	0	0	1	1	1	0	1	0	0	1	0	10.2497	-16.4926	29.8	9.20914	-10.2248	2.51345e-07	5.19328e-05	1
Snx5	NM_024225	0.935215	-0.822624	-0.878051	-0.909564	0.939217	0.902931	0.531191	0.542005	black	0	0	0	0	0	0	0	0	0	0	0	0	0	0	0	0	0	0	0	0	0	0	10.2359	-16.4758	1.7749	7.76993	-11.3451	2.55386e-07	2.33567e-05	0
Stk10	NM_009288	0.773294	-0.824558	-0.874637	-0.924551	0.939147	0.893474	0.602621	0.737544	black	0	0	1	0	0	1	1	0	0	0	0	0	1	0	0	1	0	1	0	0	0	0	10.2294	-16.4679	1.61958	10.3046	-13.5876	2.56042e-07	5.25453e-06	0
Lrrc8d	NM_178701	0.815607	-0.71159	-0.929285	-0.896633	0.939139	0.97118	0.783851	0.673784	brown	0	1	0	0	0	0	0	0	0	0	1	1	1	1	1	1	1	1	0	0	0	1	10.2287	-16.4671	2.83608	8.22088	-13.3276	2.56042e-07	6.14122e-06	0
Zfp277	NM_172575	0.826016	-0.766897	-0.859744	-0.906283	0.939055	0.918206	0.618571	0.677673	black	0	0	0	0	0	0	0	0	0	0	0	0	1	0	0	0	0	1	0	0	0	0	10.221	-16.4576	1.65921	7.92772	-13.3671	2.58028e-07	5.99168e-06	0
Gnpda2	NM_001038015	0.798804	-0.708303	-0.849328	-0.854034	0.939009	0.882631	0.552763	0.692677	black	0	0	0	0	0	0	0	0	0	0	0	1	0	0	0	0	1	1	0	1	0	1	10.2167	-16.4524	1.5034	8.5318	-13.4631	2.58914e-07	5.65226e-06	0
Flad1	NM_177041	0.823346	-0.742964	-0.898344	-0.885303	0.938564	0.928431	0.686511	0.677579	black	0	0	0	0	0	0	1	1	0	0	0	1	1	0	1	0	1	1	0	0	0	1	10.176	-16.4028	1.43451	9.61506	-12.1464	2.70656e-07	1.34465e-05	0
Asah3l	NM_139306	0.951589	-0.768349	-0.912593	-0.8844	0.938557	0.871997	0.478701	0.527629	red	0	0	0	0	0	0	0	0	0	0	0	1	1	0	0	1	0	1	0	1	0	1	10.1754	-16.402	2.31866	8.27412	-10.6855	2.70656e-07	3.71786e-05	0
Nthl1	NM_008743	0.695977	-0.794524	-0.928251	-0.95145	0.938413	0.944204	0.757334	0.859793	blue	0	0	0	0	0	0	0	0	0	0	0	1	0	0	1	0	1	1	0	1	0	1	10.1623	-16.386	1.68874	10.9246	-17.0662	2.73669e-07	5.89149e-07	0
L1td1	NM_001081202	0.963849	-0.766965	-0.868729	-0.863362	0.938411	0.891297	0.519998	0.485885	red	0	0	0	0	0	0	1	0	0	1	0	1	1	1	0	0	1	1	0	1	0	1	10.1621	-16.3858	10.9244	7.71893	-9.09883	2.73669e-07	0.000119351	0
Mat2b	NM_134017	0.817875	-0.680959	-0.944661	-0.872457	0.938343	0.936315	0.687586	0.657092	turquoise	0	0	0	0	0	0	0	1	1	0	0	1	1	0	1	1	1	1	0	0	0	1	10.156	-16.3783	2.43626	8.75332	-14.1882	2.7526e-07	3.55051e-06	0
Prkag2	NM_145401	0.863222	-0.683018	-0.944046	-0.886508	0.938144	0.933142	0.663074	0.637791	turquoise	0	1	1	1	1	1	0	0	0	0	0	0	0	1	0	0	0	0	0	0	0	0	10.1379	-16.3562	2.36142	8.28355	-13.5927	2.80363e-07	5.23918e-06	0
Hspa8	NM_031165	0.950402	-0.88647	-0.850943	-0.918471	0.937994	0.86828	0.443559	0.509174	red	0	1	0	0	0	0	1	0	1	0	1	1	1	1	1	1	1	1	0	1	0	1	10.1244	-16.3396	1.40864	7.71104	-11.9223	2.83746e-07	1.54961e-05	0
Smn1	NM_011420	0.885296	-0.800923	-0.881549	-0.90404	0.937816	0.883303	0.491017	0.608812	black	0	0	0	0	0	0	0	1	0	0	0	0	0	0	0	0	1	1	0	0	0	0	10.1085	-16.3201	1.77466	7.88714	-11.3791	2.88531e-07	2.28001e-05	0
Atad3a	NM_179203	0.912462	-0.841362	-0.864773	-0.911305	0.937798	0.885819	0.485516	0.526427	black	0	0	0	0	0	0	0	1	0	0	1	1	1	1	1	1	1	1	0	1	0	1	10.1068	-16.318	1.66011	6.64605	-10.7793	2.88662e-07	3.46556e-05	0
Rab27a	NM_023635	0.750424	-0.753231	-0.886255	-0.886722	0.937797	0.9215	0.678192	0.74949	black	0	1	0	0	0	0	0	0	0	1	1	1	1	0	0	0	0	0	0	1	0	0	10.1068	-16.3179	3.08733	10.6902	-13.3652	2.88662e-07	5.99168e-06	0
Whrn	NM_001008791	0.731278	-0.816013	-0.895769	-0.927723	0.937669	0.890094	0.613162	0.794662	black	0	0	0	0	0	0	0	1	0	0	1	0	0	0	1	1	0	0	0	1	0	0	10.0953	-16.3039	2.29549	11.6997	-14.6581	2.89506e-07	2.5812e-06	0
Daxx	NM_007829	0.941916	-0.71897	-0.895452	-0.856545	0.937663	0.869612	0.475358	0.520191	red	0	0	0	0	0	0	0	1	0	0	1	1	1	1	0	0	0	1	0	1	0	1	10.0948	-16.3032	1.78625	7.50266	-10.3238	2.89506e-07	4.8289e-05	1
Gnb1l	NM_001081682	0.823814	-0.783918	-0.905476	-0.917885	0.937639	0.876308	0.519028	0.720188	black	0	0	0	0	0	0	0	0	1	0	0	0	0	1	0	1	1	1	0	1	0	0	10.0927	-16.3006	2.94434	10.7748	-13.2015	2.89764e-07	6.67021e-06	0
Thop1	NM_022653	0.878948	-0.832395	-0.879144	-0.918147	0.937534	0.935715	0.649024	0.562799	black	0	0	0	0	0	0	0	1	1	0	1	1	1	0	0	1	0	1	0	1	0	1	10.0834	-16.2892	2.34304	7.21798	-11.1976	2.92371e-07	2.57497e-05	0
Smyd4	NM_177009	0.888141	-0.704073	-0.900565	-0.86562	0.937504	0.920904	0.646986	0.605152	black	0	0	0	0	0	0	0	0	0	0	0	1	1	1	1	0	1	1	0	0	0	1	10.0807	-16.2859	2.29759	9.4137	-12.4731	2.93088e-07	1.08203e-05	0
Morc1	NM_010816	0.951984	-0.786615	-0.87569	-0.86814	0.937438	0.837178	0.386221	0.503755	red	1	1	0	0	0	0	1	1	1	1	1	0	1	1	0	1	0	1	0	1	1	0	10.0749	-16.2787	64.7492	7.73303	-9.08805	2.94476e-07	0.000120274	0
Zic5	NM_022987	0.858992	-0.784377	-0.874366	-0.892817	0.93743	0.874669	0.51078	0.613186	black	0	0	0	0	0	0	1	1	0	1	0	1	1	1	1	1	1	1	0	0	0	1	10.0741	-16.2778	2.19425	7.06029	-10.2892	2.94492e-07	4.93735e-05	0
Aof2	NM_133872	0.72716	-0.728533	-0.908978	-0.912407	0.937413	0.97014	0.792245	0.755673	brown	0	0	0	0	0	0	0	0	0	1	0	0	1	1	1	0	1	1	0	1	0	1	10.0726	-16.2759	1.77473	7.73731	-13.1146	2.94503e-07	6.99746e-06	1
Cbl	NM_007619	0.818237	-0.83531	-0.907872	-0.928993	0.937388	0.858275	0.477624	0.708874	black	0	0	0	0	0	0	0	0	0	0	1	0	1	1	0	0	1	1	0	1	0	1	10.0704	-16.2732	3.82735	12.5263	-13.5134	2.94858e-07	5.50843e-06	0
Oxct1	NM_024188	0.744662	-0.706889	-0.919777	-0.878168	0.937374	0.869735	0.552537	0.790079	black	0	0	0	0	0	0	0	0	0	0	0	0	0	1	1	0	0	0	0	1	0	0	10.0691	-16.2716	3.29093	11.4247	-16.1602	2.95093e-07	9.96555e-07	0
Sae2	NM_016682	0.918974	-0.790539	-0.889781	-0.887028	0.937342	0.90903	0.577472	0.503606	black	0	0	0	0	0	0	1	0	0	0	1	1	1	1	1	1	1	1	0	1	0	1	10.0663	-16.2682	1.69234	6.78091	-9.75191	2.95623e-07	7.32154e-05	0
Piga	NM_011081	0.814406	-0.807881	-0.853053	-0.891537	0.937334	0.837818	0.414595	0.670335	black	0	0	0	0	0	0	0	0	0	0	0	0	0	0	0	0	0	1	0	0	0	0	10.0656	-16.2672	2.81567	8.26626	-10.3127	2.95651e-07	4.86418e-05	0
2310004I24Rik	NM_025510	0.697783	-0.755994	-0.906059	-0.924335	0.937198	0.910196	0.654615	0.873219	black	0	0	0	0	0	0	0	0	0	0	0	0	0	1	1	0	1	1	0	1	0	0	10.0536	-16.2524	2.08009	12.9894	-17.5212	2.9981e-07	4.53139e-07	0
Inpp5d	NM_010566	0.718257	-0.796506	-0.913445	-0.925247	0.937091	0.87439	0.56372	0.823929	black	0	0	0	0	0	0	0	0	0	0	1	0	0	0	0	0	1	0	0	0	0	0	10.0441	-16.2408	2.82751	13.0867	-12.6701	3.02073e-07	9.46751e-06	0
Sap30	NM_021788	0.680846	-0.774667	-0.940945	-0.94883	0.937075	0.924292	0.702856	0.879514	blue	0	0	0	0	0	0	1	0	0	0	1	0	1	1	0	0	0	1	0	0	0	0	10.0428	-16.2392	7.03101	11.8864	-18.2915	3.02145e-07	2.7305e-07	1
Tbc1d25	NM_172478	0.909056	-0.792584	-0.846872	-0.874593	0.936902	0.87815	0.492314	0.565592	black	0	0	0	0	0	0	1	0	1	1	0	1	1	1	1	0	0	1	0	0	0	1	10.0275	-16.2203	2.37167	8.18545	-10.4996	3.06318e-07	4.22803e-05	0
Ddx54	NM_028041	0.877682	-0.730042	-0.908953	-0.875546	0.936727	0.929767	0.664713	0.557169	black	0	0	0	0	0	0	0	1	0	0	0	1	1	1	1	1	1	1	0	1	0	1	10.0123	-16.2015	1.56934	7.0711	-10.7222	3.10598e-07	3.61221e-05	1
Asxl1	NM_001039939	0.845659	-0.690003	-0.909841	-0.877495	0.93672	0.922054	0.622267	0.655436	black	0	0	0	0	0	0	0	1	1	0	1	1	1	0	1	0	0	1	0	0	0	1	10.0117	-16.2007	1.90689	7.35331	-12.521	3.10598e-07	1.06204e-05	1
Hook1	NM_030014	0.685798	-0.746535	-0.936432	-0.929833	0.936533	0.977103	0.854659	0.83946	brown	0	0	0	0	0	0	0	0	0	0	0	0	1	1	1	0	1	1	0	0	0	1	9.99545	-16.1806	6.78981	10.4838	-15.0384	3.16409e-07	2.03841e-06	0
Nhedc1	NM_028946	0.858411	-0.820465	-0.833965	-0.890448	0.936515	0.892526	0.563667	0.615779	black	0	0	0	0	0	0	0	0	0	0	1	0	1	1	0	0	0	1	0	0	0	0	9.99388	-16.1786	2.45531	9.88834	-15.2484	3.16769e-07	1.78174e-06	0
Dmc1	NM_010059	0.738966	-0.792224	-0.930272	-0.941073	0.936507	0.926789	0.704545	0.824095	blue	1	0	0	0	0	0	0	0	0	0	0	0	0	1	1	0	1	1	0	1	0	0	9.99318	-16.1778	2.97269	14.2739	-15.8099	3.16787e-07	1.25122e-06	0
Palb2	NM_001081238	0.855474	-0.789366	-0.895029	-0.914604	0.936464	0.950187	0.689717	0.624259	brown	0	0	0	0	0	0	0	0	0	0	0	1	0	0	0	0	1	1	0	1	0	1	9.98941	-16.1731	1.75412	7.92371	-12.984	3.18012e-07	7.64298e-06	0
Gart	NM_010256	0.754542	-0.792429	-0.928884	-0.949386	0.936445	0.976644	0.797199	0.758991	brown	0	0	0	0	0	0	0	0	0	0	0	0	1	1	0	1	1	1	0	0	0	1	9.98779	-16.1711	2.71581	9.05062	-14.4871	3.18138e-07	2.90059e-06	0
G6pdx	NM_008062	0.81652	-0.810895	-0.889723	-0.905042	0.936403	0.869911	0.49911	0.645093	black	0	0	0	0	0	0	0	0	0	0	0	0	0	0	0	0	1	1	0	0	0	0	9.98416	-16.1666	2.49388	7.66294	-9.85767	3.19059e-07	6.75871e-05	0
Eefsec	NM_023060	0.821725	-0.738514	-0.886149	-0.88445	0.936373	0.963897	0.764852	0.630362	brown	0	0	0	0	0	0	1	1	1	0	1	1	1	1	0	0	1	1	0	0	1	1	9.98155	-16.1634	2.00526	7.54292	-10.3907	3.19835e-07	4.6035e-05	0
Rnaseh2a	NM_027187	0.834865	-0.704966	-0.923329	-0.885391	0.936293	0.960222	0.741229	0.617766	brown	0	0	0	0	0	0	0	1	1	0	1	1	1	1	0	1	1	1	0	1	0	1	9.97466	-16.1548	2.26952	7.10189	-12.0133	3.22323e-07	1.46324e-05	0
Acpl2	NM_153420	0.727549	-0.758009	-0.920443	-0.92638	0.936265	0.912746	0.64306	0.802902	black	0	0	0	0	0	0	0	0	0	0	0	0	1	0	1	0	1	1	0	1	0	1	9.97224	-16.1518	4.46464	10.2358	-15.4996	3.22571e-07	1.53291e-06	0
Arl6ip2	NM_019717	0.796356	-0.805519	-0.860653	-0.923174	0.936038	0.889059	0.553209	0.734579	black	0	0	0	0	0	0	0	0	0	0	1	1	1	1	0	0	1	1	0	0	0	1	9.95264	-16.1275	1.87431	8.99479	-14.6004	3.2935e-07	2.67945e-06	0
Smc1a	NM_019710	0.846901	-0.843186	-0.882221	-0.921376	0.936032	0.885738	0.526217	0.668303	black	0	0	0	0	0	0	0	0	0	0	0	1	1	0	0	0	0	1	0	0	0	1	9.95214	-16.1268	1.54089	8.68767	-13.5345	3.2935e-07	5.43216e-06	0
Tiam2	NM_011878	0.86167	-0.752192	-0.925315	-0.902298	0.935955	0.926187	0.665753	0.647321	black	0	0	1	1	1	1	0	0	0	0	0	0	0	0	0	0	0	0	0	0	0	0	9.94557	-16.1187	2.9098	10.0972	-12.5105	3.31594e-07	1.06842e-05	0
Cdh1	NM_009864	0.670688	-0.710837	-0.954589	-0.925299	0.935931	0.964954	0.817011	0.870501	brown	1	0	0	0	0	0	0	1	0	0	1	1	1	1	1	1	1	1	0	0	0	1	9.9435	-16.1161	4.82894	10.9646	-16.9818	3.3211e-07	6.23512e-07	0
Sin3a	NM_011378	0.750817	-0.746294	-0.879588	-0.900309	0.935895	0.969887	0.790126	0.71198	brown	0	0	0	0	0	0	0	0	0	0	0	1	1	0	1	0	1	1	0	1	0	1	9.94039	-16.1122	2.13338	7.68994	-11.3958	3.33133e-07	2.25184e-05	1
2410008K03Rik	NM_028022	0.682655	-0.833068	-0.929934	-0.972462	0.935838	0.941191	0.745919	0.881992	blue	0	0	0	0	0	0	0	0	0	0	1	1	0	1	1	1	1	1	0	1	0	1	9.93556	-16.1062	1.72033	13.5453	-20.0362	3.34608e-07	1.02663e-07	0
Sfrs11	NM_001093752	0.742884	-0.84567	-0.951856	-0.964558	0.935781	0.899269	0.625478	0.792456	blue	0	0	0	0	0	0	0	0	0	0	0	0	0	0	0	0	0	0	0	0	0	0	9.93065	-16.1001	1.34571	11.5908	-17.4481	3.3504e-07	4.69352e-07	0
Adsl	NM_009634	0.834909	-0.780579	-0.919414	-0.918299	0.935774	0.95714	0.732955	0.621404	brown	0	0	0	0	0	0	0	0	0	0	0	1	1	1	1	0	1	1	0	1	0	1	9.93011	-16.0994	2.31404	7.50888	-12.3383	3.3504e-07	1.18212e-05	0
Eif2b5	NM_172265	0.876714	-0.864909	-0.884738	-0.93021	0.935704	0.842792	0.404416	0.617824	black	0	1	0	0	0	0	0	1	0	0	1	0	1	1	0	1	1	1	0	1	0	1	9.92409	-16.0919	1.77959	8.04097	-12.5165	3.3701e-07	1.06446e-05	0
Vbp1	NM_011692	0.716658	-0.811421	-0.88716	-0.940762	0.935446	0.888984	0.583482	0.844117	blue	0	0	0	0	0	0	0	0	0	0	0	0	0	0	0	1	1	1	0	0	0	0	9.90218	-16.0646	2.56898	11.4659	-16.6275	3.45257e-07	7.64001e-07	0
Rg9mtd3	NM_027266	0.947174	-0.731098	-0.882536	-0.859556	0.935384	0.886895	0.512767	0.49504	red	1	1	0	0	0	0	1	1	1	0	0	0	0	0	0	1	0	1	0	0	0	0	9.89694	-16.0581	2.22723	7.41107	-9.6633	3.46975e-07	7.77709e-05	0
Qdpr	NM_024236	0.681877	-0.781904	-0.941177	-0.953459	0.935304	0.942455	0.741533	0.861871	blue	0	0	0	0	0	0	0	0	0	0	0	1	1	0	0	0	0	1	0	1	0	1	9.89013	-16.0495	2.49362	9.55082	-14.1114	3.49667e-07	3.67159e-06	0
Mtg1	NM_199301	0.792256	-0.794502	-0.877864	-0.923247	0.935191	0.971258	0.774866	0.702442	brown	0	0	0	0	0	0	0	0	0	0	0	1	1	1	1	0	1	1	0	1	0	1	9.88061	-16.0377	1.85584	8.75574	-13.8016	3.53294e-07	4.49654e-06	0
Mvp	NM_080638	0.804234	-0.794067	-0.857773	-0.890467	0.935068	0.848953	0.453677	0.700629	black	0	0	0	0	0	0	0	0	0	0	0	1	1	1	1	0	1	1	0	1	0	1	9.87029	-16.0248	3.36535	10.4247	-14.8011	3.56473e-07	2.40954e-06	0
Psme4	NM_134013	0.82858	-0.782853	-0.852049	-0.883801	0.935068	0.92977	0.646884	0.595604	black	1	1	0	0	0	0	0	1	1	0	0	1	1	1	0	1	1	1	0	0	0	1	9.87028	-16.0247	1.60286	6.63649	-9.51706	3.56473e-07	8.7101e-05	0
Nasp	NM_001081475	0.973856	-0.810842	-0.854763	-0.876086	0.935061	0.864302	0.437812	0.451883	red	0	0	0	0	0	0	0	0	0	0	1	0	1	0	0	1	0	1	0	0	0	0	9.8697	-16.024	4.79706	6.7956	-8.89527	3.56473e-07	0.000139802	0
Psip1	NM_133948	0.804692	-0.761853	-0.922594	-0.917209	0.935041	0.962385	0.770053	0.669867	brown	0	0	0	0	0	0	0	1	1	0	0	1	0	1	0	1	1	1	0	1	0	1	9.86799	-16.0219	2.69859	8.13273	-12.8149	3.5696e-07	8.57683e-06	1
Rnf2	NM_011277	0.820856	-0.810225	-0.886911	-0.90888	0.934978	0.937762	0.685578	0.643046	brown	0	0	0	0	0	0	0	0	1	0	0	0	0	1	0	0	0	1	0	1	0	0	9.86273	-16.0153	2.42952	9.04963	-10.6914	3.58502e-07	3.70643e-05	1
Cep27	NM_025475	0.907862	-0.829495	-0.859012	-0.898557	0.934911	0.840135	0.393941	0.579628	black	0	0	0	0	0	0	0	0	0	0	0	1	1	1	0	0	0	1	0	0	0	1	9.85709	-16.0082	2.87322	8.48851	-11.2103	3.60737e-07	2.55003e-05	0
Mrpl49	NM_026246	0.969733	-0.795144	-0.861852	-0.873377	0.934865	0.852489	0.41209	0.476901	red	0	0	0	0	0	0	0	1	1	0	0	1	1	1	1	1	1	1	0	1	0	1	9.85325	-16.0034	2.08141	7.28336	-9.47935	3.61633e-07	8.94621e-05	0
Gab1	NM_021356	0.79375	-0.787864	-0.830945	-0.889369	0.93484	0.93359	0.693706	0.671864	black	0	0	1	1	1	1	0	1	0	0	1	1	0	0	0	1	1	0	1	1	0	0	9.85121	-16.0009	2.00616	9.04025	-13.1868	3.62278e-07	6.71841e-06	0
Enox2	NM_145951	0.783523	-0.752442	-0.892714	-0.900032	0.934761	0.900507	0.613534	0.745335	black	0	0	0	0	0	0	0	0	0	0	0	0	0	0	0	0	0	0	0	0	0	0	9.84459	-15.9926	1.82054	10.1397	-14.5498	3.64733e-07	2.76158e-06	0
Xrcc6bp1	NM_026858	0.825531	-0.770554	-0.871244	-0.907898	0.934697	0.948958	0.728141	0.673532	brown	0	0	0	0	0	0	0	1	0	0	1	1	1	1	0	1	1	1	0	1	0	1	9.83923	-15.9858	1.76896	8.9858	-13.3305	3.66625e-07	6.13561e-06	0
Gna15	NM_010304	0.717348	-0.839539	-0.90846	-0.956467	0.934686	0.901739	0.628266	0.84564	blue	0	0	0	0	0	0	0	1	0	0	1	0	0	0	0	1	0	0	0	1	0	0	9.8383	-15.9847	2.1197	13.8319	-18.8181	3.66771e-07	2.11553e-07	0
Gcn5l2	NM_001038010	0.913574	-0.869744	-0.905192	-0.933151	0.934511	0.892121	0.53752	0.551554	black	0	0	0	0	0	0	0	0	0	0	0	1	1	1	0	1	1	1	0	1	0	1	9.82375	-15.9664	1.57076	8.15952	-13.1871	3.72954e-07	6.71841e-06	1
Coil	NM_016706	0.950735	-0.722249	-0.889146	-0.852149	0.934404	0.863228	0.457588	0.483381	red	0	0	0	0	0	0	1	0	1	1	1	1	1	0	0	0	0	1	0	1	1	1	9.81492	-15.9553	2.0899	7.00903	-9.67695	3.76242e-07	7.70133e-05	0
Bcat2	NM_009737	0.88835	-0.80852	-0.848665	-0.876929	0.934249	0.842259	0.412966	0.546452	black	0	0	0	0	0	0	1	1	1	0	1	0	1	1	1	1	0	1	0	1	1	0	9.80207	-15.9392	2.87666	7.54074	-9.44497	3.81783e-07	9.17746e-05	0
Eid2	NM_198425	0.849441	-0.667129	-0.942463	-0.875645	0.934207	0.927847	0.658172	0.643975	turquoise	0	0	0	0	0	0	0	0	0	0	0	1	1	0	1	0	1	1	0	1	0	1	9.79867	-15.9349	1.5858	7.78157	-12.6886	3.83125e-07	9.36021e-06	1
Cpne9	NM_170673	0.721385	-0.832101	-0.850636	-0.913454	0.933954	0.886288	0.611248	0.773045	black	0	0	0	0	0	0	0	0	1	0	0	1	0	0	0	0	0	0	0	0	0	0	9.77788	-15.9087	1.98962	9.51728	-14.3759	3.90891e-07	3.11541e-06	0
Cdc37l1	NM_025950	0.945217	-0.814219	-0.839808	-0.869505	0.933888	0.870921	0.474352	0.482475	red	1	1	0	0	0	0	0	1	1	0	0	0	0	0	1	0	1	1	0	0	0	0	9.77247	-15.9019	2.34016	7.30009	-9.32462	3.92966e-07	9.96621e-05	0
Ppp1r8	NM_146154	0.894441	-0.752727	-0.92413	-0.907044	0.933866	0.935158	0.654242	0.582523	brown	0	0	0	0	0	0	0	0	0	0	1	1	0	0	0	0	0	1	0	0	0	0	9.77067	-15.8996	1.88848	7.33866	-12.4789	3.93558e-07	1.08203e-05	1
Cpsf3l	NM_028020	0.823715	-0.804068	-0.848955	-0.900218	0.933819	0.913066	0.63464	0.628633	black	0	0	0	0	0	0	0	0	0	0	1	1	0	0	0	1	0	1	0	0	0	0	9.76677	-15.8947	1.96535	7.29375	-10.3019	3.94896e-07	4.89611e-05	0
Psmd4	NM_008951	0.87928	-0.848446	-0.844175	-0.91886	0.933772	0.860577	0.44816	0.636513	black	0	0	0	0	0	0	0	0	0	0	0	1	1	0	0	0	1	1	0	0	0	1	9.76294	-15.8899	1.34914	8.77331	-13.8009	3.9651e-07	4.49654e-06	0
Tmem174	NM_026685	0.726413	-0.828052	-0.890403	-0.928314	0.933629	0.877891	0.552998	0.801479	black	0	0	0	0	0	0	0	0	0	0	0	0	0	0	0	0	0	0	0	1	0	0	9.75129	-15.8752	1.59463	10.5617	-13.6864	4.01165e-07	4.91661e-06	0
Evc	NM_021292	0.846348	-0.729631	-0.879662	-0.86646	0.933444	0.889153	0.582361	0.601647	black	0	0	0	0	0	0	0	0	0	1	0	1	1	0	1	0	1	1	0	0	0	1	9.73627	-15.8562	3.4017	7.38123	-9.38015	4.07089e-07	9.58278e-05	0
1700019D03Rik	NM_144953	0.684156	-0.779927	-0.918522	-0.928841	0.933442	0.887257	0.61961	0.865486	black	1	1	0	0	0	0	1	1	1	0	0	0	1	1	1	0	1	1	0	1	0	1	9.73611	-15.856	20.3316	12.6202	-12.7957	4.07089e-07	8.67813e-06	0
Hddc2	NM_027168	0.856845	-0.689125	-0.959437	-0.878906	0.933386	0.890911	0.570844	0.629484	turquoise	0	0	0	0	0	0	0	0	0	0	0	0	0	0	0	0	1	1	0	0	0	0	9.7316	-15.8503	1.97189	7.47373	-12.2487	4.09105e-07	1.25227e-05	0
A530054K11Rik	NM_183146	0.741094	-0.677702	-0.899679	-0.855452	0.933362	0.883279	0.587119	0.733391	black	0	0	0	0	0	0	0	0	0	0	0	0	0	0	0	0	0	0	0	0	0	0	9.72967	-15.8479	1.89802	8.03549	-11.4341	4.09459e-07	2.18516e-05	0
Cabp1	NM_013879	0.867652	-0.814415	-0.867992	-0.88548	0.933356	0.850301	0.471769	0.574681	black	0	0	0	0	0	0	0	0	0	0	0	1	1	0	1	0	0	0	0	1	0	0	9.72914	-15.8472	2.88009	7.73989	-9.54436	4.09459e-07	8.51905e-05	0
Psmd10	NM_016883	0.823797	-0.769747	-0.868166	-0.887601	0.933339	0.848611	0.451984	0.694978	black	0	0	0	0	0	0	0	0	0	0	0	0	0	0	0	0	0	0	0	0	0	0	9.72774	-15.8454	2.10729	8.8492	-11.1501	4.09678e-07	2.65976e-05	1
C1qbp	NM_007573	0.733556	-0.873415	-0.91842	-0.981175	0.933332	0.927063	0.67843	0.816537	blue	0	0	0	0	0	0	0	0	0	0	1	1	1	1	1	0	1	1	0	1	0	1	9.72725	-15.8448	1.62275	10.4501	-12.8746	4.09678e-07	8.23624e-06	0
Alkbh7	NM_025538	0.851961	-0.710164	-0.871981	-0.855176	0.933329	0.927026	0.675457	0.627454	black	0	0	0	0	0	0	0	1	0	0	0	1	1	1	1	0	1	1	0	1	0	1	9.72694	-15.8444	1.94724	9.24213	-13.6845	4.09678e-07	4.92046e-06	0
Mrpl47	NM_029017	0.855879	-0.742255	-0.899137	-0.898868	0.93327	0.909228	0.615888	0.626307	black	0	0	0	0	1	0	1	1	1	1	1	1	1	1	1	0	0	1	0	0	1	1	9.72221	-15.8384	1.53779	7.76366	-12.7848	4.11464e-07	8.76221e-06	0
Mterf	NM_001013023	0.854519	-0.821898	-0.910406	-0.924023	0.933264	0.850115	0.453131	0.673485	black	0	0	0	0	0	0	0	0	0	0	0	0	0	0	0	0	0	0	0	0	0	0	9.72173	-15.8378	1.59691	10.4613	-13.3058	4.11464e-07	6.22135e-06	1
Msh2	NM_008628	0.69869	-0.76675	-0.928404	-0.930529	0.933244	0.976386	0.842129	0.805888	brown	0	1	0	0	1	0	0	1	1	0	0	1	1	1	0	1	0	1	0	1	0	1	9.72007	-15.8357	2.42137	9.5004	-14.5032	4.1183e-07	2.87141e-06	0
Utp15	NM_178918	0.946064	-0.830097	-0.838867	-0.893314	0.933236	0.895412	0.515642	0.505018	red	0	0	0	0	0	0	0	0	0	0	0	1	1	1	0	0	0	1	0	0	0	1	9.71945	-15.8349	1.59028	7.0697	-10.5502	4.1183e-07	4.0969e-05	0
Insc	NM_173767	0.724488	-0.860619	-0.892257	-0.937571	0.933234	0.895977	0.626125	0.767513	blue	0	0	0	0	0	0	0	0	0	0	1	0	0	0	0	0	0	0	0	0	0	0	9.71925	-15.8347	1.72046	9.1182	-13.3245	4.1183e-07	6.15465e-06	0
Pkp3	NM_019762	0.866417	-0.75649	-0.913872	-0.893564	0.93321	0.876725	0.531679	0.655593	black	0	0	0	0	0	0	0	0	0	0	1	1	1	0	1	0	1	0	0	1	0	1	9.71735	-15.8323	1.8288	10.8789	-12.3314	4.12516e-07	1.1862e-05	0
Nol14	NM_029278	0.849475	-0.881873	-0.867598	-0.93808	0.933157	0.864938	0.465984	0.648583	blue	0	0	0	0	0	0	0	0	0	0	1	1	1	1	0	0	1	1	0	1	0	1	9.71307	-15.8268	1.55221	8.44608	-13.9102	4.14143e-07	4.17432e-06	0
1110029I05Rik /// Tfdp2	NM_178667	0.723262	-0.775285	-0.863048	-0.898359	0.933031	0.893769	0.592834	0.76783	black	0	0	0	0	0	0	0	0	0	0	0	0	0	0	0	0	0	0	0	0	0	0	9.70295	-15.814	2.17968	8.10155	-11.2383	4.1852e-07	2.50437e-05	1
Bscl2	NM_008144	0.950619	-0.737296	-0.88278	-0.86843	0.932929	0.866923	0.464711	0.521332	red	0	0	0	0	0	0	0	0	0	0	0	1	1	0	0	1	0	0	0	1	0	0	9.69474	-15.8036	2.58741	7.88304	-11.0323	4.21992e-07	2.89544e-05	0
Abhd14a	NM_145919	0.715608	-0.767935	-0.920217	-0.941612	0.932901	0.945084	0.754754	0.82435	brown	0	0	0	0	0	0	0	0	0	0	1	1	1	0	1	1	1	0	0	1	0	1	9.69256	-15.8008	1.67383	10.3324	-14.5777	4.22545e-07	2.71824e-06	0
Fanca	NM_016925	0.851782	-0.730423	-0.899602	-0.871646	0.932901	0.940889	0.705173	0.590985	brown	0	0	0	0	0	0	0	1	0	0	0	0	0	0	0	1	1	1	0	1	0	0	9.69254	-15.8008	2.26063	7.63098	-10.1528	4.22545e-07	5.47401e-05	0
Treml2	NM_001033405	0.697069	-0.796924	-0.870914	-0.904985	0.932877	0.881596	0.60655	0.805367	black	0	0	0	0	0	0	0	0	0	0	0	0	0	0	0	1	0	0	0	0	0	0	9.69064	-15.7984	2.77061	10.1616	-12.5657	4.23253e-07	1.02816e-05	0
Gadd45a	NM_007836	0.946608	-0.786813	-0.834279	-0.865626	0.932869	0.868993	0.468257	0.501409	red	0	0	0	0	0	0	0	0	1	0	0	0	1	1	0	1	1	1	0	1	0	1	9.68995	-15.7975	4.64529	7.56935	-9.67574	4.23307e-07	7.70814e-05	0
Nle1	NM_145431	0.797109	-0.832146	-0.932622	-0.951151	0.932802	0.883026	0.551625	0.734219	blue	0	0	0	0	0	0	0	0	0	0	0	1	1	0	1	0	0	1	0	1	0	1	9.68459	-15.7907	1.79943	10.68	-16.0021	4.24942e-07	1.09025e-06	0
Gmcl1	NM_011818	0.776229	-0.782362	-0.853547	-0.902935	0.932786	0.885487	0.579999	0.748807	black	0	0	0	0	0	0	0	0	0	0	0	0	1	1	1	1	0	1	0	1	0	0	9.68329	-15.7891	1.75548	9.91115	-14.8664	4.2533e-07	2.31197e-06	0
Fanci	NM_145946	0.891876	-0.796372	-0.87883	-0.903308	0.93274	0.924402	0.642665	0.58668	black	0	0	0	0	0	0	0	0	1	0	0	0	1	1	0	0	1	1	0	1	0	1	9.67968	-15.7845	2.32821	9.00608	-10.9503	4.26344e-07	3.06417e-05	0
Noc3l	NM_021315	0.970928	-0.789511	-0.882378	-0.880699	0.932673	0.882997	0.499825	0.462156	red	0	0	0	0	0	0	0	0	0	0	0	1	1	0	0	0	0	1	0	1	0	1	9.67432	-15.7777	2.5314	7.05077	-9.36418	4.28367e-07	9.66451e-05	0
Cul2	NM_029402	0.949318	-0.807559	-0.833076	-0.878972	0.932616	0.890698	0.501715	0.478096	red	0	0	0	0	0	0	0	1	0	0	0	0	0	0	0	0	0	1	0	0	0	0	9.66976	-15.7719	1.68889	6.73443	-9.93785	4.30489e-07	6.37378e-05	0
Mgat5b	NM_172948	0.719736	-0.784159	-0.912641	-0.932527	0.932578	0.925966	0.723904	0.807027	black	0	0	0	0	0	0	0	0	0	1	0	0	0	0	0	0	0	0	0	1	0	0	9.66677	-15.7681	3.09564	9.69415	-13.7947	4.31812e-07	4.51959e-06	0
2410019A14Rik	NM_001081094	0.945599	-0.791674	-0.894907	-0.899418	0.932551	0.902629	0.554478	0.517985	red	0	0	0	0	0	0	0	0	0	0	0	1	1	0	0	0	1	1	0	0	0	1	9.66461	-15.7653	2.33932	7.71776	-10.9794	4.32144e-07	2.99403e-05	0
Tert	NM_009354	0.65417	-0.72721	-0.918904	-0.916574	0.932481	0.966091	0.846882	0.874994	brown	0	0	0	0	0	0	0	0	0	0	0	1	1	1	0	0	0	1	0	1	0	1	9.65901	-15.7582	5.85	10.8491	-13.4943	4.34504e-07	5.55964e-06	0
Ndufaf1	NM_027175	0.834357	-0.789754	-0.864705	-0.908467	0.932438	0.885211	0.531279	0.689986	black	0	0	0	0	0	0	0	1	0	1	1	1	1	0	0	0	1	1	0	1	0	1	9.65558	-15.7539	1.58491	9.74493	-14.4771	4.36087e-07	2.91269e-06	0
Mxd1	NM_010751	0.831782	-0.79809	-0.870434	-0.882564	0.932422	0.820424	0.38298	0.652014	black	0	0	0	0	0	0	1	0	0	0	0	0	0	0	0	0	0	0	0	1	0	0	9.65435	-15.7523	2.44394	8.66451	-10.5616	4.36448e-07	4.06353e-05	1
Hirip3	NM_172746	0.860394	-0.743712	-0.915004	-0.888455	0.932402	0.940619	0.702902	0.584331	brown	0	0	0	0	0	0	0	1	0	0	0	1	0	0	0	1	1	1	0	0	0	1	9.65274	-15.7502	3.35415	7.34507	-10.8281	4.37027e-07	3.347e-05	0
Nucks1	NM_175294	0.845051	-0.801523	-0.822033	-0.883873	0.932353	0.908886	0.594144	0.57858	black	1	1	0	0	0	0	1	1	1	1	1	1	1	1	1	1	1	1	0	1	1	1	9.6489	-15.7454	1.43686	6.81219	-10.6774	4.38525e-07	3.73917e-05	0
Kif18a	NM_139303	0.682731	-0.768331	-0.894777	-0.928317	0.932251	0.927015	0.712215	0.883485	black	0	1	0	0	0	0	0	0	0	0	0	0	0	0	1	1	0	1	0	0	0	0	9.64083	-15.7351	3.36414	12.0302	-14.7047	4.41186e-07	2.55396e-06	0
9030611O19Rik	NM_027828	0.843839	-0.764197	-0.876365	-0.88392	0.932243	0.852825	0.436632	0.657008	black	0	0	1	1	1	1	0	0	0	0	0	0	0	0	0	1	0	0	1	1	0	0	9.64019	-15.7343	1.64958	8.54434	-11.1087	4.41186e-07	2.74561e-05	0
Mcph1	NM_173189	0.914777	-0.830925	-0.841145	-0.897117	0.932243	0.878337	0.48185	0.552018	black	0	1	0	0	0	0	0	0	0	0	0	1	1	0	1	1	1	1	0	1	0	1	9.64015	-15.7342	1.94113	7.57314	-11.4794	4.41186e-07	2.12589e-05	0
4930548G07Rik	NM_023773	0.697293	-0.726951	-0.912168	-0.903452	0.932236	0.972408	0.84154	0.793602	brown	0	0	0	0	0	0	0	0	0	0	0	1	1	0	0	1	0	1	0	0	0	1	9.63961	-15.7335	3.24811	9.06722	-11.9727	4.41186e-07	1.49873e-05	0
Cbx7	NM_144811	0.650094	-0.762056	-0.891689	-0.914927	0.932216	0.943253	0.787949	0.871184	brown	0	0	0	0	0	0	1	1	0	1	1	1	1	1	1	1	1	1	0	1	1	1	9.63808	-15.7316	3.39504	10.902	-11.4652	4.4173e-07	2.1469e-05	1
Wdr35	NM_172470	0.852767	-0.824721	-0.858099	-0.904088	0.932158	0.856315	0.443745	0.646822	black	0	0	0	0	0	0	0	0	0	0	0	0	0	0	0	0	0	1	0	1	0	0	9.63344	-15.7257	1.868	8.44726	-14.043	4.44024e-07	3.80835e-06	0
BC003885	NM_198609	0.863729	-0.85482	-0.890436	-0.939785	0.932125	0.878542	0.494984	0.617658	blue	0	1	0	0	0	0	0	0	1	1	1	1	1	0	0	0	0	1	0	1	0	1	9.63084	-15.7224	1.46829	7.57706	-12.8506	4.45177e-07	8.39436e-06	0
Ruvbl2	NM_011304	0.778903	-0.843415	-0.868113	-0.946114	0.932003	0.961638	0.754212	0.700407	brown	0	0	0	0	0	0	0	1	0	1	0	1	1	1	1	0	1	1	0	1	0	1	9.62131	-15.7102	2.06421	7.6534	-12.9318	4.49977e-07	7.88698e-06	1
Gemin8	NM_146238	0.800361	-0.633849	-0.930008	-0.853322	0.931947	0.884125	0.567141	0.700246	black	0	0	0	0	0	0	0	0	0	0	0	0	0	0	0	0	0	0	0	1	0	0	9.61689	-15.7046	2.00102	8.04133	-13.4549	4.51868e-07	5.68258e-06	0
Srfbp1	NM_026040	0.766506	-0.830966	-0.863738	-0.938451	0.93194	0.889626	0.564614	0.785022	blue	0	0	0	0	0	0	0	0	0	0	0	0	1	0	0	0	0	1	0	1	0	0	9.61632	-15.7038	2.51484	11.2884	-17.6489	4.51875e-07	4.16937e-07	0
Bub1b	NM_009773	0.707055	-0.821272	-0.860219	-0.944123	0.931843	0.945705	0.741608	0.803036	brown	0	0	0	0	0	0	0	0	1	0	1	0	1	0	1	0	0	1	0	0	0	0	9.60869	-15.6941	2.24847	8.76058	-14.2182	4.54988e-07	3.48922e-06	0
1700008G05Rik	NM_029310	0.885158	-0.864741	-0.870158	-0.921939	0.931737	0.840307	0.4078	0.581256	black	0	0	0	0	0	0	0	0	0	0	1	0	0	0	0	1	0	0	0	1	0	0	9.60044	-15.6836	1.86763	7.64906	-11.6778	4.57877e-07	1.84985e-05	0
Arl4a	NM_001039515	0.873651	-0.695018	-0.9357	-0.879163	0.931736	0.926501	0.643834	0.579346	turquoise	0	0	0	0	0	0	0	1	0	1	1	0	0	1	1	1	1	1	0	1	0	0	9.60038	-15.6835	2.96042	6.71576	-11.3147	4.57877e-07	2.38189e-05	0
Thumpd1	NM_145585	0.791161	-0.85691	-0.86852	-0.947383	0.931716	0.884249	0.521966	0.721506	blue	0	0	0	0	0	0	0	0	0	0	0	1	1	1	0	1	1	1	0	0	0	1	9.5988	-15.6815	1.57178	8.47598	-13.8849	4.58477e-07	4.24803e-06	0
6330534C20Rik	NM_001034059	0.81642	-0.741864	-0.904505	-0.895273	0.931656	0.970552	0.784255	0.655951	brown	0	0	0	0	0	0	0	0	0	0	0	0	0	0	0	1	0	0	0	0	0	0	9.59408	-15.6754	4.26621	8.19429	-11.0236	4.60595e-07	2.90872e-05	0
1190005I06Rik	NM_197988	0.935006	-0.778686	-0.888754	-0.878229	0.931581	0.840166	0.417815	0.541739	red	0	1	0	0	0	0	0	1	0	0	0	0	0	1	1	1	1	0	0	1	0	0	9.58825	-15.668	7.32495	8.53584	-9.77034	4.63072e-07	7.22151e-05	0
2210010B09Rik	NM_172919	0.903891	-0.699798	-0.912311	-0.851287	0.93158	0.913606	0.625202	0.523009	black	0	0	0	0	0	0	0	0	0	0	1	0	0	1	0	0	0	1	0	0	0	0	9.58822	-15.6679	2.5706	7.21015	-10.122	4.63072e-07	5.58564e-05	0
Tnpo3	NM_177296	0.874988	-0.837589	-0.86711	-0.900206	0.931537	0.860037	0.45526	0.552894	black	1	0	0	0	0	0	1	1	0	0	0	1	1	0	0	0	1	1	0	0	0	1	9.58484	-15.6636	1.63025	6.65644	-9.65052	4.64089e-07	7.85197e-05	0
Zfp106	NM_011743	0.946396	-0.833524	-0.840071	-0.882913	0.931443	0.880726	0.49123	0.466234	red	1	1	0	0	0	0	1	0	0	0	0	1	1	1	1	0	1	1	0	0	0	1	9.57756	-15.6543	3.06814	6.69376	-9.34562	4.67772e-07	9.80212e-05	0
Ndufv1	NM_133666	0.820024	-0.70356	-0.912507	-0.867785	0.931411	0.93133	0.681215	0.617029	black	0	0	0	0	0	0	0	1	0	0	0	0	0	0	1	0	0	1	0	1	0	0	9.57502	-15.651	1.46977	7.21401	-11.7063	4.68965e-07	1.8141e-05	0
Snrpa1	NM_021336	0.885348	-0.867578	-0.838257	-0.926699	0.931304	0.881751	0.50093	0.5802	black	0	0	0	0	0	0	0	0	0	0	0	1	1	0	0	0	1	1	0	1	0	1	9.56672	-15.6404	1.76729	7.08619	-12.1191	4.73642e-07	1.36733e-05	0
Pde9a	NM_008804	0.798308	-0.67519	-0.899511	-0.843475	0.931207	0.869176	0.547198	0.642802	black	0	1	0	0	0	0	0	1	0	1	1	0	0	0	0	1	1	0	0	1	0	0	9.55927	-15.6309	2.52176	7.19716	-10.2629	4.77175e-07	5.04459e-05	0
Tspyl3	NM_198617	0.834459	-0.716299	-0.943085	-0.898708	0.931112	0.91913	0.63785	0.639477	turquoise	0	0	0	0	0	0	0	0	0	0	0	0	0	0	0	0	0	0	0	0	0	0	9.55192	-15.6214	2.77144	7.85129	-13.2325	4.80993e-07	6.53466e-06	0
Bbs4	NM_175325	0.784745	-0.793185	-0.895436	-0.894226	0.930905	0.855815	0.512662	0.695583	black	0	0	0	0	0	0	0	0	0	0	0	0	0	0	1	1	0	1	0	0	0	0	9.53596	-15.6009	2.02992	9.65427	-11.2541	4.8788e-07	2.48252e-05	0
Dna2l	NM_177372	0.782028	-0.773679	-0.899379	-0.906917	0.930827	0.961064	0.759132	0.67741	brown	0	0	0	0	0	0	0	0	1	1	1	0	1	0	0	1	0	1	0	0	0	0	9.52997	-15.5933	2.01717	8.15131	-11.1254	4.91304e-07	2.7118e-05	0
Rad1	NM_011232	0.902879	-0.702925	-0.871867	-0.850268	0.930713	0.919766	0.621894	0.526413	black	0	0	0	0	0	0	0	0	0	0	0	1	1	0	0	0	1	1	0	0	0	1	9.52124	-15.582	2.01178	7.20978	-9.95433	4.94782e-07	6.31113e-05	0
Trim37	NM_197987	0.695357	-0.804153	-0.895036	-0.939531	0.93071	0.973025	0.827553	0.821761	brown	0	0	0	0	0	0	1	1	0	0	0	1	1	0	0	0	0	1	0	0	0	1	9.52103	-15.5818	3.36151	9.77894	-13.7055	4.94782e-07	4.85101e-06	0
Bre	NM_144541	0.811276	-0.70969	-0.90634	-0.88289	0.930701	0.962009	0.785729	0.665509	brown	0	0	0	0	0	0	0	0	0	0	0	1	1	0	1	1	1	1	0	0	0	1	9.52035	-15.5809	1.66414	8.05171	-11.4351	4.94782e-07	2.18516e-05	0
Rpe	NM_025683	0.938768	-0.867323	-0.831081	-0.897632	0.930625	0.855523	0.424398	0.520441	red	1	1	0	0	0	0	1	0	0	0	0	0	0	0	0	0	1	1	0	0	0	0	9.51452	-15.5734	2.5581	7.99256	-12.4468	4.96653e-07	1.09946e-05	0
Nol9	NM_028727	0.941255	-0.797113	-0.880557	-0.886432	0.930565	0.889558	0.533588	0.504891	red	0	0	0	0	0	0	0	1	0	0	0	1	1	1	0	0	1	1	0	1	0	1	9.50996	-15.5675	2.07634	7.35381	-9.77197	4.99227e-07	7.21449e-05	0
Eppk1	NM_144848	0.724855	-0.711319	-0.922336	-0.895372	0.930547	0.922344	0.70363	0.779179	black	0	0	0	0	0	0	0	0	0	0	1	1	0	0	1	1	1	0	0	1	0	0	9.50858	-15.5658	3.62063	9.69998	-13.3325	4.99766e-07	6.13561e-06	0
Aspscr1	NM_026877	0.953848	-0.74771	-0.901879	-0.866512	0.930338	0.887884	0.532921	0.475707	red	0	0	0	0	0	0	1	1	1	1	1	1	1	1	0	1	0	1	0	0	1	1	9.49269	-15.5453	2.2292	7.13629	-9.53549	5.08694e-07	8.5789e-05	0
Wipi2	NM_178398	0.909147	-0.768799	-0.840905	-0.854424	0.93016	0.84813	0.428641	0.518576	black	0	0	0	0	0	0	0	1	1	0	1	0	1	0	1	0	0	1	0	1	0	0	9.4792	-15.5279	2.219	7.21331	-9.45435	5.16735e-07	9.11391e-05	0
Gpsm3	NM_134116	0.75732	-0.759992	-0.918785	-0.932739	0.930135	0.946646	0.737327	0.792161	brown	0	0	0	0	0	0	0	0	0	0	0	0	0	0	1	1	1	0	0	0	0	0	9.47735	-15.5255	1.52151	11.8493	-18.2842	5.17073e-07	2.7334e-07	0
Msx2	NM_013601	0.790133	-0.837531	-0.888457	-0.915986	0.930087	0.887245	0.567017	0.688739	black	0	0	0	0	0	0	0	0	0	0	0	0	0	0	0	0	0	0	0	0	0	0	9.47374	-15.5208	1.49802	9.68506	-15.0557	5.18418e-07	2.02589e-06	1
Eif3d	NM_018749	0.827364	-0.799266	-0.87432	-0.929921	0.930065	0.933432	0.654211	0.671874	brown	0	0	0	0	1	0	0	1	0	0	0	1	1	1	1	0	0	1	0	0	0	1	9.47205	-15.5187	1.27408	7.59535	-10.7787	5.19195e-07	3.46608e-05	0
Ttc27	NM_152817	0.881822	-0.754377	-0.887555	-0.877688	0.929971	0.919961	0.631798	0.532066	black	0	0	0	0	0	0	0	0	1	0	0	0	1	0	0	0	0	1	0	0	0	0	9.46493	-15.5095	2.6039	6.67648	-9.51236	5.23629e-07	8.74149e-05	0
Aqr	NM_009702	0.721145	-0.761088	-0.904414	-0.916326	0.929868	0.966584	0.796043	0.741136	brown	0	1	0	0	0	0	1	0	0	0	0	1	0	0	0	0	0	1	0	1	0	0	9.45722	-15.4995	1.63715	7.50882	-12.2185	5.26386e-07	1.27917e-05	0
Sema4b	NM_013659	0.784548	-0.739489	-0.86638	-0.865074	0.92982	0.907642	0.630068	0.644771	black	1	1	0	0	0	0	0	1	0	0	1	0	0	1	1	1	0	1	0	0	0	0	9.45358	-15.4948	2.24518	7.70692	-9.51182	5.28473e-07	8.74349e-05	0
Fbxo22	NM_028049	0.720723	-0.779518	-0.908846	-0.915929	0.929803	0.938802	0.752632	0.79472	brown	0	1	0	0	0	0	0	1	1	0	1	1	1	0	1	0	1	1	0	0	0	1	9.45234	-15.4932	2.13851	12.9876	-16.0342	5.286e-07	1.07195e-06	0
Sh3gl3	NM_017400	0.710597	-0.765032	-0.910009	-0.923869	0.929787	0.963628	0.82395	0.793665	brown	0	0	0	0	0	0	0	1	1	0	0	0	0	0	0	1	0	0	0	1	0	0	9.45111	-15.4916	2.63456	9.69191	-12.5784	5.2872e-07	1.01676e-05	0
Scamp5	NM_020270	0.849004	-0.713537	-0.9061	-0.862321	0.929769	0.856258	0.470098	0.598213	black	0	0	0	0	0	0	0	0	1	0	1	1	1	1	0	0	1	1	0	0	0	1	9.44979	-15.4899	1.95766	7.2775	-11.4706	5.29262e-07	2.13881e-05	0
Lmnb2	NM_010722	0.89162	-0.777352	-0.884588	-0.890726	0.929596	0.926685	0.658251	0.580854	black	0	0	0	0	0	0	0	0	1	0	0	0	0	0	0	1	0	1	0	0	0	0	9.43681	-15.4731	1.53621	8.12667	-10.6713	5.36769e-07	3.75596e-05	0
Pms1	NM_153556	0.818889	-0.796963	-0.89086	-0.90934	0.92958	0.949083	0.731843	0.618555	brown	0	1	0	0	0	0	0	0	0	0	0	0	0	0	0	0	1	1	0	0	0	0	9.43565	-15.4716	2.03608	7.4703	-10.6004	5.37212e-07	3.95671e-05	0
Ormdl2	NM_024180	0.860932	-0.719722	-0.948159	-0.899948	0.929569	0.915749	0.638255	0.644611	turquoise	0	0	0	0	0	0	0	1	0	0	1	0	0	0	0	0	1	1	0	0	0	0	9.43483	-15.4705	2.25963	8.30898	-13.7844	5.37361e-07	4.55037e-06	0
Rab7l1	NM_144875	0.906634	-0.675985	-0.89041	-0.823652	0.92954	0.860235	0.498635	0.542275	black	0	0	0	0	0	0	0	1	0	1	1	1	0	0	0	0	0	1	0	1	0	0	9.43262	-15.4677	2.43746	7.75672	-11.027	5.38234e-07	2.90616e-05	0
Rbm14	NM_019869	0.821132	-0.865512	-0.88745	-0.95095	0.929503	0.939206	0.691097	0.657512	blue	1	0	0	0	0	0	1	1	1	1	0	1	1	1	1	1	1	1	0	1	1	1	9.42991	-15.4642	1.7671	8.19949	-13.6487	5.39004e-07	5.03716e-06	1
Camk2a	NM_009792	0.704247	-0.771365	-0.893541	-0.902037	0.929483	0.861937	0.542964	0.810372	black	0	0	0	0	0	0	0	0	0	0	1	0	0	0	0	0	0	0	0	0	0	0	9.42839	-15.4622	2.742	10.1851	-11.2223	5.39004e-07	2.52588e-05	0
Acp6	NM_019800	0.931345	-0.7524	-0.850451	-0.846315	0.929472	0.836109	0.404337	0.500488	red	1	0	0	0	0	0	1	1	1	1	1	0	0	0	1	1	1	1	0	0	1	0	9.42761	-15.4612	3.97864	6.75621	-8.30963	5.39185e-07	0.000218487	0
Mcm3	NM_008563	0.888508	-0.812258	-0.86767	-0.899207	0.929409	0.931605	0.649462	0.536598	brown	0	0	0	0	0	0	0	0	0	0	0	0	0	0	0	0	0	0	0	0	0	0	9.4229	-15.4551	2.23461	6.74946	-10.0727	5.41759e-07	5.81089e-05	1
Rbpms2	NM_028030	0.648172	-0.780779	-0.913303	-0.939313	0.929378	0.940728	0.767473	0.861947	brown	0	0	0	0	0	0	0	0	0	0	1	1	0	1	1	1	0	1	0	0	0	0	9.42055	-15.4521	3.6526	8.98934	-14.3002	5.42334e-07	3.30525e-06	0
Dimt1	NM_025447	0.957453	-0.819932	-0.833456	-0.883307	0.929377	0.887559	0.504901	0.470226	red	0	0	0	0	0	0	0	0	0	0	0	1	1	1	0	1	1	1	0	0	0	1	9.42053	-15.452	1.86816	6.68235	-9.60562	5.42334e-07	8.1243e-05	0
Smox	NM_145533	0.865415	-0.780445	-0.897767	-0.910078	0.929362	0.894053	0.549018	0.640501	black	0	0	0	0	0	0	0	0	0	0	0	0	0	1	0	1	1	0	0	1	0	0	9.41938	-15.4505	1.50367	7.95288	-12.961	5.42782e-07	7.75063e-06	0
Usp7	NM_001003918	0.812142	-0.836446	-0.851025	-0.913741	0.929311	0.945448	0.698837	0.624147	brown	1	0	0	0	0	0	0	1	1	0	1	0	0	0	1	0	1	1	0	0	0	0	9.41557	-15.4456	1.93736	6.99785	-10.8352	5.45103e-07	3.32772e-05	0
Mcl1	NM_008562	0.733236	-0.815946	-0.836466	-0.896309	0.929269	0.872103	0.551141	0.743579	black	0	0	0	0	0	0	0	0	0	0	0	0	0	0	0	0	0	0	0	0	0	0	9.41246	-15.4416	1.53461	9.28896	-14.0529	5.46937e-07	3.80835e-06	0
2310073E15Rik	NM_001025586	0.734392	-0.813196	-0.902898	-0.929031	0.92913	0.860914	0.535972	0.79363	black	0	0	0	0	0	0	0	0	1	0	0	1	1	1	0	1	1	1	0	1	0	1	9.40221	-15.4283	2.35614	11.6049	-12.3978	5.52024e-07	1.13634e-05	0
Wdr31	NM_023597	0.772748	-0.73692	-0.899548	-0.896913	0.929099	0.975492	0.823138	0.694344	brown	0	0	0	0	0	0	0	0	0	0	0	1	1	1	0	0	0	1	0	1	0	1	9.39986	-15.4252	2.97077	8.30163	-10.9837	5.52999e-07	2.98981e-05	0
Ruvbl1	NM_019685	0.827266	-0.800661	-0.890073	-0.912744	0.929047	0.95423	0.736992	0.615246	brown	0	1	0	0	0	0	1	1	1	0	1	1	1	0	0	0	1	1	0	0	1	1	9.39606	-15.4203	2.84521	7.44311	-10.8244	5.55365e-07	3.35122e-05	1
Tnfsf5ip1	NM_134138	0.819032	-0.728659	-0.909624	-0.898855	0.928951	0.969992	0.778175	0.667796	brown	0	0	0	0	0	0	0	0	0	0	0	0	0	0	0	0	0	0	0	0	0	0	9.38897	-15.4111	1.86635	7.7658	-13.0462	5.60133e-07	7.37869e-06	0
Pola1	NM_008892	0.925318	-0.772856	-0.861839	-0.855275	0.928894	0.856015	0.45438	0.475508	black	0	0	0	0	0	0	0	0	0	0	0	0	1	0	0	1	0	1	0	0	0	0	9.38473	-15.4056	4.7346	6.52877	-8.29163	5.62847e-07	0.000221339	0
Usp48	NM_130879	0.73798	-0.728564	-0.931707	-0.900677	0.928887	0.94392	0.749966	0.778288	brown	0	0	0	0	1	0	0	1	0	0	0	0	0	1	1	0	1	1	0	0	0	0	9.3842	-15.4049	2.79852	10.2819	-13.47	5.62862e-07	5.63152e-06	0
Pdzd4	NM_001029868	0.799863	-0.76838	-0.8807	-0.883418	0.928854	0.909729	0.646679	0.634981	black	0	0	0	0	0	0	0	0	0	0	0	1	0	0	0	0	1	1	0	0	0	1	9.38183	-15.4018	7.39585	7.59281	-9.11085	5.64225e-07	0.000118222	0
Wdr75	NM_028599	0.922079	-0.808101	-0.901225	-0.902421	0.928761	0.906759	0.575506	0.506003	black	0	0	0	0	0	0	0	0	0	0	0	1	1	0	0	1	1	1	0	0	0	1	9.37499	-15.3929	1.85208	6.82694	-10.6897	5.68516e-07	3.70939e-05	0
Nphs1	NM_019459	0.816379	-0.743974	-0.864014	-0.873418	0.928632	0.940854	0.738134	0.642197	brown	1	0	0	0	0	0	0	0	0	0	1	0	1	1	1	1	1	0	0	1	0	0	9.36549	-15.3805	6.51294	8.02618	-9.348	5.75207e-07	9.78175e-05	0
Uxt	NM_013840	0.932437	-0.731575	-0.885102	-0.850275	0.928605	0.834573	0.386075	0.527673	red	0	0	0	0	0	0	0	0	0	0	1	0	0	0	0	0	0	1	0	0	0	0	9.36351	-15.378	2.0313	7.57066	-9.79885	5.75829e-07	7.05038e-05	0
Upf3b	NM_026573	0.888729	-0.775291	-0.863496	-0.865697	0.928584	0.833543	0.393983	0.539732	black	0	0	0	0	0	0	0	0	0	0	0	0	0	0	0	0	0	1	0	0	0	0	9.36196	-15.3759	3.26186	6.71674	-8.62705	5.75952e-07	0.000170698	0
Rrp15	NM_026041	0.942998	-0.793844	-0.884736	-0.89171	0.928519	0.906796	0.565377	0.483302	red	0	0	0	0	0	0	0	0	0	0	0	0	1	0	0	1	0	1	0	0	0	0	9.35721	-15.3698	2.32174	6.67296	-10.1565	5.79141e-07	5.46416e-05	0
Setdb1	NM_018877	0.843488	-0.742352	-0.906843	-0.890558	0.928485	0.948874	0.72644	0.620482	brown	0	1	0	0	0	1	0	0	0	0	0	0	0	0	0	0	0	0	0	0	0	0	9.35474	-15.3665	1.94134	8.06901	-11.1312	5.80624e-07	2.70515e-05	1
Nme6	NM_018757	0.915865	-0.796586	-0.887358	-0.90281	0.928446	0.918367	0.621099	0.545854	black	0	0	0	0	0	0	0	0	0	0	0	0	0	0	0	0	0	1	0	1	0	0	9.35191	-15.3628	1.60598	7.24715	-11.3176	5.82151e-07	2.37872e-05	0
Fancd2	NM_001033244	0.787517	-0.784628	-0.835795	-0.886767	0.928443	0.93576	0.706012	0.642698	brown	0	0	0	0	0	0	0	0	0	0	0	0	0	0	1	0	1	1	0	0	0	0	9.35172	-15.3626	1.96927	6.98485	-9.67991	5.82151e-07	7.69088e-05	0
Zfp143	NM_009281	0.773499	-0.811052	-0.821521	-0.900102	0.928396	0.875976	0.551938	0.712759	black	0	1	0	0	0	0	0	1	0	0	0	1	1	1	0	0	1	1	0	0	0	1	9.34825	-15.3581	1.62598	8.34717	-13.1612	5.83459e-07	6.84732e-06	1
Snta1	NM_009228	0.760234	-0.854133	-0.909815	-0.935158	0.928392	0.873034	0.590342	0.750439	blue	0	0	0	0	0	0	1	1	1	0	1	0	1	0	1	1	0	0	0	1	1	0	9.348	-15.3577	1.6422	11.0819	-17.211	5.83459e-07	5.37001e-07	0
Stau2	NM_025303	0.742728	-0.666261	-0.955161	-0.895193	0.928392	0.945133	0.749589	0.757447	turquoise	0	0	0	0	0	0	0	0	0	0	0	0	0	0	0	0	0	0	0	0	0	0	9.34798	-15.3577	2.0138	7.85767	-10.5156	5.83459e-07	4.18954e-05	0
Dhx29	NM_172594	0.930513	-0.82559	-0.881013	-0.894507	0.928322	0.885226	0.533646	0.489113	red	1	0	0	0	0	0	0	0	0	0	1	0	1	0	0	0	1	1	0	0	0	1	9.34286	-15.351	1.84317	6.9693	-10.086	5.86218e-07	5.75071e-05	0
Camk1d	NM_177343	0.790166	-0.721365	-0.86111	-0.846382	0.928162	0.843264	0.472449	0.676787	black	1	1	1	1	0	1	0	0	1	0	0	0	0	1	1	1	0	1	0	1	0	0	9.3312	-15.3358	2.88191	7.82466	-9.92838	5.94268e-07	6.42336e-05	0
Tm4sf5	NM_029360	0.897009	-0.82619	-0.840367	-0.876886	0.9281	0.832389	0.416699	0.558984	black	0	0	0	0	0	0	0	1	0	0	0	0	0	1	1	0	0	0	0	1	0	0	9.32672	-15.33	1.89889	8.38201	-12.7596	5.96736e-07	8.88067e-06	0
Orc3l	NM_015824	0.735599	-0.757491	-0.85431	-0.898804	0.927976	0.95581	0.780864	0.748455	brown	0	0	0	0	0	0	0	0	0	0	1	1	1	0	0	1	1	1	0	0	0	1	9.31775	-15.3183	1.67967	7.97466	-11.6171	6.02785e-07	1.92939e-05	0
2610002D18Rik	NM_001081099	0.814039	-0.901375	-0.863647	-0.955767	0.927925	0.913153	0.631561	0.695666	blue	0	0	0	0	0	0	1	1	1	1	0	1	1	0	0	1	1	1	0	0	1	1	9.31408	-15.3135	1.46867	9.16491	-14.8177	6.047e-07	2.37784e-06	0
Dhodh	NM_020046	0.895984	-0.764831	-0.865921	-0.860972	0.92791	0.8859	0.54563	0.494796	black	0	0	0	0	0	0	0	1	0	0	0	1	1	0	0	0	0	1	0	1	0	1	9.31302	-15.3121	3.17049	6.33061	-8.39621	6.05152e-07	0.000204279	0
Mcm6	NM_008567	0.837947	-0.778874	-0.887378	-0.901392	0.927884	0.943534	0.702817	0.591755	brown	0	0	0	0	0	0	0	0	1	0	0	1	1	1	0	1	1	1	0	1	0	1	9.31112	-15.3096	1.70895	6.40589	-10.7849	6.06259e-07	3.45474e-05	1
Nob1	NM_026277	0.835005	-0.830165	-0.866016	-0.936348	0.927829	0.920779	0.625745	0.666309	blue	0	0	0	0	0	0	0	1	0	0	0	1	1	0	0	0	0	1	0	1	0	1	9.30718	-15.3044	1.78733	7.84876	-12.3088	6.08284e-07	1.20136e-05	0
Ccdc28a	NM_144820	0.640709	-0.7112	-0.922527	-0.906391	0.927822	0.955289	0.814276	0.878006	brown	0	0	0	0	0	0	0	0	0	0	0	0	0	0	0	0	0	0	0	0	0	0	9.30663	-15.3037	2.74056	9.7966	-13.5402	6.08284e-07	5.40879e-06	0
Fut9	NM_010243	0.683435	-0.736618	-0.865698	-0.879687	0.927819	0.926949	0.727144	0.78023	black	0	1	0	0	0	0	1	0	0	0	1	1	1	0	1	1	0	1	0	0	0	1	9.30641	-15.3034	21.6674	8.07919	-9.43833	6.08284e-07	9.21852e-05	0
L3mbtl2	NM_145993	0.856196	-0.832715	-0.87821	-0.898961	0.92769	0.852451	0.464573	0.583683	black	0	0	0	0	0	0	1	0	0	0	0	0	0	0	0	0	0	1	0	1	0	0	9.29712	-15.2913	2.65575	7.5086	-9.43242	6.14672e-07	9.25672e-05	1
Mvd	NM_138656	0.705367	-0.762986	-0.922702	-0.92455	0.92748	0.954426	0.791276	0.764725	brown	0	0	0	0	0	0	1	0	0	0	1	1	1	0	1	0	0	1	0	0	0	1	9.28204	-15.2715	3.55485	7.8882	-13.0177	6.25721e-07	7.50647e-06	0
Ankrd27	NM_145633	0.753072	-0.71648	-0.859296	-0.881835	0.927438	0.960715	0.779339	0.701541	brown	0	0	0	0	0	0	0	1	0	0	1	1	1	0	1	1	1	1	0	1	0	1	9.27905	-15.2676	1.87604	7.42532	-11.7567	6.26964e-07	1.75374e-05	0
Rad51	NM_011234	0.892845	-0.871636	-0.835334	-0.925599	0.927154	0.920144	0.610567	0.559512	black	0	0	0	0	0	0	0	0	0	0	0	0	0	0	1	1	1	1	0	0	0	0	9.25879	-15.241	1.99097	7.17289	-12.1688	6.40957e-07	1.32448e-05	0
Wfdc2	NM_026323	0.717323	-0.753356	-0.942816	-0.933109	0.927028	0.941503	0.759422	0.83974	turquoise	0	0	0	0	0	0	0	0	0	0	1	0	0	1	1	1	0	0	0	1	0	0	9.24986	-15.2293	7.86313	12.121	-17.4701	6.47271e-07	4.65632e-07	0
Zfp371	NM_133204	0.84091	-0.882381	-0.890948	-0.921364	0.926986	0.854358	0.47555	0.593318	black	0	0	0	0	0	0	1	1	0	1	1	1	0	1	0	1	0	0	0	0	1	0	9.24684	-15.2253	1.53894	7.39418	-12.5031	6.49147e-07	1.0739e-05	0
Xrcc6	NM_010247	0.905452	-0.772362	-0.863714	-0.870334	0.926978	0.910503	0.615342	0.50247	black	0	0	0	0	0	0	1	0	0	0	0	1	1	1	0	0	1	1	0	1	0	1	9.24629	-15.2246	2.73042	6.82179	-8.65513	6.49147e-07	0.000167072	0
Mybbp1a	NM_016776	0.941374	-0.798095	-0.885005	-0.888418	0.926977	0.896566	0.546688	0.486325	red	0	0	0	0	0	0	0	1	1	0	1	1	1	1	0	1	1	1	0	0	0	1	9.2462	-15.2245	2.61754	6.66388	-9.77109	6.49147e-07	7.21849e-05	1
1200015N20Rik	NM_024244	0.848475	-0.743044	-0.891111	-0.887807	0.926967	0.89327	0.582757	0.649436	black	1	1	0	0	0	0	1	0	1	0	0	0	0	0	1	1	0	1	0	0	0	0	9.24555	-15.2237	4.66014	8.5427	-11.0494	6.49286e-07	2.86026e-05	0
Homer2	NM_011983	0.887314	-0.691649	-0.92504	-0.86256	0.926799	0.857931	0.471679	0.577701	black	0	0	0	0	0	0	0	0	0	0	0	0	0	0	0	0	0	0	1	0	0	0	9.23362	-15.208	2.61527	6.963	-11.7273	6.58295e-07	1.79126e-05	0
Pa2g4	NM_011119	0.859611	-0.905275	-0.869415	-0.952972	0.926761	0.900918	0.556641	0.599657	blue	1	0	0	0	0	0	0	1	0	0	1	1	1	1	1	0	1	1	0	1	0	1	9.23094	-15.2044	1.88702	7.51123	-12.654	6.59361e-07	9.5831e-06	1
Sigirr	NM_023059	0.737678	-0.682356	-0.932659	-0.886295	0.926675	0.896177	0.64661	0.799022	turquoise	0	0	0	0	0	0	0	0	1	0	1	1	1	0	0	1	1	1	0	0	0	1	9.22487	-15.1965	1.73126	11.8303	-18.2984	6.64222e-07	2.72885e-07	0
Dtwd2	NM_026854	0.866477	-0.850901	-0.842888	-0.903391	0.926598	0.848773	0.455691	0.630902	black	0	0	0	0	0	0	0	0	1	0	0	0	0	0	0	0	1	1	0	1	0	0	9.21946	-15.1893	2.24267	8.57586	-13.1464	6.68127e-07	6.91714e-06	0
Stoml2	NM_023231	0.814712	-0.76437	-0.895749	-0.912094	0.926556	0.927738	0.657104	0.636126	brown	0	0	0	0	0	0	0	0	0	0	0	1	1	0	0	1	0	1	0	0	0	1	9.21651	-15.1854	1.71268	6.37311	-10.368	6.70301e-07	4.67941e-05	0
Nup54	NM_183392	0.843558	-0.826269	-0.832043	-0.916257	0.92654	0.92489	0.642904	0.646063	black	0	0	0	0	0	0	0	1	0	0	0	1	1	1	0	1	1	1	0	0	0	1	9.21541	-15.184	1.78747	8.49211	-13.5774	6.70851e-07	5.30085e-06	0
BC050210	NM_201365	0.738009	-0.864232	-0.872163	-0.92931	0.926178	0.863811	0.532104	0.770099	blue	0	0	0	0	0	1	0	0	0	0	0	0	1	0	0	1	1	0	0	1	0	0	9.19006	-15.1506	1.74685	9.10484	-13.9813	6.90589e-07	3.99323e-06	0
Luc7l	NM_025881	0.824205	-0.762733	-0.886201	-0.89817	0.926113	0.871533	0.515396	0.712211	black	0	0	0	0	0	0	0	0	0	0	0	1	1	0	0	0	1	1	0	1	0	1	9.18547	-15.1445	2.15854	10.1884	-14.5585	6.93368e-07	2.74579e-06	0
4933437F05Rik	NM_027744	0.81509	-0.791905	-0.894988	-0.903628	0.926107	0.839538	0.466117	0.717547	black	0	0	0	0	0	0	0	0	0	0	1	0	0	0	0	0	0	0	0	0	0	0	9.18511	-15.144	5.63408	11.0262	-11.6373	6.93368e-07	1.90037e-05	0
2610029G23Rik	NM_026312	0.932232	-0.837893	-0.844111	-0.882303	0.926073	0.8189	0.34441	0.503659	red	0	0	0	0	0	0	0	0	0	0	0	0	0	0	0	0	0	1	0	0	0	0	9.18274	-15.1409	2.04425	6.92577	-9.26805	6.951e-07	0.000104423	0
2610507B11Rik	NM_001002004	0.822458	-0.776064	-0.873005	-0.888227	0.925981	0.940263	0.711824	0.594383	brown	0	0	0	0	0	0	0	1	1	0	0	0	0	0	1	1	1	1	0	1	0	0	9.17632	-15.1324	1.73081	6.62495	-9.70025	7.00143e-07	7.57513e-05	0
Klk8	NM_008940	0.652368	-0.745067	-0.928827	-0.935023	0.925906	0.950398	0.805837	0.896525	brown	0	0	0	0	0	0	0	0	0	0	1	0	0	0	0	0	0	0	0	0	0	0	9.1711	-15.1255	4.14423	10.5877	-16.7619	7.03664e-07	7.15769e-07	0
Zfp473	NM_178734	0.905658	-0.766135	-0.840026	-0.867986	0.925822	0.917091	0.618159	0.529705	black	0	0	0	0	0	0	0	1	0	0	0	1	1	0	0	0	0	1	0	1	0	1	9.16525	-15.1178	2.87055	7.29713	-9.46379	7.08239e-07	9.03656e-05	1
Ptpn2	NM_008977	0.672013	-0.782753	-0.827684	-0.899611	0.925809	0.919394	0.704696	0.834249	black	0	0	0	0	0	0	0	0	1	0	0	0	1	0	0	0	1	1	0	1	0	1	9.16435	-15.1166	1.71013	9.50104	-14.5429	7.08639e-07	2.77642e-06	0
Uchl5	NM_019562	0.901333	-0.875797	-0.833016	-0.908321	0.925534	0.837657	0.397394	0.543793	black	0	0	1	0	0	0	0	1	0	0	0	0	1	1	0	0	0	1	0	1	0	0	9.14535	-15.0914	2.04042	6.87881	-10.9793	7.25327e-07	2.99403e-05	0
Slmo1	NM_144867	0.847496	-0.754733	-0.898766	-0.891982	0.925103	0.943534	0.722734	0.587906	brown	1	1	0	0	0	0	0	1	0	0	1	0	1	0	0	1	1	1	0	1	0	1	9.11583	-15.0523	4.01235	7.35264	-10.4425	7.52887e-07	4.42129e-05	0
Piwil2	NM_021308	0.879803	-0.795917	-0.886234	-0.887965	0.925075	0.833319	0.432292	0.607141	black	0	0	0	0	0	0	0	0	0	1	1	1	1	0	0	0	1	0	0	0	0	1	9.11386	-15.0497	2.36684	10.1078	-12.0663	7.54388e-07	1.41358e-05	0
Gss	NM_008180	0.874743	-0.837527	-0.86541	-0.897506	0.92492	0.823662	0.390801	0.619464	black	0	1	0	0	0	0	1	1	0	0	0	0	1	1	0	0	0	1	0	0	0	0	9.10332	-15.0357	1.72505	9.37569	-13.418	7.62648e-07	5.81039e-06	0
Mutyh	NM_133250	0.73518	-0.745021	-0.9039	-0.909651	0.924848	0.973273	0.836208	0.744791	brown	0	0	0	0	0	0	0	0	1	0	0	1	1	1	1	0	1	0	0	0	0	1	9.0984	-15.0291	1.89262	8.56607	-12.1091	7.667e-07	1.37392e-05	0
Uchl3 /// Uchl4	NM_033607	0.924215	-0.855348	-0.845252	-0.896096	0.924692	0.873482	0.491624	0.493853	black	0	0	0	0	0	0	0	0	0	0	1	1	1	1	0	1	0	0	0	1	0	0	9.0878	-15.015	1.9323	6.49389	-10.4697	7.74226e-07	4.32653e-05	0
1810042K04Rik	NM_025604	0.790872	-0.799483	-0.918879	-0.938798	0.924513	0.942868	0.736982	0.684775	brown	0	0	0	0	0	0	0	0	0	0	1	1	1	0	0	0	1	1	0	1	0	1	9.0757	-14.9989	1.54304	7.52977	-12.1009	7.85838e-07	1.38252e-05	0
6330503K22Rik	NM_182995	0.87797	-0.715444	-0.837702	-0.837827	0.92449	0.8379	0.419393	0.579704	black	0	0	0	0	0	0	1	1	0	0	0	1	1	0	0	0	1	1	0	0	0	1	9.07416	-14.9968	1.81233	6.93531	-10.0985	7.86482e-07	5.69553e-05	0
Gtse1	NM_013882	0.733008	-0.839886	-0.83854	-0.939884	0.924357	0.912379	0.63537	0.798848	blue	0	0	0	0	0	0	0	0	1	0	0	1	0	0	0	1	0	1	0	1	0	0	9.06521	-14.9849	2.09556	9.76892	-13.0417	7.94269e-07	7.39781e-06	0
Rhot1	NM_021536	0.846536	-0.671387	-0.839764	-0.816344	0.924353	0.879707	0.573753	0.58207	black	0	1	0	0	0	0	0	0	0	0	1	0	1	0	0	0	1	1	0	1	0	1	9.06492	-14.9845	1.56112	7.05697	-9.71485	7.94269e-07	7.50911e-05	0
Lin52	NM_173756	0.821277	-0.719056	-0.858062	-0.871716	0.924285	0.875244	0.546783	0.682247	black	0	0	0	0	0	0	0	0	0	0	0	0	1	1	0	0	0	1	0	0	0	0	9.06032	-14.9784	1.70042	8.44149	-13.2813	7.98167e-07	6.33827e-06	0
Tsga14	NM_031998	0.908699	-0.782289	-0.912208	-0.892284	0.924237	0.883921	0.54854	0.545687	black	0	0	0	0	0	0	0	0	0	0	0	1	1	1	0	1	1	1	0	0	0	1	9.0571	-14.9741	1.79245	7.53563	-11.378	8.01115e-07	2.28019e-05	0
Ass1	NM_007494	0.816929	-0.774688	-0.89504	-0.893862	0.924214	0.827852	0.428188	0.704429	black	1	0	0	0	0	0	0	0	0	0	1	0	1	1	1	1	0	1	0	1	0	0	9.05556	-14.972	18.6648	10.0839	-10.8632	8.02277e-07	3.26676e-05	0
Ints2	NM_027421	0.868344	-0.774648	-0.880381	-0.891567	0.924092	0.937741	0.675506	0.561239	brown	0	0	0	0	0	0	0	0	0	0	0	1	1	0	1	0	1	1	0	0	0	1	9.04736	-14.9611	1.4524	6.73101	-11.0267	8.07542e-07	2.90616e-05	0
Ddx49	NM_001024922	0.89101	-0.718194	-0.876144	-0.851525	0.92406	0.918061	0.626703	0.509946	black	0	0	0	0	0	0	0	1	0	0	1	1	1	0	0	1	0	1	0	1	0	1	9.04523	-14.9583	1.726	6.30404	-9.00912	8.08944e-07	0.00012822	0
Lap3	NM_024434	0.944734	-0.768128	-0.843921	-0.85504	0.92401	0.848413	0.434066	0.50338	red	0	0	0	0	0	0	1	0	0	0	0	1	1	0	0	1	1	1	0	0	0	1	9.04187	-14.9538	2.44433	7.09968	-8.82929	8.10627e-07	0.000146902	0
Tmco7	NM_173037	0.692427	-0.727842	-0.895301	-0.897259	0.92385	0.964083	0.834378	0.77143	brown	0	0	0	0	0	0	1	1	0	0	1	1	1	0	0	0	1	1	0	1	0	1	9.03118	-14.9395	1.81733	7.96241	-10.8415	8.20775e-07	3.30866e-05	0
Trp53bp1	NM_013735	0.715401	-0.796307	-0.894212	-0.921871	0.923755	0.947879	0.765738	0.792239	brown	1	1	0	0	0	0	1	1	1	0	0	0	0	0	0	0	0	0	0	1	0	0	9.02485	-14.931	1.99071	9.67073	-12.1406	8.24749e-07	1.34973e-05	1
Snupn	NM_178374	0.910552	-0.870525	-0.803487	-0.890574	0.923507	0.831665	0.383757	0.533098	black	0	0	0	0	0	0	0	0	0	0	0	0	0	1	0	1	0	1	0	1	0	0	9.00837	-14.909	1.54007	7.99288	-13.0882	8.41616e-07	7.15877e-06	0
Pou6f1	NM_010127	0.865258	-0.768204	-0.894043	-0.887567	0.923487	0.837149	0.439569	0.647606	black	0	0	0	0	0	0	0	0	0	0	0	0	0	0	0	0	0	0	0	0	0	0	9.00707	-14.9072	6.36706	9.02297	-10.5835	8.42581e-07	4.00702e-05	1
Ccdc77	NM_026028	0.668454	-0.695162	-0.877078	-0.884676	0.923426	0.947767	0.780065	0.815045	brown	0	0	0	0	0	0	1	1	1	0	0	1	1	0	0	0	1	1	0	0	0	1	9.00301	-14.9018	1.61009	8.77705	-14.1754	8.46506e-07	3.57187e-06	0
Mut	NM_008650	0.684621	-0.84832	-0.89687	-0.941007	0.923421	0.888744	0.624283	0.79969	blue	0	0	0	0	0	0	0	0	0	0	0	1	1	1	0	1	0	0	0	0	0	0	9.0027	-14.9014	1.54788	9.42589	-14.7969	8.46506e-07	2.41212e-06	0
Pdcd2l	NM_026549	0.75274	-0.789316	-0.810063	-0.88976	0.923384	0.862045	0.518505	0.762844	black	0	0	0	0	0	0	0	0	0	0	1	1	1	0	0	0	0	1	0	1	0	1	9.00025	-14.8981	1.81087	9.43328	-15.3258	8.48779e-07	1.69215e-06	0
Six4	NM_011382	0.65514	-0.715782	-0.907359	-0.904366	0.923264	0.966886	0.852463	0.868608	brown	1	1	0	0	0	0	0	0	0	1	0	1	0	0	0	1	0	1	0	0	0	0	8.99232	-14.8874	7.0066	9.94499	-12.3186	8.563e-07	1.19375e-05	1
Smpdl3b	NM_133888	0.915304	-0.786945	-0.866126	-0.87238	0.92293	0.891023	0.570679	0.519161	black	0	1	0	0	0	0	0	0	0	0	1	1	1	0	1	1	0	1	0	1	0	1	8.97032	-14.8579	5.92512	7.65098	-9.09403	8.79846e-07	0.000119757	0
0910001A06Rik	NM_144846	0.738695	-0.861973	-0.890225	-0.960307	0.92291	0.918145	0.659261	0.76255	blue	0	0	0	0	0	0	0	0	0	0	1	0	0	0	1	0	1	1	0	0	0	0	8.96903	-14.8562	1.49295	7.62423	-10.6215	8.80853e-07	3.88972e-05	0
Cwf19l1	NM_001081077	0.906785	-0.781675	-0.838082	-0.86576	0.922831	0.873892	0.497534	0.484744	black	0	0	0	0	0	0	0	0	0	0	0	0	0	0	0	0	0	1	0	0	0	0	8.96382	-14.8492	1.56229	6.23972	-9.16823	8.86504e-07	0.00011325	0
Ift52	NM_172150	0.817832	-0.743058	-0.874332	-0.867547	0.922787	0.836585	0.454851	0.676088	black	1	1	0	0	0	0	0	1	1	1	1	1	0	0	0	0	1	1	0	1	1	1	8.96097	-14.8454	1.74718	7.92088	-10.0156	8.88839e-07	6.03949e-05	0
Bmyc	NM_023326	0.832161	-0.711504	-0.932925	-0.892481	0.922755	0.885686	0.566894	0.653476	turquoise	0	0	0	0	0	0	0	0	0	0	0	0	0	0	0	0	0	0	0	1	0	0	8.95888	-14.8425	2.44698	7.23135	-11.9486	8.90577e-07	1.52254e-05	1
Nfyb	NM_010914	0.671861	-0.750972	-0.873946	-0.917272	0.922751	0.944272	0.786157	0.860667	brown	0	0	0	0	0	0	0	1	1	0	1	1	1	1	1	0	1	1	0	0	0	1	8.95863	-14.8422	2.45877	10.4632	-15.8627	8.90577e-07	1.19847e-06	1
Sestd1	NM_175465	0.704265	-0.706084	-0.934508	-0.896567	0.922672	0.928937	0.73051	0.774694	turquoise	0	1	0	0	0	0	0	0	0	0	0	0	0	1	0	0	1	1	0	0	0	0	8.95342	-14.8352	2.99465	8.01474	-13.2296	8.95239e-07	6.53653e-06	0
Slain1	NM_198014	0.668369	-0.777037	-0.915343	-0.935223	0.922601	0.956202	0.816548	0.831132	brown	0	0	0	0	0	0	0	0	0	0	0	0	0	0	0	0	1	1	0	0	0	0	8.94884	-14.829	1.78359	8.28369	-13.9084	8.99703e-07	4.17432e-06	0
Ywhaq	NM_011739	0.886517	-0.808651	-0.879971	-0.880226	0.922523	0.816648	0.380566	0.543643	black	0	0	0	0	0	0	0	0	0	0	0	1	1	1	1	1	0	1	0	0	0	1	8.94372	-14.8221	1.48117	7.29335	-9.84925	9.04841e-07	6.79087e-05	0
BC066028	NM_001001180	0.693784	-0.840399	-0.903955	-0.937102	0.922383	0.858268	0.543861	0.813882	blue	0	0	0	0	0	0	1	1	0	0	0	1	0	0	0	1	0	1	0	1	0	0	8.93462	-14.8099	1.84203	10.1945	-14.3357	9.13439e-07	3.19892e-06	0
Drg1	NM_007879	0.74728	-0.739737	-0.88482	-0.912719	0.922362	0.968128	0.785313	0.754731	brown	0	0	0	0	0	0	0	1	1	0	1	1	1	1	0	0	1	1	0	0	0	1	8.9333	-14.8081	1.57183	7.99779	-13.4935	9.14232e-07	5.55964e-06	0
Otud4	NM_001081164	0.899969	-0.710798	-0.900952	-0.864284	0.922357	0.923916	0.646515	0.544793	brown	0	0	0	0	0	0	0	0	0	0	1	1	1	1	0	1	1	1	0	0	0	1	8.93297	-14.8077	1.62068	6.79528	-11.2026	9.14232e-07	2.56599e-05	0
Wdr5	NM_080848	0.98078	-0.796834	-0.846329	-0.861186	0.922237	0.828337	0.36082	0.441027	red	0	0	0	0	0	0	0	0	0	0	0	0	0	0	0	0	0	0	0	0	0	0	8.92517	-14.7971	2.95166	6.85036	-8.62565	9.21711e-07	0.000170698	0
Tbce	NM_178337	0.733734	-0.644014	-0.937217	-0.868625	0.922227	0.958818	0.822614	0.765972	brown	0	0	0	0	0	0	0	0	0	0	0	0	0	0	0	0	0	0	0	0	0	0	8.92451	-14.7963	1.61357	9.6199	-15.6189	9.21982e-07	1.40939e-06	0
Zfp7	NM_145916	0.683631	-0.782269	-0.856333	-0.913421	0.922128	0.968209	0.823782	0.801503	brown	0	1	0	0	0	0	0	1	0	0	0	1	1	1	1	0	0	1	0	1	0	1	8.9181	-14.7876	2.72832	8.81704	-11.4931	9.28348e-07	2.10252e-05	0
Vps13a	NM_173028	0.816242	-0.785985	-0.825819	-0.864965	0.921978	0.857663	0.496635	0.591987	black	0	0	0	0	0	0	0	0	0	0	0	0	0	0	0	0	0	1	0	1	0	0	8.90842	-14.7745	2.65382	6.38313	-8.67475	9.38892e-07	0.000164736	0
Zc3h8	NM_020594	0.964286	-0.774342	-0.871855	-0.861031	0.921906	0.827116	0.380891	0.478205	red	0	0	0	0	1	0	0	1	0	0	0	1	1	0	0	1	0	1	0	1	0	1	8.90381	-14.7683	4.41085	7.23019	-8.86935	9.43653e-07	0.000142595	0
Fkbp5	NM_010220	0.972477	-0.760537	-0.86512	-0.849159	0.92187	0.850873	0.435012	0.422734	red	0	0	0	0	0	0	1	0	0	0	1	1	1	1	1	1	0	1	0	1	0	1	8.90146	-14.7651	3.12354	6.45965	-8.25039	9.46092e-07	0.000228491	0
Polr2h	NM_145632	0.831563	-0.927003	-0.835407	-0.962385	0.921822	0.899918	0.578517	0.653441	blue	0	0	0	0	0	0	0	1	0	0	1	1	1	1	1	1	1	1	0	1	0	1	8.89842	-14.761	1.65981	7.74898	-11.1732	9.4874e-07	2.61825e-05	0
Pnpt1	NM_027869	0.947344	-0.799336	-0.843425	-0.864268	0.921817	0.876248	0.497171	0.453341	red	0	0	0	0	0	0	0	0	0	0	0	0	0	0	0	0	0	0	0	0	0	0	8.89809	-14.7606	1.82537	6.72861	-8.7784	9.4874e-07	0.000152683	0
1810015A11Rik	NM_026940	0.76887	-0.848319	-0.838234	-0.907288	0.921741	0.902644	0.643733	0.654265	black	0	0	0	0	0	0	0	1	0	0	1	1	0	1	0	1	1	1	0	1	0	1	8.89321	-14.754	3.42206	7.48158	-10.5968	9.53333e-07	3.96216e-05	0
2610019F03Rik	NM_173744	0.743529	-0.731739	-0.939185	-0.912205	0.921728	0.947365	0.765308	0.773759	brown	1	1	0	0	0	0	1	1	1	0	1	0	0	1	0	0	0	1	0	0	1	0	8.8924	-14.7529	2.40676	9.8906	-14.9477	9.5382e-07	2.18452e-06	0
Ebna1bp2	NM_026932	0.952671	-0.772441	-0.879065	-0.87114	0.921572	0.893325	0.546874	0.461914	red	0	0	0	0	0	0	0	1	0	0	1	1	1	1	0	1	1	1	0	1	0	1	8.88235	-14.7393	2.47104	6.58141	-9.08615	9.65693e-07	0.000120436	0
Mrps27	NM_173757	0.934516	-0.801235	-0.842131	-0.868089	0.921565	0.866287	0.478243	0.451358	red	0	0	0	0	0	0	0	1	0	0	1	1	1	0	1	0	0	1	0	0	0	1	8.88196	-14.7388	1.95142	6.17637	-8.51029	9.65693e-07	0.000186682	0
Mcm2	NM_008564	0.887452	-0.795562	-0.874019	-0.887404	0.921509	0.907011	0.607104	0.514696	black	0	0	0	0	0	0	0	0	0	0	0	1	1	1	0	1	1	1	0	1	0	1	8.87837	-14.7339	2.01003	6.20004	-9.46922	9.69268e-07	9.0041e-05	1
BC038822	NM_172293	0.857182	-0.750811	-0.881716	-0.872171	0.921465	0.908039	0.623131	0.597012	black	0	0	0	0	0	0	0	0	0	0	0	0	0	1	0	0	1	0	0	0	0	0	8.87554	-14.7301	1.94245	8.94025	-10.783	9.7241e-07	3.45709e-05	0
Bola2	NM_175103	0.765304	-0.801607	-0.919957	-0.94537	0.92145	0.934647	0.710381	0.754454	blue	0	0	0	0	0	0	0	1	0	0	1	1	1	1	1	1	0	1	0	1	0	1	8.87459	-14.7288	1.57039	8.75944	-13.7108	9.73094e-07	4.83067e-06	0
Mdn1	NM_001081392	0.767258	-0.752046	-0.902575	-0.892975	0.92141	0.938743	0.737645	0.661583	brown	0	0	0	0	0	0	0	0	0	0	0	1	1	1	0	0	1	1	0	1	0	1	8.87202	-14.7253	3.13664	7.40458	-10.0485	9.75926e-07	5.91255e-05	0
Tada3l	NM_133932	0.741875	-0.76637	-0.906881	-0.921386	0.921281	0.950314	0.785295	0.774453	brown	0	0	0	0	0	0	1	0	1	0	0	0	1	1	1	1	1	1	0	0	0	1	8.86382	-14.7142	1.6555	10.9958	-16.2787	9.85681e-07	9.23129e-07	1
Cd320	NM_019421	0.773657	-0.835651	-0.869023	-0.936146	0.92123	0.873424	0.550554	0.75956	blue	0	0	0	0	0	0	0	1	1	0	1	1	1	0	1	1	1	1	0	0	0	1	8.86057	-14.7098	1.80533	10.4826	-16.5864	9.8899e-07	7.85787e-07	0
Rnmt	NM_026440	0.775845	-0.745594	-0.924855	-0.907171	0.921203	0.924806	0.700149	0.677363	turquoise	0	0	0	0	0	0	0	0	0	0	0	1	1	1	1	0	1	1	0	1	0	1	8.85886	-14.7075	1.63814	7.65617	-12.477	9.90202e-07	1.08203e-05	0
Pcsk1n	NM_013892	0.712393	-0.77415	-0.893614	-0.910811	0.921117	0.86067	0.568217	0.816686	black	0	0	0	0	0	0	0	0	0	1	1	0	0	0	0	1	0	0	0	0	0	0	8.85341	-14.7001	4.90738	10.0615	-11.1915	9.96208e-07	2.58433e-05	0
Ptcd2	NM_026873	0.808037	-0.872366	-0.802234	-0.912517	0.921087	0.847307	0.456963	0.668429	black	0	0	0	0	0	0	1	1	0	0	1	1	1	1	1	0	0	1	0	1	0	1	8.85151	-14.6975	1.47289	7.91007	-13.3652	9.98197e-07	5.99168e-06	0
Gtf2e1	NM_028812	0.800902	-0.782763	-0.896229	-0.920853	0.921071	0.879201	0.556627	0.730622	black	0	0	0	0	0	0	0	1	0	0	0	0	1	0	0	1	0	1	0	0	0	0	8.85049	-14.6961	2.37111	9.92673	-15.1399	9.99008e-07	1.94041e-06	1
0610009O03Rik	NM_026660	0.903526	-0.69238	-0.919419	-0.860385	0.92099	0.896592	0.585859	0.546554	black	1	0	0	0	0	0	0	0	0	0	1	1	1	1	1	1	1	1	0	1	0	1	8.84533	-14.6891	2.20737	7.00725	-11.3711	1.00311e-06	2.2924e-05	0
Mgat3	NM_010795	0.869051	-0.864918	-0.895417	-0.921062	0.920957	0.877654	0.539777	0.564078	blue	0	0	0	0	0	0	1	1	0	0	0	0	0	1	1	1	1	0	0	0	0	0	8.84325	-14.6863	1.75603	7.74234	-13.0759	1.00537e-06	7.22401e-06	0
Idi1	NM_145360	0.879321	-0.754296	-0.905283	-0.887495	0.920786	0.90275	0.588093	0.535039	black	0	0	0	0	0	0	0	0	0	0	0	0	1	1	0	0	0	1	0	1	0	0	8.8325	-14.6717	3.78949	6.14874	-10.5568	1.01664e-06	4.07638e-05	0
Dact2	NM_172826	0.691297	-0.62932	-0.934199	-0.853631	0.92045	0.905134	0.693993	0.810349	turquoise	0	1	0	0	0	0	1	0	0	0	0	0	0	0	1	1	0	1	0	1	0	0	8.81134	-14.6429	1.68849	8.91719	-14.7685	1.04332e-06	2.44159e-06	0
4930572J05Rik	NM_198607	0.873079	-0.812983	-0.871098	-0.875659	0.920436	0.847319	0.479122	0.526534	black	0	0	0	0	0	0	0	1	1	0	1	1	1	0	1	0	1	1	0	1	0	1	8.81049	-14.6418	1.69892	7.09122	-9.74675	1.04393e-06	7.34186e-05	0
Ighmbp2	NM_009212	0.766976	-0.823744	-0.864491	-0.932194	0.920421	0.949003	0.753516	0.724626	brown	0	0	0	0	0	0	0	1	1	0	0	0	1	0	0	0	1	1	0	1	0	1	8.80954	-14.6405	1.2651	8.10774	-13.601	1.04466e-06	5.21408e-06	1
Poldip2	NM_026389	0.849974	-0.717508	-0.875427	-0.866253	0.920403	0.864701	0.508546	0.65926	black	0	0	0	0	0	0	0	0	0	0	1	1	1	0	1	0	1	1	0	1	0	1	8.80843	-14.639	1.46994	9.27067	-12.0012	1.04466e-06	1.47351e-05	0
AA536717	NM_001024512	0.906824	-0.725773	-0.884394	-0.854625	0.920396	0.895965	0.587884	0.511702	black	0	0	0	0	0	0	0	1	1	0	0	1	1	1	0	1	1	1	0	1	0	1	8.80795	-14.6383	1.91234	6.47463	-10.1545	1.04466e-06	5.46663e-05	0
Spnb4	NM_032610	0.735019	-0.862475	-0.89471	-0.946092	0.920349	0.876315	0.598384	0.772256	blue	0	0	0	0	0	0	0	0	0	0	0	1	0	1	1	0	1	1	0	1	0	1	8.805	-14.6343	1.454	10.5607	-16.0888	1.04754e-06	1.03661e-06	0
4632417K18Rik	NM_026640	0.915965	-0.722483	-0.884693	-0.844486	0.92026	0.83949	0.441575	0.487326	black	0	0	0	0	0	0	0	0	0	0	0	0	0	1	0	1	0	1	0	0	0	0	8.79947	-14.6268	3.41704	6.28179	-8.73497	1.05338e-06	0.000157537	0
Ofd1	NM_177429	0.861647	-0.753243	-0.885899	-0.871623	0.920163	0.85957	0.480061	0.610217	black	0	0	0	0	0	0	0	0	0	0	0	0	0	0	0	0	1	1	0	0	0	0	8.79343	-14.6185	3.21196	8.04136	-9.65859	1.06055e-06	7.80128e-05	0
Nek2	NM_010892	0.777026	-0.876925	-0.793486	-0.927671	0.920139	0.932963	0.681628	0.693081	brown	0	0	0	0	0	0	0	0	0	0	0	0	1	1	1	0	0	1	0	1	0	0	8.79191	-14.6165	1.9192	7.71718	-12.6127	1.06215e-06	9.91647e-06	0
Got1	NM_010324	0.874116	-0.91185	-0.788462	-0.919889	0.920095	0.884929	0.531512	0.564367	black	0	0	0	0	0	0	0	1	0	0	1	0	0	0	1	1	1	1	0	1	0	0	8.78916	-14.6127	2.15825	7.33167	-12.4054	1.06494e-06	1.13177e-05	0
Clpb	NM_009191	0.754109	-0.769578	-0.847688	-0.88708	0.919869	0.861609	0.546928	0.764528	black	0	0	0	0	0	0	1	0	0	0	0	1	0	1	1	1	0	1	0	1	0	0	8.77513	-14.5936	2.30224	9.31305	-11.7147	1.08244e-06	1.80452e-05	0
Syn1	NM_013680	0.842412	-0.8086	-0.868201	-0.876035	0.919648	0.816157	0.396526	0.582577	black	0	0	0	0	0	0	0	1	0	0	1	0	0	0	0	0	0	0	0	0	0	0	8.76148	-14.5749	2.60155	7.14723	-8.93304	1.09969e-06	0.000136112	0
Pstpip2	NM_013831	0.833013	-0.804071	-0.841684	-0.885918	0.9194	0.866395	0.509478	0.610041	black	0	0	0	0	0	0	0	0	0	0	1	1	0	0	0	0	0	0	0	1	0	0	8.74618	-14.554	1.76317	8.23244	-11.3034	1.11931e-06	2.39808e-05	0
Tsku	NM_001024619	0.662427	-0.669915	-0.895704	-0.864048	0.919398	0.922896	0.738619	0.821548	brown	0	0	0	0	0	0	1	0	0	0	0	1	1	1	1	0	1	1	0	0	0	1	8.74607	-14.5539	1.68525	9.73268	-13.9095	1.11931e-06	4.17432e-06	0
Tera	NM_019643	0.682259	-0.785264	-0.916034	-0.945323	0.919377	0.958672	0.803669	0.804136	brown	1	1	0	0	0	0	1	1	1	0	1	1	1	1	0	0	1	1	0	1	1	1	8.74475	-14.552	2.58693	7.56041	-11.6821	1.12071e-06	1.84737e-05	0
F730047E07Rik	NM_199467	0.800071	-0.767508	-0.855071	-0.885709	0.919349	0.954848	0.776759	0.645656	brown	0	1	0	0	0	0	0	1	0	0	1	0	1	0	0	0	1	0	0	0	0	0	8.74303	-14.5497	1.93837	7.54271	-9.69713	1.12208e-06	7.59389e-05	0
Utx	NM_009483	0.847907	-0.694642	-0.885139	-0.848637	0.919312	0.849945	0.464687	0.643654	black	0	0	0	0	0	0	0	0	0	0	0	0	0	0	0	0	1	1	0	0	0	0	8.74075	-14.5466	2.58696	8.31928	-11.2269	1.12433e-06	2.52048e-05	0
Spc24	NM_026282	0.679423	-0.771289	-0.876455	-0.918414	0.919164	0.967713	0.850363	0.81214	brown	1	0	0	0	0	0	1	1	1	1	1	1	0	1	1	1	0	1	0	1	1	0	8.73171	-14.5342	2.03441	8.40759	-12.3012	1.13769e-06	1.20717e-05	0
Chst8	NM_175140	0.805683	-0.705765	-0.882328	-0.872602	0.919157	0.891198	0.598102	0.694332	black	0	0	1	1	1	1	0	0	0	0	0	0	0	1	1	0	0	0	1	0	0	0	8.73125	-14.5336	1.61508	8.96863	-14.8544	1.13777e-06	2.33178e-06	0
Mta3	NM_054082	0.628219	-0.75782	-0.891653	-0.919529	0.919125	0.933459	0.778485	0.914652	brown	0	1	0	0	0	0	1	1	0	1	0	1	0	0	1	0	1	1	0	0	0	1	8.72928	-14.5309	4.34588	12.1674	-13.0338	1.13948e-06	7.42429e-06	1
Cwf19l2	NM_027545	0.819833	-0.704382	-0.822147	-0.851737	0.919119	0.921658	0.6492	0.628507	brown	0	0	0	0	0	0	0	0	0	0	0	0	0	0	0	0	0	0	0	0	0	0	8.72893	-14.5304	1.70873	7.34447	-12.2154	1.13948e-06	1.28054e-05	0
Chrna9	NM_001081104	0.952316	-0.80565	-0.844884	-0.861676	0.918846	0.811538	0.34815	0.484242	red	0	0	0	0	0	0	0	0	1	0	0	0	0	0	0	0	0	1	0	1	0	0	8.71227	-14.5075	2.30063	7.29365	-9.27387	1.15996e-06	0.000103968	0
Cage1	NM_027724	0.75435	-0.772557	-0.918073	-0.903305	0.918774	0.861927	0.545334	0.755229	black	0	0	0	0	0	0	0	0	0	0	0	0	0	1	0	0	1	0	0	0	0	0	8.70788	-14.5015	4.01001	8.64636	-11.7258	1.16568e-06	1.79298e-05	0
Hspb8	NM_030704	0.801739	-0.772453	-0.903588	-0.900865	0.918689	0.846382	0.491514	0.704656	black	1	1	0	0	0	0	0	1	1	0	1	1	0	0	1	1	1	0	0	0	0	0	8.70273	-14.4945	2.91768	9.51493	-11.2577	1.17263e-06	2.47616e-05	0
Rab39b	NM_175122	0.92226	-0.766654	-0.904046	-0.885096	0.91856	0.87097	0.514725	0.519352	red	0	0	0	0	0	0	0	0	0	0	0	0	0	0	0	0	1	0	0	0	0	0	8.69488	-14.4837	2.97748	7.24666	-10.3866	1.18427e-06	4.61679e-05	0
Fah	NM_010176	0.735185	-0.696452	-0.902551	-0.871833	0.918557	0.87996	0.589767	0.731552	black	0	0	0	0	0	0	0	0	1	1	1	0	0	0	1	0	0	1	0	0	0	0	8.69473	-14.4835	2.10136	7.41944	-11.4377	1.18427e-06	2.18516e-05	0
Lss	NM_146006	0.816012	-0.780622	-0.883465	-0.882324	0.918495	0.889475	0.602783	0.577701	black	0	0	0	0	0	0	0	0	0	0	0	0	0	0	0	0	0	1	0	0	0	0	8.691	-14.4783	2.31533	6.49989	-9.03967	1.18905e-06	0.000125198	0
Ctnnbl1	NM_025680	0.816499	-0.730438	-0.890369	-0.874866	0.918478	0.920524	0.679855	0.592441	brown	0	0	0	0	0	0	0	0	0	0	0	0	0	0	0	0	0	1	0	0	0	0	8.68993	-14.4769	1.72438	6.18663	-10.2439	1.18911e-06	5.11426e-05	0
Mastl	NM_025979	0.844383	-0.767733	-0.802602	-0.865085	0.918475	0.863682	0.480776	0.608383	black	0	0	0	0	0	0	0	0	0	0	0	1	0	1	0	0	0	1	0	0	0	0	8.68975	-14.4766	1.72253	6.81851	-11.3066	1.18911e-06	2.39281e-05	0
Gabrb3	NM_001038701	0.924522	-0.784549	-0.890611	-0.873233	0.918284	0.824908	0.379877	0.498635	red	0	0	0	0	0	0	0	0	0	0	0	0	0	0	0	0	1	0	0	0	0	0	8.67825	-14.4608	2.09213	6.61277	-9.89101	1.20474e-06	6.60881e-05	0
Cp	NM_001042611	0.74704	-0.796206	-0.883886	-0.913057	0.918269	0.942706	0.756417	0.710284	brown	0	0	0	0	0	0	0	0	0	0	0	0	0	0	0	0	0	0	0	0	0	0	8.67735	-14.4596	1.44146	7.62232	-12.7356	1.20489e-06	9.03368e-06	0
Zdhhc13	NM_028031	0.653661	-0.687423	-0.920834	-0.894148	0.918236	0.95572	0.844824	0.874958	brown	0	0	0	0	0	0	0	0	0	0	0	0	1	1	0	1	1	1	0	0	0	1	8.67534	-14.4568	2.25952	10.8579	-14.2674	1.20605e-06	3.37735e-06	0
Amacr	NM_008537	0.779007	-0.657463	-0.877444	-0.835528	0.918236	0.93635	0.754457	0.661345	brown	0	1	0	0	0	0	1	0	1	0	1	0	1	0	1	0	0	1	0	1	0	0	8.67534	-14.4568	2.38196	7.67306	-10.5193	1.20605e-06	4.17946e-05	0
	NM_001014395	0.749134	-0.802274	-0.925426	-0.939402	0.918191	0.949608	0.775626	0.719246	brown	0	0	0	0	0	0	0	0	0	0	0	0	0	0	0	0	0	0	0	0	0	0	8.67261	-14.453	1.94701	7.39857	-11.9377	1.20826e-06	1.53134e-05	0
Rps23	NM_001100608	0.684256	-0.755698	-0.891491	-0.933435	0.918189	0.947697	0.771049	0.839777	brown	0	0	0	0	0	0	1	0	0	0	0	1	1	0	1	0	1	1	0	0	0	1	8.67252	-14.4529	1.12155	8.23051	-11.8412	1.20826e-06	1.64836e-05	0
Sf3a1	NM_026175	0.849867	-0.817734	-0.89405	-0.919566	0.917882	0.890651	0.575175	0.584194	blue	0	0	0	0	0	0	0	0	0	0	1	1	1	1	0	0	1	1	0	0	0	1	8.6541	-14.4275	1.5261	6.90267	-11.6985	1.23445e-06	1.82368e-05	0
Oxr1	NM_130885	0.939451	-0.739298	-0.823741	-0.817264	0.91778	0.825499	0.3851	0.439704	red	0	0	0	0	0	0	1	0	0	1	1	0	1	0	0	1	1	1	0	0	0	1	8.64796	-14.4191	2.39796	6.18389	-7.85714	1.24234e-06	0.000308831	0
Ptcd3	NM_027275	0.96383	-0.779246	-0.882201	-0.87156	0.917709	0.8646	0.474682	0.451592	red	0	0	0	0	0	0	0	0	0	0	0	1	1	0	1	0	1	1	0	0	0	1	8.64371	-14.4132	2.35101	6.67621	-9.51529	1.2476e-06	8.71865e-05	0
Samhd1	NM_018851	0.797448	-0.630613	-0.859904	-0.831881	0.917443	0.938667	0.71514	0.645699	brown	0	0	0	0	0	0	0	0	0	0	0	0	0	1	0	0	1	1	0	0	0	0	8.62788	-14.3914	1.72873	6.86089	-11.6984	1.271e-06	1.82368e-05	0
2310022A10Rik	NM_175107	0.639681	-0.788791	-0.871893	-0.925211	0.917219	0.91291	0.724143	0.873136	blue	0	0	0	0	0	0	0	0	1	0	1	1	1	1	1	1	1	1	0	0	0	1	8.61459	-14.373	2.19705	10.5178	-14.4492	1.29107e-06	2.96009e-06	0
Rpl36a	NM_019865	0.776329	-0.771548	-0.85948	-0.893734	0.917176	0.843378	0.461225	0.736496	black	0	0	0	0	0	0	0	0	0	0	0	1	1	0	0	0	0	1	0	1	0	1	8.61209	-14.3695	1.30547	8.824	-12.1735	1.29484e-06	1.31917e-05	0
Denr	NM_026603	0.90939	-0.786647	-0.913859	-0.905783	0.917158	0.883276	0.543086	0.554305	black	0	0	0	0	0	0	0	0	0	0	0	1	1	0	0	1	1	1	0	1	0	1	8.61103	-14.3681	1.51157	6.99113	-11.8439	1.29603e-06	1.64591e-05	0
Sel1l2	NM_001033296	0.765545	-0.817869	-0.873987	-0.918179	0.917132	0.936176	0.734641	0.706753	brown	0	0	0	0	0	0	0	0	0	0	1	0	1	1	0	0	0	0	0	0	0	0	8.60946	-14.3659	1.34718	7.53999	-12.4392	1.29743e-06	1.10532e-05	0
Kars	NM_053092	0.720334	-0.798006	-0.892131	-0.933869	0.917125	0.950381	0.770182	0.739295	brown	0	0	0	0	0	0	0	0	1	0	0	1	0	0	0	0	0	1	0	0	0	0	8.60908	-14.3654	1.73848	6.73937	-10.9365	1.29743e-06	3.09908e-05	0
BC088983	NM_001009951	0.65978	-0.69893	-0.891656	-0.903651	0.917086	0.953701	0.796222	0.865557	brown	0	0	0	0	0	0	0	1	0	0	0	0	1	0	0	0	1	1	0	0	0	1	8.60677	-14.3622	2.40822	8.48584	-14.1027	1.3e-06	3.6944e-06	0
Gclm	NM_008129	0.644588	-0.794808	-0.882964	-0.928082	0.917079	0.93467	0.775382	0.841781	brown	0	0	0	0	0	0	0	1	0	0	1	0	1	1	0	1	1	1	0	1	0	1	8.60633	-14.3616	3.36457	9.38983	-11.8181	1.3e-06	1.68086e-05	0
Sec14l1	NM_028777	0.742493	-0.774117	-0.845727	-0.892305	0.917075	0.860202	0.541437	0.741551	black	1	1	0	0	0	0	0	1	0	0	0	1	0	1	0	1	1	1	0	1	0	1	8.60609	-14.3612	2.10346	8.13882	-10.5289	1.3e-06	4.1511e-05	0
Isyna1	NM_023627	0.878898	-0.808279	-0.838597	-0.879846	0.917054	0.892581	0.582964	0.51285	black	0	0	0	0	0	0	0	1	0	0	1	1	1	1	0	0	0	1	0	1	0	1	8.60484	-14.3595	2.24368	6.42881	-8.87449	1.3013e-06	0.000142205	0
Ahsa1	NM_146036	0.90836	-0.777922	-0.885054	-0.882919	0.917025	0.914941	0.637394	0.506983	black	0	1	0	0	0	0	0	0	0	1	1	0	1	0	1	1	1	1	0	1	0	1	8.60318	-14.3572	2.25696	6.75512	-9.75162	1.30313e-06	7.32154e-05	0
Rps6ka5	NM_153587	0.749865	-0.641327	-0.889402	-0.843495	0.916948	0.961055	0.822781	0.705913	brown	0	0	0	0	0	0	1	0	0	1	0	1	0	1	0	0	0	1	0	0	0	0	8.59859	-14.3508	3.32133	7.92148	-11.2302	1.31004e-06	2.51601e-05	1
Dtx3l	NM_001013371	0.82845	-0.724645	-0.885869	-0.855854	0.916929	0.8832	0.577367	0.563842	black	0	0	1	0	1	1	0	0	0	0	0	0	0	0	0	0	0	1	0	1	0	0	8.59752	-14.3494	3.13589	6.46955	-8.87577	1.31056e-06	0.000142061	0
Atf1	NM_007497	0.915008	-0.641444	-0.85312	-0.805857	0.91691	0.861235	0.481176	0.528883	black	0	0	0	0	0	0	1	1	0	1	1	1	1	1	1	1	1	1	0	0	1	1	8.59637	-14.3478	1.36475	7.30462	-12.2931	1.31196e-06	1.21525e-05	1
Rab9	NM_019773	0.716362	-0.780828	-0.883087	-0.905909	0.916846	0.839298	0.488402	0.803262	black	0	0	0	0	0	0	0	0	0	0	0	0	0	0	0	1	0	1	0	0	0	0	8.59264	-14.3426	2.39707	9.41626	-10.9759	1.31663e-06	3.00133e-05	0
AK122209	NM_001029876	0.829719	-0.765426	-0.844723	-0.881917	0.916765	0.942791	0.720934	0.623319	brown	0	0	0	0	0	0	1	0	1	0	0	1	1	1	1	1	1	0	0	0	0	1	8.58783	-14.3359	2.61937	7.38998	-9.72092	1.32189e-06	7.4808e-05	0
Myst1	NM_026370	0.867904	-0.683047	-0.863584	-0.839122	0.916754	0.917118	0.667212	0.537885	brown	0	0	0	0	0	0	0	0	1	0	1	1	1	1	0	1	0	1	0	0	0	1	8.58722	-14.3351	1.54015	6.15391	-9.19532	1.32231e-06	0.000110695	1
Plekha4	NM_148927	0.776132	-0.761442	-0.879694	-0.881787	0.916727	0.817808	0.440609	0.727072	black	0	0	0	0	0	0	0	0	0	0	0	0	0	0	0	0	0	0	0	0	0	0	8.58562	-14.3329	9.82535	8.96984	-10.0688	1.32453e-06	5.83153e-05	0
8430406I07Rik	NM_028984	0.669547	-0.773795	-0.901442	-0.928012	0.916531	0.967161	0.857884	0.831384	brown	0	0	0	0	0	0	1	1	1	0	0	1	1	1	1	0	1	1	0	0	0	1	8.57417	-14.317	2.21747	9.85395	-12.3294	1.34144e-06	1.18626e-05	0
2310003L22Rik	NM_027093	0.897411	-0.731294	-0.868726	-0.871666	0.916507	0.896183	0.589253	0.575545	black	0	0	0	0	0	0	0	0	0	0	0	1	1	1	1	0	0	1	0	0	0	1	8.57274	-14.315	1.604	7.36011	-10.8215	1.34337e-06	3.35824e-05	0
Camkv	NM_145621	0.869639	-0.802262	-0.88124	-0.887348	0.916372	0.847949	0.483773	0.561613	black	0	0	0	0	0	0	0	1	0	0	1	1	1	1	1	1	0	0	0	0	0	0	8.56487	-14.3041	1.58722	7.05011	-9.84652	1.35669e-06	6.79765e-05	0
Spock2	NM_052994	0.721155	-0.756839	-0.895827	-0.892472	0.916341	0.846734	0.521088	0.753347	black	0	0	0	0	0	0	0	1	1	0	0	0	0	1	1	0	0	0	1	0	0	0	8.56304	-14.3015	2.62167	7.96776	-10.5867	1.35798e-06	3.99579e-05	0
Mina	NM_025910	0.953095	-0.751001	-0.857458	-0.854272	0.91627	0.889502	0.554834	0.455192	red	0	0	0	0	0	0	0	0	0	0	0	1	1	1	0	1	0	1	0	1	0	1	8.55888	-14.2958	3.16042	6.67392	-8.62014	1.36479e-06	0.000171256	0
Adh7	NM_009626	0.894736	-0.838446	-0.842462	-0.87437	0.916262	0.798767	0.322304	0.529021	black	0	1	0	1	0	0	1	0	0	0	1	0	0	0	1	0	0	0	0	0	0	0	8.55843	-14.2951	1.45829	7.00606	-9.66141	1.36479e-06	7.78533e-05	0
Plekhc1	NM_146054	0.934937	-0.709213	-0.903576	-0.8583	0.916241	0.852141	0.467122	0.529977	red	0	1	0	0	0	0	0	0	0	0	1	0	0	0	0	0	1	1	0	0	0	0	8.55723	-14.2935	2.31208	7.55034	-11.0028	1.36479e-06	2.95557e-05	0
Sall1	NM_021390	0.876	-0.667781	-0.856516	-0.825126	0.916241	0.90828	0.631581	0.544003	black	1	1	0	0	0	0	1	1	1	1	1	1	1	1	1	1	1	1	0	1	1	1	8.55722	-14.2935	1.71971	6.65559	-8.96329	1.36479e-06	0.000132774	1
Pmm1	NM_013872	0.622756	-0.786282	-0.872355	-0.924706	0.91624	0.906607	0.705622	0.921987	blue	0	0	0	0	0	0	0	0	0	0	0	0	1	0	1	0	1	1	0	1	0	1	8.55715	-14.2934	5.58044	11.8965	-13.4715	1.36479e-06	5.63152e-06	0
Cdk5rap1	NM_025876	0.776515	-0.651758	-0.921763	-0.858434	0.916182	0.949599	0.796396	0.685	brown	1	0	0	0	0	0	0	0	0	0	1	0	0	1	0	1	1	1	0	1	0	0	8.55378	-14.2887	2.47435	8.72523	-13.4233	1.36903e-06	5.79283e-06	0
Tuba3a /// Tuba3b	NM_009446	0.931014	-0.815581	-0.888563	-0.893088	0.916106	0.868917	0.4832	0.483991	red	0	0	0	0	0	0	0	0	0	0	0	0	0	0	0	0	0	0	0	0	0	0	8.5494	-14.2826	2.44888	6.55611	-10.0199	1.37375e-06	6.03497e-05	0
Tesk2	NM_146151	0.916722	-0.818025	-0.85862	-0.882169	0.916096	0.876721	0.531917	0.509716	red	0	1	0	0	0	0	1	0	0	0	1	1	0	1	0	0	0	1	0	1	0	0	8.54882	-14.2818	2.16687	7.16596	-9.89098	1.37414e-06	6.60881e-05	0
Abhd11	NM_145215	0.77887	-0.708549	-0.908252	-0.882647	0.916089	0.953508	0.800888	0.708221	brown	0	0	0	0	0	0	0	1	0	0	1	0	1	1	1	0	1	1	0	1	0	1	8.5484	-14.2812	3.44808	9.17302	-11.4814	1.37422e-06	2.12285e-05	0
Nos3	NM_008713	0.702933	-0.732101	-0.901262	-0.906442	0.915976	0.934134	0.759514	0.766162	brown	0	0	0	0	0	0	0	1	0	0	1	0	0	0	0	1	1	1	0	1	0	0	8.54181	-14.272	1.54661	7.23982	-12.348	1.38396e-06	1.1736e-05	0
Tcfcp2l1	NM_023755	0.919559	-0.757052	-0.821891	-0.845982	0.915925	0.835293	0.420363	0.527867	red	1	1	0	0	0	0	1	1	0	1	0	0	1	1	1	1	1	1	0	1	0	1	8.53891	-14.268	5.4275	7.67067	-10.517	1.38844e-06	4.18554e-05	1
Pcbp3	NM_021568	0.737327	-0.77657	-0.88585	-0.911024	0.915922	0.872195	0.551037	0.729025	black	0	0	0	0	0	0	0	0	0	0	0	0	0	0	0	0	0	1	0	0	0	0	8.53872	-14.2677	2.74883	7.13472	-11.9764	1.38844e-06	1.49836e-05	0
1110005A23Rik	NM_025364	0.947224	-0.753416	-0.88247	-0.86164	0.915884	0.879098	0.536088	0.450215	red	0	0	0	0	0	0	0	1	0	0	1	0	0	0	0	0	1	1	0	0	0	0	8.53653	-14.2647	2.01184	6.21182	-9.33586	1.39051e-06	9.88513e-05	1
Tex11	NM_031384	0.961103	-0.782141	-0.849938	-0.846043	0.915753	0.821682	0.380126	0.437524	red	0	0	0	0	0	0	0	1	1	0	0	0	0	0	0	1	0	0	0	0	0	0	8.52894	-14.2541	4.42579	6.6539	-8.21777	1.40308e-06	0.000233815	0
Nsun2	NM_145354	0.787438	-0.769577	-0.868826	-0.871302	0.915497	0.845839	0.484638	0.64892	black	0	0	0	0	0	0	0	1	1	0	0	1	1	1	0	0	0	1	0	0	0	1	8.51423	-14.2336	1.56448	7.09756	-11.743	1.43065e-06	1.77374e-05	0
Ppp2r2a	NM_028032	0.719686	-0.758176	-0.877731	-0.913321	0.915472	0.935837	0.757837	0.75926	brown	0	0	0	0	0	0	0	0	0	1	0	1	1	0	0	1	0	1	0	0	0	1	8.51279	-14.2316	1.69075	7.65057	-12.8212	1.43256e-06	8.53e-06	0
Lgals3	NM_010705	0.821564	-0.787105	-0.864608	-0.878648	0.915447	0.812419	0.389388	0.658474	black	0	0	0	0	0	0	0	0	0	0	1	1	1	1	1	0	0	0	0	0	0	0	8.51136	-14.2296	6.00131	8.22658	-9.8167	1.43413e-06	6.95192e-05	0
Dpysl5	NM_023047	0.750659	-0.887092	-0.899053	-0.953091	0.915418	0.884814	0.599089	0.749487	blue	0	0	1	0	0	1	0	0	0	0	1	0	0	0	0	0	0	1	0	1	0	0	8.50968	-14.2273	1.41084	8.57561	-11.79	1.43675e-06	1.71241e-05	0
Actn3	NM_013456	0.820263	-0.748128	-0.854462	-0.854701	0.915358	0.880348	0.593307	0.569261	black	0	0	0	0	0	0	1	1	1	0	1	1	0	1	1	0	0	1	0	0	1	0	8.50623	-14.2225	3.15978	6.74214	-8.25213	1.44143e-06	0.000228297	0
Mbtps2	NM_172307	0.746603	-0.602616	-0.891274	-0.81627	0.915225	0.900667	0.660958	0.71781	black	0	0	0	0	0	0	1	1	1	1	0	1	1	0	0	0	1	1	0	0	1	1	8.49861	-14.2118	1.64051	7.31414	-12.4738	1.45381e-06	1.08203e-05	0
Brcc3	NM_145956	0.771966	-0.783088	-0.879965	-0.905113	0.915145	0.836519	0.462106	0.739802	black	0	0	0	0	0	0	0	0	0	0	0	1	0	0	0	0	1	1	0	0	0	1	8.49406	-14.2055	2.30625	8.22192	-11.6957	1.46157e-06	1.82648e-05	0
Lphn1	NM_181039	0.724849	-0.673854	-0.917859	-0.870837	0.915121	0.933362	0.754278	0.701342	brown	0	0	0	0	0	0	0	1	0	0	1	1	1	1	0	1	1	1	0	1	0	1	8.4927	-14.2036	2.02589	6.68984	-11.2518	1.46353e-06	2.48434e-05	0
Zfp219	NM_027248	0.771083	-0.691541	-0.95244	-0.897998	0.915108	0.93403	0.739035	0.707762	turquoise	1	0	0	0	0	0	1	1	1	1	1	1	1	0	1	1	1	1	0	1	1	1	8.49192	-14.2025	2.02221	7.43435	-10.3229	1.46353e-06	4.8307e-05	0
Aurkc	NM_001080965	0.700577	-0.853863	-0.909665	-0.950811	0.915096	0.919897	0.741414	0.797651	blue	0	0	0	0	0	0	0	0	0	0	0	0	0	0	0	0	0	0	0	0	0	0	8.49124	-14.2015	2.23146	10.2259	-15.3999	1.46353e-06	1.61992e-06	0
Sfn	NM_018754	0.868645	-0.757474	-0.880151	-0.877113	0.915081	0.906585	0.633544	0.608784	black	0	0	0	0	0	0	0	0	0	0	0	1	0	1	0	1	0	1	0	1	0	0	8.49039	-14.2003	5.09098	8.65845	-9.86428	1.46452e-06	6.73676e-05	0
Acn9	NM_001077713	0.846765	-0.6578	-0.884358	-0.842637	0.914935	0.87006	0.549663	0.615291	black	0	0	0	0	0	0	0	0	0	0	0	0	0	0	0	0	0	1	0	0	0	0	8.4821	-14.1887	1.72874	7.25091	-11.3784	1.48006e-06	2.28019e-05	0
Rsl1d1	NM_025546	0.932578	-0.874173	-0.821227	-0.904982	0.914704	0.848701	0.421177	0.488195	red	0	0	0	0	0	0	0	0	0	0	0	1	1	0	0	0	1	1	0	0	0	1	8.46897	-14.1704	1.72731	6.24309	-10.5207	1.50282e-06	4.17654e-05	0
Gng3	NM_010316	0.918464	-0.76725	-0.86598	-0.858789	0.914671	0.859206	0.491794	0.468263	red	0	0	0	0	0	0	0	0	0	0	0	1	1	0	0	1	0	0	0	1	0	0	8.4671	-14.1678	6.52471	6.66547	-8.34555	1.50599e-06	0.000212476	0
Ints12	NM_027927	0.860819	-0.807343	-0.873903	-0.897661	0.914597	0.830779	0.434035	0.642262	black	0	0	0	0	0	0	0	1	0	0	0	1	1	1	0	0	1	1	0	1	0	1	8.46289	-14.1619	1.78651	9.37478	-10.9708	1.51411e-06	3.01404e-05	0
6330577E15Rik	NM_026377	0.894255	-0.754274	-0.823143	-0.843728	0.914537	0.805757	0.34125	0.553042	black	0	0	0	0	0	0	0	1	1	0	1	0	0	0	0	1	0	1	0	1	0	0	8.45948	-14.1571	1.40845	7.29148	-10.3632	1.52058e-06	4.6948e-05	0
Gemin4	NM_177367	0.948357	-0.769676	-0.871528	-0.865387	0.91452	0.892442	0.558593	0.454946	red	0	0	0	0	0	0	1	1	0	0	1	1	0	0	0	0	1	1	0	1	0	1	8.45855	-14.1558	3.35563	6.44275	-8.85305	1.52077e-06	0.000144135	0
Fmr1	NM_008031	0.7914	-0.814133	-0.839261	-0.889837	0.914507	0.820705	0.409726	0.705624	black	0	0	0	0	0	0	0	0	0	0	0	0	0	0	0	1	1	1	0	0	0	0	8.45777	-14.1547	1.73255	8.25572	-11.6095	1.52077e-06	1.9393e-05	0
Skiv2l2	NM_028151	0.84571	-0.834889	-0.845714	-0.91019	0.914368	0.918402	0.632349	0.557688	brown	0	0	0	0	0	0	0	0	0	0	1	0	1	0	0	0	1	1	0	0	0	1	8.44997	-14.1438	1.47439	6.09295	-10.3821	1.53466e-06	4.63219e-05	0
Cdc20	NM_023223	0.766908	-0.855609	-0.845498	-0.948953	0.914338	0.915914	0.650119	0.719275	blue	0	0	0	0	0	0	0	0	0	0	1	0	1	1	1	1	0	1	0	1	0	0	8.44824	-14.1413	1.69972	7.45943	-9.15659	1.5376e-06	0.000114219	0
Polr3b	NM_027423	0.874571	-0.739578	-0.868743	-0.851449	0.914196	0.911459	0.64362	0.52075	black	0	0	0	0	0	0	0	0	0	0	1	1	1	1	0	1	1	1	0	0	0	1	8.44027	-14.1302	2.06531	6.83865	-8.97641	1.55172e-06	0.000131581	0
Pask	NM_080850	0.769838	-0.786098	-0.85745	-0.904428	0.914085	0.958927	0.771192	0.655992	brown	0	0	0	0	0	0	0	1	1	0	0	0	1	1	0	0	1	0	0	0	0	0	8.43405	-14.1214	2.0117	6.44323	-10.7425	1.56371e-06	3.55194e-05	1
2310014G06Rik	NM_001082975	0.798652	-0.766709	-0.917232	-0.903212	0.914066	0.907563	0.660789	0.707811	turquoise	0	0	0	0	0	0	0	1	0	0	1	1	0	1	0	0	1	1	0	1	0	1	8.43299	-14.12	2.06428	9.32534	-12.2373	1.56422e-06	1.26051e-05	0
Ncl	NM_010880	0.884106	-0.894324	-0.862405	-0.926425	0.913918	0.871685	0.496263	0.534275	blue	1	1	0	0	0	0	0	1	0	1	1	1	1	0	0	1	1	1	0	0	0	1	8.42471	-14.1083	1.70334	6.6589	-11.433	1.57873e-06	2.1857e-05	0
Pdcd2	NM_008799	0.707404	-0.878231	-0.881511	-0.966187	0.913894	0.924955	0.727816	0.815199	blue	0	0	0	0	0	0	0	1	0	0	1	1	1	0	0	1	1	1	0	1	0	1	8.42333	-14.1064	1.81833	9.44323	-15.0635	1.58097e-06	2.02088e-06	0
Mettl2	NM_172567	0.768817	-0.644733	-0.879193	-0.865283	0.913779	0.958865	0.781593	0.715689	brown	0	0	0	0	0	0	0	0	0	0	0	1	1	0	0	0	0	1	0	1	0	1	8.4169	-14.0973	1.69036	7.18022	-11.243	1.59372e-06	2.49628e-05	0
Hspb1	NM_013560	0.965669	-0.751929	-0.857446	-0.836605	0.913725	0.809247	0.352018	0.45544	red	0	0	0	0	0	0	0	1	0	0	0	0	1	1	1	1	0	1	0	0	0	0	8.41391	-14.0931	5.14095	7.18291	-8.81828	1.5988e-06	0.000148074	0
Ap3s2	NM_009682	0.908212	-0.712485	-0.883567	-0.847297	0.913688	0.870866	0.511895	0.517258	black	0	0	0	0	0	0	0	0	0	0	0	0	0	0	1	1	0	1	0	0	0	0	8.41186	-14.0903	1.68116	7.19592	-10.0658	1.60248e-06	5.8384e-05	0
2610101N10Rik	NM_026476	0.925221	-0.800264	-0.806554	-0.855127	0.913634	0.848195	0.412354	0.459658	red	0	0	0	0	0	0	0	1	1	0	1	1	1	1	1	1	1	1	0	0	0	1	8.40883	-14.086	1.72938	5.98611	-8.62587	1.60782e-06	0.000170698	0
Tubgcp5	NM_146190	0.87219	-0.732742	-0.880316	-0.858446	0.913608	0.834144	0.412262	0.57905	black	0	0	0	0	0	0	0	1	0	0	0	0	1	0	0	0	1	1	0	0	0	1	8.40738	-14.084	2.14037	7.11395	-10.868	1.61028e-06	3.25841e-05	0
Mrto4	NM_023536	0.872339	-0.897479	-0.878954	-0.944055	0.913601	0.889427	0.566398	0.568342	blue	0	0	0	0	0	0	0	0	0	0	0	1	1	0	0	1	0	1	0	0	0	1	8.40701	-14.0834	1.69757	6.75816	-11.2078	1.61031e-06	2.55511e-05	0
Dgkh	NM_001081336	0.782918	-0.843628	-0.829718	-0.89447	0.913523	0.820369	0.426317	0.671104	black	0	0	0	0	0	0	0	0	0	0	0	0	0	0	0	0	0	0	0	0	0	0	8.40264	-14.0773	1.46856	7.46076	-10.9901	1.61777e-06	2.98145e-05	0
D630039A03Rik	NM_178727	0.880116	-0.863171	-0.833198	-0.903503	0.91341	0.869569	0.499899	0.547292	black	0	1	0	0	0	0	1	1	1	1	1	1	0	1	1	1	0	1	0	1	1	0	8.39637	-14.0685	1.45218	6.84554	-11.5378	1.62884e-06	2.04385e-05	0
Park7	NM_020569	0.797127	-0.727041	-0.907036	-0.884514	0.91326	0.952932	0.780834	0.621888	brown	0	0	0	0	0	0	0	0	0	0	0	0	1	1	1	0	1	1	0	1	0	1	8.38807	-14.0568	1.68153	6.70202	-10.8504	1.64466e-06	3.30076e-05	0
Odf2	NM_013615	0.621185	-0.767657	-0.847283	-0.920604	0.913229	0.94305	0.787224	0.898241	brown	0	0	0	0	0	0	0	0	0	0	0	0	0	0	0	0	0	0	0	0	0	0	8.38634	-14.0543	1.94766	8.79605	-14.375	1.64786e-06	3.11541e-06	0
Psmb10	NM_013640	0.781866	-0.756418	-0.867626	-0.869403	0.913216	0.883779	0.592671	0.611829	black	0	0	0	0	0	0	0	0	1	1	1	1	1	1	1	1	1	0	0	0	0	1	8.38562	-14.0533	3.11961	6.62991	-8.50205	1.64869e-06	0.00018782	0
Il17rc	NM_134159	0.871165	-0.664708	-0.917939	-0.820542	0.913196	0.855593	0.540174	0.553706	turquoise	0	0	0	0	0	0	0	0	0	0	0	1	0	1	1	1	1	0	0	1	0	0	8.38452	-14.0518	1.32859	7.20112	-12.1541	1.64959e-06	1.33592e-05	0
Blm	NM_001042527	0.661077	-0.811804	-0.830094	-0.916675	0.913119	0.949509	0.801462	0.803276	brown	0	0	0	0	0	0	1	1	0	0	0	0	1	0	1	1	1	1	0	0	0	1	8.38024	-14.0457	2.08047	7.69297	-11.4359	1.6579e-06	2.18516e-05	0
Spnb1	NM_013675	0.714883	-0.769165	-0.871521	-0.885612	0.913033	0.916928	0.703064	0.72935	brown	1	0	0	0	0	0	0	0	0	0	0	0	0	0	0	1	0	1	0	0	0	0	8.3755	-14.0391	1.98023	8.34686	-10.2622	1.66651e-06	5.04629e-05	0
Nmur1	NM_010341	0.865569	-0.812458	-0.87299	-0.895073	0.912991	0.84011	0.449264	0.616159	black	0	0	0	0	0	0	0	0	0	1	1	1	0	0	0	0	1	0	0	1	0	0	8.37321	-14.0358	2.17896	8.91997	-10.8631	1.67025e-06	3.26676e-05	0
Ugt8a	NM_011674	0.607579	-0.766021	-0.90964	-0.928769	0.912974	0.903729	0.711645	0.931817	yellow	0	0	0	0	0	0	0	0	0	0	0	0	1	0	0	0	0	1	0	0	0	0	8.37229	-14.0345	3.69206	11.0399	-13.1677	1.67122e-06	6.81589e-06	0
Ttc5	NM_001080949	0.635018	-0.717984	-0.912941	-0.906505	0.912892	0.953842	0.840447	0.883703	brown	0	0	0	0	0	0	0	0	0	0	1	1	1	0	0	1	0	1	0	1	0	1	8.36777	-14.0281	1.70712	10.655	-12.9277	1.67724e-06	7.89687e-06	0
Tomm34	NM_025996	0.757891	-0.831284	-0.84772	-0.917045	0.91287	0.940369	0.762956	0.697639	brown	0	0	0	0	0	0	0	0	0	0	0	0	1	0	0	0	1	1	0	1	0	1	8.36655	-14.0264	1.81232	8.346	-11.8829	1.67929e-06	1.59445e-05	0
Nmd3	NM_133787	0.923139	-0.856099	-0.801975	-0.887927	0.912854	0.851652	0.425371	0.508351	red	0	0	0	0	0	0	0	0	0	0	0	1	1	0	1	0	1	1	0	1	0	1	8.36567	-14.0252	1.61116	6.61391	-10.418	1.67971e-06	4.50934e-05	0
Atrx	NM_009530	0.89259	-0.742728	-0.885173	-0.862145	0.912614	0.874444	0.532525	0.570567	black	0	0	0	0	0	0	0	0	0	0	0	0	0	0	0	1	1	1	0	0	0	0	8.35249	-14.0066	2.3653	7.80602	-9.50006	1.70448e-06	8.78181e-05	1
Thap1	NM_199042	0.828558	-0.769212	-0.848085	-0.88462	0.912598	0.844678	0.481024	0.680761	black	0	0	0	0	0	0	0	0	0	0	1	0	0	1	1	0	1	1	0	0	0	0	8.3516	-14.0053	2.12421	9.22167	-13.0143	1.70577e-06	7.51022e-06	0
Cpsf6	NM_001013391	0.78011	-0.787389	-0.848372	-0.897852	0.912494	0.955995	0.75931	0.653859	brown	0	0	0	0	0	0	1	0	0	0	0	0	0	1	0	1	1	1	0	1	0	0	8.34593	-13.9973	1.98387	6.76351	-10.6997	1.71779e-06	3.68188e-05	1
Il17b	NM_019508	0.656489	-0.825877	-0.87845	-0.917219	0.912477	0.849701	0.567006	0.849071	blue	0	0	0	0	0	0	0	0	0	0	1	1	0	0	1	1	1	0	0	1	0	0	8.34498	-13.996	1.71649	10.717	-14.925	1.71924e-06	2.20333e-06	0
Rmi1	NM_028904	0.894145	-0.636123	-0.856823	-0.796559	0.912463	0.887002	0.584345	0.477328	black	0	0	0	0	0	0	0	0	0	0	0	1	1	0	0	0	1	1	0	0	0	1	8.34423	-13.9949	1.5341	6.1215	-8.69762	1.72022e-06	0.000162164	0
Tfam	NM_009360	0.871753	-0.773761	-0.863097	-0.895449	0.912362	0.934287	0.672949	0.56941	brown	0	0	0	0	0	0	0	0	0	0	1	1	1	1	1	0	1	1	0	0	0	1	8.33875	-13.9871	1.53297	6.40129	-10.9572	1.73233e-06	3.04686e-05	1
D030056L22Rik	NM_177640	0.647696	-0.754262	-0.928336	-0.930334	0.912295	0.916756	0.73568	0.905133	blue	0	0	0	0	0	0	1	0	1	0	0	0	0	0	1	0	0	1	0	1	0	0	8.3351	-13.982	2.34879	11.8275	-16.5352	1.73914e-06	8.18807e-07	0
Lage3	NM_025410	0.873978	-0.75017	-0.88745	-0.869979	0.912151	0.816657	0.3948	0.617099	black	0	0	0	0	0	0	0	0	0	0	0	0	1	0	0	0	0	1	0	0	0	0	8.32726	-13.9709	3.25415	8.32934	-9.94139	1.75569e-06	6.36451e-05	0
Ddx27	NM_153065	0.95811	-0.729051	-0.856137	-0.832049	0.912124	0.871371	0.509014	0.415091	red	0	1	0	0	0	0	0	0	0	1	0	1	1	0	0	0	1	1	0	1	0	1	8.32578	-13.9688	2.20872	5.99608	-7.85277	1.7579e-06	0.00030999	0
Rnf113a1	NM_153503	0.874104	-0.744473	-0.861761	-0.84154	0.912104	0.805354	0.360607	0.538705	black	0	0	0	0	0	0	0	0	0	0	0	0	1	0	0	0	0	1	0	0	0	0	8.3247	-13.9672	2.1715	6.5932	-8.32244	1.75913e-06	0.000216153	0
Giyd2	NM_029420	0.701393	-0.756855	-0.862778	-0.880689	0.912096	0.907717	0.722719	0.778515	black	0	0	0	0	0	0	0	1	0	0	1	1	1	1	1	0	0	1	0	1	0	1	8.32423	-13.9666	1.49287	8.66698	-12.1023	1.75916e-06	1.38236e-05	0
l7Rn6	NM_026304	0.912196	-0.7542	-0.822413	-0.836119	0.911959	0.83407	0.415249	0.476146	red	0	1	0	0	0	0	0	0	1	0	1	0	1	0	1	1	1	1	0	0	0	1	8.3168	-13.9561	2.219	6.12243	-8.56078	1.77645e-06	0.000179541	0
Mrps16	NM_025440	0.782118	-0.768353	-0.849356	-0.899003	0.911956	0.851343	0.496938	0.729097	black	0	0	0	0	0	0	0	1	0	0	0	1	1	0	0	1	1	1	0	1	0	1	8.31664	-13.9558	1.49345	8.5735	-13.9807	1.77645e-06	3.99323e-06	0
Rnf208	NM_176834	0.619956	-0.769447	-0.907501	-0.923097	0.911904	0.904696	0.704539	0.866911	blue	0	0	0	0	0	0	1	0	0	0	0	1	0	1	1	0	0	0	0	0	0	0	8.31384	-13.9519	1.58612	8.36934	-12.579	1.78263e-06	1.01676e-05	0
Lefty1	NM_010094	0.661866	-0.739627	-0.860635	-0.875743	0.91183	0.879066	0.650826	0.801675	black	1	1	0	0	0	0	1	1	1	0	1	1	1	0	0	0	1	1	0	0	1	1	8.30986	-13.9462	19.0289	7.70137	-9.09261	1.78938e-06	0.000119894	0
Sephs1	NM_175400	0.95803	-0.736894	-0.872313	-0.845377	0.911827	0.826568	0.389411	0.457858	red	0	0	0	0	0	0	0	1	0	0	0	1	1	0	0	0	1	1	0	0	0	1	8.30967	-13.9459	1.88018	6.52967	-8.8158	1.78938e-06	0.000148389	0
BC031441	NM_146249	0.756507	-0.61527	-0.925751	-0.83721	0.911763	0.880768	0.600341	0.733764	turquoise	0	0	0	0	0	0	0	0	0	0	0	0	0	0	0	0	0	0	0	0	0	0	8.3062	-13.941	1.97488	8.27635	-13.0807	1.79456e-06	7.20613e-06	0
Rrp1b	NM_028244	0.965368	-0.795206	-0.82456	-0.859445	0.91175	0.863872	0.462486	0.413577	red	0	0	0	0	0	0	0	1	0	0	0	1	1	0	1	1	1	1	0	1	0	1	8.3055	-13.94	2.62636	5.98069	-8.54328	1.79456e-06	0.000181818	0
Ears2	NM_026140	0.750475	-0.718334	-0.891862	-0.886601	0.911742	0.964537	0.814884	0.707602	brown	0	0	0	0	0	0	0	0	0	0	0	1	1	1	0	0	1	1	0	0	0	1	8.3051	-13.9395	1.99562	7.66937	-11.0417	1.79456e-06	2.8729e-05	0
Myst4	NM_017479	0.963825	-0.72799	-0.843211	-0.828591	0.911725	0.863604	0.482107	0.434889	red	0	1	0	0	0	0	1	0	1	0	1	0	0	1	1	1	0	1	0	0	0	0	8.30419	-13.9382	3.79878	6.34255	-7.98955	1.79456e-06	0.000279231	1
2700062C07Rik	NM_026529	0.893126	-0.717439	-0.894206	-0.850943	0.911393	0.84908	0.487216	0.566091	black	0	0	0	0	0	0	0	0	0	0	1	0	0	0	0	1	1	1	0	1	0	0	8.28632	-13.9128	1.37962	7.87667	-11.7521	1.83382e-06	1.7587e-05	0
Spint1	NM_016907	0.712504	-0.624793	-0.955832	-0.862942	0.911368	0.895394	0.684908	0.781702	turquoise	0	0	0	0	0	0	0	1	0	0	0	0	0	1	1	1	1	1	0	0	0	0	8.28496	-13.9109	2.84011	8.80787	-12.3931	1.83648e-06	1.14053e-05	0
Mgmt	NM_008598	0.616937	-0.730166	-0.925862	-0.921823	0.911343	0.932701	0.796063	0.921951	brown	0	0	0	0	0	0	0	0	1	0	0	0	0	1	0	0	1	0	0	0	0	0	8.28362	-13.909	2.84542	11.1401	-15.2404	1.83907e-06	1.79243e-06	0
Clcnkb	NM_019701	0.855563	-0.904709	-0.839832	-0.920047	0.911285	0.816533	0.383621	0.586265	blue	0	0	0	0	0	0	0	0	0	0	0	0	0	1	1	0	0	0	0	1	0	0	8.28053	-13.9046	1.63923	6.82123	-11.6735	1.84628e-06	1.85266e-05	0
Hmgcr	NM_008255	0.769669	-0.810875	-0.827975	-0.882566	0.911168	0.857554	0.517294	0.62361	black	0	1	0	0	0	0	1	1	1	0	0	0	1	0	1	1	1	1	0	0	0	1	8.27422	-13.8956	2.04015	6.30575	-8.93969	1.86021e-06	0.000135449	0
Bms1	NM_194339	0.908928	-0.763119	-0.850363	-0.853729	0.911066	0.879357	0.529766	0.461491	black	0	0	0	0	0	0	0	0	0	0	0	0	0	0	0	0	0	1	0	1	0	0	8.26877	-13.8878	2.1061	6.05373	-8.19024	1.87266e-06	0.000239307	0
Bicd1	NM_009753	0.890967	-0.701883	-0.912707	-0.865477	0.911054	0.911691	0.639156	0.535392	turquoise	0	0	0	0	0	0	0	0	0	0	0	0	0	0	0	1	1	1	0	0	0	0	8.26817	-13.887	2.61894	6.54748	-10.9598	1.87266e-06	3.04024e-05	0
C130069I09Rik ///	NM_001100456	0.973783	-0.73505	-0.872966	-0.847421	0.911016	0.860346	0.466619	0.442512	red	0	0	0	0	0	0	0	0	0	0	0	0	0	0	0	0	0	0	0	0	0	0	8.26612	-13.8841	3.66267	6.53346	-8.87029	1.87543e-06	0.000142516	0
Trim12	NM_023835	0.634558	-0.670592	-0.924005	-0.870166	0.910915	0.912279	0.754383	0.855157	turquoise	0	0	0	0	0	0	0	0	0	0	0	0	0	0	0	0	0	0	0	0	0	0	8.26072	-13.8764	2.48473	9.74641	-14.5503	1.88737e-06	2.76158e-06	0
Cbfa2t2	NM_172860	0.689955	-0.691002	-0.874394	-0.869031	0.910737	0.957881	0.839313	0.783379	brown	1	1	0	0	0	0	1	1	1	1	1	0	1	1	1	0	1	1	0	0	1	1	8.25129	-13.8629	3.1343	8.44154	-10.1223	1.90717e-06	5.58564e-05	1
Diap1	NM_007858	0.640989	-0.777694	-0.875219	-0.914664	0.910727	0.953723	0.842655	0.848334	brown	0	0	0	0	0	0	0	1	0	0	1	0	1	0	0	0	0	1	0	1	0	0	8.25076	-13.8622	2.07395	9.30425	-11.0426	1.90769e-06	2.87229e-05	0
Dbf4	NM_013726	0.708385	-0.860271	-0.806662	-0.935109	0.9107	0.936949	0.730486	0.764299	brown	0	1	0	0	0	0	1	0	1	0	0	0	1	1	0	1	0	1	0	0	0	0	8.24928	-13.8601	1.65888	7.40827	-12.2826	1.91078e-06	1.22471e-05	0
Crlf3	NM_018776	0.689867	-0.855677	-0.799064	-0.92131	0.910654	0.930681	0.729663	0.765567	brown	0	1	0	0	0	0	1	0	0	0	1	0	1	1	0	0	1	1	0	1	0	1	8.24688	-13.8567	2.10613	7.79304	-13.1906	1.91367e-06	6.71841e-06	0
Pold2	NM_008894	0.668676	-0.719088	-0.904463	-0.90872	0.910579	0.925266	0.760772	0.844274	brown	0	0	0	0	0	0	1	1	0	0	1	1	0	0	0	0	1	1	0	1	0	1	8.24287	-13.8509	2.60201	8.56012	-13.6077	1.9235e-06	5.19533e-06	0
Epb4.1l4a	NM_013512	0.924981	-0.742958	-0.86908	-0.857843	0.910574	0.896387	0.596107	0.511413	red	0	1	0	0	0	0	0	0	1	0	1	1	0	1	1	0	1	1	0	1	0	1	8.24261	-13.8506	9.09665	7.35503	-8.92532	1.9235e-06	0.000136908	0
Nlrx1	NM_178420	0.893929	-0.755231	-0.868874	-0.865832	0.910425	0.83715	0.457949	0.577525	black	0	0	0	0	0	0	0	1	1	0	1	0	0	0	1	0	1	0	0	1	0	0	8.23473	-13.8393	2.27089	8.32954	-9.9425	1.94152e-06	6.35963e-05	0
Six6os1	NM_029444	0.964816	-0.775741	-0.86238	-0.850662	0.910323	0.834582	0.414438	0.436505	red	0	0	1	1	1	1	0	0	0	0	1	0	1	1	0	0	1	1	0	0	0	1	8.22937	-13.8317	3.13952	6.48453	-8.25121	1.9555e-06	0.000228406	0
Abhd10	NM_172511	0.68296	-0.725405	-0.830305	-0.862432	0.9103	0.902955	0.681455	0.788132	black	0	0	0	0	0	0	0	0	0	0	0	1	1	0	1	1	1	1	0	0	0	1	8.22816	-13.83	1.52704	8.32639	-13.6126	1.95778e-06	5.1875e-06	0
Caprin2	NM_181541	0.628473	-0.731228	-0.887112	-0.89827	0.910295	0.956823	0.868233	0.853375	brown	0	0	0	0	0	0	0	0	0	0	1	1	1	1	0	1	0	1	0	0	0	1	8.22789	-13.8296	1.79534	9.12358	-10.6522	1.95778e-06	3.81611e-05	0
Mphosph10	NM_026483	0.947164	-0.849556	-0.840677	-0.891594	0.910278	0.844478	0.426462	0.474155	red	0	0	0	0	0	0	0	0	0	0	0	1	1	1	1	0	0	1	0	0	0	1	8.22697	-13.8283	1.45842	6.70095	-10.0548	1.95942e-06	5.89006e-05	0
Eif3s10	NM_010123	0.733927	-0.862886	-0.807972	-0.931007	0.91024	0.930796	0.700796	0.742039	blue	0	0	0	0	0	0	0	1	0	0	0	1	1	0	1	0	1	1	0	0	0	1	8.22495	-13.8254	1.45644	7.17204	-11.8956	1.96412e-06	1.57903e-05	0
Ppp1cb	NM_172707	0.762919	-0.684492	-0.841114	-0.851657	0.910188	0.932343	0.709419	0.660986	brown	0	0	0	0	0	0	0	0	0	0	0	0	0	0	0	0	0	0	0	0	0	0	8.22221	-13.8215	1.16571	6.68982	-11.2693	1.96994e-06	2.45981e-05	0
Zfp598	NM_183149	0.815056	-0.825329	-0.789718	-0.897363	0.909889	0.893207	0.599835	0.642068	black	0	0	0	0	0	0	0	0	0	0	0	1	1	0	1	0	1	1	0	1	0	1	8.20655	-13.7991	1.44511	7.90043	-12.4732	2.01168e-06	1.08203e-05	0
Pfdn1	NM_026027	0.733413	-0.837431	-0.845341	-0.914484	0.909883	0.841666	0.488261	0.779599	blue	0	1	0	0	0	0	0	0	0	1	0	0	0	0	0	0	0	1	0	1	0	0	8.20621	-13.7986	1.51329	9.06931	-13.314	2.0117e-06	6.18903e-06	0
Eef1b2	NM_018796	0.850121	-0.942996	-0.81283	-0.940878	0.909867	0.857033	0.458967	0.586643	green	0	0	0	0	0	0	0	1	0	1	1	1	1	1	1	0	1	1	0	1	0	1	8.20535	-13.7974	1.14421	6.7879	-10.7314	2.0132e-06	3.58402e-05	0
Btbd10	NM_133700	0.777058	-0.777928	-0.876615	-0.898961	0.909854	0.827962	0.456116	0.742492	black	0	0	0	0	0	0	0	0	0	0	0	0	1	0	0	1	1	1	0	1	0	1	8.2047	-13.7964	3.32152	9.4813	-11.5042	2.01414e-06	2.08609e-05	0
Idh3g	NM_008323	0.766304	-0.756061	-0.88934	-0.890567	0.909757	0.830328	0.460957	0.750627	black	0	0	0	0	0	0	0	0	0	0	0	1	1	0	0	0	0	1	0	1	0	1	8.19963	-13.7892	2.28224	9.19597	-10.8212	2.02591e-06	3.35824e-05	0
Trim59	NM_025863	0.938622	-0.777363	-0.832978	-0.860778	0.909706	0.82131	0.371315	0.491626	red	0	0	0	0	0	0	0	0	0	0	0	0	0	0	0	0	0	0	0	0	0	0	8.19696	-13.7854	2.19261	6.5028	-9.61358	2.03269e-06	8.0803e-05	0
Cyb5b	NM_025558	0.970722	-0.778406	-0.826076	-0.836842	0.90959	0.822715	0.371573	0.395492	red	0	0	0	0	0	0	0	0	1	0	1	1	1	1	1	1	0	1	0	0	0	1	8.19089	-13.7767	4.0189	6.02679	-7.67941	2.04655e-06	0.000353874	0
BC048355	NM_207161	0.821031	-0.766486	-0.891032	-0.897427	0.909543	0.91578	0.698164	0.633737	brown	0	0	0	0	0	0	0	0	0	0	0	1	1	1	0	1	0	1	0	0	0	1	8.18847	-13.7732	2.21825	8.02577	-10.6379	2.05271e-06	3.84739e-05	0
Cep78	NM_198019	0.750153	-0.710208	-0.88308	-0.880299	0.909502	0.968605	0.826406	0.676617	brown	0	0	0	0	0	0	0	1	0	0	1	0	1	1	0	0	0	1	0	1	0	0	8.18633	-13.7701	2.58731	6.53091	-10.6111	2.05802e-06	3.92221e-05	0
Arc	NM_018790	0.790572	-0.846099	-0.87844	-0.925708	0.90948	0.826747	0.453046	0.700904	blue	0	1	0	0	0	0	1	1	1	0	1	1	0	0	1	0	1	1	0	0	1	1	8.18515	-13.7685	2.01655	8.70002	-11.9577	2.06052e-06	1.51337e-05	0
Pnma2	NM_175498	0.924582	-0.72904	-0.842773	-0.824722	0.909377	0.832823	0.42434	0.43294	red	0	0	0	0	0	0	0	1	0	0	1	0	1	1	0	1	1	0	0	1	0	0	8.17978	-13.7608	4.77494	5.76497	-7.50398	2.07252e-06	0.000405303	0
Ddx18	NM_025860	0.959245	-0.774039	-0.862521	-0.85753	0.909227	0.864242	0.48793	0.424339	red	0	0	0	0	0	0	0	0	0	0	0	1	1	0	0	0	0	1	0	1	0	1	8.17199	-13.7496	2.19113	6.17878	-8.35625	2.09383e-06	0.00021061	0
Polr2b	NM_153798	0.921007	-0.789664	-0.86162	-0.878387	0.90902	0.889008	0.541776	0.463588	red	1	0	0	0	0	0	0	1	1	0	1	1	1	0	0	0	1	1	0	0	0	1	8.16129	-13.7342	1.41543	5.78711	-9.63061	2.12215e-06	7.98688e-05	0
0610010F05Rik	NM_027860	0.827187	-0.646588	-0.931062	-0.855156	0.908955	0.936452	0.733236	0.601706	brown	0	0	0	0	0	0	0	1	1	0	0	0	0	0	0	0	0	1	0	1	0	0	8.15793	-13.7294	1.95118	6.31561	-10.6311	2.12911e-06	3.864e-05	0
Fignl1	NM_021891	0.82652	-0.863872	-0.832194	-0.926819	0.908927	0.918222	0.659786	0.622178	blue	0	1	0	0	0	0	0	1	1	0	1	1	1	1	0	1	1	1	0	1	0	1	8.1565	-13.7273	1.84264	7.08591	-12.1139	2.13008e-06	1.37074e-05	0
Plekhg1	NM_001033253	0.839733	-0.61914	-0.9472	-0.838742	0.908879	0.899341	0.637823	0.623212	turquoise	0	0	0	0	0	0	0	1	1	1	1	0	0	0	1	0	0	0	0	1	1	0	8.15401	-13.7238	2.27904	7.30803	-12.3041	2.13252e-06	1.20448e-05	0
Nol5	NM_018868	0.851412	-0.797608	-0.864176	-0.910827	0.908724	0.923538	0.647058	0.606975	brown	0	1	0	0	0	0	0	1	1	0	0	1	1	0	0	1	1	1	0	0	0	1	8.14603	-13.7123	1.72123	6.84	-11.7274	2.15602e-06	1.79126e-05	0
Fancl	NM_025923	0.905819	-0.710097	-0.873265	-0.834009	0.90861	0.892453	0.60961	0.485156	black	0	0	0	0	0	0	0	0	0	0	0	0	0	0	0	0	0	0	0	0	0	0	8.14018	-13.7039	2.4512	6.73969	-8.62401	2.17228e-06	0.00017085	0
Rps4x	NM_009094	0.791993	-0.796973	-0.865467	-0.882651	0.908582	0.804659	0.381037	0.659873	black	0	0	0	0	0	0	0	0	0	0	0	1	1	0	1	0	1	1	0	1	0	1	8.13872	-13.7018	1.17876	7.33531	-9.57284	2.17542e-06	8.34227e-05	0
Kctd17	NM_001081367	0.742173	-0.623603	-0.949561	-0.852401	0.908578	0.885995	0.651051	0.709028	turquoise	0	0	0	0	0	0	0	1	0	0	1	0	0	0	0	1	1	1	0	1	0	0	8.13853	-13.7015	2.26797	7.02822	-11.5506	2.17542e-06	2.02446e-05	0
Cdk2ap2	NM_026373	0.871835	-0.727853	-0.902057	-0.870213	0.90857	0.891733	0.621538	0.599595	black	0	0	0	0	0	0	1	0	0	0	0	0	0	0	1	1	1	1	0	1	0	0	8.1381	-13.7009	2.3598	8.89405	-11.6052	2.17574e-06	1.94376e-05	0
Ranbp3	NM_027933	0.787125	-0.802079	-0.894412	-0.921374	0.908544	0.869592	0.544485	0.721355	blue	0	0	0	0	0	0	0	1	0	0	1	1	1	1	1	1	1	1	0	1	0	1	8.13678	-13.699	1.56634	8.73356	-13.746	2.17885e-06	4.69613e-06	0
Zbtb43	NM_001025594	0.913759	-0.625203	-0.879928	-0.802653	0.908515	0.868148	0.545602	0.507456	red	0	0	0	0	0	0	0	1	0	0	0	0	0	0	1	0	1	1	0	1	0	0	8.13527	-13.6968	1.61644	7.02554	-11.309	2.18054e-06	2.38833e-05	1
Fbxo31	NM_133765	0.796855	-0.743931	-0.850973	-0.868381	0.908474	0.949347	0.763579	0.618844	brown	0	0	0	0	0	0	1	0	0	0	0	1	1	1	1	0	1	0	0	0	0	1	8.13321	-13.6939	2.17557	6.72556	-8.88671	2.18398e-06	0.000140741	0
Cdca7	NM_025866	0.838425	-0.749442	-0.879076	-0.880086	0.908446	0.916859	0.660961	0.549941	brown	0	1	0	0	0	0	0	0	0	0	0	1	1	0	1	1	1	1	0	0	0	1	8.13174	-13.6917	2.71178	5.72313	-9.80349	2.18555e-06	7.02797e-05	1
Bnc2	NM_172870	0.812088	-0.654933	-0.876542	-0.820069	0.908435	0.90028	0.668586	0.573661	black	0	0	0	0	0	0	0	1	1	0	0	0	0	0	0	0	0	0	0	0	0	0	8.13118	-13.6909	3.69711	6.77593	-9.74554	2.1863e-06	7.34443e-05	1
Pdcl2	NM_023508	0.69767	-0.751586	-0.863705	-0.880541	0.908342	0.82972	0.499391	0.809098	black	1	1	0	0	0	0	0	1	1	0	1	0	0	0	1	1	0	0	0	0	0	0	8.12644	-13.6841	12.5402	8.74839	-9.90942	2.19727e-06	6.51484e-05	0
Tnfaip8l2	NM_027206	0.926352	-0.784832	-0.847219	-0.855522	0.908335	0.849283	0.4908	0.499886	red	0	0	0	0	0	0	0	0	0	0	0	0	0	0	0	0	0	0	0	1	0	0	8.1261	-13.6836	1.7529	7.47809	-10.4145	2.19727e-06	4.5233e-05	0
Zfp35	NM_011755	0.889066	-0.636801	-0.910492	-0.837844	0.908335	0.894468	0.601121	0.565824	turquoise	0	1	0	0	0	0	1	1	0	0	0	1	1	1	1	0	1	1	0	1	0	1	8.12609	-13.6836	1.36777	6.81849	-11.5837	2.19727e-06	1.97712e-05	1
A230051G13Rik	NM_173785	0.653441	-0.772501	-0.840806	-0.896996	0.908198	0.883412	0.659441	0.827377	black	0	0	0	0	0	0	0	1	0	0	0	1	1	1	0	1	1	1	0	0	0	1	8.11906	-13.6735	1.89708	8.97817	-12.2585	2.21862e-06	1.24595e-05	0
Zmynd19	NM_026021	0.894441	-0.799464	-0.836318	-0.868241	0.908186	0.884919	0.552659	0.479974	black	0	0	0	0	0	0	0	1	1	0	0	1	1	0	0	1	1	1	0	0	0	1	8.11849	-13.6727	1.856	5.52225	-8.75327	2.2194e-06	0.000155456	0
Appbp1	NM_144931	0.729115	-0.717413	-0.911835	-0.915057	0.908134	0.944954	0.771185	0.773598	brown	0	0	0	0	0	0	0	0	0	0	0	1	1	1	0	0	1	1	0	1	0	1	8.11582	-13.6688	1.88667	7.56977	-10.454	2.2259e-06	4.38124e-05	0
AA408296	NM_145415	0.843228	-0.706473	-0.885158	-0.852384	0.908054	0.914629	0.665865	0.538771	brown	0	0	0	0	0	0	0	0	0	0	0	1	1	1	0	1	0	1	0	1	0	1	8.11174	-13.6629	2.02454	6.17228	-9.09689	2.23801e-06	0.00011954	0
C330016O10Rik	NM_145974	0.880949	-0.760722	-0.859391	-0.861584	0.907965	0.891843	0.62633	0.526116	black	0	0	0	0	0	0	1	1	0	0	0	1	1	1	1	1	0	1	0	0	0	1	8.1072	-13.6564	2.39151	6.85092	-8.57972	2.25062e-06	0.000176912	0
Hormad1 ///	NM_026489	0.879554	-0.770937	-0.858402	-0.854519	0.907801	0.783154	0.306917	0.564658	black	0	0	0	0	0	0	0	0	0	1	1	1	1	0	1	0	1	0	0	0	0	1	8.0989	-13.6444	60.6264	7.21699	-8.65308	2.27564e-06	0.000167329	0
Rp2h	NM_133669	0.746935	-0.742839	-0.845374	-0.872528	0.907627	0.843842	0.483621	0.751011	black	0	1	0	0	0	0	1	0	0	0	1	0	0	0	0	1	1	1	0	0	0	0	8.09005	-13.6316	2.03706	8.26208	-11.9072	2.30172e-06	1.56651e-05	0
Tfb1m	NM_146074	0.733315	-0.705009	-0.88267	-0.875578	0.907596	0.962076	0.850483	0.735807	brown	0	1	0	0	0	0	0	0	0	0	0	1	1	0	0	1	0	1	0	1	0	1	8.08852	-13.6294	3.16634	8.24596	-10.1501	2.30361e-06	5.48272e-05	1
Alkbh2	NM_175016	0.7134	-0.703498	-0.833712	-0.857282	0.907493	0.928289	0.76692	0.753986	brown	0	0	0	0	0	0	0	0	0	0	0	1	1	1	1	0	1	1	0	1	0	1	8.08329	-13.6219	1.99929	9.11977	-14.8337	2.31789e-06	2.35451e-06	0
Sult4a1	NM_013873	0.948713	-0.757683	-0.847767	-0.835029	0.907347	0.796153	0.327922	0.443917	red	0	0	0	0	0	0	0	0	0	0	0	0	0	0	1	0	0	0	0	0	0	0	8.07594	-13.6112	3.75798	6.3261	-7.88595	2.33943e-06	0.000301955	0
Ccdc88c	NM_026681	0.73445	-0.668873	-0.911879	-0.868906	0.907288	0.935421	0.788438	0.70577	brown	0	1	0	0	0	0	0	0	1	0	0	1	1	0	0	0	1	1	0	1	0	1	8.07297	-13.6069	2.26844	6.91825	-11.4432	2.34638e-06	2.18308e-05	0
Nf2	NM_010898	0.974669	-0.762917	-0.842405	-0.830529	0.907265	0.817784	0.379599	0.404173	red	0	0	0	0	0	0	0	0	0	0	1	1	1	0	1	1	1	1	0	1	0	1	8.07182	-13.6053	4.04792	6.12632	-7.68856	2.34801e-06	0.000351286	0
Pramef12	NM_029948	0.67515	-0.781102	-0.896411	-0.912146	0.907181	0.861035	0.580963	0.848908	blue	1	1	0	0	0	0	0	0	0	0	1	0	0	0	0	1	0	1	0	0	0	0	8.06757	-13.5991	6.50957	11.1189	-11.4926	2.36103e-06	2.10255e-05	0
2810432D09Rik	NM_027278	0.943629	-0.769117	-0.873136	-0.873497	0.907177	0.837776	0.423784	0.492585	red	0	0	0	0	0	0	0	1	0	0	1	0	1	0	0	1	0	1	0	1	0	0	8.06737	-13.5988	1.71866	6.98151	-9.84032	2.36103e-06	6.831e-05	0
1110001J03Rik	NM_025363	0.625759	-0.700062	-0.94345	-0.904923	0.90716	0.913607	0.761763	0.893101	turquoise	0	0	0	0	0	0	0	1	0	0	0	1	1	1	1	1	1	1	0	1	0	1	8.06653	-13.5976	2.40628	10.1119	-16.3226	2.36281e-06	9.0928e-07	0
Upf2	NM_001081132	0.704872	-0.698744	-0.809158	-0.849232	0.907109	0.869263	0.591401	0.756101	black	0	0	0	0	0	0	0	1	0	0	0	0	1	0	1	0	0	1	0	1	0	0	8.06397	-13.5939	1.61073	7.81915	-13.2358	2.3705e-06	6.53405e-06	0
Bax	NM_007527	0.712813	-0.852223	-0.865663	-0.939068	0.907042	0.855331	0.530175	0.80172	blue	0	0	0	0	0	0	0	0	0	1	1	1	1	1	1	1	1	1	0	1	0	1	8.06063	-13.5891	1.55318	8.94177	-14.8195	2.38091e-06	2.37784e-06	0
Tmem40	NM_144805	0.837932	-0.791597	-0.879869	-0.876166	0.907023	0.796713	0.376391	0.618091	black	0	1	0	0	0	0	1	0	1	0	1	1	0	0	0	1	1	0	0	0	0	0	8.05966	-13.5877	4.91971	7.90166	-9.31357	2.38315e-06	0.000100593	0
Polrmt	NM_172551	0.789067	-0.673484	-0.874448	-0.836834	0.90689	0.858758	0.577057	0.664506	black	0	0	0	0	1	0	0	0	0	0	1	1	1	0	1	1	1	1	0	0	0	1	8.053	-13.5781	1.47432	8.7274	-12.8763	2.40296e-06	8.2291e-06	0
Parg	NM_011960	0.950089	-0.781365	-0.809782	-0.849236	0.90684	0.850078	0.424575	0.441788	red	0	0	0	0	0	0	0	0	0	0	0	1	1	0	1	0	0	1	0	1	0	1	8.05048	-13.5744	1.46033	6.31003	-9.39334	2.40956e-06	9.47922e-05	0
BC051227	NM_183170	0.764897	-0.723969	-0.84532	-0.848745	0.906746	0.821475	0.469295	0.713353	black	0	0	0	0	0	0	0	0	0	0	1	1	1	1	1	1	0	1	0	1	0	1	8.04582	-13.5676	1.61864	8.21975	-10.0202	2.42367e-06	6.03497e-05	0
Pus7	NM_178403	0.85707	-0.851525	-0.857296	-0.922729	0.90664	0.905951	0.599714	0.556818	blue	0	0	0	0	0	0	0	0	0	0	0	1	1	1	0	1	1	1	0	1	0	1	8.04054	-13.56	1.95826	6.13341	-10.4612	2.4401e-06	4.35653e-05	0
Pitrm1	NM_145131	0.656619	-0.75338	-0.880485	-0.908152	0.906625	0.966749	0.866522	0.800473	brown	0	1	0	0	0	0	0	0	0	0	1	0	1	0	0	0	0	1	0	0	0	0	8.03979	-13.5589	1.88491	7.36011	-11.2614	2.44165e-06	2.47287e-05	0
Mcm5	NM_008566	0.87651	-0.839289	-0.837668	-0.897769	0.906587	0.897654	0.583609	0.50703	black	0	0	0	0	0	0	0	0	0	0	1	1	1	0	0	0	1	1	0	1	0	1	8.03787	-13.5561	1.76822	5.70975	-9.70951	2.44513e-06	7.52974e-05	1
Smyd3	NM_027188	0.635597	-0.749897	-0.842992	-0.899693	0.906546	0.942489	0.814664	0.873725	brown	0	0	0	0	0	0	0	1	0	0	0	1	1	1	0	0	0	1	0	1	0	1	8.03586	-13.5532	2.09717	9.52431	-13.4081	2.45115e-06	5.83579e-06	0
Ctps2	NM_018737	0.648222	-0.723513	-0.897486	-0.891593	0.906529	0.862958	0.597364	0.870194	black	0	0	0	0	0	0	0	0	0	0	0	0	0	0	0	0	1	1	0	0	0	0	8.03498	-13.5519	3.53128	9.49778	-11.5424	2.45293e-06	2.03776e-05	0
Ubqln1	NM_026842	0.612892	-0.79186	-0.880575	-0.940646	0.906517	0.914726	0.736363	0.90146	blue	0	0	0	0	0	0	0	0	0	0	0	0	0	0	1	1	1	1	0	0	0	0	8.03442	-13.5511	1.94095	8.57511	-14.2191	2.45293e-06	3.48922e-06	0
Tex14	NM_031386	0.705275	-0.730539	-0.859492	-0.875972	0.906266	0.947292	0.828407	0.744277	brown	0	0	0	0	0	0	0	1	1	0	0	1	0	0	1	0	0	0	0	0	0	0	8.02194	-13.533	8.55993	8.19674	-9.4915	2.49103e-06	8.84901e-05	0
Cdc5l	NM_152810	0.976015	-0.733816	-0.837559	-0.824459	0.906171	0.848087	0.445589	0.405892	red	0	0	0	0	0	0	0	0	0	0	1	0	0	0	0	0	0	1	0	0	0	0	8.01721	-13.5261	2.15371	6.29291	-7.89075	2.50478e-06	0.000300825	1
Upf1	NM_030680	0.699359	-0.797272	-0.858936	-0.907014	0.906143	0.902811	0.682901	0.730354	blue	0	0	0	0	0	0	0	0	0	0	0	1	0	1	1	1	1	1	0	1	0	1	8.01583	-13.5241	1.70443	6.92161	-10.2584	2.50869e-06	5.06174e-05	0
Gcat	NM_013847	0.590429	-0.765233	-0.886143	-0.915829	0.905998	0.919949	0.780572	0.908493	brown	0	0	0	0	0	0	0	0	0	0	0	0	0	0	0	1	1	0	0	0	0	0	8.00867	-13.5137	3.90204	8.6848	-11.604	2.53265e-06	1.94444e-05	0
Nhp2l1	NM_011482	0.968514	-0.803248	-0.855056	-0.870322	0.905837	0.850968	0.448805	0.421332	red	0	0	0	0	0	0	1	0	0	0	0	1	1	1	0	0	0	1	0	1	0	1	8.00078	-13.5022	1.57442	5.98068	-8.92957	2.55874e-06	0.000136548	0
Slc25a38	NM_144793	0.860055	-0.786714	-0.890382	-0.887494	0.905836	0.841924	0.478892	0.577264	black	0	0	0	0	0	0	0	0	0	0	0	1	0	0	0	0	0	1	0	1	0	0	8.0007	-13.5021	1.50152	7.44268	-10.389	2.55874e-06	4.60737e-05	0
Hsd17b4	NM_008292	0.601734	-0.742971	-0.870129	-0.91064	0.905804	0.925547	0.771926	0.904589	brown	0	0	0	0	0	0	0	0	0	0	0	0	0	0	1	0	0	1	0	0	0	0	7.99913	-13.4998	1.87819	7.89733	-12.2905	2.56343e-06	1.21762e-05	0
Nup155	NM_133227	0.897631	-0.814016	-0.778675	-0.850912	0.90577	0.844481	0.453176	0.465495	black	0	0	0	0	0	0	1	0	0	0	1	1	1	0	0	0	0	1	0	0	0	1	7.99747	-13.4974	1.91451	5.84387	-8.66515	2.56848e-06	0.000165899	0
Arid4a	NM_001081195	0.865329	-0.641141	-0.885163	-0.80177	0.905631	0.844874	0.487749	0.544009	black	0	0	0	0	0	0	1	0	0	0	0	1	1	0	1	1	0	1	0	0	0	1	7.99063	-13.4875	1.82351	7.25814	-11.2225	2.5872e-06	2.52588e-05	0
Wasf1	NM_031877	0.72073	-0.641842	-0.923655	-0.873625	0.905591	0.946228	0.789684	0.731988	brown	0	0	0	0	0	0	0	0	0	0	0	1	1	0	0	0	1	1	0	1	0	1	7.98868	-13.4846	3.10942	6.46816	-9.37429	2.59339e-06	9.61356e-05	0
Smarcc1	NM_009211	0.696592	-0.726855	-0.856672	-0.8823	0.905567	0.956297	0.802838	0.745407	brown	0	0	0	0	0	0	0	0	0	1	0	1	1	1	1	0	0	1	0	1	0	1	7.98751	-13.4829	1.62537	6.79755	-10.7209	2.59668e-06	3.61504e-05	1
Pvrl3	NM_021495	0.617425	-0.670497	-0.885984	-0.875977	0.905441	0.955072	0.84877	0.855126	brown	0	0	0	0	0	0	1	1	1	0	0	0	1	1	1	1	1	1	0	0	0	1	7.98134	-13.4739	2.62459	7.52137	-11.509	2.61641e-06	2.08173e-05	0
Dhcr7	NM_007856	0.722618	-0.71525	-0.909489	-0.881672	0.905436	0.903054	0.704156	0.694783	turquoise	1	0	0	0	0	0	0	0	0	0	0	0	0	0	1	1	0	1	0	0	0	0	7.98108	-13.4736	2.85562	6.62953	-10.8299	2.61641e-06	3.34255e-05	0
Swap70	NM_009302	0.654809	-0.781354	-0.885675	-0.921514	0.9054	0.956513	0.842731	0.802588	brown	0	0	0	0	0	0	0	0	0	0	0	0	1	1	1	0	1	1	0	1	0	1	7.97934	-13.471	1.79807	7.80944	-11.5221	2.62191e-06	2.06821e-05	0
Ankrd6	NM_001012450	0.719519	-0.656398	-0.921931	-0.874944	0.905321	0.957772	0.842544	0.734841	brown	0	0	0	0	0	0	1	1	1	1	1	0	0	1	1	0	1	0	0	1	1	0	7.97544	-13.4653	2.06156	7.33792	-12.4809	2.62767e-06	1.08203e-05	1
Bud13	NM_146000	0.771387	-0.811748	-0.790721	-0.879869	0.905318	0.824905	0.440528	0.692995	black	0	0	0	0	0	0	1	0	0	0	0	1	1	1	0	0	1	1	0	1	0	1	7.9753	-13.4651	1.41476	7.45294	-12.6106	2.62767e-06	9.92253e-06	0
Ppp2r5c	NM_001081457	0.700004	-0.629608	-0.847988	-0.818903	0.905307	0.883766	0.655277	0.722448	black	0	0	0	0	0	0	0	0	1	0	0	1	0	0	0	1	1	1	0	1	0	1	7.97478	-13.4644	1.61395	6.89777	-11.2495	2.62767e-06	2.48526e-05	0
Zrsr2	NM_009453	0.871446	-0.773458	-0.869771	-0.866593	0.905044	0.796281	0.342231	0.594249	black	0	0	0	0	0	0	0	0	0	0	0	0	1	0	0	1	0	1	0	0	0	0	7.96198	-13.4457	2.6607	7.77113	-9.38153	2.67125e-06	9.5775e-05	0
E130016E03Rik	NM_001039556	0.647377	-0.718995	-0.874366	-0.885651	0.90503	0.944134	0.8418	0.818628	brown	0	0	0	0	0	0	1	0	0	0	0	0	1	0	0	1	0	1	0	1	0	0	7.96129	-13.4447	4.05307	8.16535	-9.86194	2.67207e-06	6.73898e-05	0
Lbr	NM_133815	0.659308	-0.809153	-0.837158	-0.922961	0.905028	0.930897	0.758393	0.783644	brown	0	0	0	0	0	0	1	0	0	1	0	0	1	0	0	1	1	1	0	0	0	1	7.96116	-13.4445	1.69135	6.65259	-11.3908	2.67207e-06	2.25939e-05	0
Arhgap5	NM_009706	0.77412	-0.65138	-0.802214	-0.79863	0.904975	0.873419	0.577728	0.618596	black	0	0	0	0	0	0	0	0	0	0	0	0	1	0	0	0	0	0	0	1	0	0	7.95861	-13.4408	1.56081	6.02009	-8.86632	2.68084e-06	0.000142839	0
Prkcbp1	NM_027230	0.594602	-0.747081	-0.908847	-0.914533	0.904941	0.897408	0.723563	0.921049	yellow	1	0	0	0	0	0	1	1	0	0	1	1	1	0	1	1	1	1	0	0	0	1	7.95696	-13.4384	2.99505	10.1092	-11.8655	2.68504e-06	1.61753e-05	0
Pdha1	NM_008810	0.837575	-0.80822	-0.822347	-0.877211	0.904941	0.805237	0.374236	0.640796	black	0	0	0	0	0	0	0	0	0	0	0	0	0	0	0	0	0	1	0	0	0	0	7.95693	-13.4383	2.45995	7.89281	-11.2317	2.68504e-06	2.51475e-05	0
D2Wsu81e	NM_172660	0.832414	-0.799797	-0.81101	-0.872518	0.90489	0.893674	0.620607	0.552308	black	0	0	0	0	0	0	0	0	0	1	1	1	0	0	0	0	1	0	0	1	0	0	7.95446	-13.4347	1.48443	5.93836	-9.30495	2.69119e-06	0.000101345	0
V2r1b	NM_019917	0.718692	-0.814713	-0.91084	-0.926509	0.904779	0.850469	0.55055	0.798326	blue	0	0	0	0	0	0	0	0	0	0	0	0	0	0	0	0	0	0	0	0	0	0	7.9491	-13.4269	3.21307	11.8302	-13.4172	2.70873e-06	5.81039e-06	0
Als2cr4	NM_001033449	0.685629	-0.727138	-0.909747	-0.906719	0.904737	0.96869	0.874074	0.774894	brown	0	0	0	0	0	0	0	0	1	0	0	1	1	1	0	0	1	1	0	0	0	1	7.94706	-13.4239	2.12669	7.72284	-12.4707	2.71326e-06	1.08261e-05	0
Xpo5	NM_028198	0.696374	-0.778649	-0.88029	-0.91652	0.904706	0.967962	0.845911	0.757102	brown	0	0	0	0	0	0	0	0	0	0	0	1	1	1	0	0	1	1	0	0	0	1	7.94555	-13.4217	2.12899	7.25086	-11.6705	2.71682e-06	1.85612e-05	0
Hdgfrp2	NM_008233	0.968589	-0.710269	-0.831806	-0.813449	0.904659	0.827971	0.391418	0.406259	red	0	0	0	0	0	0	0	1	0	0	1	0	1	1	0	0	1	1	0	0	0	1	7.94329	-13.4184	1.71881	5.88888	-8.31339	2.72464e-06	0.000217936	1
Hnrpa3 ///	NM_146130	0.905666	-0.841744	-0.831314	-0.874246	0.904623	0.847537	0.46498	0.467159	red	0	0	0	0	0	0	0	1	0	0	1	1	1	0	1	0	1	1	0	0	0	1	7.94154	-13.4158	1.26949	5.9359	-9.93848	2.72922e-06	6.37198e-05	0
Msto1	NM_144898	0.848114	-0.852269	-0.855873	-0.91391	0.904507	0.916693	0.652146	0.561711	brown	0	0	0	0	0	0	0	0	0	0	0	1	1	0	1	0	1	1	0	0	0	1	7.93597	-13.4077	1.85481	6.4075	-10.6363	2.74671e-06	3.84866e-05	0
Tnfrsf22	NM_023680	0.902129	-0.755884	-0.857359	-0.855706	0.904486	0.816095	0.402618	0.551735	black	0	0	0	0	0	0	0	0	0	0	0	0	0	0	0	0	0	0	0	0	0	0	7.93491	-13.4061	2.59956	7.50541	-8.99826	2.74974e-06	0.000129336	0
Scrn3	NM_029022	0.937471	-0.739221	-0.865546	-0.827277	0.904445	0.825156	0.425192	0.456958	red	0	0	0	0	0	0	0	0	0	0	0	0	1	0	0	1	1	1	0	0	0	1	7.93297	-13.4033	2.21477	6.70568	-8.77692	2.75636e-06	0.00015283	0
Glod5	NM_027227	0.91699	-0.742923	-0.837065	-0.832677	0.904259	0.795205	0.338833	0.50666	red	0	1	0	0	0	0	1	1	1	1	1	1	0	0	0	0	0	0	0	1	1	0	7.92403	-13.3902	8.25338	6.67283	-8.172	2.78411e-06	0.00024278	0
Igfbp2	NM_008342	0.613278	-0.715905	-0.932745	-0.917438	0.904163	0.912155	0.753995	0.906415	turquoise	0	1	0	0	0	0	1	0	1	0	0	1	1	0	1	1	0	1	0	0	0	1	7.9194	-13.3834	5.31492	8.80313	-14.5937	2.8006e-06	2.68735e-06	0
Ccdc58	NM_198645	0.667933	-0.814235	-0.81394	-0.921685	0.903974	0.901431	0.676386	0.828876	blue	0	0	0	0	0	0	0	0	0	0	0	1	1	0	1	1	1	1	0	0	0	1	7.91033	-13.3701	2.10432	7.79264	-13.1161	2.83562e-06	6.99746e-06	0
Itgb7	NM_013566	0.840223	-0.833175	-0.854363	-0.897692	0.903941	0.872913	0.566601	0.563722	black	1	0	0	0	0	0	1	0	1	0	1	1	0	1	0	1	0	0	0	0	0	0	7.90875	-13.3678	1.45802	7.0438	-11.3379	2.84095e-06	2.34342e-05	0
D030051N19Rik	NM_001080754	0.802511	-0.84753	-0.830841	-0.891614	0.903858	0.815275	0.411966	0.600119	black	0	0	0	0	0	0	0	0	0	0	0	1	0	0	0	0	1	1	0	0	0	1	7.90481	-13.362	1.5059	6.17728	-9.86295	2.85124e-06	6.73676e-05	0
Mtfr1	NM_026182	0.951323	-0.787569	-0.823468	-0.851807	0.903848	0.801051	0.332719	0.469508	red	0	0	0	0	0	0	0	1	0	0	0	0	1	1	0	0	1	1	0	0	0	1	7.90432	-13.3613	2.04027	6.7518	-8.84065	2.852e-06	0.00014551	0
Wdr34	NM_001008498	0.628436	-0.696901	-0.896549	-0.888104	0.903842	0.966758	0.897292	0.847709	brown	0	0	0	0	0	0	1	1	0	0	0	1	1	1	1	0	1	1	0	1	0	1	7.90402	-13.3609	3.8346	8.50924	-10.9497	2.85201e-06	3.06417e-05	0
Pcgf6	NM_027654	0.937282	-0.825878	-0.800843	-0.8652	0.903786	0.848267	0.445971	0.464328	red	0	0	0	0	0	0	1	0	0	1	1	1	1	0	0	0	0	1	0	0	0	1	7.90135	-13.357	2.20004	6.17651	-9.11346	2.85652e-06	0.000117948	1
Cct5	NM_007637	0.824242	-0.88436	-0.821876	-0.934321	0.903783	0.909301	0.618046	0.591482	blue	0	0	0	0	0	0	0	0	0	0	0	1	1	0	0	0	1	1	0	1	0	1	7.90119	-13.3567	1.35571	6.11647	-9.64361	2.85652e-06	7.89124e-05	0
Nola1	NM_026578	0.853833	-0.800509	-0.886121	-0.902656	0.903606	0.913444	0.652977	0.558606	brown	0	0	0	0	0	0	0	0	0	0	0	1	1	1	0	0	1	1	0	0	0	1	7.89279	-13.3444	1.86428	6.28499	-10.6581	2.88292e-06	3.79938e-05	0
Ard1b	NM_001033191	0.69317	-0.819159	-0.889777	-0.917311	0.903537	0.872541	0.654152	0.805163	blue	0	0	0	0	0	0	0	0	0	0	0	0	0	0	0	0	1	1	0	0	0	0	7.88948	-13.3395	1.51245	11.6721	-17.7272	2.89465e-06	3.95513e-07	0
Zfp281	NM_177643	0.886025	-0.671624	-0.897445	-0.850339	0.903397	0.913794	0.658726	0.558991	brown	0	1	0	0	0	0	1	1	1	0	1	0	0	0	0	0	0	1	0	0	1	0	7.88282	-13.3297	1.88501	6.97403	-11.2554	2.92183e-06	2.48049e-05	0
Ncapd3	NM_178113	0.724106	-0.802198	-0.793113	-0.883187	0.903337	0.922168	0.720285	0.720057	brown	0	0	0	0	0	0	0	0	0	0	0	0	1	0	0	0	1	1	0	0	0	1	7.87999	-13.3256	1.48946	7.91438	-13.2344	2.93134e-06	6.53458e-06	0
Stmn3	NM_009133	0.961172	-0.769848	-0.87336	-0.85877	0.903331	0.854809	0.480471	0.436838	red	0	0	0	0	0	0	1	1	1	0	0	1	0	1	1	1	1	0	0	0	0	0	7.87973	-13.3252	2.31523	6.60564	-8.74266	2.93134e-06	0.000156653	0
1810009A15Rik	NM_025463	0.957074	-0.769305	-0.850886	-0.853845	0.903128	0.871389	0.522583	0.416206	red	0	0	0	0	0	0	0	1	0	0	1	1	1	1	0	0	1	1	0	0	0	1	7.87008	-13.311	2.12293	5.78095	-8.47576	2.96681e-06	0.000191197	0
Cml2	NM_053096	0.91169	-0.756044	-0.85718	-0.8554	0.902996	0.874767	0.573548	0.51749	red	0	0	0	0	0	0	0	0	0	0	0	0	0	0	0	0	0	0	0	0	0	0	7.86385	-13.3019	10.3516	7.4958	-8.97372	2.99154e-06	0.000131755	0
Dhcr24	NM_053272	0.755075	-0.795052	-0.89811	-0.924134	0.902827	0.905841	0.644364	0.68802	blue	1	0	0	0	1	0	0	0	0	0	0	1	1	1	1	0	1	1	0	0	0	1	7.85589	-13.2901	1.565	6.86833	-11.5633	3.02144e-06	2.00772e-05	0
Slc35f2	NM_028060	0.633181	-0.739925	-0.883318	-0.902675	0.902817	0.956797	0.871177	0.839674	brown	0	0	0	0	0	0	1	1	0	0	0	1	1	0	0	0	0	1	0	0	0	1	7.85545	-13.2895	5.85821	8.9229	-10.6149	3.02144e-06	3.9107e-05	0
Poli	NM_011972	0.666364	-0.760474	-0.864014	-0.900713	0.902808	0.955476	0.858256	0.805948	brown	0	1	0	0	0	0	1	1	1	0	1	1	1	1	1	1	1	1	0	0	1	1	7.85501	-13.2888	2.78404	8.89209	-10.2798	3.02144e-06	4.97313e-05	0
Hmga1	NM_001025427	0.681818	-0.72698	-0.943036	-0.927889	0.902784	0.937442	0.781891	0.817308	turquoise	0	0	0	0	1	0	0	1	0	1	1	1	1	1	1	1	1	1	0	1	0	1	7.85386	-13.2871	4.27914	7.79312	-10.1181	3.02158e-06	5.6016e-05	1
Ecsit	NM_012029	0.936474	-0.780556	-0.825252	-0.837046	0.90277	0.82381	0.406989	0.410818	red	0	0	0	0	0	0	0	0	0	0	1	1	1	0	1	0	0	1	0	0	0	1	7.85322	-13.2862	2.25728	5.71262	-7.43308	3.02312e-06	0.0004288	1
BC055324	NM_201364	0.67314	-0.773169	-0.787981	-0.877529	0.902752	0.920609	0.720173	0.760065	brown	0	0	0	0	0	0	0	1	1	0	0	0	0	0	0	0	0	1	0	0	0	0	7.85237	-13.285	1.77198	6.89109	-11.0737	3.02561e-06	2.81888e-05	0
Znrf4	NM_011483	0.75898	-0.891309	-0.860736	-0.946713	0.902696	0.862719	0.53857	0.68897	blue	0	0	1	1	1	1	0	0	0	0	0	1	0	0	1	1	0	0	1	0	0	0	7.84972	-13.2811	1.31933	6.61985	-10.2369	3.03484e-06	5.14024e-05	0
Khdrbs3	NM_010158	0.816473	-0.737099	-0.923891	-0.898149	0.902584	0.889892	0.614035	0.625875	turquoise	0	0	0	0	0	0	0	0	1	0	0	0	0	0	1	1	0	1	0	1	0	0	7.84447	-13.2733	3.25281	6.27164	-9.06126	3.05715e-06	0.000123162	1
2810004N23Rik	NM_025615	0.889049	-0.756351	-0.860133	-0.86422	0.902374	0.914676	0.651691	0.491563	brown	0	0	0	0	0	0	0	0	0	0	0	1	1	1	0	0	1	1	0	1	0	1	7.83466	-13.2588	2.76068	6.13551	-8.91692	3.09903e-06	0.000137876	0
Rsrc2	NM_001005523	0.739038	-0.757025	-0.930458	-0.88196	0.902281	0.815521	0.487185	0.719346	turquoise	0	0	0	0	0	0	0	0	0	0	0	1	1	1	0	0	0	1	0	0	0	1	7.8303	-13.2524	1.37356	8.91244	-14.78	3.1124e-06	2.42997e-06	0
Atp11c	NM_001001798	0.746727	-0.864088	-0.862065	-0.948103	0.902188	0.891027	0.590502	0.740846	blue	0	0	0	0	0	0	0	0	0	0	0	0	0	0	0	0	0	1	0	0	0	0	7.82597	-13.246	1.7952	7.90067	-13.0671	3.12762e-06	7.26545e-06	0
Epb4.1l2	NM_013511	0.617114	-0.723416	-0.819117	-0.870886	0.902185	0.916587	0.743412	0.853876	brown	0	0	0	0	0	0	1	0	1	0	1	0	0	0	1	0	0	0	0	0	0	0	7.82584	-13.2458	1.97737	7.83829	-11.0491	3.12762e-06	2.86026e-05	0
Cry1	NM_007771	0.652572	-0.811989	-0.866285	-0.926181	0.902147	0.853464	0.571968	0.876095	blue	0	1	0	1	0	0	0	1	0	0	0	1	1	0	0	0	1	1	0	1	0	1	7.82406	-13.2432	2.28378	9.86806	-12.7457	3.13453e-06	8.97622e-06	1
Stim1	NM_009287	0.763653	-0.730287	-0.897008	-0.856775	0.902081	0.809237	0.454548	0.672303	black	0	0	0	0	0	0	0	0	0	0	1	0	0	0	1	1	1	1	0	1	0	0	7.82098	-13.2386	1.77264	7.62257	-10.1801	3.14479e-06	5.37233e-05	0
Pak1ip1	NM_026550	0.945417	-0.726668	-0.834674	-0.827868	0.902034	0.838827	0.436906	0.481137	red	0	0	0	0	0	0	0	0	0	0	1	0	1	1	0	0	0	1	0	1	0	0	7.81879	-13.2354	1.58058	6.9428	-9.23427	3.15231e-06	0.000107295	0
Gemin6	NM_026053	0.95231	-0.757018	-0.844824	-0.844521	0.901827	0.872807	0.532917	0.430482	red	0	0	0	0	0	0	0	0	1	0	0	1	1	0	0	0	0	1	0	0	0	1	7.8092	-13.2212	2.83047	6.17038	-8.08639	3.19054e-06	0.00025885	0
Aatf	NM_019816	0.981459	-0.761362	-0.844421	-0.840402	0.901751	0.840457	0.426911	0.390891	red	0	0	0	0	0	0	0	0	0	0	0	1	1	0	0	0	1	1	0	0	0	1	7.80565	-13.216	2.35868	5.93009	-7.90185	3.20463e-06	0.000297819	0
Arrdc2	NM_027560	0.687333	-0.723647	-0.904688	-0.895434	0.901717	0.905264	0.737834	0.775684	brown	0	0	0	0	0	0	0	1	0	1	1	0	0	1	0	0	1	1	0	1	0	0	7.80407	-13.2136	1.98463	8.05146	-12.2195	3.21023e-06	1.27876e-05	0
Suv420h1	NM_144871	0.823431	-0.737819	-0.857417	-0.859646	0.901713	0.830999	0.468309	0.648487	black	0	1	0	0	0	0	1	1	1	1	1	1	1	1	0	0	0	1	0	0	1	1	7.80389	-13.2134	1.66851	7.92986	-11.1331	3.21023e-06	2.70137e-05	1
Fetub	NM_001083904	0.812332	-0.813575	-0.821013	-0.857411	0.901683	0.775253	0.318526	0.600913	black	0	0	0	0	0	0	0	0	0	0	1	0	0	0	0	1	0	0	0	0	0	0	7.80253	-13.2114	2.24476	6.72087	-9.03728	3.21265e-06	0.00012535	0
Armc8	NM_028768	0.628172	-0.799991	-0.810656	-0.904854	0.901663	0.897014	0.678558	0.832545	blue	0	0	0	0	0	0	0	0	0	0	0	1	1	1	1	1	1	1	0	0	0	1	7.8016	-13.21	1.83726	7.4974	-12.4527	3.21398e-06	1.09455e-05	0
D6Mm5e	NM_033079	0.786984	-0.786376	-0.848181	-0.870106	0.901653	0.798716	0.404668	0.688634	black	1	0	0	0	0	0	0	0	0	0	0	0	0	0	0	0	0	0	0	0	0	0	7.80111	-13.2093	1.57378	8.27778	-10.763	3.21398e-06	3.5011e-05	0
Rpo1-2	NM_009086	0.73653	-0.91645	-0.885128	-0.961877	0.901644	0.880097	0.60715	0.710214	blue	0	0	0	0	0	0	0	0	1	1	0	1	1	0	0	1	0	1	0	0	0	1	7.80069	-13.2087	1.86307	7.08361	-9.55886	3.21462e-06	8.42793e-05	0
Ptrh1	NM_178595	0.666749	-0.768573	-0.830259	-0.894351	0.901571	0.905565	0.700192	0.845242	brown	0	0	0	0	0	0	0	0	0	0	0	0	0	0	1	0	1	0	0	1	0	0	7.79735	-13.2037	1.80816	9.89226	-15.5576	3.22918e-06	1.47133e-06	0
Nsdhl	NM_010941	0.902602	-0.761678	-0.849721	-0.842497	0.901379	0.794206	0.332775	0.471268	red	0	0	0	0	0	0	0	0	0	0	0	0	0	0	0	1	0	1	0	0	0	0	7.78845	-13.1905	3.34674	5.75515	-7.83945	3.26905e-06	0.000313554	0
Slc15a1	NM_053079	0.877566	-0.719772	-0.816489	-0.828477	0.901373	0.865687	0.527513	0.539937	black	0	1	0	0	0	0	1	1	1	1	1	0	0	1	1	1	0	1	0	0	1	0	7.78821	-13.1902	5.03182	6.56375	-8.40898	3.26905e-06	0.000202118	0
Ryr1	NM_009109	0.638724	-0.760762	-0.896856	-0.915083	0.90136	0.906638	0.755513	0.884695	blue	1	0	0	0	0	0	0	0	0	0	1	1	0	0	1	0	0	1	0	1	0	0	7.78761	-13.1893	2.68313	11.0425	-12.0775	3.27057e-06	1.4051e-05	0
Mapk6	NM_015806	0.734201	-0.712196	-0.861747	-0.880744	0.90133	0.900244	0.663432	0.691801	black	0	0	0	0	0	0	0	0	1	1	1	0	1	0	1	1	1	1	0	0	0	1	7.78621	-13.1872	1.43653	6.05059	-9.84756	3.27459e-06	6.79661e-05	0
2210411K11Rik	NM_029384	0.968137	-0.782257	-0.840942	-0.839335	0.90116	0.812864	0.357978	0.399194	red	0	0	0	0	0	0	0	1	1	0	1	1	1	0	0	0	1	1	0	1	0	1	7.77841	-13.1757	2.62066	6.00428	-7.72825	3.30908e-06	0.000340903	0
Prpf3	NM_027541	0.893746	-0.79957	-0.77196	-0.860502	0.901158	0.870189	0.517969	0.514326	black	0	0	0	0	0	0	0	1	0	0	0	1	1	1	0	1	0	1	0	1	0	1	7.77829	-13.1755	1.50599	6.49794	-11.107	3.30908e-06	2.74759e-05	0
Dpys	NM_022722	0.702227	-0.774364	-0.879869	-0.897962	0.901133	0.82633	0.499684	0.804973	black	0	0	0	0	0	0	0	0	1	0	1	0	1	0	1	0	0	1	0	1	0	0	7.77718	-13.1738	10.003	9.99781	-10.8471	3.31258e-06	3.30244e-05	0
Taf1	NM_001081008	0.980672	-0.758573	-0.814268	-0.816829	0.901062	0.807203	0.34322	0.3802	red	0	0	0	0	0	0	0	0	0	0	1	0	0	0	0	0	0	0	0	0	0	0	7.77391	-13.169	2.62577	5.89634	-7.5029	3.32505e-06	0.000405585	1
Zfp428	NM_146183	0.950867	-0.744254	-0.858768	-0.833459	0.901038	0.820889	0.40625	0.431932	red	1	1	0	0	0	0	0	1	1	0	0	1	1	1	1	1	1	1	0	1	0	1	7.77282	-13.1674	3.86818	6.11764	-7.86865	3.32906e-06	0.000306018	0
Ube3c	NM_133907	0.939887	-0.720811	-0.816542	-0.819564	0.900928	0.86858	0.521452	0.418875	red	0	0	0	0	0	0	0	0	0	0	0	0	1	1	1	1	1	1	0	1	0	1	7.76776	-13.1599	1.36085	5.73913	-7.9829	3.34995e-06	0.000280428	0
Jarid1c	NM_013668	0.731107	-0.721259	-0.874247	-0.862318	0.900858	0.819891	0.476191	0.734611	black	0	0	0	0	0	0	0	0	0	0	0	0	0	0	0	1	0	1	0	0	0	0	7.76456	-13.1551	1.91441	7.07101	-9.43063	3.36166e-06	9.27053e-05	1
2900024C23Rik	NM_026062	0.910206	-0.611161	-0.914147	-0.812434	0.90066	0.856198	0.516148	0.508014	turquoise	0	0	0	0	0	0	0	0	0	0	0	1	0	0	0	0	0	1	0	1	0	0	7.75551	-13.1417	1.90497	6.26944	-10.7563	3.40286e-06	3.51689e-05	0
Dnttip2	NM_153806	0.970161	-0.784709	-0.828619	-0.847993	0.900645	0.825485	0.389822	0.434573	red	0	0	0	0	0	0	0	1	1	0	1	0	1	0	0	1	0	1	0	0	0	0	7.75481	-13.1406	1.88785	6.37983	-8.43262	3.40498e-06	0.000198339	1
Samd1	NM_001081415	0.76804	-0.787045	-0.863844	-0.894869	0.900637	0.931387	0.768568	0.648389	brown	0	0	0	0	0	0	1	0	0	0	1	1	0	1	1	1	1	1	0	1	0	1	7.75447	-13.1401	2.35906	7.15576	-9.82799	3.40527e-06	6.89464e-05	0
Ppa2	NM_146141	0.902939	-0.646043	-0.884818	-0.809777	0.900615	0.895422	0.613195	0.474418	red	0	0	0	0	0	0	0	0	0	0	0	0	1	1	1	0	1	1	0	1	0	1	7.75345	-13.1386	1.85891	6.21252	-9.42787	3.40902e-06	9.28113e-05	0
Rims2	NM_053271	0.972032	-0.748901	-0.861694	-0.840583	0.900606	0.819617	0.37504	0.411097	red	0	0	1	0	0	0	0	0	0	0	0	0	0	0	0	0	1	1	0	0	0	0	7.75304	-13.138	4.32789	5.85992	-8.1935	3.40968e-06	0.000238744	0
Ubap2	NM_026872	0.731864	-0.777272	-0.854396	-0.885888	0.900545	0.933871	0.769282	0.664069	brown	0	1	0	0	0	0	0	0	1	0	0	1	1	1	0	0	1	1	0	0	0	1	7.75029	-13.1339	1.57759	6.34938	-9.5057	3.42121e-06	8.76194e-05	0
Eif2a	NM_001005509	0.757481	-0.726148	-0.835838	-0.880521	0.900453	0.870295	0.560128	0.707196	black	1	0	0	0	0	0	0	0	0	0	1	1	1	0	0	1	1	1	0	0	0	1	7.74609	-13.1277	1.51519	6.71787	-9.99763	3.44077e-06	6.12897e-05	0
Ccdc5	NM_146089	0.723253	-0.699419	-0.882836	-0.882371	0.900382	0.973122	0.867565	0.733767	brown	0	0	0	0	0	0	0	0	0	0	1	1	1	1	0	0	1	1	0	0	0	1	7.74287	-13.1229	2.22156	7.19081	-11.2529	3.453e-06	2.48332e-05	0
5730455O13Rik	NM_001081075	0.976635	-0.751612	-0.806343	-0.823996	0.90033	0.848057	0.44938	0.388107	red	0	0	0	0	0	0	0	1	0	0	1	0	1	0	0	1	0	1	0	1	0	0	7.7405	-13.1194	1.86873	5.76735	-7.70178	3.46376e-06	0.000347719	0
Med7	NM_025426	0.774153	-0.891739	-0.827387	-0.945989	0.900304	0.891825	0.620913	0.704844	blue	0	0	0	0	0	0	0	0	0	0	0	0	1	0	0	1	0	1	0	1	0	0	7.73933	-13.1176	1.54523	7.47686	-12.2165	3.46833e-06	1.27997e-05	1
Hibadh	NM_145567	0.587311	-0.7743	-0.853361	-0.915726	0.900256	0.908666	0.748968	0.926607	yellow	0	0	0	0	0	0	0	0	0	0	0	0	1	0	1	0	1	1	0	1	0	1	7.73716	-13.1144	2.57816	9.41963	-11.8628	3.47777e-06	1.61956e-05	0
Aktip	NM_010241	0.616578	-0.674047	-0.894011	-0.889184	0.900236	0.939888	0.837082	0.897456	brown	0	0	0	0	0	0	0	0	0	0	0	1	1	1	0	0	1	1	0	0	0	1	7.73625	-13.1131	2.24209	9.02221	-13.9	3.47777e-06	4.19913e-06	0
Tardbp	NM_001003898	0.814085	-0.87373	-0.86615	-0.936787	0.900209	0.838956	0.455161	0.646098	blue	0	0	0	0	0	0	0	0	0	0	0	1	1	0	1	1	1	1	0	0	0	1	7.735	-13.1112	1.38599	7.0567	-11.9714	3.47777e-06	1.49873e-05	1
Uqcrc1	NM_025407	0.716015	-0.733228	-0.899174	-0.878265	0.900126	0.852557	0.594086	0.751721	black	0	0	0	0	0	0	0	1	0	0	0	0	0	0	1	0	1	1	0	1	0	0	7.73128	-13.1057	1.32015	8.16623	-13.4766	3.49275e-06	5.61272e-06	0
Plcb4	NM_013829	0.979171	-0.765701	-0.839334	-0.834621	0.900019	0.801312	0.3381	0.413506	red	0	0	0	0	0	0	0	0	0	0	0	0	0	0	0	0	0	1	0	1	0	0	7.72641	-13.0984	1.95408	6.12591	-7.98886	3.51236e-06	0.000279364	0
Farsb	NM_011811	0.963714	-0.77629	-0.816359	-0.832545	0.899988	0.819273	0.383583	0.381056	red	0	0	0	0	0	0	0	0	1	0	0	1	1	0	0	0	1	1	0	0	0	1	7.72502	-13.0963	2.05639	5.42449	-7.36336	3.51615e-06	0.00045296	0
Nup214	NM_172268	0.841359	-0.827143	-0.822168	-0.87744	0.89988	0.887007	0.578463	0.526542	black	0	0	0	0	0	0	0	0	0	0	0	0	1	0	0	1	1	1	0	1	0	1	7.72014	-13.0891	1.50989	6.0697	-8.98358	3.53798e-06	0.000130819	0
B3gnt7	NM_145222	0.690039	-0.717238	-0.883447	-0.888105	0.899811	0.958974	0.868074	0.780887	brown	1	1	0	0	0	0	0	1	1	1	1	0	1	1	1	1	1	1	0	1	1	1	7.71702	-13.0844	6.78113	8.69556	-10.3934	3.55154e-06	4.59646e-05	0
Dtymk	NM_023136	0.954226	-0.801937	-0.851332	-0.862375	0.899725	0.813216	0.369279	0.449657	red	0	0	0	0	0	0	0	0	0	0	0	1	1	1	0	0	0	1	0	1	0	1	7.71314	-13.0786	1.9612	6.26349	-8.82041	3.5707e-06	0.000147861	0
Fancc	NM_001042673	0.780173	-0.751649	-0.883707	-0.852917	0.899679	0.8433	0.573151	0.659745	black	0	0	0	0	0	0	0	0	0	0	0	0	0	0	0	0	1	1	0	1	0	0	7.7111	-13.0756	1.48002	8.54888	-14.1512	3.57341e-06	3.5964e-06	0
Cpne3	NM_027769	0.938756	-0.806225	-0.788782	-0.849772	0.899609	0.801899	0.329541	0.447994	red	0	0	0	0	0	0	0	0	0	0	1	0	0	0	0	0	0	1	0	0	0	0	7.70795	-13.0709	1.65196	5.854	-8.75171	3.58664e-06	0.00015558	0
Slc25a33	NM_027460	0.630971	-0.822455	-0.830069	-0.903784	0.899574	0.875213	0.646257	0.815293	blue	0	0	0	0	0	0	1	1	1	0	1	1	1	0	1	1	1	1	0	0	1	1	7.70636	-13.0685	3.28758	7.21853	-10.6233	3.59365e-06	3.88604e-05	0
Pak1	NM_011035	0.659572	-0.697817	-0.900807	-0.885682	0.899527	0.947239	0.850303	0.79003	brown	0	0	0	0	0	0	0	0	0	0	0	0	0	0	0	1	0	0	0	0	0	0	7.70427	-13.0654	2.04951	7.31353	-11.3367	3.60343e-06	2.34463e-05	0
Phf20	NM_172674	0.814114	-0.62801	-0.865391	-0.810984	0.899461	0.93639	0.760838	0.576961	brown	0	0	0	0	0	0	1	0	0	0	1	1	1	0	1	1	1	1	0	0	0	1	7.7013	-13.061	1.69036	6.49621	-9.20855	3.61645e-06	0.000109428	1
Nup210	NM_018815	0.735235	-0.706138	-0.898728	-0.883171	0.899416	0.966355	0.864654	0.695072	brown	0	0	0	0	0	0	1	0	0	0	0	1	1	0	0	1	1	1	0	0	0	1	7.69928	-13.058	4.02582	6.89101	-10.998	3.62591e-06	2.9671e-05	0
Foxn4	NM_148935	0.653597	-0.835436	-0.871691	-0.927186	0.899408	0.897053	0.711195	0.79777	blue	0	1	0	0	0	0	0	0	0	0	0	0	0	0	1	1	0	1	0	0	0	0	7.69891	-13.0574	1.40354	8.02019	-13.0591	3.62641e-06	7.30397e-06	1
Lrrc34	NM_027941	0.652113	-0.704394	-0.853819	-0.867807	0.899245	0.932316	0.816021	0.815586	brown	0	0	0	0	0	0	1	0	0	1	1	0	1	1	1	1	0	1	0	1	0	0	7.69165	-13.0466	20.6883	8.31016	-9.56864	3.65995e-06	8.36687e-05	0
Ubash3a	NM_177823	0.73051	-0.882361	-0.836669	-0.914419	0.899145	0.856649	0.570806	0.70875	blue	0	0	0	0	0	0	0	0	0	0	1	0	0	0	1	0	0	1	0	0	0	0	7.68714	-13.0399	1.48937	8.48194	-13.2355	3.68315e-06	6.53405e-06	0
Edg6	NM_010102	0.812763	-0.865982	-0.870241	-0.897649	0.898927	0.796649	0.410914	0.620434	black	0	0	0	0	0	0	1	1	0	0	1	0	0	1	0	0	1	0	0	1	0	0	7.67745	-13.0254	1.71822	8.42996	-13.7761	3.7263e-06	4.57778e-06	0
Sirt5	NM_178848	0.718048	-0.681714	-0.8639	-0.857568	0.898849	0.921918	0.761453	0.730439	brown	0	0	0	0	0	0	0	0	0	0	0	1	1	1	0	0	0	0	0	1	0	0	7.674	-13.0202	2.14118	7.68654	-10.0774	3.74098e-06	5.78767e-05	1
Fnta	NM_008033	0.603468	-0.732452	-0.852091	-0.893559	0.898767	0.948904	0.85101	0.87467	brown	0	0	0	0	0	0	0	0	0	0	0	1	0	1	0	0	1	0	0	0	0	0	7.67034	-13.0147	1.57601	8.56097	-12.1376	3.75846e-06	1.35199e-05	0
Psma4	NM_011966	0.83293	-0.815459	-0.837011	-0.878621	0.898751	0.90439	0.635186	0.541162	brown	0	0	0	0	0	0	0	0	0	0	1	0	0	0	0	1	0	1	0	0	0	0	7.66962	-13.0137	1.55062	6.09571	-9.32688	3.76097e-06	9.94805e-05	0
6430706D22Rik	NM_198652	0.826847	-0.850029	-0.871795	-0.898052	0.898727	0.790712	0.359566	0.620819	black	0	0	0	0	0	0	1	1	0	1	0	1	1	0	0	0	0	1	0	1	0	1	7.66856	-13.0121	1.78796	7.99218	-12.8574	3.76543e-06	8.35779e-06	0
Snai3	NM_013914	0.812907	-0.885936	-0.874311	-0.9395	0.898661	0.880834	0.599271	0.619804	blue	0	0	0	0	0	0	0	0	0	0	1	1	1	1	0	0	1	1	0	1	0	1	7.66562	-13.0077	1.31417	7.49925	-12.7568	3.77587e-06	8.89873e-06	1
Mrps30	NM_021556	0.651883	-0.769923	-0.860097	-0.921959	0.898527	0.895275	0.678783	0.848688	blue	0	0	0	0	0	0	0	0	0	0	0	0	1	0	1	0	1	1	0	0	0	1	7.65968	-12.9988	1.43031	7.46924	-12.3373	3.80809e-06	1.18245e-05	0
Parp12	NM_172893	0.679017	-0.736929	-0.864418	-0.862942	0.898505	0.865891	0.61575	0.743806	black	0	0	0	0	0	0	1	0	0	0	0	0	1	0	1	1	1	1	1	0	0	1	7.65873	-12.9974	6.49102	7.18731	-8.73466	3.81193e-06	0.000157545	0
Fdx1	NM_007996	0.821155	-0.737411	-0.859429	-0.854549	0.898457	0.801393	0.412628	0.665129	black	0	0	0	0	0	0	0	0	0	0	0	0	1	0	1	0	0	1	0	1	0	0	7.6566	-12.9942	2.1208	8.92474	-11.2241	3.82256e-06	2.52588e-05	0
Xpo4	NM_020506	0.884352	-0.862506	-0.771616	-0.866379	0.898408	0.798277	0.341358	0.500391	black	0	0	0	0	0	0	0	0	0	0	0	1	1	0	0	0	1	1	0	0	0	1	7.65444	-12.9909	1.92321	5.8779	-9.58693	3.83343e-06	8.23588e-05	0
Mmel1	NM_013783	0.64026	-0.804435	-0.888417	-0.919294	0.898391	0.88972	0.694907	0.805856	blue	0	0	0	0	0	0	0	0	0	0	1	1	1	0	1	0	0	0	0	1	0	0	7.65369	-12.9898	2.09812	8.09999	-10.9808	3.83617e-06	2.99361e-05	0
Wdr18	NM_175450	0.94835	-0.791364	-0.814746	-0.845362	0.898339	0.856619	0.472957	0.4047	red	0	0	0	0	0	0	0	0	0	1	1	1	0	0	1	0	1	1	0	1	0	1	7.65137	-12.9863	2.28173	5.75057	-8.16687	3.84485e-06	0.000243809	0
Epc2	NM_172663	0.734609	-0.581219	-0.92007	-0.83558	0.898313	0.925492	0.760506	0.740607	brown	0	0	1	0	0	0	1	0	0	0	0	0	0	0	0	0	0	1	0	1	0	0	7.65024	-12.9847	1.64021	7.18233	-10.8731	3.84982e-06	3.25021e-05	1
Ccr9	NM_009913	0.841077	-0.737637	-0.811508	-0.822572	0.89829	0.805111	0.39278	0.590628	black	0	0	0	0	0	0	0	0	0	0	0	0	0	1	0	1	0	0	1	0	0	0	7.64923	-12.9831	1.54323	7.12923	-12.1324	3.85412e-06	1.3555e-05	0
Mett10d	NM_026197	0.978401	-0.757948	-0.830495	-0.827844	0.898244	0.827372	0.402773	0.375325	red	0	0	0	0	0	0	0	1	1	0	1	0	1	1	1	0	1	1	0	1	0	1	7.64721	-12.9801	3.27148	5.83177	-7.55412	3.86356e-06	0.000389863	0
4930430F08Rik	NM_175128	0.66801	-0.779319	-0.854614	-0.913697	0.898152	0.93248	0.802898	0.81138	brown	0	0	0	0	0	0	0	0	0	0	0	0	0	0	0	0	0	1	0	0	0	0	7.64315	-12.974	1.74081	8.36765	-11.6325	3.88315e-06	1.90618e-05	0
Lig1	NM_001083188	0.712473	-0.746565	-0.841902	-0.880777	0.898035	0.913256	0.700321	0.69671	brown	0	0	0	0	0	0	0	0	0	0	0	1	1	1	0	0	0	1	0	0	0	1	7.63799	-12.9663	1.48958	5.59978	-9.61994	3.90699e-06	8.04951e-05	0
Nat12	NM_001081430	0.601012	-0.771874	-0.809706	-0.902389	0.898004	0.926898	0.763968	0.876362	brown	0	0	0	0	0	0	0	0	1	0	1	0	1	1	0	0	1	1	0	0	0	1	7.63664	-12.9643	1.48219	7.92054	-13.3001	3.91334e-06	6.24433e-06	0
E2f1	NM_007891	0.75352	-0.725032	-0.847336	-0.842698	0.89791	0.870926	0.604567	0.612551	black	0	0	0	0	0	0	0	0	0	0	0	1	1	1	0	1	0	1	0	0	0	1	7.63253	-12.9581	1.94552	5.95088	-8.01121	3.93413e-06	0.00027448	1
Dohh	NM_133964	0.901287	-0.884228	-0.847106	-0.905304	0.897823	0.802496	0.366334	0.533838	blue	0	0	0	0	0	0	0	0	0	0	1	1	1	1	0	0	1	1	0	0	0	1	7.62869	-12.9523	1.44543	7.20977	-11.0813	3.95239e-06	2.80286e-05	0
Setd4	NM_145482	0.785128	-0.682468	-0.901359	-0.869537	0.897786	0.893832	0.66374	0.700506	turquoise	0	0	0	0	0	0	0	0	0	0	1	0	1	0	0	1	1	1	0	0	0	1	7.62708	-12.9499	1.53611	8.65641	-12.8698	3.96008e-06	8.26194e-06	0
2610528E23Rik	NM_025599	0.939422	-0.77928	-0.840164	-0.852197	0.89752	0.842155	0.431561	0.419097	red	0	0	0	0	0	0	0	0	0	0	0	1	1	1	0	0	0	1	0	1	0	1	7.61544	-12.9324	2.05962	5.76016	-8.19319	4.02212e-06	0.000238764	0
Tcea3	NM_011542	0.95592	-0.736751	-0.837209	-0.821764	0.897483	0.802878	0.374162	0.423471	red	0	0	0	0	0	0	0	1	0	1	1	0	0	1	1	1	1	1	0	1	0	0	7.61384	-12.93	7.58561	6.23978	-7.81697	4.02862e-06	0.000318597	1
Btbd6	NM_201646	0.720457	-0.653108	-0.936031	-0.874326	0.897467	0.933441	0.765677	0.731703	turquoise	0	0	0	0	0	0	0	1	0	0	1	0	0	1	1	0	1	1	0	1	0	0	7.61315	-12.929	1.56941	7.05134	-11.5515	4.03119e-06	2.02385e-05	0
Asf1b	NM_024184	0.88165	-0.70587	-0.885819	-0.847068	0.897398	0.903082	0.661593	0.523256	brown	0	0	0	0	0	0	1	0	0	0	1	0	0	0	0	1	1	1	0	1	0	0	7.61013	-12.9245	2.48232	6.59561	-9.30498	4.04627e-06	0.000101345	1
Cox4nb	NM_010926	0.94044	-0.75679	-0.854599	-0.8502	0.89733	0.884395	0.562375	0.43203	red	0	0	0	0	0	0	0	0	0	0	0	0	0	0	1	0	1	1	0	1	0	0	7.60717	-12.92	2.38925	5.97352	-8.25956	4.06219e-06	0.000226871	0
Cox7c ///	NM_007749	0.585238	-0.705394	-0.897917	-0.901058	0.897315	0.91195	0.777137	0.937564	yellow	0	0	0	0	0	0	0	0	0	0	0	1	1	1	1	1	1	1	0	0	0	1	7.60649	-12.919	1.41267	10.0306	-13.5462	4.0636e-06	5.3941e-06	0
Rnasen	NM_026799	0.753089	-0.77769	-0.86995	-0.900642	0.897224	0.95467	0.813302	0.66503	brown	0	0	0	0	0	0	0	0	0	0	0	0	0	0	0	0	0	0	0	0	0	0	7.60256	-12.9131	1.93012	6.78181	-10.3275	4.0861e-06	4.82054e-05	0
Rdm1	NM_025654	0.644401	-0.75666	-0.795348	-0.878737	0.897099	0.868644	0.618006	0.846438	black	0	0	0	0	0	0	0	0	0	0	1	0	0	1	0	1	0	1	0	0	0	0	7.59714	-12.9049	2.80011	8.30537	-13.6697	4.11627e-06	4.96384e-06	0
Bex1	NM_009052	0.807222	-0.811022	-0.82698	-0.895602	0.897089	0.829666	0.429076	0.647317	black	0	0	0	0	0	0	0	0	0	0	0	0	0	0	0	0	0	0	0	0	0	0	7.59669	-12.9042	1.47995	7.18832	-12.1416	4.11744e-06	1.34937e-05	0
Gjb6	NM_001010937	0.755028	-0.809575	-0.846821	-0.876114	0.89705	0.85902	0.57222	0.680363	black	0	0	0	0	0	0	0	0	0	0	0	0	0	0	0	1	0	0	1	0	0	0	7.59502	-12.9017	1.60471	7.13697	-11.779	4.12446e-06	1.72702e-05	0
Pak4	NM_027470	0.713914	-0.693398	-0.784935	-0.838892	0.896758	0.882627	0.649749	0.73384	black	0	0	0	0	0	0	0	0	0	1	0	0	0	1	1	1	1	1	0	1	0	0	7.58239	-12.8827	1.4754	7.0391	-11.9743	4.19704e-06	1.49873e-05	0
Nme4	NM_019731	0.681906	-0.728052	-0.918336	-0.915372	0.896702	0.903353	0.723968	0.830103	turquoise	0	0	0	0	0	0	1	0	0	0	1	1	1	0	0	0	1	1	0	1	0	1	7.57994	-12.879	3.01826	8.84163	-14.5632	4.21089e-06	2.74579e-06	0
Nedd4	NM_010890	0.67289	-0.697042	-0.836014	-0.86827	0.896644	0.923037	0.735626	0.765224	brown	0	1	0	0	0	0	1	0	1	0	0	1	1	1	0	1	1	1	0	1	0	1	7.57745	-12.8753	1.39801	6.04151	-10.3951	4.22337e-06	4.59221e-05	0
Mcm10	NM_027290	0.937491	-0.789344	-0.816904	-0.8503	0.896563	0.878447	0.551681	0.420316	red	0	1	0	0	0	0	0	0	0	0	0	0	0	0	0	1	0	1	0	0	0	0	7.57395	-12.87	2.31622	5.72652	-7.94447	4.244e-06	0.000288249	0
Stmn1	NM_019641	0.789471	-0.619169	-0.949838	-0.846546	0.896542	0.894983	0.661687	0.632498	turquoise	0	0	0	0	0	0	1	1	1	1	0	1	1	1	1	1	0	1	0	1	1	1	7.57307	-12.8686	2.32627	6.15255	-9.10034	4.24801e-06	0.000119204	0
2700050L05Rik	NM_145995	0.625913	-0.723897	-0.814415	-0.858467	0.896514	0.860985	0.618946	0.853761	black	0	0	0	0	0	0	0	1	0	0	0	1	1	1	1	0	1	1	0	1	0	1	7.57184	-12.8668	1.49813	8.60485	-12.7646	4.25231e-06	8.87453e-06	1
Slc39a10	NM_172653	0.885184	-0.846855	-0.798025	-0.883739	0.896475	0.87386	0.534137	0.490792	black	0	0	0	0	0	1	0	0	1	0	0	0	0	0	0	0	1	1	0	1	0	0	7.57018	-12.8643	1.5426	5.49984	-9.2287	4.25809e-06	0.000107708	0
Prpf8	NM_138659	0.686273	-0.769137	-0.870206	-0.901512	0.896257	0.912419	0.713091	0.722329	brown	0	0	0	0	0	0	0	1	0	0	0	1	1	0	0	0	1	1	0	0	0	1	7.56083	-12.8502	1.34452	5.98116	-10.2968	4.31348e-06	4.90786e-05	0
Rplp1	NM_018853	0.790393	-0.886184	-0.789654	-0.908803	0.896212	0.895741	0.627681	0.613041	blue	0	0	0	0	0	0	0	0	0	0	0	1	1	0	0	1	1	1	0	1	0	1	7.55888	-12.8472	1.09308	6.45842	-10.8922	4.32184e-06	3.20162e-05	0
Dyrk3	NM_145508	0.871141	-0.78996	-0.82523	-0.874977	0.896209	0.834926	0.446827	0.591487	black	0	0	0	0	0	0	0	0	0	0	0	1	1	1	1	0	0	1	0	0	0	1	7.55876	-12.8471	4.17969	7.52466	-10.8497	4.32184e-06	3.30076e-05	0
Unc84a	NM_024451	0.603992	-0.740599	-0.8407	-0.885781	0.896201	0.913073	0.774574	0.890756	brown	0	0	0	0	0	0	0	1	0	1	1	0	0	1	1	1	1	1	0	0	0	0	7.55842	-12.8465	1.94066	8.78183	-10.4503	4.32236e-06	4.39214e-05	0
Kirrel	NM_130867	0.807073	-0.884852	-0.825596	-0.907423	0.896109	0.839665	0.483047	0.589108	blue	0	1	0	0	0	0	1	0	0	0	0	0	0	1	0	0	0	0	0	0	0	0	7.55446	-12.8406	1.59998	6.73636	-10.8561	4.3449e-06	3.28662e-05	0
Nos1	NM_008712	0.716454	-0.763559	-0.881403	-0.887134	0.896046	0.804087	0.450779	0.773987	black	0	0	0	0	0	0	0	1	0	0	1	0	0	1	0	0	0	0	0	0	0	0	7.55178	-12.8365	2.73177	9.16866	-10.2864	4.36076e-06	4.94612e-05	0
Nfs1	NM_010911	0.938075	-0.733406	-0.871823	-0.822571	0.895822	0.787531	0.358169	0.450991	red	0	0	0	0	0	0	0	0	0	0	0	0	0	0	0	0	0	0	0	0	0	0	7.54222	-12.8221	1.49529	6.73112	-9.07335	4.4121e-06	0.000121817	0
Nudt21	NM_026623	0.668861	-0.760077	-0.866456	-0.926127	0.8958	0.931146	0.745776	0.814753	brown	0	0	0	0	0	0	0	0	0	0	0	0	0	0	0	1	0	1	0	0	0	0	7.54129	-12.8207	1.49636	7.04236	-9.61117	4.41658e-06	8.09463e-05	0
Faim	NM_011810	0.949439	-0.707324	-0.835794	-0.810163	0.895587	0.791095	0.328312	0.446894	red	0	0	0	0	0	0	1	0	0	0	0	0	0	1	0	0	1	1	0	1	0	0	7.53223	-12.8069	1.71598	6.08524	-8.14378	4.46875e-06	0.000247333	0
Pex13	NM_023651	0.928892	-0.687839	-0.779652	-0.797918	0.895522	0.841546	0.460278	0.446093	red	0	0	0	0	0	0	0	1	1	0	0	0	0	0	0	0	1	1	0	0	0	0	7.52947	-12.8028	1.86907	5.67627	-8.91504	4.48565e-06	0.000138012	0
Apex1	NM_009687	0.91594	-0.742489	-0.900172	-0.870317	0.895495	0.876467	0.556211	0.473186	red	0	0	0	0	0	0	0	0	1	0	1	1	1	0	0	1	0	1	0	0	0	1	7.5283	-12.801	2.25739	5.8892	-10.0319	4.4919e-06	5.98597e-05	0
Orc1l	NM_001014425	0.8967	-0.846693	-0.769389	-0.863104	0.895481	0.8643	0.517256	0.454349	red	0	0	0	0	0	0	0	0	0	0	0	1	1	0	0	0	0	1	0	0	0	1	7.52772	-12.8001	2.00019	5.83956	-9.08858	4.49228e-06	0.000120244	0
Med21	NM_025315	0.932391	-0.692772	-0.856426	-0.81912	0.895448	0.79995	0.365682	0.489021	red	0	0	0	0	0	0	1	0	0	0	0	0	1	1	0	1	1	1	0	0	0	1	7.5263	-12.798	2.41992	6.31614	-8.46962	4.49666e-06	0.00019219	1
Ralbp1	NM_009067	0.743865	-0.593064	-0.839717	-0.803471	0.895376	0.909505	0.717443	0.70947	brown	0	1	0	0	0	0	0	0	0	0	0	1	1	1	1	1	1	1	0	0	0	1	7.52324	-12.7933	1.68665	7.78273	-12.75	4.5144e-06	8.95226e-06	0
Agrp	NM_007427	0.73477	-0.798829	-0.855763	-0.890817	0.895374	0.800266	0.421421	0.750567	black	0	0	0	0	0	0	0	1	1	0	0	0	0	1	0	0	0	0	0	1	0	0	7.52319	-12.7933	1.3436	8.13889	-11.9457	4.5144e-06	1.52414e-05	0
L1cam	NM_008478	0.798446	-0.864266	-0.822079	-0.884865	0.895341	0.799786	0.392112	0.61066	black	0	0	0	0	0	0	0	0	0	0	0	0	0	0	0	0	0	0	0	0	0	0	7.5218	-12.7912	1.44684	6.50986	-10.3481	4.52216e-06	4.75026e-05	0
Eng	NM_007932	0.818788	-0.844223	-0.880374	-0.912632	0.895249	0.827368	0.447158	0.625334	blue	0	0	0	0	0	0	0	0	0	0	0	1	0	0	0	0	1	1	0	0	0	1	7.5179	-12.7853	1.30923	6.98826	-11.7951	4.53656e-06	1.70563e-05	0
Ddhd1	NM_001039106	0.817852	-0.586331	-0.870756	-0.785301	0.895226	0.821008	0.475127	0.615637	black	0	0	0	0	0	0	0	0	0	0	0	0	1	0	0	0	1	1	0	0	0	1	7.51693	-12.7838	1.38361	7.24832	-12.2571	4.53789e-06	1.24595e-05	0
Lyrm4	NM_201358	0.682872	-0.695473	-0.906909	-0.894734	0.895147	0.900055	0.702318	0.808725	turquoise	0	0	0	0	0	0	0	0	0	0	0	0	1	0	1	0	0	1	0	0	0	0	7.51357	-12.7787	1.79757	7.18091	-12.0686	4.55932e-06	1.41305e-05	0
Spg21	NM_138584	0.610768	-0.69012	-0.813194	-0.854492	0.894939	0.888066	0.692288	0.864594	black	0	0	0	0	0	0	0	0	0	0	0	0	0	0	0	0	0	0	0	0	0	0	7.50482	-12.7654	1.77401	7.74071	-11.6706	4.61304e-06	1.85612e-05	0
Ctbp2	NM_009980	0.941014	-0.730583	-0.846134	-0.831856	0.894882	0.881871	0.563513	0.419237	red	0	0	0	0	0	0	0	0	1	0	1	1	1	0	1	0	1	1	0	0	0	1	7.50242	-12.7618	2.64164	5.78947	-7.93663	4.62481e-06	0.000290085	1
Rwdd2a	NM_027100	0.872876	-0.735949	-0.828159	-0.832291	0.894838	0.864571	0.573637	0.516971	black	0	0	0	0	0	0	0	0	0	0	0	0	0	0	0	1	0	1	0	1	0	0	7.50055	-12.759	1.68887	6.98141	-8.78258	4.63362e-06	0.000152364	0
Eif5b	NM_198303	0.804293	-0.783317	-0.788948	-0.860989	0.894833	0.916429	0.703551	0.565236	brown	0	0	0	0	0	0	0	0	0	0	0	1	1	1	0	0	1	1	0	1	0	1	7.50035	-12.7586	1.52747	6.04049	-8.86071	4.63362e-06	0.000143315	0
Thrsp	NM_009381	0.854431	-0.7565	-0.828096	-0.819145	0.894741	0.772227	0.332394	0.545151	black	0	0	0	0	0	0	0	1	0	0	0	1	0	0	1	0	0	0	0	0	0	0	7.49649	-12.7528	1.68015	6.51491	-9.45292	4.65726e-06	9.12154e-05	0
Mcat	NM_001030014	0.725177	-0.698115	-0.881535	-0.865817	0.894682	0.94935	0.836136	0.70162	brown	0	0	0	0	0	0	0	0	0	0	0	1	1	1	0	0	1	1	0	1	0	1	7.49401	-12.749	1.64339	7.05021	-10.6406	4.67118e-06	3.84213e-05	0
Chaf1b	NM_028083	0.806955	-0.79882	-0.814102	-0.864823	0.894648	0.872437	0.584318	0.537037	black	0	1	0	0	0	0	0	1	0	0	1	1	1	0	0	0	0	1	0	0	0	1	7.49257	-12.7468	1.63428	5.36094	-8.32288	4.67961e-06	0.000216131	1
1700016G05Rik	NM_026317	0.652132	-0.76653	-0.865254	-0.890976	0.894557	0.819606	0.497792	0.840175	black	0	0	0	0	0	0	0	0	0	0	0	0	0	0	0	0	0	0	0	0	0	0	7.48874	-12.741	3.41225	8.64409	-10.1554	4.70505e-06	5.46583e-05	0
Psmc3ip	NM_008949	0.95873	-0.760562	-0.830064	-0.847339	0.894437	0.863714	0.491583	0.420771	red	0	0	0	0	0	0	0	0	0	0	0	0	0	0	1	0	0	1	0	1	0	0	7.48374	-12.7334	1.70083	5.74107	-8.51152	4.73547e-06	0.000186498	0
Btf3	NM_145455	0.740081	-0.846501	-0.816716	-0.928424	0.894425	0.853687	0.518645	0.743839	blue	0	0	0	0	0	0	0	0	1	0	0	1	1	1	0	1	1	1	0	0	0	1	7.48323	-12.7327	1.28642	7.39106	-11.413	4.7373e-06	2.22146e-05	1
Eftud2	NM_011431	0.808697	-0.759621	-0.850645	-0.865445	0.894336	0.919584	0.705972	0.545586	brown	0	0	0	0	0	0	0	0	0	1	0	1	1	0	0	0	0	1	0	0	0	1	7.47951	-12.727	1.65218	5.64164	-8.58756	4.75502e-06	0.000175983	0
Mcm3ap	NM_019434	0.697925	-0.767592	-0.877958	-0.89821	0.894312	0.828021	0.49426	0.795477	blue	0	0	0	0	0	0	0	0	0	0	0	1	1	0	1	1	1	1	0	0	0	1	7.47852	-12.7255	2.48971	8.91117	-11.1586	4.75849e-06	2.64252e-05	0
Pdxp	NM_020271	0.662064	-0.780276	-0.898585	-0.925699	0.894243	0.952089	0.843959	0.788744	brown	0	0	0	0	0	0	0	1	0	0	1	1	1	0	1	0	1	1	0	1	0	1	7.47562	-12.7211	2.1879	7.26789	-12.3558	4.76605e-06	1.16731e-05	0
Acin1	NM_001085472	0.852232	-0.68433	-0.83798	-0.827761	0.894239	0.906864	0.638712	0.548941	brown	0	0	0	0	0	0	0	0	0	0	0	0	0	0	0	0	0	0	0	0	0	0	7.47546	-12.7208	1.59554	6.06221	-10.318	4.76605e-06	4.84223e-05	0
Ids	NM_001038990	0.670192	-0.811345	-0.863317	-0.907651	0.894145	0.825768	0.500498	0.82019	blue	0	0	0	0	0	0	0	0	0	0	0	0	0	0	0	0	0	0	0	0	0	0	7.47154	-12.7149	2.28109	9.30378	-12.4894	4.78717e-06	1.08203e-05	0
Slc7a3	NM_007515	0.979193	-0.732346	-0.831603	-0.810608	0.894079	0.800473	0.34355	0.372605	red	1	0	0	0	0	0	1	1	1	0	0	0	0	0	0	0	0	1	0	0	0	0	7.46878	-12.7107	15.6694	5.5434	-7.20245	4.80182e-06	0.000515628	0
Trmt5	NM_029580	0.886246	-0.727098	-0.834196	-0.855579	0.894057	0.906825	0.630855	0.515002	brown	0	0	0	0	0	0	0	0	0	0	0	0	1	0	0	0	1	1	0	0	0	1	7.46785	-12.7093	1.55369	5.87981	-9.79864	4.80672e-06	7.05038e-05	0
Mak10	NM_030153	0.94824	-0.76299	-0.836876	-0.844806	0.893963	0.872942	0.544636	0.429425	red	0	0	0	0	0	0	1	0	0	1	0	0	0	0	0	0	0	1	0	1	0	0	7.46397	-12.7034	1.49048	6.0798	-7.96862	4.82717e-06	0.000283302	0
Slco4a1	NM_148933	0.787325	-0.721839	-0.850717	-0.84236	0.893951	0.788321	0.376542	0.628857	black	0	0	0	0	0	0	1	0	0	0	0	0	1	1	0	1	0	0	0	0	0	0	7.46346	-12.7026	2.731	6.28025	-8.42072	4.82717e-06	0.000200187	0
Aldh2	NM_009656	0.55755	-0.731477	-0.878142	-0.897567	0.893876	0.895811	0.748524	0.938574	yellow	0	0	0	0	0	0	0	0	0	0	0	1	0	0	0	0	0	1	0	1	0	0	7.46033	-12.6978	5.09469	9.03601	-10.408	4.84359e-06	4.54765e-05	0
Huwe1	NM_021523	0.745728	-0.654486	-0.884038	-0.814636	0.893823	0.820446	0.494226	0.651837	black	0	0	0	0	0	0	1	0	0	0	0	1	1	0	0	0	0	1	0	0	0	1	7.45812	-12.6945	2.37102	6.36157	-9.32902	4.85801e-06	9.93154e-05	0
4930455F23Rik	NM_029115	0.639391	-0.60196	-0.887456	-0.839722	0.893803	0.94588	0.864826	0.816217	brown	0	0	0	0	0	0	0	0	0	0	0	1	0	0	0	0	1	1	0	0	0	1	7.45731	-12.6932	1.70003	7.48389	-11.8021	4.86219e-06	1.69572e-05	0
Nmnat2	NM_175460	0.906631	-0.750086	-0.827882	-0.829888	0.893757	0.797919	0.369402	0.479245	red	0	0	1	1	0	1	0	1	1	0	1	0	0	0	0	1	0	0	1	0	0	0	7.4554	-12.6903	2.13414	6.12191	-8.06557	4.87452e-06	0.00026315	0
Snx10	NM_028035	0.764954	-0.799284	-0.78129	-0.86913	0.893735	0.919357	0.725219	0.620918	brown	0	1	0	0	0	0	1	1	1	0	1	1	0	1	1	0	0	1	0	0	1	0	7.45451	-12.689	1.76489	6.49787	-9.62042	4.87763e-06	8.04951e-05	0
Cd1d1	NM_007639	0.896779	-0.666668	-0.849744	-0.788174	0.893735	0.793165	0.382393	0.457166	red	0	0	0	0	0	1	0	0	0	0	0	0	0	0	0	0	0	0	0	0	0	0	7.45448	-12.6889	2.18082	5.9547	-8.23816	4.87763e-06	0.000230508	0
Shprh	NM_001077707	0.8778	-0.657195	-0.861091	-0.802251	0.893618	0.894028	0.647814	0.484205	brown	0	0	0	0	0	0	0	0	0	0	0	0	1	0	0	0	1	1	0	0	0	1	7.44963	-12.6815	1.76451	5.98164	-8.48684	4.90261e-06	0.000189684	1
Cacybp	NM_009786	0.974233	-0.810587	-0.825237	-0.856148	0.893588	0.82553	0.399228	0.381388	red	0	1	0	0	0	0	1	0	0	0	1	1	1	1	0	0	1	1	0	1	0	1	7.44839	-12.6796	2.16035	5.51793	-8.11631	4.91e-06	0.000252642	0
Arhgap4	NM_138630	0.737369	-0.832006	-0.796771	-0.865561	0.893571	0.84107	0.55505	0.675632	black	0	0	0	0	0	0	0	0	0	0	1	0	0	0	0	0	0	0	0	0	0	0	7.44771	-12.6786	1.42423	7.61163	-12.7712	4.91323e-06	8.84319e-06	0
Gpt1	NM_182805	0.691641	-0.761666	-0.916575	-0.918812	0.893556	0.87324	0.644127	0.780133	blue	0	0	0	0	0	0	0	1	0	0	1	1	1	1	0	0	1	0	0	1	0	1	7.44709	-12.6776	1.30043	7.77168	-12.0674	4.91421e-06	1.41358e-05	0
Capg	NM_001042534	0.667048	-0.710752	-0.894614	-0.891306	0.893386	0.943203	0.816731	0.803626	brown	0	0	0	0	0	0	0	0	0	0	0	1	0	0	0	0	0	1	0	1	0	0	7.44005	-12.6669	3.53573	8.47484	-12.207	4.96158e-06	1.28518e-05	0
Mrpl22	NM_175001	0.950773	-0.756128	-0.857494	-0.85855	0.893251	0.844581	0.447769	0.434234	red	0	0	0	0	0	0	0	0	0	0	1	1	1	0	0	0	0	1	0	1	0	1	7.43451	-12.6585	1.56114	5.53593	-9.18721	4.99986e-06	0.000111501	0
Atp5a1	NM_007505	0.72129	-0.833914	-0.77898	-0.87826	0.893236	0.876259	0.635502	0.700333	black	0	0	0	0	0	0	1	0	0	0	1	1	1	1	1	0	1	1	0	0	0	1	7.43387	-12.6575	1.16763	7.17704	-12.2613	5.00286e-06	1.24412e-05	0
D3Ertd300e	NM_019995	0.91534	-0.703085	-0.811108	-0.803918	0.893196	0.791734	0.354519	0.494791	red	0	0	0	0	0	0	0	1	0	0	0	1	0	0	0	0	1	1	0	0	0	1	7.43222	-12.655	2.05454	6.50002	-9.37992	5.0134e-06	9.58278e-05	0
Med30	NM_027212	0.662631	-0.727159	-0.892733	-0.901147	0.89319	0.899815	0.725955	0.860058	blue	0	0	0	0	0	0	0	0	0	0	0	0	0	0	0	0	0	1	0	0	0	0	7.432	-12.6546	1.49441	9.94262	-15.6598	5.0134e-06	1.36521e-06	1
Fbl	NM_007991	0.789698	-0.814857	-0.883828	-0.91883	0.893009	0.927176	0.725144	0.625183	brown	0	0	0	0	0	0	0	0	0	0	0	1	1	0	1	0	1	1	0	1	0	1	7.42455	-12.6433	1.62028	6.13657	-10.1392	5.0631e-06	5.51477e-05	0
Cpne5	NM_153166	0.786182	-0.81776	-0.878181	-0.893605	0.892953	0.879283	0.633414	0.605765	blue	0	0	0	0	0	1	0	0	0	0	1	0	0	0	1	0	0	0	0	1	0	0	7.42225	-12.6398	1.82159	6.80964	-9.67871	5.07834e-06	7.69522e-05	0
Wdr92	NM_178909	0.973805	-0.741137	-0.807461	-0.819409	0.892897	0.843896	0.447687	0.371184	red	0	1	0	0	0	0	0	0	0	0	0	1	1	0	0	1	0	1	0	0	0	1	7.41996	-12.6363	1.76275	5.53188	-7.69747	5.09296e-06	0.000349082	0
Clpp	NM_017393	0.979199	-0.716311	-0.855239	-0.811395	0.892856	0.816186	0.390259	0.378438	red	0	0	0	0	1	0	0	1	0	0	0	1	1	0	0	1	1	1	0	1	0	1	7.41827	-12.6337	1.93479	5.74851	-7.82747	5.10416e-06	0.000316542	0
Gtf3a	NM_025652	0.774173	-0.69185	-0.870652	-0.873613	0.892847	0.909568	0.702615	0.689526	brown	0	1	0	0	0	0	0	0	0	0	1	1	1	0	0	0	1	1	0	1	0	1	7.41791	-12.6331	1.69391	7.04267	-10.988	5.10506e-06	2.9846e-05	0
Bxdc1	NM_001042556	0.984222	-0.760682	-0.822535	-0.827976	0.892719	0.83724	0.436339	0.365486	red	0	0	0	0	0	0	1	1	1	0	0	1	1	0	0	0	0	1	0	1	0	1	7.41265	-12.6251	2.37742	5.55583	-7.45005	5.14135e-06	0.000423434	0
Cutc	NM_025530	0.720735	-0.819631	-0.865681	-0.903001	0.892697	0.802446	0.438435	0.750971	blue	0	0	0	0	0	0	0	0	0	0	0	1	1	0	0	0	0	1	0	1	0	1	7.41178	-12.6238	1.62235	9.02767	-11.496	5.14135e-06	2.09764e-05	0
Ddx59	NM_026500	0.882244	-0.752751	-0.828734	-0.855551	0.892692	0.867603	0.554252	0.565158	black	0	0	0	0	0	0	0	0	1	0	1	0	1	1	0	0	1	1	0	0	0	1	7.41156	-12.6234	1.92983	7.92338	-10.2748	5.14135e-06	4.99253e-05	0
Gsr	NM_010344	0.689814	-0.785512	-0.847085	-0.89926	0.892663	0.95325	0.844231	0.740535	brown	0	1	0	0	0	0	1	1	0	0	1	0	1	1	0	0	1	1	0	0	0	1	7.41039	-12.6216	3.31702	7.30598	-9.93271	5.14856e-06	6.40223e-05	0
Hisppd2a	NM_178795	0.844687	-0.810806	-0.776531	-0.85128	0.892428	0.83275	0.462137	0.566117	black	0	0	0	0	0	0	0	0	0	0	0	0	0	1	0	0	0	0	0	1	0	0	7.40079	-12.6069	1.52601	6.93423	-11.7799	5.2182e-06	1.72702e-05	0
Cbwd1	NM_146097	0.840478	-0.793513	-0.746373	-0.835801	0.892384	0.803689	0.396196	0.562585	black	0	0	0	0	0	0	0	0	0	0	0	0	0	1	0	0	0	1	0	1	0	0	7.39898	-12.6042	1.71794	6.41276	-10.7392	5.22945e-06	3.56066e-05	0
Nola3	NM_025403	0.854263	-0.715337	-0.931339	-0.857202	0.8921	0.820153	0.463953	0.545529	turquoise	0	0	0	0	0	0	0	0	0	0	0	1	1	0	1	0	0	1	0	1	0	1	7.38744	-12.5865	1.58377	6.19557	-10.6419	5.31269e-06	3.83887e-05	0
Rad51l3	NM_011235	0.686201	-0.785198	-0.815004	-0.897996	0.892015	0.931232	0.796986	0.767899	brown	0	0	0	0	0	0	0	0	0	0	0	1	1	0	0	0	1	1	0	1	0	1	7.38401	-12.5813	1.58204	7.72999	-11.5437	5.33666e-06	2.03618e-05	0
Dnajc7	NM_019795	0.900187	-0.658975	-0.876255	-0.799378	0.891975	0.803192	0.389443	0.486675	red	0	0	0	0	0	0	1	1	0	0	1	1	1	1	1	1	1	1	0	1	0	1	7.38238	-12.5788	2.35865	6.06235	-8.7552	5.34609e-06	0.000155343	0
1810014F10Rik	NM_026928	0.617904	-0.756389	-0.890088	-0.905274	0.891949	0.912988	0.761493	0.868139	brown	0	0	0	0	0	0	0	1	0	0	0	1	1	0	1	0	0	1	0	0	0	1	7.38133	-12.5771	3.26446	9.52781	-10.7917	5.35268e-06	3.4423e-05	0
Ccdc14	NM_172824	0.69278	-0.793125	-0.86998	-0.903569	0.891903	0.926663	0.78905	0.740273	brown	0	1	0	0	0	0	1	1	0	0	0	0	1	0	0	1	0	0	0	0	0	0	7.37946	-12.5743	1.44044	7.13275	-11.9849	5.364e-06	1.49031e-05	0
Pfdn2	NM_011070	0.640331	-0.773102	-0.87192	-0.933618	0.891795	0.956016	0.844112	0.841208	brown	0	0	0	0	0	0	1	0	0	0	0	1	1	1	0	0	0	1	0	0	0	1	7.37509	-12.5676	1.6565	7.47388	-12.2359	5.39608e-06	1.26051e-05	0
Bag4	NM_026121	0.948264	-0.762553	-0.815261	-0.830867	0.891667	0.839268	0.433625	0.39098	red	0	0	0	0	0	0	0	1	0	0	0	1	1	1	0	0	1	1	0	1	0	1	7.36996	-12.5597	2.25874	5.4639	-7.65398	5.43062e-06	0.000360457	0
Eif1a	NM_010120	0.961659	-0.747343	-0.854109	-0.846755	0.891642	0.840593	0.444169	0.427086	red	0	0	0	0	0	0	1	0	0	0	1	1	1	1	0	1	1	1	0	1	0	1	7.36894	-12.5582	2.10673	5.9643	-8.59941	5.43506e-06	0.000174323	0
Vps41	NM_172120	0.777427	-0.652591	-0.839241	-0.803416	0.891336	0.855297	0.562211	0.652167	black	0	1	0	0	0	0	0	0	0	0	0	0	0	0	0	1	0	1	0	0	0	0	7.35661	-12.5392	1.41762	6.74519	-10.2953	5.53476e-06	4.91342e-05	0
Etv5	NM_023794	0.953943	-0.761247	-0.817511	-0.829127	0.89131	0.849509	0.490892	0.410865	red	1	1	0	0	0	0	1	1	1	1	1	1	0	0	1	1	1	1	0	0	1	1	7.35557	-12.5376	4.62259	6.0611	-7.71978	5.53948e-06	0.000343247	1
Ercc6l	NM_146235	0.987541	-0.763625	-0.807283	-0.819665	0.891043	0.806081	0.343777	0.370771	red	0	0	0	0	0	0	0	0	0	0	0	1	0	1	0	0	1	1	0	1	0	1	7.34486	-12.5212	2.52559	5.53868	-7.31862	5.60685e-06	0.000469229	0
Aifm1	NM_012019	0.971177	-0.756409	-0.820676	-0.809406	0.891031	0.78682	0.309423	0.375888	red	0	0	0	0	0	0	0	0	0	0	0	0	0	0	0	0	0	1	0	0	0	0	7.34438	-12.5204	2.56616	5.78345	-7.51486	5.60851e-06	0.000401771	0
Hdgf	NM_008231	0.679736	-0.841193	-0.859455	-0.94508	0.890995	0.888942	0.645708	0.773241	blue	1	0	0	0	0	0	0	1	0	0	1	1	1	1	1	1	1	1	0	0	0	1	7.34295	-12.5182	1.47637	6.77761	-10.0199	5.61884e-06	6.03497e-05	0
Sntb2	NM_009229	0.838577	-0.812976	-0.811351	-0.864822	0.890979	0.793273	0.380518	0.56156	black	0	0	0	0	0	0	1	1	0	1	1	1	1	1	1	1	1	1	0	0	1	1	7.34233	-12.5173	1.29536	6.9303	-10.7491	5.62e-06	3.53454e-05	0
Rpo1-4	NM_009088	0.718335	-0.802412	-0.899264	-0.925866	0.890898	0.894058	0.643115	0.719777	blue	0	0	0	0	0	0	0	0	0	0	0	1	1	0	1	0	1	1	0	0	0	1	7.33909	-12.5123	1.38104	6.38142	-9.81855	5.64182e-06	6.94386e-05	0
Ldhc	NM_013580	0.673237	-0.761252	-0.862942	-0.885808	0.890879	0.90716	0.771824	0.789814	brown	0	0	0	0	0	0	1	0	0	0	1	1	1	0	0	0	0	0	0	0	0	0	7.33832	-12.5111	3.18343	8.48053	-11.342	5.64646e-06	2.34049e-05	0
C230081A13Rik	NM_172924	0.759788	-0.853496	-0.780129	-0.872692	0.890814	0.827368	0.474329	0.607377	black	0	0	0	0	0	1	1	0	0	0	0	0	1	0	0	0	0	1	0	1	0	0	7.33574	-12.5072	1.60509	6.50423	-10.1752	5.66679e-06	5.38594e-05	0
Dnaja2	NM_019794	0.906342	-0.691307	-0.872194	-0.826159	0.890807	0.871061	0.558376	0.44892	red	0	0	0	0	0	0	0	0	0	0	1	1	1	1	1	1	1	1	0	0	0	1	7.33543	-12.5067	1.56274	5.81036	-8.49985	5.66741e-06	0.000188094	0
Osgep	NM_133676	0.610718	-0.6631	-0.885325	-0.879165	0.890779	0.947613	0.870777	0.864247	brown	0	0	0	0	0	0	1	0	1	0	1	1	1	1	0	1	1	1	0	0	0	1	7.33434	-12.505	1.99695	7.53591	-12.3313	5.67274e-06	1.1862e-05	0
Lrba	NM_001077687	0.645303	-0.638682	-0.916815	-0.864465	0.890757	0.948918	0.864467	0.786944	brown	0	0	1	1	1	1	0	0	0	0	0	0	1	0	1	0	1	1	0	0	0	1	7.33344	-12.5036	2.22023	6.50204	-11.1721	5.67438e-06	2.61825e-05	0
Hormad2	NM_029458	0.867646	-0.763161	-0.835414	-0.832393	0.890737	0.764935	0.303721	0.558281	black	0	0	0	0	0	0	0	1	0	0	0	0	0	0	0	1	1	1	0	0	0	0	7.33265	-12.5024	2.52596	6.79308	-8.765	5.67899e-06	0.000154102	0
Zfp639	NM_144519	0.685271	-0.729685	-0.867315	-0.906089	0.890725	0.905807	0.689493	0.820805	blue	0	0	0	0	0	0	0	0	0	0	0	1	1	1	1	0	1	1	0	1	0	1	7.3322	-12.5017	1.66185	7.28129	-11.8533	5.67899e-06	1.63343e-05	0
Gprasp1	NM_001004359	0.654288	-0.723265	-0.909515	-0.896054	0.890659	0.846019	0.581051	0.86227	turquoise	0	0	0	0	0	0	0	0	0	0	0	0	0	0	0	0	0	1	0	0	0	0	7.32954	-12.4976	5.12923	9.29778	-12.2384	5.69179e-06	1.25994e-05	0
Dnase2a	NM_010062	0.80315	-0.64761	-0.850883	-0.800018	0.890602	0.853106	0.54429	0.611805	black	0	0	0	0	0	0	0	1	0	0	1	1	1	1	1	0	0	1	0	1	0	1	7.32727	-12.4941	2.77149	6.70587	-9.38991	5.70756e-06	9.50889e-05	0
Pdcd7	NM_016688	0.714411	-0.724207	-0.811688	-0.869288	0.890462	0.85588	0.561388	0.77137	black	0	0	0	0	0	0	1	0	0	0	0	1	0	0	0	1	1	1	0	0	0	1	7.32174	-12.4856	1.66818	7.81526	-13.155	5.74377e-06	6.88349e-06	1
Gmeb1	NM_020273	0.911656	-0.741019	-0.789827	-0.821926	0.890437	0.868363	0.530653	0.446522	red	0	0	0	0	0	0	0	0	0	0	0	1	0	0	0	0	1	0	0	0	0	0	7.32072	-12.484	1.51973	5.58312	-8.60554	5.75065e-06	0.000173387	1
Lck	NM_010693	0.977815	-0.728164	-0.829833	-0.817953	0.89027	0.831069	0.431636	0.383616	red	0	0	0	0	0	0	0	0	0	0	1	1	0	0	1	1	1	0	0	1	0	0	7.31412	-12.4739	4.35079	5.82828	-7.54658	5.80323e-06	0.00039226	0
Cep70	NM_023873	0.704022	-0.770208	-0.801379	-0.864225	0.890264	0.902452	0.67794	0.700481	brown	0	0	0	0	0	0	1	0	1	0	0	0	1	1	1	0	0	0	0	1	0	0	7.31387	-12.4735	1.61185	6.63603	-9.68531	5.80323e-06	7.65934e-05	0
Recql5	NM_130454	0.749859	-0.766444	-0.822663	-0.869437	0.890194	0.903927	0.679863	0.63922	brown	0	0	0	0	0	0	1	1	0	0	0	0	0	0	0	0	0	1	0	1	0	0	7.31109	-12.4692	1.29551	6.72464	-10.401	5.82386e-06	4.57211e-05	0
Trfr2	NM_015799	0.71312	-0.865475	-0.88609	-0.926171	0.890116	0.858175	0.595387	0.686913	blue	0	0	0	0	0	0	0	1	0	0	1	0	0	1	1	0	0	0	0	1	0	0	7.30801	-12.4644	1.27428	6.33845	-10.014	5.84858e-06	6.04655e-05	0
Plcg2	NM_172285	0.60318	-0.704946	-0.89166	-0.891316	0.890113	0.948757	0.882228	0.848287	brown	0	0	0	0	0	0	0	1	1	0	0	0	0	1	0	1	0	0	0	0	0	0	7.30788	-12.4642	5.359	7.98746	-10.9945	5.84858e-06	2.97346e-05	0
Mccc2	NM_030026	0.729988	-0.710444	-0.882384	-0.850582	0.890013	0.880361	0.636934	0.651007	black	0	0	0	0	0	0	0	0	0	0	0	0	0	0	0	0	0	1	0	0	0	0	7.30395	-12.4582	1.69942	5.91331	-9.99344	5.87983e-06	6.1501e-05	0
2310037I24Rik	NM_133714	0.710156	-0.673876	-0.927544	-0.871318	0.889968	0.893859	0.674538	0.714111	turquoise	0	0	0	0	0	0	0	0	0	0	0	1	1	0	0	0	0	1	0	0	0	1	7.30218	-12.4554	1.29556	6.77948	-11.6265	5.8916e-06	1.9156e-05	0
Zfp748	NM_001035231	0.722065	-0.566791	-0.85783	-0.810464	0.889909	0.928827	0.769283	0.714692	brown	0	0	0	0	0	0	0	1	0	0	0	0	0	0	0	0	0	1	0	0	0	0	7.29984	-12.4518	1.55765	6.89916	-11.1828	5.90859e-06	2.60193e-05	1
5830482F20Rik	NM_177158	0.965591	-0.742612	-0.833643	-0.821662	0.889891	0.83929	0.472752	0.405585	red	0	0	0	0	0	0	0	0	0	0	1	1	0	1	1	0	0	0	0	1	0	0	7.29912	-12.4507	5.41121	6.17109	-7.69336	5.91308e-06	0.000349955	0
Hvcn1	NM_001042489	0.599117	-0.793533	-0.919212	-0.938008	0.889742	0.897356	0.746993	0.898382	blue	0	0	0	0	0	0	1	1	1	0	1	0	0	1	0	0	0	0	0	1	1	0	7.29325	-12.4417	2.33396	9.59214	-13.8508	5.95669e-06	4.35874e-06	0
Dnajc19	NM_001026211	0.73645	-0.636702	-0.882606	-0.842262	0.88974	0.840913	0.556031	0.754481	black	0	0	0	0	0	0	0	0	0	1	1	0	0	0	0	0	1	1	0	0	0	0	7.29318	-12.4416	1.49439	8.05132	-13.5755	5.95669e-06	5.30085e-06	0
Nudt2	NM_025539	0.78595	-0.821819	-0.796619	-0.884798	0.88972	0.821362	0.459761	0.653318	black	0	0	0	0	0	0	0	0	0	0	0	0	0	0	0	1	1	1	0	1	0	0	7.29239	-12.4403	1.54441	6.78782	-10.8477	5.95831e-06	3.30244e-05	0
Nkrf	NM_029891	0.975392	-0.755551	-0.837397	-0.834602	0.889672	0.812627	0.371563	0.417632	red	0	0	0	0	0	0	0	0	0	1	0	1	1	0	0	0	0	1	0	1	0	1	7.29052	-12.4375	3.53378	6.07878	-7.9516	5.97004e-06	0.000286629	1
Lamp3 /// Ppid	NM_026352	0.880594	-0.878725	-0.797144	-0.897641	0.889564	0.875419	0.548391	0.479636	blue	0	0	0	0	0	0	0	1	0	0	1	1	1	0	0	0	1	1	0	1	0	1	7.28625	-12.4309	1.98138	5.68883	-9.6868	6.00118e-06	7.65052e-05	0
Rps6ka6	NM_025949	0.817888	-0.796497	-0.807614	-0.872027	0.88923	0.825415	0.426607	0.57349	black	0	0	0	0	0	0	0	0	0	0	0	0	0	0	0	0	0	0	0	0	0	0	7.27317	-12.4106	1.92612	5.30222	-9.0273	6.11933e-06	0.000126431	0
Eif4e	NM_007917	0.689156	-0.734722	-0.894005	-0.873212	0.889043	0.830453	0.559051	0.761842	turquoise	0	0	0	0	0	0	0	0	0	0	0	1	1	0	1	0	1	0	0	1	0	1	7.26589	-12.3994	1.25298	7.41604	-11.9373	6.18197e-06	1.53134e-05	0
Nqo1	NM_008706	0.862325	-0.816245	-0.774557	-0.837845	0.888889	0.790676	0.358931	0.482731	black	0	0	0	0	0	0	0	1	0	0	0	1	0	1	0	0	0	1	0	1	0	0	7.25988	-12.3901	4.11426	5.91579	-8.57601	6.23095e-06	0.000177351	0
Gnpnat1	NM_019425	0.976057	-0.750279	-0.824232	-0.817598	0.888771	0.793355	0.339045	0.412567	red	0	0	0	0	0	0	1	1	0	0	0	1	1	0	0	1	0	1	0	0	0	1	7.25529	-12.383	3.2162	6.35293	-7.96787	6.25941e-06	0.000283455	0
Actr6	NM_025914	0.826352	-0.752418	-0.758875	-0.833288	0.888694	0.902497	0.635459	0.529814	brown	0	0	0	0	0	0	0	0	0	0	0	0	0	0	1	0	0	1	0	0	0	0	7.2523	-12.3783	1.60202	5.89788	-9.42584	6.28169e-06	9.28411e-05	0
Kifap3	NM_010629	0.676682	-0.613889	-0.86689	-0.830953	0.888533	0.933155	0.801677	0.740058	brown	0	0	0	0	0	0	0	0	0	0	0	0	0	0	0	0	0	0	0	1	0	0	7.24607	-12.3687	1.45316	6.49675	-11.08	6.33582e-06	2.80396e-05	0
0610010K14Rik	NM_026757	0.687054	-0.720716	-0.813285	-0.875143	0.888527	0.938586	0.808646	0.756255	brown	0	0	0	0	0	0	0	0	0	0	0	1	0	0	0	1	0	1	0	1	0	0	7.24584	-12.3683	1.77747	6.69719	-11.2178	6.33582e-06	2.53485e-05	0
Nup160	NM_021512	0.906064	-0.808768	-0.748534	-0.830489	0.888403	0.829608	0.421322	0.423226	red	0	0	0	0	0	0	0	0	0	0	0	0	0	0	0	0	0	0	0	0	0	0	7.24105	-12.3609	1.70312	5.39865	-8.37256	6.36938e-06	0.000207934	0
Slc29a4	NM_146257	0.71996	-0.742218	-0.833572	-0.863656	0.888386	0.832621	0.526415	0.697663	black	0	0	0	0	1	0	0	1	0	0	1	0	0	0	0	0	0	0	0	0	0	0	7.24039	-12.3599	1.80553	5.93561	-9.44712	6.37158e-06	9.16331e-05	0
Asns	NM_012055	0.681779	-0.844664	-0.838046	-0.922473	0.888299	0.909693	0.712094	0.75167	blue	0	1	0	0	0	0	1	0	0	0	1	1	1	1	1	1	1	1	0	0	0	1	7.23701	-12.3546	1.74783	6.81463	-11.6807	6.39796e-06	1.84793e-05	0
Parp2	NM_009632	0.801016	-0.669126	-0.822962	-0.833343	0.888218	0.942763	0.774277	0.579406	brown	0	0	0	0	0	0	0	0	0	0	1	1	1	1	0	0	1	1	0	1	0	1	7.23388	-12.3498	1.58298	5.86031	-9.58881	6.42223e-06	8.22601e-05	0
Mrps25	NM_025578	0.958862	-0.818262	-0.791848	-0.840821	0.88811	0.815478	0.391355	0.383965	red	0	0	0	0	0	0	0	1	0	0	1	0	0	0	1	0	0	0	0	0	0	0	7.22972	-12.3433	1.93659	5.71616	-8.16493	6.45922e-06	0.000244172	0
H2-Ke2	NM_010385	0.884	-0.646969	-0.91642	-0.828514	0.888081	0.891413	0.64122	0.501728	turquoise	0	0	0	0	0	0	0	1	0	0	0	1	0	0	0	0	0	1	0	0	0	0	7.22861	-12.3416	1.74448	6.11523	-10.3248	6.46801e-06	4.82606e-05	0
Arv1	NM_026855	0.720917	-0.688062	-0.89274	-0.877054	0.888038	0.962541	0.870706	0.70027	brown	0	0	0	0	0	0	0	0	0	0	0	1	1	1	0	1	1	1	0	1	0	1	7.22695	-12.339	1.58679	6.39941	-10.9061	6.47597e-06	3.1644e-05	0
1700022C21Rik	NM_029602	0.630594	-0.736598	-0.861841	-0.889566	0.888	0.867495	0.666038	0.875466	blue	0	0	0	0	0	0	0	1	0	1	1	1	0	1	0	1	1	1	0	0	0	1	7.2255	-12.3368	3.8941	9.70275	-11.1238	6.48551e-06	2.71482e-05	0
Ndufb4	NM_026610	0.834002	-0.65887	-0.891178	-0.835373	0.887941	0.904029	0.684323	0.550536	brown	0	0	0	0	0	0	0	0	0	0	0	0	0	0	0	0	0	0	0	0	0	0	7.22321	-12.3332	1.4164	5.78926	-9.78343	6.50396e-06	7.13938e-05	0
BC030867	NM_153544	0.699432	-0.788186	-0.82527	-0.891218	0.887919	0.94516	0.824777	0.730762	brown	0	0	0	0	0	0	0	1	1	0	1	1	0	1	1	1	1	1	0	1	0	1	7.22235	-12.3319	2.1651	7.39197	-9.97337	6.51034e-06	6.21804e-05	0
Ttc25	NM_028918	0.847296	-0.672322	-0.887844	-0.833469	0.887842	0.805869	0.436254	0.599213	turquoise	0	0	0	0	0	0	1	0	1	0	1	1	1	0	1	0	0	1	0	0	0	1	7.21941	-12.3273	2.12038	7.07253	-10.1832	6.53553e-06	5.36773e-05	0
Pdk3	NM_145630	0.634453	-0.764839	-0.839621	-0.886365	0.887764	0.822224	0.5219	0.850758	black	0	0	0	0	0	0	0	0	0	0	0	0	0	1	0	1	0	0	0	0	0	0	7.21642	-12.3226	3.21879	7.84612	-10.039	6.56134e-06	5.95652e-05	0
9130019P16Rik	NM_198118	0.809041	-0.78886	-0.871272	-0.883913	0.887602	0.797968	0.398577	0.63821	black	0	0	0	0	0	0	0	0	0	0	0	0	0	1	1	0	0	0	1	0	0	0	7.21021	-12.313	2.317	7.86943	-9.88915	6.61795e-06	6.61416e-05	0
Foxh1	NM_007989	0.629279	-0.721628	-0.916263	-0.912863	0.887584	0.896422	0.722339	0.86835	turquoise	1	0	0	0	0	0	0	1	0	0	1	1	1	1	1	1	1	1	0	1	0	1	7.20953	-12.3119	4.65464	7.78842	-12.9874	6.62256e-06	7.64298e-06	1
Polr3g	NM_001081176	0.898803	-0.793637	-0.824699	-0.848935	0.887476	0.844511	0.489835	0.418752	red	0	0	0	0	0	0	0	0	1	0	0	0	0	1	0	0	1	1	0	0	0	0	7.20541	-12.3055	2.17058	5.28842	-7.72719	6.65812e-06	0.000341195	0
Exosc3	NM_025513	0.970889	-0.75287	-0.807563	-0.822637	0.887461	0.836652	0.45221	0.378337	red	0	0	0	0	0	0	0	1	0	0	0	0	0	0	0	1	1	1	0	0	0	0	7.2048	-12.3046	1.79743	5.54582	-7.44798	6.66173e-06	0.000423932	0
Azi1	NM_009734	0.619286	-0.655619	-0.908466	-0.864266	0.887455	0.920857	0.822042	0.830635	brown	0	0	0	0	0	0	0	0	0	0	0	0	1	0	0	1	0	1	0	0	0	0	7.2046	-12.3043	1.52193	7.07618	-12.0375	6.66173e-06	1.44014e-05	0
Akap8	NM_019774	0.927993	-0.716481	-0.84044	-0.829938	0.887428	0.818444	0.395295	0.480474	red	0	0	0	0	0	0	0	1	0	0	0	1	1	1	1	1	0	1	0	0	0	1	7.20355	-12.3026	1.72717	5.82473	-8.70802	6.6703e-06	0.000161014	1
Rasa4	NM_001039103	0.626095	-0.735935	-0.850734	-0.862009	0.887399	0.828235	0.550355	0.811608	black	0	0	0	0	0	0	1	0	1	0	1	0	0	0	1	1	0	1	0	1	0	0	7.20246	-12.3009	2.32692	7.22188	-8.69903	6.67693e-06	0.000162054	0
Zbtb8	NM_153541	0.907929	-0.727857	-0.847792	-0.835309	0.887389	0.837667	0.455673	0.458711	red	0	0	0	0	0	0	0	0	1	0	1	0	0	0	0	0	0	1	0	0	0	0	7.20208	-12.3003	2.70688	5.87209	-8.22871	6.67853e-06	0.000231907	1
Mrpl17	NM_025301	0.955372	-0.782296	-0.82823	-0.845505	0.887295	0.843722	0.473255	0.422471	red	0	0	0	0	0	0	0	0	0	0	0	0	1	1	0	1	1	1	0	1	0	1	7.19848	-12.2948	1.56309	5.91728	-8.26207	6.71361e-06	0.000226407	0
1110002N22Rik	NM_183275	0.626577	-0.705341	-0.860951	-0.879271	0.887229	0.947033	0.865305	0.851829	brown	0	1	0	0	0	0	1	1	1	0	1	1	1	0	1	0	1	1	0	1	1	1	7.19596	-12.2908	2.56498	8.37604	-10.0174	6.73762e-06	6.0353e-05	0
Sc4mol	NM_025436	0.780425	-0.756109	-0.855158	-0.881333	0.887175	0.885484	0.623035	0.605092	black	0	0	0	0	0	0	0	0	0	0	1	0	1	1	0	1	1	1	0	0	0	1	7.1939	-12.2876	2.50402	5.53309	-9.50848	6.7545e-06	8.7538e-05	0
Ttf1	NM_009442	0.861376	-0.684211	-0.853598	-0.825214	0.887109	0.802052	0.40995	0.57439	black	0	0	0	0	0	0	1	0	1	0	0	1	0	0	0	0	0	1	0	1	0	0	7.19139	-12.2837	1.22121	7.08651	-11.3976	6.77383e-06	2.24887e-05	1
Gja7	NM_008122	0.675845	-0.683626	-0.885589	-0.875558	0.886916	0.956925	0.870664	0.783351	brown	0	1	0	0	0	0	0	0	0	0	0	0	0	0	0	0	0	0	0	0	0	0	7.18405	-12.2723	4.26028	7.22673	-11.0125	6.84211e-06	2.93396e-05	0
Med20 /// Usp49	NM_020048	0.868458	-0.865309	-0.802466	-0.870199	0.886808	0.768113	0.306046	0.520615	black	0	0	0	0	0	0	0	0	0	0	0	0	0	0	0	0	0	0	0	0	0	0	7.17995	-12.2659	1.30331	6.10301	-9.86602	6.86902e-06	6.72979e-05	1
Ankzf1	NM_026187	0.763263	-0.636651	-0.810437	-0.809195	0.886788	0.932318	0.768497	0.632179	brown	0	0	0	0	0	0	0	0	0	0	0	1	1	0	0	1	1	1	0	1	0	1	7.17918	-12.2647	1.33534	6.32348	-10.5039	6.87486e-06	4.21662e-05	0
Snrpd2	NM_026943	0.774712	-0.905438	-0.784981	-0.930521	0.886726	0.876485	0.589961	0.672613	blue	0	0	0	0	0	0	0	0	0	0	1	0	1	0	0	0	0	1	0	0	0	0	7.17685	-12.2611	1.25345	7.20016	-10.2612	6.89746e-06	5.04923e-05	0
6530401N04Rik	NM_029545	0.90425	-0.641551	-0.84655	-0.787961	0.886691	0.859166	0.540453	0.449527	red	0	0	0	0	0	0	0	0	0	0	0	0	0	0	0	0	0	0	0	0	0	0	7.17552	-12.259	2.03574	5.83744	-8.10826	6.9094e-06	0.000254064	0
Zdhhc15	NM_175358	0.918075	-0.780394	-0.830097	-0.828127	0.886652	0.750696	0.246783	0.44216	red	0	0	0	0	0	0	0	0	0	0	0	0	0	0	0	0	1	0	0	0	0	0	7.17405	-12.2567	2.71685	5.98323	-7.69783	6.92277e-06	0.000349026	0
D14Ertd500e	NM_145462	0.715835	-0.759575	-0.908582	-0.900189	0.886616	0.914057	0.758225	0.729967	brown	0	0	0	0	0	0	0	1	0	0	1	1	1	1	1	0	1	1	0	1	0	1	7.1727	-12.2546	1.35304	7.18003	-12.2543	6.93496e-06	1.24854e-05	0
Utp11l	NM_026031	0.87061	-0.805839	-0.8007	-0.877089	0.886536	0.826109	0.441196	0.528659	black	0	0	0	0	0	0	1	0	1	0	0	1	0	0	1	1	1	0	0	0	0	0	7.16966	-12.2498	1.46225	5.67916	-9.68083	6.96547e-06	7.68879e-05	0
Fads2	NM_019699	0.758787	-0.719029	-0.885329	-0.854782	0.886481	0.841763	0.547114	0.628279	black	0	1	0	0	0	0	1	0	1	0	1	0	1	0	0	0	0	1	0	1	0	0	7.1676	-12.2466	2.03704	5.47385	-9.15354	6.98542e-06	0.000114469	0
Ngrn	NM_031375	0.827227	-0.556038	-0.901995	-0.78543	0.886422	0.852815	0.571386	0.552492	turquoise	0	0	0	0	0	0	0	1	1	0	1	1	1	0	0	1	1	1	0	0	0	1	7.16538	-12.2432	1.34876	6.18432	-10.5663	7.00729e-06	4.05111e-05	0
Ppcdc	NM_176831	0.736739	-0.660185	-0.892237	-0.831829	0.886342	0.863123	0.643328	0.742075	turquoise	0	0	0	0	0	0	1	0	0	0	1	1	1	0	1	0	0	1	0	0	0	1	7.16234	-12.2384	1.2274	9.82431	-15.8185	7.03815e-06	1.24653e-06	0
Lsm7	NM_025349	0.847187	-0.716776	-0.896611	-0.861331	0.886308	0.904211	0.667351	0.519332	brown	0	0	0	0	0	0	0	1	0	0	0	1	1	1	1	0	1	1	0	0	0	1	7.16107	-12.2364	1.86432	5.45832	-9.3796	7.04965e-06	9.58278e-05	0
4933424B01Rik	NM_138757	0.942669	-0.688383	-0.849086	-0.812142	0.886276	0.859246	0.535935	0.416957	red	0	0	0	0	0	0	0	0	0	0	0	0	0	0	0	0	1	1	0	0	0	0	7.15986	-12.2345	2.15496	5.7031	-7.90386	7.06052e-06	0.000297345	0
Pdgfa	NM_008808	0.841666	-0.652569	-0.90837	-0.84499	0.886197	0.85997	0.559299	0.619268	turquoise	0	0	0	0	0	0	1	1	1	0	0	0	1	1	1	1	1	1	0	1	0	1	7.15687	-12.2299	3.03073	6.95526	-11.6737	7.08855e-06	1.85266e-05	0
Nup188	NM_198304	0.562532	-0.785605	-0.854414	-0.921041	0.886078	0.908619	0.777454	0.92587	yellow	0	0	0	0	0	0	0	0	0	0	0	1	1	1	0	0	1	1	0	0	0	1	7.15241	-12.2229	2.01825	8.00299	-12.3392	7.13312e-06	1.1819e-05	0
Usf1	NM_009480	0.807218	-0.726506	-0.83362	-0.825971	0.88607	0.80748	0.424328	0.549647	black	0	0	0	0	0	0	1	1	0	0	0	0	1	1	0	0	1	1	0	0	0	1	7.15211	-12.2224	1.76617	5.77933	-7.6452	7.13405e-06	0.000362697	1
Msrb2	NM_029619	0.83594	-0.647691	-0.882644	-0.812555	0.886037	0.891651	0.677201	0.571072	brown	1	1	0	0	0	0	0	0	0	0	0	0	0	0	1	0	1	1	0	1	0	0	7.15086	-12.2205	3.60477	7.07256	-9.96367	7.14305e-06	6.25676e-05	0
2310079N02Rik	NM_025636	0.72617	-0.768451	-0.907185	-0.918826	0.886032	0.920613	0.74747	0.725585	brown	0	0	0	0	0	0	0	1	1	1	0	0	1	0	0	0	1	1	0	0	0	1	7.15069	-12.2202	1.68629	7.15272	-12.0354	7.14305e-06	1.44132e-05	0
Evc2	NM_145920	0.858985	-0.631299	-0.880801	-0.816083	0.886031	0.865785	0.586169	0.526568	black	0	0	0	0	0	0	0	0	0	0	0	1	1	0	1	0	1	1	0	0	0	1	7.15063	-12.2201	2.26619	5.80014	-9.50029	7.14305e-06	8.78181e-05	0
Aldh1a2	NM_009022	0.914704	-0.735446	-0.816004	-0.808151	0.886013	0.75535	0.254992	0.450297	red	0	0	1	1	1	1	1	1	1	0	1	0	1	0	0	0	0	0	0	1	1	0	7.14996	-12.2191	2.93009	6.00993	-7.66873	7.14809e-06	0.000356601	0
Smpd4	NM_029945	0.942278	-0.817293	-0.806125	-0.84147	0.885993	0.793842	0.338138	0.387844	red	0	0	0	0	0	0	0	0	0	0	0	0	1	1	0	1	1	1	0	1	0	1	7.14923	-12.2179	1.71963	5.43613	-7.66608	7.15374e-06	0.00035733	0
Ccbl2	NM_173763	0.863717	-0.750343	-0.812758	-0.805749	0.885933	0.779673	0.347425	0.459868	black	0	0	1	0	0	0	0	0	0	0	1	0	0	0	1	1	0	1	0	0	0	0	7.14696	-12.2144	1.87946	5.40099	-7.21311	7.17669e-06	0.000511737	0
Ushbp1	NM_181418	0.873367	-0.75436	-0.811848	-0.824125	0.885813	0.7686	0.310043	0.527735	black	0	0	0	0	0	0	0	1	0	0	1	1	1	0	0	0	0	0	0	0	0	0	7.14246	-12.2074	1.80016	5.94336	-7.72394	7.22227e-06	0.000342168	0
Rfx4	NM_001024918	0.779996	-0.774343	-0.853156	-0.866509	0.885671	0.806794	0.45454	0.679295	black	0	0	0	0	0	0	1	1	1	0	0	0	0	1	1	1	0	0	1	0	0	0	7.13715	-12.1991	1.7387	7.50951	-9.13772	7.26234e-06	0.000115615	1
Tcea2	NM_009326	0.672595	-0.632734	-0.881563	-0.855297	0.88565	0.963798	0.898326	0.777128	brown	0	0	0	0	0	0	0	0	0	0	0	1	1	0	0	1	1	1	0	1	0	1	7.13637	-12.1978	1.62834	7.11419	-11.8723	7.26739e-06	1.60855e-05	1
Ard1	NM_019870	0.957173	-0.791316	-0.825102	-0.843549	0.885647	0.77684	0.284072	0.411296	red	0	0	0	0	0	0	0	0	0	0	1	1	0	0	0	0	1	1	0	0	0	1	7.13626	-12.1977	2.48666	5.59648	-7.78614	7.26739e-06	0.000326164	0
Dtd1	NM_025314	0.568991	-0.777269	-0.87129	-0.919115	0.885507	0.934556	0.84926	0.890761	brown	0	0	0	0	0	0	0	1	0	0	0	1	1	1	0	0	1	1	0	1	0	1	7.13102	-12.1895	2.6616	7.87085	-11.2613	7.31959e-06	2.47287e-05	0
6230416J20Rik	NM_173400	0.949752	-0.706592	-0.812855	-0.805423	0.885493	0.779651	0.295189	0.439397	red	0	0	0	0	0	0	0	1	0	0	0	1	0	0	0	0	1	1	0	0	0	1	7.13052	-12.1887	1.92456	5.88967	-8.05391	7.32282e-06	0.000265436	0
Acly	NM_134037	0.943686	-0.717039	-0.848615	-0.815669	0.885399	0.828217	0.452153	0.385083	red	0	1	0	0	0	0	1	0	1	0	1	1	1	1	0	1	1	1	0	0	0	1	7.127	-12.1832	2.21503	5.0988	-7.47043	7.35519e-06	0.000417124	0
Arntl2	NM_172309	0.941674	-0.763628	-0.829514	-0.838687	0.885301	0.822734	0.405145	0.412138	red	0	0	0	0	0	0	0	1	0	0	0	0	0	0	0	1	0	0	0	0	0	0	7.12337	-12.1775	1.90973	5.68381	-8.37224	7.38694e-06	0.000207952	1
Txnl2	NM_023140	0.721903	-0.893677	-0.782024	-0.932783	0.885274	0.840385	0.498498	0.746469	blue	0	0	0	0	0	0	0	0	0	0	0	1	1	1	1	1	1	1	0	0	0	1	7.12236	-12.1759	1.49579	7.08157	-10.5108	7.39347e-06	4.19969e-05	0
1810022K09Rik	NM_001099674	0.941065	-0.801515	-0.813515	-0.866531	0.885269	0.842607	0.438226	0.443667	red	0	0	0	0	0	0	0	0	0	0	0	0	0	0	0	0	0	0	0	0	0	0	7.12218	-12.1756	1.35951	5.87464	-9.43829	7.39347e-06	9.21852e-05	0
Rpl14	NM_025974	0.680448	-0.896771	-0.826874	-0.962102	0.885242	0.903375	0.696436	0.787461	blue	0	0	0	0	0	0	0	0	0	0	1	1	1	0	0	1	1	1	0	1	0	1	7.12118	-12.1741	1.21507	7.15944	-9.51023	7.40002e-06	8.74828e-05	0
Cacna1a	NM_007578	0.975709	-0.707188	-0.832709	-0.799649	0.88517	0.808831	0.377171	0.361002	red	0	0	0	0	0	0	0	0	0	0	0	0	0	0	0	0	0	1	0	1	0	0	7.11847	-12.1698	4.54635	5.61505	-7.28992	7.42634e-06	0.000479666	0
Pus3	NM_023292	0.924771	-0.660294	-0.859919	-0.8164	0.885006	0.877783	0.578503	0.466211	red	0	0	0	0	0	0	0	0	0	0	0	1	1	0	0	0	1	1	0	0	0	1	7.11241	-12.1603	1.51339	5.98386	-9.4361	7.47669e-06	9.22877e-05	0
Prmt5	NM_013768	0.941091	-0.876851	-0.799276	-0.87937	0.884874	0.823634	0.409987	0.411833	red	0	0	0	0	0	0	0	0	0	0	1	1	1	0	0	0	0	1	0	1	0	1	7.10751	-12.1526	1.64366	5.45	-8.93419	7.52918e-06	0.000135993	1
Dck	NM_007832	0.906417	-0.887283	-0.805067	-0.892075	0.884859	0.837733	0.47866	0.461394	red	0	0	0	0	0	0	0	0	0	0	0	1	0	0	0	0	0	1	0	0	0	0	7.10696	-12.1518	1.49366	5.94152	-9.75081	7.53048e-06	7.32177e-05	0
Ak1	NM_021515	0.796208	-0.736131	-0.869083	-0.860103	0.884812	0.786086	0.37427	0.666899	black	0	0	0	0	0	0	0	0	0	0	0	0	0	1	1	1	1	1	0	1	0	0	7.10521	-12.149	4.12733	7.45313	-9.37184	7.54861e-06	9.62778e-05	0
Rhd	NM_011270	0.651442	-0.808646	-0.874412	-0.913777	0.884782	0.856335	0.631141	0.782792	blue	0	0	0	0	0	0	1	1	0	0	0	0	1	1	1	0	0	0	0	0	0	0	7.10411	-12.1473	1.71623	7.81587	-11.5839	7.5549e-06	1.97712e-05	0
Gemin5	NM_172558	0.946491	-0.773495	-0.792811	-0.821345	0.884771	0.813397	0.386772	0.383583	red	0	0	0	0	0	0	0	0	0	0	1	1	1	0	0	0	0	1	0	1	0	1	7.10369	-12.1466	1.79158	5.28265	-7.53716	7.5549e-06	0.000395034	0
Nol11	NM_133702	0.984461	-0.748085	-0.822672	-0.824329	0.884768	0.805665	0.353174	0.369609	red	0	0	0	0	0	0	0	0	1	0	0	1	1	0	0	0	1	1	0	1	0	1	7.10358	-12.1465	2.09963	5.40163	-7.64392	7.5549e-06	0.000362944	0
Mthfs	NM_026829	0.657825	-0.576736	-0.914441	-0.818237	0.884723	0.847186	0.630379	0.810419	turquoise	0	0	0	0	0	0	0	0	0	0	0	0	0	0	0	0	0	0	0	0	0	0	7.10194	-12.1439	2.34206	7.90166	-13.3194	7.57182e-06	6.17864e-06	0
Smg7	NM_001005507	0.846205	-0.749572	-0.804695	-0.842185	0.884574	0.810302	0.424237	0.557226	black	0	0	0	0	1	0	1	1	1	0	1	0	0	1	1	0	0	1	0	1	1	0	7.09641	-12.1352	1.47408	6.21328	-10.6603	7.62999e-06	3.79236e-05	0
Rab3b	NM_023537	0.703224	-0.771451	-0.90366	-0.893813	0.8845	0.8752	0.664592	0.763019	turquoise	0	0	0	0	0	0	0	0	0	0	0	1	0	0	0	0	0	0	0	1	0	0	7.09371	-12.131	1.55288	8.97255	-14.1126	7.65073e-06	3.67159e-06	0
Usp15	NM_027604	0.962304	-0.726148	-0.800259	-0.807884	0.88446	0.813205	0.380125	0.371877	red	0	0	0	0	0	0	0	0	0	0	0	1	1	1	0	0	0	1	0	0	0	1	7.09224	-12.1287	1.7025	5.16247	-7.3147	7.66231e-06	0.000470437	0
Deadc1	NM_025748	0.926602	-0.720791	-0.840105	-0.830739	0.884459	0.792959	0.346015	0.495126	red	0	0	0	0	0	0	0	1	0	0	0	0	0	0	0	0	1	1	0	0	0	0	7.0922	-12.1286	2.15505	6.32916	-8.66634	7.66231e-06	0.000165775	0
G6pd2 /// G6pdx	NM_019468	0.89993	-0.759051	-0.826406	-0.818027	0.884174	0.783768	0.337094	0.441646	red	0	0	0	0	0	0	0	0	0	0	0	0	0	0	0	0	0	0	0	0	0	0	7.08173	-12.1122	2.35989	5.61665	-7.19265	7.77875e-06	0.000520039	0
Cenpp	NM_025495	0.923047	-0.815523	-0.743738	-0.840056	0.88408	0.835113	0.444397	0.447884	red	0	0	0	0	0	0	0	0	0	0	0	1	1	0	0	0	0	1	0	0	0	1	7.07826	-12.1067	1.74312	6.01704	-10.1433	7.8133e-06	5.50657e-05	0
Atm	NM_007499	0.61675	-0.679127	-0.897873	-0.867563	0.88407	0.922383	0.815709	0.800056	brown	0	0	0	0	0	0	0	0	0	0	0	1	1	0	0	0	0	0	0	0	0	0	7.0779	-12.1061	1.62198	6.79034	-10.6849	7.81502e-06	3.71786e-05	0
Anxa11 ///	NM_013469	0.574733	-0.630175	-0.885533	-0.84932	0.884055	0.922247	0.844675	0.88618	brown	0	0	0	0	0	0	1	1	0	0	0	0	0	1	0	1	0	1	0	1	0	0	7.07736	-12.1053	3.15593	8.71715	-12.5628	7.81906e-06	1.03033e-05	0
Pomp	NM_025624	0.815246	-0.855546	-0.864901	-0.899765	0.884028	0.839368	0.508346	0.557326	blue	0	0	0	0	0	0	0	1	0	0	1	0	0	1	1	0	1	1	0	0	0	0	7.07637	-12.1037	1.30107	5.75884	-9.65977	7.82619e-06	7.79457e-05	0
Jam2	NM_023844	0.95409	-0.714702	-0.803345	-0.791325	0.884028	0.77561	0.309221	0.408303	red	1	1	0	0	0	0	1	1	1	1	1	0	1	1	1	0	0	1	0	1	1	0	7.07635	-12.1037	20.2478	5.58296	-7.09521	7.82619e-06	0.000562105	0
Prx	NM_019412	0.852634	-0.674882	-0.873752	-0.825633	0.883958	0.894039	0.6773	0.527189	brown	0	0	0	0	0	0	0	0	0	0	1	0	0	1	1	1	1	1	0	1	0	0	7.0738	-12.0997	1.76692	6.59615	-9.91786	7.84691e-06	6.47207e-05	0
Vps54	NM_139061	0.929393	-0.689467	-0.79345	-0.784884	0.883914	0.830567	0.445911	0.426644	red	0	0	0	0	0	0	0	0	0	0	0	0	1	1	0	0	1	1	0	0	0	1	7.07217	-12.0971	1.78335	5.67295	-7.33998	7.86436e-06	0.000461429	0
Tcfap2c	NM_009335	0.614665	-0.711928	-0.873032	-0.883229	0.883871	0.935135	0.848137	0.86956	brown	1	1	1	0	1	1	1	1	0	1	1	0	1	0	1	1	0	0	1	1	1	0	7.07062	-12.0947	22.6927	8.89299	-10.2058	7.87822e-06	5.26344e-05	1
Ecd	NM_027475	0.961544	-0.715479	-0.840224	-0.816138	0.883815	0.848123	0.500434	0.378164	red	0	0	0	0	0	0	0	1	1	0	0	1	1	1	0	1	1	1	0	0	0	1	7.06858	-12.0915	1.62512	5.43117	-7.64967	7.90094e-06	0.000361507	0
Myo5c	NM_001081322	0.949109	-0.703045	-0.84531	-0.801903	0.883731	0.774771	0.299103	0.405973	red	0	0	0	0	0	0	0	0	0	0	1	1	0	0	1	0	0	0	0	0	0	0	7.0655	-12.0866	1.98601	5.7561	-7.79508	7.93391e-06	0.000323728	0
Atp11b	NM_029570	0.62853	-0.726598	-0.787015	-0.852033	0.883361	0.883876	0.705006	0.824776	brown	0	0	0	0	0	0	0	1	0	1	1	0	0	0	1	0	1	0	0	1	0	0	7.05201	-12.0654	2.03055	7.8892	-12.1649	8.09062e-06	1.32789e-05	0
Coq7	NM_009940	0.893734	-0.688846	-0.854127	-0.813177	0.883336	0.862513	0.560996	0.459699	red	0	0	0	0	0	0	0	0	0	0	0	0	0	0	1	1	0	1	0	0	0	0	7.05113	-12.064	1.3653	5.82266	-9.66695	8.09909e-06	7.75126e-05	0
Exosc8	NM_027148	0.687429	-0.72589	-0.822419	-0.867347	0.883233	0.83078	0.531751	0.795954	black	0	0	0	0	0	0	0	1	0	0	0	1	1	0	0	1	1	1	0	1	0	1	7.04736	-12.0581	1.95235	8.2948	-13.9184	8.13983e-06	4.15761e-06	0
Smc3	NM_007790	0.610192	-0.613562	-0.873676	-0.835424	0.883184	0.929092	0.831129	0.821129	brown	0	0	0	0	0	0	0	0	0	0	1	1	1	0	1	0	1	1	0	1	0	1	7.04561	-12.0553	1.40584	6.32247	-10.1634	8.15882e-06	5.42831e-05	0
Myst2	NM_177619	0.670013	-0.819401	-0.807794	-0.907778	0.883167	0.895522	0.704296	0.793761	blue	1	1	0	0	0	0	1	1	1	0	1	1	1	1	0	1	1	1	0	1	1	1	7.04497	-12.0543	1.33483	8.47668	-14.1595	8.16431e-06	3.58276e-06	1
Nudcd1	NM_026149	0.964194	-0.736949	-0.77895	-0.793961	0.883069	0.803146	0.373018	0.349232	red	0	0	0	0	1	0	0	0	0	0	0	1	0	0	0	1	1	1	0	0	0	1	7.04143	-12.0487	2.01534	5.16263	-6.83019	8.19848e-06	0.000694379	0
Pou4f1	NM_011143	0.716209	-0.734505	-0.869531	-0.865173	0.883042	0.813167	0.474256	0.743745	black	0	0	0	0	0	0	0	0	0	0	0	0	0	0	0	1	0	1	1	0	0	0	7.04046	-12.0472	1.84509	7.53125	-10.5692	8.20433e-06	4.04834e-05	1
2410004L22Rik	NM_029621	0.794206	-0.799268	-0.864522	-0.883166	0.882966	0.877869	0.611825	0.623222	blue	0	0	0	0	0	0	0	0	0	0	0	1	1	1	1	1	0	1	0	0	0	1	7.03771	-12.0428	1.35355	7.53358	-11.6478	8.22777e-06	1.89016e-05	0
Slc20a1	NM_015747	0.703001	-0.775616	-0.852495	-0.874265	0.882867	0.775944	0.386337	0.749953	black	0	1	0	0	0	0	0	1	1	1	0	1	1	0	1	1	0	1	0	1	0	1	7.03411	-12.0372	3.53272	7.37137	-8.98281	8.2636e-06	0.000130884	0
Kif13a	NM_010617	0.877752	-0.670439	-0.833181	-0.79916	0.882824	0.835967	0.45797	0.466483	black	0	0	0	0	0	0	1	0	0	0	0	1	1	0	0	0	1	1	0	0	0	1	7.03257	-12.0347	1.29747	5.40867	-7.94387	8.28089e-06	0.000288361	0
5730590G19Rik	NM_029835	0.972879	-0.736199	-0.807451	-0.803717	0.882799	0.816717	0.397925	0.37686	red	0	0	0	0	0	0	1	0	1	0	0	0	0	0	0	0	1	1	0	0	0	0	7.03166	-12.0333	2.43658	5.54672	-7.11475	8.28832e-06	0.000553748	0
Actn2	NM_033268	0.59312	-0.747233	-0.885304	-0.892978	0.882778	0.858891	0.675892	0.889561	blue	0	0	0	0	0	0	0	1	0	0	0	0	0	0	1	0	0	1	0	1	0	0	7.03092	-12.0321	2.53084	10.0097	-12.3293	8.29414e-06	1.18626e-05	0
Fmr1nb	NM_174993	0.726792	-0.758518	-0.863697	-0.870405	0.882735	0.7911	0.416905	0.749899	black	0	1	0	0	0	0	0	0	0	0	0	0	0	0	0	0	0	1	0	0	0	0	7.02935	-12.0297	18.4533	8.07371	-9.36587	8.30908e-06	9.65679e-05	0
Trim13	NM_023233	0.572744	-0.738802	-0.879642	-0.901494	0.882612	0.882581	0.725715	0.941955	yellow	0	0	0	0	0	0	1	0	0	0	0	0	0	1	0	1	0	0	0	0	0	0	7.02493	-12.0227	4.19296	10.3748	-11.1543	8.36166e-06	2.64998e-05	0
Slc5a5	NM_053248	0.605004	-0.824952	-0.851098	-0.904323	0.882557	0.823084	0.554003	0.858472	blue	0	0	0	0	0	0	0	1	1	1	1	1	1	1	0	1	1	0	0	1	1	1	7.02294	-12.0195	1.9294	8.94158	-13.4309	8.37959e-06	5.76935e-06	0
Centb1	NM_153788	0.793868	-0.65831	-0.895135	-0.822066	0.882414	0.808781	0.46651	0.630995	turquoise	0	0	0	0	0	0	0	0	0	0	0	0	0	0	0	0	0	0	0	0	0	0	7.01779	-12.0114	1.46205	7.53809	-12.6321	8.44245e-06	9.74889e-06	0
Akp2	NM_007431	0.682551	-0.720217	-0.85661	-0.868949	0.882247	0.939517	0.850231	0.763267	brown	1	0	0	0	0	0	1	1	1	0	0	0	0	1	1	1	1	1	0	1	0	0	7.01181	-12.0019	7.89004	7.93356	-9.26639	8.51686e-06	0.000104536	0
Zfp583	NM_001033249	0.861648	-0.770682	-0.853022	-0.84797	0.882238	0.798188	0.387854	0.516507	black	0	0	0	0	0	0	0	0	0	1	1	0	0	0	0	1	0	1	0	0	0	0	7.01149	-12.0014	1.55354	5.62612	-9.19368	8.51838e-06	0.000110814	1
Adss	NM_007422	0.950961	-0.747482	-0.822223	-0.841937	0.882185	0.856027	0.489052	0.416144	red	0	0	0	0	0	0	0	0	0	0	0	0	1	1	1	1	1	1	0	1	0	1	7.0096	-11.9984	1.64144	5.33519	-8.62625	8.54107e-06	0.000170698	0
5730419I09Rik	NM_029081	0.683232	-0.638613	-0.86914	-0.837184	0.882151	0.950688	0.872749	0.738716	brown	0	1	0	0	0	0	1	1	1	0	0	1	1	1	0	0	1	1	0	1	0	1	7.00836	-11.9965	2.68815	7.28484	-9.8233	8.54919e-06	6.92135e-05	0
Macrod2	NM_001013802	0.972483	-0.716256	-0.849343	-0.815846	0.882111	0.823998	0.43808	0.369705	red	0	0	0	0	0	0	0	0	0	0	1	0	1	1	1	1	0	0	0	0	0	0	7.00694	-11.9942	2.21857	5.34929	-7.58569	8.5627e-06	0.000379878	0
Zfp553	NM_146201	0.653407	-0.799917	-0.903897	-0.924951	0.882096	0.864513	0.632025	0.827788	blue	0	0	0	0	0	0	1	1	1	1	1	1	1	0	0	1	1	1	0	1	1	1	7.00639	-11.9934	1.53845	8.75728	-14.4731	8.5673e-06	2.92001e-06	1
Nat5	NM_026425	0.768789	-0.779637	-0.850573	-0.902102	0.882086	0.87218	0.586679	0.685151	blue	0	0	0	0	0	0	0	0	0	0	0	1	0	0	1	0	1	1	0	1	0	1	7.00605	-11.9928	1.42209	6.76762	-11.6037	8.56836e-06	1.94444e-05	0
Nfkbil2	NM_183091	0.766736	-0.772903	-0.836543	-0.853425	0.882082	0.895054	0.70593	0.619872	brown	0	0	0	0	0	0	0	1	1	0	1	1	1	0	0	1	1	1	0	1	0	1	7.00589	-11.9926	1.31174	6.84473	-10.5652	8.56836e-06	4.05262e-05	0
Tnrc15	NM_146112	0.910349	-0.798451	-0.822425	-0.835838	0.882069	0.742676	0.241054	0.468762	red	0	0	0	0	0	0	0	0	0	0	0	0	0	0	0	0	0	0	0	0	0	0	7.00545	-11.9919	2.22974	6.48246	-8.4784	8.57159e-06	0.000190785	0
Depdc7	NM_144804	0.944931	-0.662211	-0.83854	-0.776426	0.882011	0.781108	0.34624	0.397173	red	0	0	0	0	0	0	0	0	0	0	0	0	0	1	0	1	0	1	0	1	0	0	7.00334	-11.9885	3.55172	5.78608	-8.23017	8.59658e-06	0.000231722	0
Rars	NM_025936	0.908507	-0.793117	-0.81598	-0.853977	0.882006	0.866212	0.550755	0.421317	red	0	0	0	0	0	0	0	1	0	0	1	1	0	1	0	1	1	1	0	1	0	1	7.00318	-11.9883	1.5291	5.17226	-8.11448	8.59658e-06	0.000252937	0
Pml	NM_008884	0.624343	-0.714991	-0.840112	-0.863535	0.88199	0.940954	0.864102	0.788307	brown	0	0	0	0	0	0	0	1	1	1	1	0	0	1	1	0	1	1	0	1	1	0	7.00261	-11.9874	4.83867	7.25503	-8.74446	8.59862e-06	0.000156451	1
1700029I01Rik	NM_027285	0.985185	-0.724321	-0.815715	-0.794415	0.881984	0.777718	0.296892	0.347191	red	0	1	0	0	0	0	0	0	0	0	0	0	0	0	0	0	0	0	0	0	0	0	7.00239	-11.987	9.72177	5.51328	-7.03491	8.59883e-06	0.000588636	0
D15Wsu169e	NM_198420	0.572946	-0.687718	-0.897268	-0.887731	0.88193	0.933961	0.871652	0.896449	brown	0	0	0	0	0	0	0	0	0	0	0	0	1	1	1	1	1	1	0	1	0	1	7.00045	-11.984	2.21156	7.59127	-11.4755	8.62234e-06	2.13069e-05	0
Spin1	NM_011462	0.951104	-0.788257	-0.805676	-0.843223	0.881916	0.824314	0.421984	0.428249	red	0	0	0	0	0	0	0	0	1	0	1	0	1	1	1	1	1	1	0	0	0	1	6.99997	-11.9832	1.71939	6.17739	-8.40693	8.62328e-06	0.000202432	0
Brf2	NM_025686	0.791741	-0.762369	-0.772139	-0.86616	0.881637	0.911967	0.689366	0.609325	brown	0	0	0	0	0	0	0	0	0	0	0	0	0	0	0	0	0	1	0	0	0	0	6.99	-11.9674	1.29162	5.83466	-9.66128	8.75166e-06	7.78533e-05	0
Slc25a1	NM_153150	0.566277	-0.748547	-0.85236	-0.907802	0.881626	0.935061	0.847553	0.916948	brown	0	0	0	0	0	0	1	1	1	0	0	0	1	1	0	1	0	1	0	1	0	0	6.98962	-11.9668	2.2371	7.70823	-11.5641	8.75407e-06	2.00719e-05	0
Gfer	NM_023040	0.583089	-0.787686	-0.81184	-0.911692	0.881297	0.893809	0.726961	0.914413	yellow	0	0	0	0	0	0	0	0	0	0	0	1	1	1	1	1	1	1	0	0	0	1	6.97793	-11.9483	1.93736	8.67107	-14.3428	8.90164e-06	3.18509e-06	0
Hdac1	NM_008228	0.911842	-0.703947	-0.871931	-0.821858	0.881294	0.868217	0.56793	0.421347	red	0	0	0	0	0	0	0	0	0	0	1	0	0	0	0	0	1	1	0	1	0	0	6.97782	-11.9481	1.68173	5.35439	-8.48328	8.90164e-06	0.00019004	1
Isoc1	NM_025478	0.678871	-0.68682	-0.90827	-0.886392	0.881279	0.871342	0.651462	0.790893	turquoise	0	0	0	0	0	0	0	0	0	0	0	0	1	1	0	1	1	1	0	0	0	1	6.97731	-11.9473	1.74168	6.56869	-10.3264	8.90291e-06	4.82232e-05	0
Esco1	NM_001081222	0.905384	-0.675525	-0.794048	-0.785754	0.881265	0.836329	0.470503	0.441081	red	0	0	0	0	0	0	0	0	0	0	0	1	1	1	0	1	1	1	0	1	0	1	6.9768	-11.9465	1.41398	5.80646	-9.17425	8.90673e-06	0.000112702	0
Zfp446	NM_175558	0.903395	-0.76043	-0.891614	-0.857149	0.88126	0.827673	0.476001	0.484594	red	0	0	0	0	0	0	0	1	1	1	1	1	1	0	1	0	1	1	0	0	1	1	6.97662	-11.9462	1.35104	5.74283	-9.79956	8.90673e-06	7.04859e-05	1
Etaa1	NM_026576	0.93092	-0.629363	-0.834885	-0.777007	0.881242	0.864769	0.552408	0.413583	red	0	1	0	0	0	0	0	1	0	0	0	0	1	1	0	0	1	1	0	0	0	1	6.976	-11.9452	1.99882	5.58511	-7.7091	8.91267e-06	0.000345811	0
Ints3	NM_145540	0.821017	-0.662485	-0.829513	-0.812838	0.881216	0.908112	0.711433	0.523411	brown	0	0	0	0	0	0	0	0	0	0	0	0	1	1	1	1	1	1	0	0	0	1	6.97508	-11.9438	1.60447	5.55386	-8.15925	8.91774e-06	0.000245012	0
Ly6e	NM_008529	0.721498	-0.605658	-0.870833	-0.811335	0.881215	0.893403	0.687432	0.630954	brown	0	0	0	0	0	0	1	1	1	0	0	1	1	1	1	0	1	1	0	0	0	1	6.97501	-11.9437	1.34785	5.50726	-9.38678	8.91774e-06	9.53301e-05	0
Apod	NM_007470	0.856996	-0.802492	-0.805386	-0.834376	0.8812	0.741518	0.260168	0.505634	black	1	0	0	0	0	0	1	1	1	0	0	0	0	0	0	0	0	0	0	0	0	0	6.97451	-11.9429	2.05211	5.87968	-7.9512	8.91892e-06	0.000286682	0
Atg9b	NM_001002897	0.828493	-0.742383	-0.836471	-0.848914	0.881174	0.836241	0.550543	0.572333	black	0	0	1	0	1	1	0	1	0	0	1	0	0	1	1	0	1	0	0	1	0	0	6.97359	-11.9414	1.74507	6.6163	-9.32987	8.92629e-06	9.93143e-05	0
Fbxl18	NM_001033312	0.732393	-0.746872	-0.833502	-0.876669	0.881174	0.896292	0.643494	0.645734	brown	0	0	0	0	0	0	0	1	1	0	1	1	1	1	0	1	1	1	0	0	0	1	6.97358	-11.9414	1.21504	5.14954	-8.68238	8.92629e-06	0.000163691	0
Ankmy2	NM_146033	0.946347	-0.652571	-0.811129	-0.76663	0.881082	0.792635	0.375283	0.390258	red	0	0	0	0	0	0	0	0	0	0	1	1	1	0	1	0	0	1	0	0	0	1	6.9703	-11.9362	1.72416	5.48906	-7.537	8.95902e-06	0.000395034	0
Apitd1	NM_027263	0.956564	-0.773769	-0.816123	-0.82593	0.880901	0.823118	0.427523	0.372257	red	0	0	0	0	0	0	0	0	1	0	0	1	1	0	0	0	1	1	0	1	0	1	6.96393	-11.9261	2.20988	5.44228	-7.47464	9.04316e-06	0.00041561	0
Ipo8	NM_001081113	0.727147	-0.703092	-0.855666	-0.85014	0.880854	0.917777	0.762917	0.622055	brown	0	0	0	0	0	0	0	0	0	0	0	0	1	0	0	0	0	1	0	0	0	0	6.96226	-11.9234	1.81884	5.56031	-8.53084	9.06416e-06	0.000183713	0
Siglec5	NM_145581	0.624781	-0.726263	-0.878194	-0.881671	0.880834	0.924277	0.826856	0.847659	brown	0	1	0	0	0	0	1	1	1	0	1	1	1	0	0	0	1	0	0	1	1	1	6.96158	-11.9224	3.21241	8.95163	-10.7566	9.07099e-06	3.51689e-05	0
Ckap2	NM_001004140	0.621184	-0.725805	-0.883423	-0.902971	0.880794	0.877168	0.670148	0.880067	blue	1	0	0	0	0	0	0	0	1	0	1	0	1	0	0	0	1	1	0	1	0	1	6.96016	-11.9201	2.66032	8.48907	-13.8902	9.08543e-06	4.23063e-06	0
Aacs	NM_030210	0.857147	-0.731025	-0.854098	-0.824816	0.880778	0.788205	0.361408	0.474562	black	0	0	0	0	0	0	0	1	0	0	1	0	1	1	0	0	0	0	0	0	0	0	6.95959	-11.9192	1.74721	5.37876	-7.67881	9.0907e-06	0.000354016	0
Nudt1	NM_008637	0.945486	-0.723356	-0.832375	-0.817056	0.880736	0.864764	0.548688	0.386576	red	0	0	0	0	0	0	1	1	1	0	0	1	1	1	1	1	0	1	0	1	0	1	6.9581	-11.9168	2.77206	5.53112	-7.34813	9.10886e-06	0.000458095	0
Cct4	NM_009837	0.704159	-0.812053	-0.821907	-0.91925	0.880731	0.898794	0.665702	0.709246	blue	0	0	0	0	0	0	1	0	0	0	0	1	1	1	1	1	1	1	0	1	0	1	6.95792	-11.9165	1.22594	5.82658	-8.57918	9.10886e-06	0.000176964	0
Ltbp4	NM_175641	0.985759	-0.72276	-0.829986	-0.801579	0.880654	0.785322	0.33687	0.370462	red	0	0	0	0	0	0	0	1	0	0	0	1	0	0	0	0	0	1	0	1	0	0	6.95523	-11.9123	6.23996	5.83592	-7.38162	9.14485e-06	0.000446439	0
Dock11	NM_001009947	0.828651	-0.633308	-0.910293	-0.822198	0.880578	0.859005	0.571521	0.534939	turquoise	0	0	0	0	0	0	0	0	0	0	0	0	0	0	0	0	0	1	0	0	0	0	6.95254	-11.908	3.0606	5.36065	-9.197	9.18111e-06	0.000110541	0
Zfp207	NM_011751	0.947241	-0.74128	-0.865516	-0.844466	0.880521	0.839618	0.467161	0.425958	red	0	0	0	0	0	0	0	1	1	0	0	1	1	0	0	0	1	1	0	0	0	1	6.95053	-11.9048	1.77359	5.69871	-8.71222	9.20138e-06	0.000160541	1
Rrp12	NM_199447	0.97582	-0.730487	-0.82523	-0.810351	0.880483	0.830713	0.436846	0.338556	red	0	0	0	0	0	0	0	0	0	0	1	1	1	0	0	0	0	0	0	1	0	0	6.94921	-11.9027	2.81954	5.17318	-7.06186	9.21771e-06	0.000577433	0
Aldh16a1	NM_145954	0.74126	-0.724502	-0.846891	-0.84973	0.880471	0.924693	0.774458	0.663151	brown	0	0	0	0	0	0	0	1	0	0	1	1	1	1	0	0	1	1	0	1	0	1	6.9488	-11.9021	1.48116	6.87904	-8.70138	9.22066e-06	0.00016188	0
Rps24	NM_011297	0.678541	-0.762298	-0.848814	-0.887542	0.880418	0.819457	0.504196	0.798836	blue	0	0	0	0	0	0	1	0	0	0	0	1	1	0	0	0	1	1	0	1	0	1	6.94693	-11.8991	2.747	8.59129	-10.8451	9.23609e-06	3.30244e-05	0
Zfand1	NM_025512	0.582638	-0.692616	-0.883913	-0.893677	0.880398	0.896144	0.746547	0.92398	yellow	0	0	0	0	0	0	1	0	1	0	1	0	0	0	0	0	1	1	0	0	0	0	6.94624	-11.898	2.28537	8.57145	-13.3912	9.24318e-06	5.89353e-06	0
Rpl8	NM_012053	0.805379	-0.908873	-0.73378	-0.905312	0.880349	0.855084	0.509834	0.575535	green	0	0	0	0	0	0	0	1	0	0	0	1	1	1	1	1	1	1	0	1	0	1	6.94452	-11.8952	1.13855	5.68771	-8.6269	9.26546e-06	0.000170698	0
Fblim1	NM_133754	0.928512	-0.696002	-0.836097	-0.813148	0.880336	0.844807	0.511649	0.450891	red	0	0	0	0	0	0	0	1	1	1	1	0	0	1	1	1	0	0	0	0	1	0	6.94405	-11.8945	3.8954	6.34425	-7.96937	9.26864e-06	0.000283273	0
Galt	NM_016658	0.684831	-0.57296	-0.89008	-0.798766	0.880326	0.84371	0.630231	0.783802	turquoise	0	0	0	0	0	0	0	1	0	0	0	0	1	0	1	0	0	1	0	1	0	0	6.94371	-11.894	1.86879	8.66261	-13.5184	9.26864e-06	5.49257e-06	0
Gm691	NM_198627	0.660532	-0.79397	-0.873003	-0.902367	0.880323	0.843944	0.572202	0.805455	blue	0	0	0	0	0	0	0	0	0	0	0	0	0	0	0	0	0	0	0	1	0	0	6.94361	-11.8938	1.64548	7.39857	-11.6248	9.26864e-06	1.91772e-05	0
Slamf6	NM_030710	0.848432	-0.792737	-0.899502	-0.882611	0.880253	0.84922	0.537633	0.554561	turquoise	0	0	0	0	0	0	0	0	0	0	0	0	0	0	0	0	0	0	0	0	0	0	6.94115	-11.8899	1.63262	6.71598	-11.4979	9.27905e-06	2.09557e-05	0
Smu1	NM_021535	0.962208	-0.740084	-0.760175	-0.801409	0.880167	0.826405	0.414993	0.367774	red	0	0	0	1	0	0	0	0	0	0	0	0	0	0	0	0	1	1	0	0	0	0	6.93815	-11.8851	1.30778	5.16493	-7.52732	9.31719e-06	0.000398181	0
Exosc2	NM_144886	0.966993	-0.75118	-0.839519	-0.823103	0.88005	0.815706	0.412501	0.35695	red	1	1	0	0	0	0	1	0	0	0	0	1	1	0	0	0	1	1	0	1	0	1	6.93406	-11.8786	2.3276	5.31897	-7.29509	9.37198e-06	0.000477809	0
Ewsr1	NM_007968	0.787902	-0.668448	-0.823827	-0.818695	0.880008	0.886029	0.619305	0.595125	brown	0	0	0	0	0	0	0	1	0	0	1	1	1	1	0	1	1	1	0	0	0	1	6.93256	-11.8762	1.35628	5.43499	-9.08657	9.39129e-06	0.000120419	1
Hax1	NM_011826	0.816414	-0.890356	-0.73487	-0.894898	0.880001	0.851575	0.515099	0.563794	blue	0	0	0	0	0	0	1	0	0	0	0	1	1	0	0	1	1	1	0	0	0	1	6.93232	-11.8759	1.58696	6.04854	-9.88	9.39175e-06	6.66131e-05	0
Smg5	NM_178246	0.708079	-0.766032	-0.863489	-0.885184	0.879901	0.809404	0.483612	0.7522	blue	0	0	0	0	0	0	0	0	0	0	1	1	1	0	1	1	1	1	0	1	0	1	6.92885	-11.8703	1.8384	7.55951	-10.3207	9.43766e-06	4.8381e-05	0
Prdm4	NM_181650	0.739523	-0.706763	-0.841495	-0.851499	0.879801	0.938458	0.818619	0.644535	brown	0	0	0	0	0	0	0	0	0	0	0	1	1	1	0	0	1	1	0	0	0	1	6.92537	-11.8648	1.58133	6.32603	-9.56073	9.47564e-06	8.41484e-05	1
Def8	NM_054046	0.849077	-0.847611	-0.795688	-0.871462	0.879793	0.849709	0.541214	0.55198	black	0	0	0	0	0	0	0	0	0	0	0	0	0	1	1	0	1	1	0	1	0	0	6.92509	-11.8643	1.65819	7.48906	-12.1175	9.47592e-06	1.36862e-05	0
Mfng	NM_008595	0.914607	-0.786859	-0.851633	-0.857397	0.879688	0.797753	0.3997	0.463616	red	0	0	0	0	0	0	0	0	0	0	1	0	0	0	1	0	1	0	0	1	0	0	6.92141	-11.8585	1.71018	5.84342	-8.69398	9.52246e-06	0.000162588	0
2410025L10Rik	NM_028596	0.735409	-0.808739	-0.858728	-0.878475	0.87961	0.83987	0.569486	0.696854	black	1	0	0	0	0	0	0	0	0	0	0	0	0	1	0	0	0	0	0	0	0	0	6.91871	-11.8542	1.48402	7.17533	-11.9399	9.56037e-06	1.53009e-05	0
Ankrd9	NM_175207	0.970859	-0.758918	-0.837884	-0.826022	0.879591	0.781144	0.320818	0.386292	red	0	0	0	0	0	0	0	0	0	0	0	0	1	1	1	1	1	1	0	0	0	1	6.91806	-11.8531	1.87747	5.67448	-7.63897	9.56591e-06	0.000364382	0
Serpina3m	NM_009253	0.956322	-0.748655	-0.819425	-0.808277	0.879588	0.767488	0.288577	0.402896	red	0	0	0	0	0	0	0	0	0	0	0	0	0	0	0	0	0	0	0	0	0	0	6.91794	-11.8529	7.60862	5.72531	-7.25144	9.56591e-06	0.000495744	0
4930420K17Rik	NM_001081029	0.819985	-0.732213	-0.800425	-0.837397	0.879455	0.783867	0.361013	0.58564	black	0	0	0	0	0	0	0	0	0	0	0	0	0	0	0	1	0	0	0	0	0	0	6.91333	-11.8456	1.56255	5.72725	-8.87162	9.62714e-06	0.000142425	0
Fdxr	NM_007997	0.835117	-0.660671	-0.823802	-0.804354	0.879434	0.835974	0.527673	0.508606	black	0	0	0	0	0	0	0	0	0	0	1	0	0	0	0	0	0	1	0	0	0	0	6.9126	-11.8444	1.3833	5.72102	-8.99677	9.63214e-06	0.000129493	0
Rbks	NM_153196	0.812631	-0.871413	-0.84184	-0.894427	0.879368	0.813265	0.487808	0.566214	blue	0	0	0	0	0	0	0	0	0	0	0	1	1	0	1	1	1	1	0	0	0	1	6.91031	-11.8408	1.31948	6.63955	-11.384	9.66419e-06	2.2714e-05	0
Erbb3	NM_010153	0.703412	-0.711847	-0.874261	-0.866377	0.879319	0.897075	0.712069	0.761721	brown	0	0	0	0	0	0	0	1	1	1	1	1	0	0	1	0	0	1	0	1	1	0	6.90861	-11.8381	8.69933	8.22389	-9.74331	9.68362e-06	7.35838e-05	0
Ggnbp1 /// Zbtb9	NM_001005916	0.627162	-0.76857	-0.859038	-0.899068	0.879308	0.933419	0.840286	0.829159	brown	0	0	0	0	0	0	1	1	0	0	1	1	1	1	1	1	1	1	0	1	0	1	6.90824	-11.8375	1.396	7.78571	-10.6165	9.68362e-06	3.90598e-05	1
Abt1	NM_013924	0.917772	-0.759101	-0.818298	-0.839154	0.879203	0.779488	0.326415	0.498723	red	0	0	0	0	0	0	0	1	1	0	0	0	1	1	0	0	0	1	0	1	0	0	6.90459	-11.8317	1.73444	6.53674	-8.59437	9.73716e-06	0.000175031	1
Atg5	NM_053069	0.811886	-0.634094	-0.753496	-0.769453	0.879181	0.859819	0.571893	0.561888	black	0	0	0	0	0	0	0	0	0	0	0	0	1	1	0	1	0	1	0	0	0	0	6.90383	-11.8304	1.37489	5.84136	-9.65669	9.74576e-06	7.81366e-05	0
Centa2	NM_172133	0.639082	-0.812449	-0.865675	-0.897229	0.879168	0.86949	0.694934	0.762707	blue	0	0	0	0	0	0	1	1	1	0	1	1	1	0	0	0	0	1	0	1	1	1	6.90337	-11.8297	1.3029	7.19526	-12.0695	9.74817e-06	1.41293e-05	0
1700029I01Rik /// OTTMUSG00000010657 /// RP24-320O9.1	NM_001083918	0.98309	-0.735316	-0.827126	-0.806069	0.879159	0.782429	0.317231	0.372514	red	0	0	0	0	0	0	0	0	0	0	0	0	0	0	0	0	0	0	0	0	0	0	6.90307	-11.8292	9.48407	5.78087	-7.31613	9.74817e-06	0.000469944	0
Zfp64	NM_009564	0.827762	-0.636113	-0.834097	-0.814116	0.87894	0.920772	0.726788	0.571292	brown	1	1	0	0	0	0	0	1	1	0	0	1	1	1	1	1	1	1	0	1	0	1	6.89551	-11.8172	1.66815	6.05915	-9.40513	9.85065e-06	9.39052e-05	1
Timm10	NM_013899	0.970362	-0.720474	-0.854278	-0.826942	0.878877	0.821209	0.425749	0.399394	red	0	0	0	0	0	0	0	1	1	0	1	0	1	0	1	1	0	1	0	1	0	0	6.89334	-11.8137	2.13769	5.61305	-8.17586	9.87853e-06	0.000242226	0
Hnrpf	NM_133834	0.967846	-0.776393	-0.801848	-0.820559	0.878699	0.80458	0.367587	0.343313	red	0	0	0	0	0	0	0	0	0	0	0	0	0	0	0	0	0	0	0	0	0	0	6.88722	-11.8039	1.44556	4.91991	-7.05568	9.95961e-06	0.000580091	0
Cyp7b1	NM_007825	0.963376	-0.72159	-0.816068	-0.803149	0.878578	0.798223	0.356172	0.399466	red	0	1	0	0	0	0	1	0	1	0	1	0	0	0	0	0	1	0	0	1	0	0	6.88304	-11.7972	3.08076	5.49005	-7.26114	1.00199e-05	0.000491769	0
Reln	NM_011261	0.761776	-0.857791	-0.88421	-0.904728	0.878563	0.820288	0.511591	0.637692	blue	0	1	1	1	1	1	0	0	0	0	0	0	0	0	0	0	0	0	1	0	0	0	6.88252	-11.7964	1.38717	6.86238	-10.2405	1.0025e-05	5.12846e-05	0
AU014645	NM_001033201	0.705337	-0.820033	-0.836973	-0.904422	0.878536	0.9012	0.6995	0.669751	blue	0	0	0	0	0	0	0	1	0	1	0	1	1	0	0	0	1	1	0	0	0	1	6.88161	-11.795	1.45548	5.5274	-9.4074	1.0035e-05	9.37763e-05	0
Arhgap12	NM_001039692	0.582074	-0.599177	-0.886254	-0.83112	0.878462	0.925152	0.858052	0.836861	brown	0	0	0	0	0	0	1	1	1	0	0	0	0	1	1	1	1	1	0	0	0	0	6.87906	-11.7909	2.83479	6.72049	-10.5357	1.00677e-05	4.13301e-05	0
Elk1	NM_007922	0.772658	-0.750938	-0.765708	-0.822969	0.878421	0.775773	0.362946	0.660251	black	0	0	0	0	0	0	0	0	0	0	1	0	0	0	0	0	0	0	0	1	0	0	6.87765	-11.7886	1.48195	7.11804	-12.0665	1.00838e-05	1.41358e-05	1
Ddx11	NM_001003919	0.955061	-0.754506	-0.812116	-0.825774	0.878415	0.823994	0.436195	0.37199	red	0	0	0	0	0	0	1	1	0	0	0	1	1	1	0	0	1	1	0	1	0	1	6.87746	-11.7883	1.86246	5.0322	-7.53962	1.00838e-05	0.000394232	0
Eed	NM_021876	0.965969	-0.734948	-0.790242	-0.806234	0.878306	0.780788	0.304858	0.398582	red	0	1	0	0	0	0	0	1	1	0	1	0	0	0	0	0	0	1	0	0	0	0	6.87371	-11.7823	2.37859	5.71843	-7.64496	1.01413e-05	0.000362712	1
Zc3h12a	NM_153159	0.785948	-0.789146	-0.865629	-0.882815	0.878172	0.804788	0.43348	0.669124	blue	0	1	0	0	0	0	1	1	0	0	1	0	0	1	1	1	1	1	0	1	0	0	6.86914	-11.775	2.9454	8.52894	-10.0048	1.02124e-05	6.0896e-05	0
Otud5	NM_138604	0.881557	-0.678126	-0.812101	-0.802686	0.878143	0.817811	0.425015	0.513165	red	0	0	0	0	0	0	0	0	0	0	1	0	0	0	0	0	0	1	0	0	0	0	6.86815	-11.7734	1.60673	6.34159	-10.7247	1.02254e-05	3.60495e-05	0
Gmfg	NM_001039192	0.594465	-0.629891	-0.903414	-0.866521	0.878111	0.947751	0.896881	0.872535	brown	0	0	0	0	0	0	1	0	0	0	1	0	0	0	1	1	0	1	0	1	0	0	6.86706	-11.7717	2.92701	7.70928	-12.8409	1.02367e-05	8.41893e-06	0
Abcf1	NM_013854	0.93792	-0.800845	-0.810265	-0.835406	0.877907	0.814422	0.415013	0.370801	red	0	0	0	0	0	0	0	1	0	0	1	0	1	0	1	0	1	1	0	0	0	1	6.86008	-11.7605	1.33263	5.01202	-7.6034	1.03418e-05	0.000374381	0
Kcnd1	NM_008423	0.829299	-0.834176	-0.783681	-0.875569	0.877889	0.80845	0.431538	0.585723	black	0	0	0	0	0	0	0	0	0	0	1	0	0	1	0	0	0	0	0	0	0	0	6.85947	-11.7595	1.56866	6.42557	-10.9952	1.03454e-05	2.9727e-05	0
Ppan	NM_145610	0.855744	-0.798341	-0.816296	-0.866719	0.877763	0.864258	0.584722	0.553852	black	0	0	0	0	0	0	0	0	0	1	0	1	1	0	0	0	1	1	0	1	0	1	6.85517	-11.7527	1.43406	6.96397	-10.9406	1.04002e-05	3.09075e-05	0
Dag1	NM_010017	0.649081	-0.714308	-0.866921	-0.875302	0.877723	0.929261	0.852648	0.766381	brown	0	0	0	0	0	0	0	1	0	0	0	1	0	0	0	1	1	1	0	0	0	1	6.85382	-11.7505	1.48909	7.17416	-9.45763	1.04161e-05	9.08957e-05	0
Tmem59l	NM_182991	0.635183	-0.783059	-0.833632	-0.888796	0.877716	0.866485	0.65186	0.789962	blue	0	0	0	0	0	0	1	0	1	0	1	1	1	0	0	1	0	0	1	0	0	0	6.85359	-11.7501	1.49084	6.36832	-10.5947	1.04168e-05	3.96731e-05	0
Shmt1	NM_009171	0.948585	-0.826554	-0.790471	-0.841782	0.877705	0.831582	0.451023	0.380678	red	0	0	0	0	0	0	0	1	0	0	0	1	1	0	1	0	0	1	0	0	0	1	6.85321	-11.7495	2.6287	5.44312	-7.96	1.04194e-05	0.000285083	0
Jak3	NM_010589	0.82596	-0.721832	-0.799449	-0.818109	0.877659	0.8603	0.571048	0.531422	black	0	0	0	0	0	0	0	1	1	0	1	0	0	1	1	1	1	1	0	0	0	0	6.85165	-11.747	1.28599	6.00794	-8.12653	1.04392e-05	0.000250964	1
Sf3b2	NM_030109	0.805628	-0.851615	-0.736206	-0.87808	0.877612	0.870257	0.574621	0.588501	blue	0	0	0	0	0	0	0	0	1	0	0	1	1	0	0	1	1	1	0	1	0	1	6.85004	-11.7444	1.33489	5.88953	-10.0742	1.04595e-05	5.80448e-05	0
Mrpl38	NM_024177	0.660656	-0.696586	-0.871632	-0.881017	0.877583	0.957907	0.899967	0.770689	brown	0	0	0	0	0	0	0	0	0	1	0	1	0	1	1	0	1	1	0	1	0	1	6.84908	-11.7429	1.8047	6.93369	-11.0471	1.04723e-05	2.861e-05	0
Pprc1	NM_001081214	0.891621	-0.732146	-0.813369	-0.827861	0.877514	0.885347	0.599495	0.453313	red	0	0	0	0	0	0	0	0	1	0	1	1	1	1	0	0	1	1	0	1	0	1	6.84673	-11.7391	1.63054	5.39907	-7.72308	1.05085e-05	0.000342254	1
Ireb2	NM_022655	0.617735	-0.701786	-0.866045	-0.873188	0.877475	0.927949	0.844146	0.853198	brown	0	0	0	0	0	0	1	1	1	0	1	1	1	0	0	0	1	1	0	0	1	1	6.84542	-11.737	1.41845	8.2762	-11.504	1.05273e-05	2.08609e-05	0
Rnuxa	NM_019996	0.888548	-0.743969	-0.766824	-0.821706	0.877464	0.797984	0.379489	0.505421	red	0	0	0	0	0	0	0	1	0	0	0	0	1	1	1	0	1	1	0	1	0	1	6.84503	-11.7364	1.31653	5.83029	-9.43587	1.05281e-05	9.22877e-05	0
Cacng6	NM_133183	0.691605	-0.740802	-0.855851	-0.875823	0.877462	0.807882	0.498543	0.783862	black	0	0	0	0	0	0	0	0	0	0	0	0	0	0	0	0	0	0	0	0	0	0	6.84497	-11.7363	2.23637	8.35092	-10.3455	1.05281e-05	4.75654e-05	0
Rfc1	NM_011258	0.876768	-0.752273	-0.775592	-0.807531	0.877266	0.837111	0.504652	0.42692	black	0	0	0	0	0	0	0	1	0	0	0	1	1	1	1	0	0	1	0	1	0	1	6.83833	-11.7257	1.53075	5.1536	-7.23823	1.0614e-05	0.000501325	1
1500001M20Rik	NM_026894	0.650978	-0.69263	-0.885987	-0.878768	0.877208	0.953266	0.868659	0.753499	brown	0	0	0	0	0	0	0	0	0	0	0	1	1	1	1	0	0	1	0	1	0	1	6.83638	-11.7225	2.0914	6.1158	-10.5082	1.0644e-05	4.20347e-05	0
Thoc2	NM_001033422	0.753335	-0.652191	-0.810714	-0.794175	0.877144	0.812671	0.452305	0.661153	black	0	0	0	0	0	0	0	0	0	0	0	0	0	0	0	0	0	1	0	0	0	0	6.83421	-11.7191	1.60439	6.32585	-9.28207	1.06743e-05	0.000103328	0
Prkcz	NM_001039079	0.574846	-0.689546	-0.880555	-0.878191	0.87713	0.93668	0.889796	0.888691	brown	0	0	0	0	0	0	0	1	0	0	0	0	0	0	0	0	0	1	0	1	0	0	6.83373	-11.7183	2.51896	8.46185	-10.3975	1.06757e-05	4.58485e-05	0
Agbl5	NM_001048192	0.693356	-0.887723	-0.807756	-0.924455	0.877083	0.851507	0.577742	0.742164	blue	0	0	0	0	0	0	0	0	0	0	0	1	1	0	0	0	1	1	0	0	0	1	6.83214	-11.7157	1.31139	7.12137	-12.1127	1.06931e-05	1.37074e-05	0
Ppap2a	NM_008247	0.968337	-0.691672	-0.815319	-0.788644	0.877018	0.795755	0.375183	0.401954	red	0	0	0	0	0	0	1	1	1	0	0	0	0	0	0	1	1	1	0	0	0	0	6.82995	-11.7122	3.48649	5.89412	-7.51736	1.07206e-05	0.000401312	0
BC023055	NM_198108	0.657268	-0.792001	-0.799638	-0.897837	0.876965	0.848744	0.573686	0.787832	blue	0	0	0	0	0	0	0	0	0	0	1	0	1	0	1	0	1	0	0	0	0	0	6.82816	-11.7093	1.48036	6.33316	-10.8931	1.07446e-05	3.20005e-05	0
Ppwd1	NM_172807	0.724948	-0.76899	-0.774179	-0.862022	0.876898	0.870938	0.580988	0.639959	black	0	0	0	0	0	0	0	0	0	0	0	0	0	0	0	1	1	1	0	0	0	0	6.8259	-11.7057	1.65675	5.51969	-9.48159	1.07768e-05	8.92893e-05	0
Mt2	NM_008630	0.556393	-0.664912	-0.872639	-0.85289	0.876661	0.896028	0.781803	0.883908	brown	0	0	0	0	0	0	1	1	1	0	0	1	1	1	1	1	1	1	0	1	0	1	6.81791	-11.6929	4.27782	8.03725	-10.9899	1.08989e-05	2.98145e-05	0
Acp1	NM_021330	0.642777	-0.860144	-0.844649	-0.947698	0.876634	0.870363	0.62167	0.829835	blue	0	0	0	0	0	0	0	0	0	0	0	0	0	0	0	0	0	0	0	0	0	0	6.81704	-11.6915	1.46559	6.81754	-10.6751	1.091e-05	3.74472e-05	0
Zbtb8os	NM_025970	0.926072	-0.689695	-0.829339	-0.79717	0.87663	0.866025	0.569087	0.404354	red	0	0	0	0	0	0	0	0	0	0	1	1	1	0	0	0	1	1	0	0	0	1	6.81689	-11.6912	2.05401	5.6097	-7.54888	1.091e-05	0.000391586	0
Polr2f	NM_027231	0.936203	-0.758723	-0.850697	-0.829543	0.876608	0.818948	0.437893	0.379134	red	0	0	0	0	0	0	0	0	0	0	1	0	1	0	0	0	0	1	0	0	0	0	6.81616	-11.6901	1.59325	5.07402	-7.96063	1.09163e-05	0.000284964	0
Gpatch1	NM_026181	0.67235	-0.736236	-0.83797	-0.846215	0.876556	0.854986	0.660237	0.713109	black	0	1	0	0	0	0	1	0	1	0	0	0	1	0	1	1	0	1	0	0	0	0	6.81439	-11.6872	1.22215	6.9957	-11.9599	1.09436e-05	1.51115e-05	0
Mov10	NM_008619	0.60403	-0.816997	-0.766149	-0.879598	0.876533	0.875343	0.686719	0.831333	blue	0	1	0	0	0	0	1	0	0	0	0	1	0	1	1	1	0	1	0	1	0	0	6.81363	-11.686	2.24061	7.5448	-12.4541	1.09502e-05	1.09455e-05	0
Rad9b	NM_144912	0.671937	-0.744186	-0.81996	-0.876597	0.876484	0.944069	0.855991	0.755333	brown	0	0	0	0	0	0	0	0	0	0	1	1	1	0	0	0	0	1	0	0	0	1	6.81198	-11.6833	1.9886	7.03437	-9.51631	1.09723e-05	8.71244e-05	0
Mrrf	NM_026422	0.715139	-0.907138	-0.795075	-0.923387	0.876446	0.826818	0.528743	0.721003	blue	0	0	0	0	0	0	0	0	1	0	1	1	0	0	0	1	1	1	0	0	0	1	6.81072	-11.6813	1.38642	7.69967	-12.8424	1.09882e-05	8.41893e-06	0
Gjb5	NM_010291	0.906024	-0.606824	-0.855179	-0.769194	0.87635	0.811072	0.454838	0.475422	red	0	0	0	0	0	0	0	1	0	0	1	1	1	1	1	1	0	1	0	1	0	1	6.80749	-11.6761	3.26279	6.12292	-8.99927	1.10352e-05	0.000129244	0
Lypla1	NM_008866	0.914458	-0.737126	-0.783238	-0.795945	0.876343	0.838976	0.507675	0.423257	red	0	1	0	0	0	0	0	0	1	1	0	1	1	1	1	0	1	1	0	0	0	1	6.80727	-11.6758	1.6633	5.82003	-8.35026	1.10352e-05	0.000211676	0
D12Ertd553e	NM_029758	0.812314	-0.591483	-0.891061	-0.795011	0.876303	0.873367	0.653827	0.566085	turquoise	0	1	0	0	0	0	0	0	0	0	0	0	0	0	1	0	0	0	0	0	0	0	6.80592	-11.6736	2.07492	6.16933	-10.1638	1.10524e-05	5.42831e-05	0
Pla2g2e	NM_012044	0.644581	-0.820683	-0.865218	-0.915102	0.876291	0.891873	0.720966	0.742457	blue	0	0	0	0	0	0	0	0	0	0	0	0	0	0	0	0	0	0	0	0	0	0	6.80554	-11.673	1.47425	6.27346	-10.717	1.10524e-05	3.62301e-05	0
Cbs	NM_144855	0.743291	-0.869664	-0.856507	-0.913223	0.876286	0.824104	0.483756	0.630698	blue	0	0	1	0	0	1	0	0	0	0	1	1	0	0	1	0	1	1	0	0	0	1	6.80537	-11.6727	1.72083	6.06234	-10.4129	1.10524e-05	4.52703e-05	0
Atp6v0e2	NM_133764	0.691768	-0.660142	-0.924132	-0.874912	0.876279	0.874571	0.67859	0.794233	turquoise	0	0	0	0	0	0	0	0	0	0	0	0	0	0	0	0	1	0	0	1	0	0	6.80514	-11.6723	1.55372	7.67346	-12.8487	1.10524e-05	8.40267e-06	0
Scml2	NM_133194	0.729749	-0.780258	-0.870431	-0.873083	0.876279	0.762327	0.362612	0.714575	black	0	0	0	0	0	0	0	0	0	0	0	0	0	0	0	0	0	0	0	0	0	0	6.80513	-11.6723	2.28487	7.41061	-10.0884	1.10524e-05	5.74545e-05	0
Cox5a	NM_007747	0.83032	-0.90036	-0.755963	-0.887258	0.876249	0.832489	0.493925	0.570968	green	0	0	0	0	0	0	1	0	1	0	1	1	1	1	1	1	1	1	0	1	0	1	6.80413	-11.6707	1.26264	6.66028	-11.1585	1.10668e-05	2.64252e-05	0
Mtap6	NM_001043355	0.956875	-0.783207	-0.786201	-0.819357	0.876197	0.792318	0.364323	0.378785	red	0	0	0	0	0	0	1	1	0	0	0	0	0	1	1	1	0	0	1	1	0	0	6.80237	-11.6679	2.20381	5.71017	-7.66232	1.10879e-05	0.000358247	0
Asxl2	NM_172421	0.795186	-0.781187	-0.815597	-0.853079	0.876138	0.887987	0.643483	0.528419	brown	0	0	0	0	0	0	0	0	0	0	0	1	1	1	0	1	0	1	0	1	0	1	6.80039	-11.6647	1.61004	5.4601	-7.81217	1.11197e-05	0.000319559	1
1700021C14Rik	NM_029801	0.666806	-0.667481	-0.89312	-0.870561	0.875967	0.941005	0.87087	0.79054	brown	0	0	0	0	0	0	0	0	1	0	1	1	1	1	0	0	1	1	0	1	0	1	6.79469	-11.6555	2.70201	7.58368	-11.5625	1.12083e-05	2.0082e-05	0
Manba	NM_027288	0.933248	-0.6935	-0.808357	-0.788256	0.875799	0.839533	0.516687	0.417643	red	1	1	0	0	0	0	0	0	0	1	1	1	0	0	1	0	1	0	0	0	0	0	6.78911	-11.6465	4.68834	5.87802	-7.55636	1.12953e-05	0.000389275	0
Dock9	NM_001081039	0.639532	-0.651231	-0.861291	-0.851568	0.875787	0.948196	0.884619	0.799393	brown	0	0	0	0	0	0	1	0	0	0	1	0	0	0	0	0	0	0	0	0	0	0	6.78872	-11.6459	2.31736	6.82503	-10.4829	1.1299e-05	4.28044e-05	0
Nln	NM_029447	0.71869	-0.840087	-0.704794	-0.854345	0.875703	0.82062	0.480311	0.664833	black	0	0	0	0	0	0	0	0	0	0	0	0	1	1	1	1	1	1	0	1	0	1	6.78593	-11.6414	1.83276	5.99782	-10.3288	1.13464e-05	4.81593e-05	0
Brp16	NM_021555	0.760915	-0.846528	-0.852049	-0.923001	0.875697	0.895432	0.668627	0.621113	blue	1	0	0	0	0	0	0	1	0	0	1	1	1	1	1	0	0	1	0	0	0	1	6.78572	-11.6411	1.6594	5.39488	-8.13241	1.13467e-05	0.000249716	0
Apcs	NM_011318	0.70436	-0.737673	-0.869952	-0.856645	0.875579	0.804384	0.468828	0.728644	black	0	0	0	0	0	0	0	0	0	0	0	0	0	0	0	0	0	0	0	0	0	0	6.78179	-11.6347	1.51191	7.21975	-10.3754	1.14082e-05	4.65214e-05	0
Wdr85	NM_026044	0.793931	-0.720619	-0.756578	-0.816542	0.875535	0.830878	0.466744	0.564344	black	0	0	0	0	0	0	0	1	0	0	0	1	1	0	0	0	1	1	0	1	0	1	6.78035	-11.6324	1.2606	5.7726	-9.86909	1.14276e-05	6.7206e-05	0
Foxred2	NM_001017983	0.692539	-0.767814	-0.848486	-0.891833	0.875527	0.930842	0.815113	0.731971	brown	0	0	0	0	0	0	0	1	0	0	1	1	1	1	1	0	0	1	0	0	0	1	6.78006	-11.632	1.61669	7.16339	-11.914	1.14294e-05	1.55912e-05	0
Tjp2	NM_011597	0.770332	-0.804437	-0.771009	-0.87005	0.875424	0.916887	0.730717	0.605567	brown	1	0	0	0	0	0	1	0	0	0	1	1	0	0	1	1	0	0	0	0	0	0	6.77667	-11.6265	2.03185	6.15463	-9.93319	1.14849e-05	6.40136e-05	0
1700007K13Rik	NM_027040	0.775066	-0.749702	-0.873068	-0.872968	0.875335	0.798012	0.434315	0.704413	black	0	0	0	0	0	0	0	0	1	0	1	1	1	1	1	1	1	0	0	1	0	1	6.77369	-11.6217	7.52422	8.1523	-9.67223	1.15251e-05	7.72337e-05	0
Shroom4	NM_001040459	0.678882	-0.716942	-0.878709	-0.863307	0.875291	0.852466	0.617697	0.717007	turquoise	0	0	0	0	0	0	0	0	0	0	0	0	0	0	0	0	0	0	0	0	0	0	6.77227	-11.6194	2.05224	5.63698	-9.37687	1.15347e-05	9.59368e-05	0
1700023A16Rik /// Rps9	NM_029767	0.960438	-0.77184	-0.805739	-0.828104	0.875235	0.814654	0.388672	0.40001	red	0	0	0	0	0	0	0	0	0	0	0	0	0	0	0	0	0	0	0	0	0	0	6.7704	-11.6164	1.55552	5.54449	-8.00143	1.15659e-05	0.000276531	0
Lrig3	NM_177152	0.944554	-0.836588	-0.775385	-0.837762	0.875033	0.776948	0.306151	0.37219	red	1	1	0	0	0	1	0	0	1	0	0	0	1	0	0	1	1	1	0	0	0	1	6.76373	-11.6056	1.5497	5.16424	-7.98739	1.16803e-05	0.000279714	0
OTTMUSG00000010671	NM_001039209	0.909657	-0.721743	-0.821498	-0.807167	0.874997	0.772967	0.310952	0.451196	red	0	0	0	0	0	0	0	0	0	0	0	0	0	0	0	0	0	0	0	0	0	0	6.76255	-11.6037	6.72785	6.1296	-7.76787	1.1699e-05	0.000330681	0
Dus2l	NM_025518	0.933164	-0.784634	-0.792514	-0.831692	0.874749	0.831413	0.47224	0.410386	red	0	0	0	0	0	0	0	0	1	1	1	0	1	0	0	0	1	1	0	1	0	1	6.75438	-11.5905	1.50713	5.78789	-8.22808	1.18297e-05	0.000231907	0
Zswim1	NM_028028	0.542416	-0.736653	-0.842892	-0.889771	0.874747	0.884529	0.74724	0.952482	yellow	0	0	0	0	0	0	1	1	1	0	1	1	0	1	1	1	0	1	0	1	1	0	6.75431	-11.5904	3.90844	8.99196	-10.4543	1.18297e-05	4.38124e-05	0
Cenpt	NM_177150	0.589213	-0.702852	-0.853007	-0.888111	0.874742	0.910534	0.780021	0.898905	brown	0	0	0	0	0	0	0	0	0	0	1	1	1	1	1	1	1	1	0	1	0	1	6.75414	-11.5901	1.88758	8.1895	-13.3427	1.18297e-05	6.07922e-06	0
2200001I15Rik	NM_183278	0.971239	-0.732054	-0.818016	-0.802413	0.874655	0.773352	0.320527	0.388228	red	0	1	0	0	0	0	1	1	1	1	1	1	1	1	1	1	1	1	0	1	1	1	6.75128	-11.5855	21.4696	5.77569	-7.2932	1.18736e-05	0.000478535	0
Rybp	NM_019743	0.869097	-0.784704	-0.750616	-0.842839	0.874621	0.849224	0.516477	0.50799	black	0	0	0	0	0	0	0	0	0	0	0	0	0	0	0	0	0	0	0	0	0	0	6.75017	-11.5837	1.47956	5.56921	-8.94177	1.18786e-05	0.000135258	1
Snrpc	NM_011432	0.696283	-0.845119	-0.834771	-0.92605	0.874612	0.824362	0.521455	0.762408	blue	0	0	0	0	0	0	1	0	0	0	0	1	0	0	0	0	0	1	0	0	0	0	6.74988	-11.5832	1.27862	7.05553	-11.7312	1.18786e-05	1.78848e-05	0
Orc2l	NM_001025378	0.99036	-0.749931	-0.79648	-0.802015	0.874597	0.771354	0.279276	0.338142	red	0	0	0	0	0	0	0	1	0	0	0	1	1	0	0	1	0	1	0	0	0	1	6.74937	-11.5824	2.86905	5.25108	-6.92712	1.18812e-05	0.00064143	0
Grwd1	NM_153419	0.956583	-0.754343	-0.838379	-0.842688	0.874303	0.838489	0.46215	0.403182	red	0	0	0	0	0	0	0	0	0	0	0	1	1	0	1	0	1	1	0	0	0	1	6.73976	-11.5669	2.24779	5.39989	-8.3251	1.20508e-05	0.000215701	0
Dis3l2	NM_153530	0.531408	-0.736047	-0.855911	-0.894356	0.8743	0.902805	0.793292	0.921277	yellow	0	0	0	0	0	0	0	0	0	0	1	0	0	1	0	0	1	1	0	1	0	0	6.73966	-11.5667	1.59016	7.71005	-10.1463	1.20508e-05	5.49759e-05	0
Epb4.9	NM_013514	0.922605	-0.679372	-0.771152	-0.767436	0.874167	0.793144	0.388949	0.403357	red	1	0	0	0	0	0	1	1	1	1	0	0	1	1	1	0	1	0	0	1	1	0	6.73531	-11.5597	3.95444	5.34663	-7.12879	1.21247e-05	0.000547603	0
Angptl4	NM_020581	0.988155	-0.743021	-0.809238	-0.800254	0.874145	0.778466	0.32371	0.344637	red	0	0	0	0	0	0	0	1	1	0	1	1	1	0	0	0	0	1	0	1	0	1	6.73459	-11.5585	6.20103	5.48185	-7.00111	1.21351e-05	0.000605476	0
Ppm1j	NM_027982	0.694038	-0.810462	-0.763574	-0.869872	0.874082	0.828984	0.552432	0.738204	black	0	0	0	0	0	0	0	0	0	0	0	0	0	1	0	1	0	1	0	1	0	0	6.73254	-11.5552	1.74061	7.33372	-12.0109	1.21708e-05	1.46396e-05	0
Gltp	NM_019821	0.725233	-0.611693	-0.884992	-0.811697	0.874053	0.829387	0.593288	0.726775	turquoise	0	0	0	0	0	0	0	0	0	0	0	1	0	1	0	0	1	1	0	0	0	1	6.73159	-11.5537	1.56182	8.57423	-14.1649	1.21793e-05	3.57187e-06	0
Rars2	NM_181406	0.928431	-0.645757	-0.846457	-0.793758	0.874035	0.861095	0.564594	0.400306	red	0	0	0	0	0	0	0	0	0	0	1	1	1	0	0	0	1	1	0	0	0	1	6.73098	-11.5527	1.8405	5.22627	-8.09596	1.2184e-05	0.000256753	0
Lnp	NM_027133	0.915026	-0.691786	-0.795518	-0.794054	0.873963	0.788934	0.342869	0.458454	red	0	0	0	0	0	0	0	0	0	0	0	0	1	1	1	1	1	1	0	0	0	1	6.72865	-11.5489	1.65182	5.41772	-7.94204	1.22189e-05	0.000288827	0
Rhobtb3	NM_028493	0.832006	-0.594621	-0.916354	-0.796165	0.873858	0.820458	0.49148	0.545543	turquoise	0	0	0	0	0	0	0	0	0	0	0	0	1	0	1	1	1	0	0	0	0	0	6.72522	-11.5433	1.45383	5.49591	-9.24663	1.22831e-05	0.000106221	0
Gfm1	NM_138591	0.912482	-0.865356	-0.752243	-0.841998	0.873852	0.788147	0.349295	0.409758	red	0	0	0	0	0	0	0	0	0	0	0	0	0	0	1	0	0	1	0	1	0	0	6.72502	-11.543	1.58188	5.55835	-9.01579	1.22833e-05	0.000127601	0
Tcfe3	NM_172472	0.637671	-0.756818	-0.771074	-0.838861	0.873814	0.795414	0.477475	0.7763	black	0	1	0	0	0	0	1	1	0	0	1	1	0	0	0	1	0	1	0	0	0	0	6.72379	-11.541	1.69712	6.87497	-10.0631	1.23003e-05	5.85213e-05	1
Fntb	NM_145927	0.964626	-0.665018	-0.828489	-0.773566	0.873766	0.764457	0.291837	0.384793	red	0	0	0	0	0	0	1	0	0	0	0	1	1	0	0	0	0	1	0	1	0	1	6.72224	-11.5385	2.36334	5.49902	-7.42502	1.23275e-05	0.000431616	0
Rbmx2	NM_173376	0.752565	-0.787354	-0.830175	-0.877601	0.873734	0.78533	0.39927	0.717861	blue	0	0	0	0	0	0	0	0	0	0	0	0	0	0	0	0	0	0	0	0	0	0	6.72118	-11.5368	2.15639	7.78073	-10.2903	1.2345e-05	4.93464e-05	0
Sult2b1	NM_017465	0.636833	-0.776389	-0.854946	-0.89879	0.873666	0.890344	0.70205	0.831702	blue	0	0	0	0	0	0	0	1	0	0	0	1	0	0	0	0	0	0	0	0	0	0	6.71899	-11.5332	1.57455	7.82846	-10.8124	1.23814e-05	3.38362e-05	0
Snrpa	NM_001046637	0.571064	-0.776462	-0.884522	-0.931407	0.873583	0.899554	0.768013	0.895627	blue	0	0	0	0	0	0	1	0	0	0	0	1	1	0	0	1	1	1	0	0	0	1	6.71629	-11.5289	1.61327	7.20116	-12.1863	1.24244e-05	1.30597e-05	0
Hpdl	NM_146256	0.922522	-0.724059	-0.797595	-0.802612	0.873446	0.846353	0.516462	0.384333	red	0	0	0	0	0	0	0	0	0	0	0	1	0	0	1	1	0	1	0	1	0	0	6.71183	-11.5216	3.10827	5.34176	-6.94616	1.24955e-05	0.000631967	0
Ect2	NM_007900	0.725639	-0.773146	-0.782034	-0.878428	0.873429	0.879075	0.643987	0.720958	brown	0	0	0	0	0	0	0	0	1	1	0	0	1	1	1	1	1	1	0	1	0	1	6.7113	-11.5208	1.94087	7.30697	-12.3706	1.25025e-05	1.15595e-05	0
Prmt7	NM_145404	0.598126	-0.719972	-0.848849	-0.886394	0.873421	0.94832	0.891187	0.826295	brown	0	0	0	0	0	0	0	0	0	0	1	1	1	1	0	0	1	1	0	0	0	1	6.71104	-11.5204	2.42294	6.67862	-10.1766	1.25039e-05	5.38594e-05	0
Cdyl	NM_009881	0.930048	-0.666233	-0.830651	-0.786549	0.873409	0.837881	0.502022	0.441496	red	1	1	0	0	0	0	0	0	0	0	1	0	0	0	0	0	0	0	0	0	0	0	6.71065	-11.5197	1.65394	6.01329	-8.07604	1.25043e-05	0.000261057	1
Cldn9	NM_020293	0.616505	-0.706149	-0.868031	-0.872746	0.873345	0.938079	0.884309	0.803172	brown	0	1	0	0	0	0	1	0	0	0	1	0	0	0	1	1	0	0	0	0	0	0	6.70856	-11.5164	4.20077	7.45521	-9.26049	1.25428e-05	0.000104982	0
Amigo1	NM_001004293	0.636644	-0.809989	-0.828976	-0.900016	0.873313	0.920995	0.815937	0.762584	brown	0	0	0	0	0	0	0	0	0	0	0	1	0	1	0	0	1	0	0	1	0	0	6.70754	-11.5147	1.55052	7.15376	-10.1384	1.25561e-05	5.51477e-05	0
Bnipl	NM_134253	0.575153	-0.81361	-0.848732	-0.908756	0.873307	0.867623	0.698053	0.864162	blue	0	0	0	0	0	0	1	1	1	0	1	1	0	0	0	0	0	0	0	0	1	0	6.70735	-11.5144	2.45869	7.69786	-10.3688	1.25562e-05	4.67753e-05	0
Phb2	NM_007531	0.845918	-0.801873	-0.859164	-0.889379	0.873256	0.865899	0.561777	0.506378	blue	0	0	0	0	0	0	0	0	1	0	1	1	1	0	0	0	1	1	0	1	0	1	6.70568	-11.5117	1.42547	5.11878	-8.42526	1.25826e-05	0.000199518	1
Tbc1d2	NM_198664	0.6284	-0.684197	-0.855046	-0.837174	0.87322	0.809652	0.552732	0.835708	black	0	0	0	0	0	0	0	0	0	0	1	0	1	1	0	1	0	1	0	1	0	0	6.70451	-11.5098	1.56043	9.32062	-14.7481	1.26026e-05	2.47378e-06	0
E130014J05Rik	NM_001040400	0.973377	-0.676182	-0.799191	-0.767944	0.873138	0.799563	0.391503	0.337418	red	0	0	0	0	0	0	0	1	1	1	1	1	1	0	1	0	0	1	0	1	1	1	6.70187	-11.5055	5.11114	5.22358	-6.7793	1.26493e-05	0.000723565	0
Cog4	NM_133973	0.65042	-0.587921	-0.834834	-0.799703	0.873124	0.906137	0.793214	0.751379	brown	0	0	0	0	0	0	0	0	0	0	1	1	1	0	0	1	1	1	0	0	0	1	6.70142	-11.5048	1.55408	6.63161	-10.9161	1.26493e-05	3.14658e-05	0
Noc2l	NM_021303	0.593309	-0.846075	-0.828035	-0.943318	0.873121	0.89852	0.720795	0.857913	blue	0	0	0	0	0	0	0	0	0	0	0	0	0	0	0	0	0	0	0	0	0	0	6.70131	-11.5046	1.53405	6.54677	-10.24	1.26493e-05	5.12846e-05	1
Zfr	NM_011767	0.704336	-0.6873	-0.841086	-0.851829	0.873108	0.895504	0.725776	0.755863	brown	0	0	0	0	0	0	1	0	0	1	1	0	1	0	0	0	1	1	0	1	0	1	6.70089	-11.5039	1.56201	8.23851	-12.7699	1.26493e-05	8.84756e-06	0
Krt17	NM_010663	0.940876	-0.802234	-0.810048	-0.82427	0.873073	0.774495	0.337289	0.385748	red	0	0	0	0	0	0	1	0	0	0	1	0	1	0	1	1	0	1	0	1	0	0	6.69978	-11.5021	1.80072	5.76296	-8.47049	1.26655e-05	0.000192115	0
Miox	NM_019977	0.679389	-0.787278	-0.832408	-0.868626	0.873021	0.83227	0.590972	0.710021	black	1	0	0	0	0	0	0	0	0	0	0	1	1	0	0	0	1	0	0	0	0	1	6.69809	-11.4994	1.56395	6.47349	-10.5776	1.26964e-05	4.02233e-05	0
9630025I21Rik	NM_001076791	0.695687	-0.624449	-0.908358	-0.81646	0.872898	0.854542	0.638135	0.661523	turquoise	0	0	0	0	0	0	0	0	0	1	1	0	0	1	0	1	0	1	0	0	0	0	6.69414	-11.493	1.57816	5.74279	-9.71175	1.27702e-05	7.51532e-05	0
6030490I01Rik	NM_177359	0.722426	-0.617478	-0.888991	-0.843957	0.872832	0.88249	0.683811	0.69295	turquoise	0	0	0	0	0	0	0	0	0	0	0	0	0	0	0	0	1	1	0	0	0	0	6.69202	-11.4895	1.58439	5.77818	-8.41324	1.2799e-05	0.000201361	1
Mcm7	NM_008568	0.75633	-0.771789	-0.843767	-0.879123	0.872822	0.930844	0.779063	0.611492	brown	0	0	0	0	0	0	0	1	1	0	0	1	1	0	1	0	0	1	0	0	0	1	6.69168	-11.489	1.85503	5.51137	-9.25702	1.28021e-05	0.000105276	1
Zmym1	NM_026670	0.947569	-0.705915	-0.805312	-0.806315	0.872776	0.848509	0.508368	0.414739	red	0	0	0	0	0	0	0	1	0	0	0	1	1	1	0	1	1	1	0	0	0	1	6.69019	-11.4865	2.74875	5.67032	-7.5475	1.28293e-05	0.000391975	0
BC057552	NM_172502	0.57517	-0.684528	-0.855544	-0.873125	0.872768	0.922677	0.84247	0.882656	brown	0	0	0	0	0	0	0	1	0	0	1	1	0	0	0	0	1	1	0	1	0	1	6.68996	-11.4862	1.62534	7.62878	-12.8446	1.28303e-05	8.41893e-06	0
Wdr44	NM_175180	0.816909	-0.674496	-0.842699	-0.809832	0.872737	0.770962	0.362341	0.623603	black	0	0	0	0	0	0	0	0	0	0	0	0	0	0	0	0	0	1	0	0	0	0	6.68895	-11.4845	2.47961	7.38506	-10.2122	1.28437e-05	5.23755e-05	0
Exosc4	NM_175399	0.956939	-0.72125	-0.803434	-0.8014	0.87271	0.832716	0.460825	0.35289	red	0	0	0	0	0	0	0	1	0	0	1	1	1	0	0	1	0	1	0	1	0	1	6.68809	-11.4831	1.88247	5.18655	-7.00334	1.28578e-05	0.000604335	0
Nup153	NM_175749	0.768089	-0.690326	-0.833385	-0.838639	0.872693	0.929293	0.800223	0.603631	brown	0	1	0	0	0	0	0	0	0	0	1	1	1	1	1	0	1	1	0	1	0	1	6.68752	-11.4822	2.27021	6.03304	-8.37498	1.28658e-05	0.000207529	0
Rfc4	NM_145480	0.749243	-0.715337	-0.784493	-0.856349	0.872601	0.926271	0.737811	0.625848	brown	0	0	0	0	0	0	0	1	0	0	1	1	1	1	1	0	1	1	0	1	0	1	6.68458	-11.4774	1.44634	5.08487	-8.43759	1.29196e-05	0.000197497	0
Ampd3	NM_009667	0.864507	-0.62922	-0.835513	-0.770242	0.872475	0.780756	0.378455	0.469676	black	0	0	0	0	0	0	0	0	0	0	1	0	0	0	1	1	1	0	0	0	0	0	6.68055	-11.4709	3.0046	5.81748	-8.6445	1.2989e-05	0.000168476	0
Cdyl2	NM_027305	0.964907	-0.715543	-0.80505	-0.793444	0.872418	0.788788	0.36219	0.381235	red	0	0	0	0	0	0	0	0	0	1	1	1	0	0	0	1	0	1	0	0	0	0	6.6787	-11.4679	8.34602	5.58025	-7.09496	1.30203e-05	0.000562105	0
Med17	NM_144933	0.870938	-0.637694	-0.812543	-0.792447	0.872406	0.874513	0.599004	0.51764	brown	0	1	0	0	0	0	1	0	0	0	0	1	1	0	0	0	1	1	0	1	0	1	6.67834	-11.4673	1.50079	5.89309	-9.15789	1.3024e-05	0.000114134	1
AU040829	NM_001099288	0.778548	-0.720807	-0.769195	-0.815467	0.8723	0.822445	0.501693	0.645446	black	0	0	0	0	0	0	0	0	0	0	0	0	0	0	0	0	1	0	0	0	0	0	6.67492	-11.4617	1.45871	6.66183	-11.4271	1.3085e-05	2.19604e-05	0
Zfp513	NM_175311	0.686113	-0.73403	-0.896719	-0.882599	0.872286	0.829732	0.565214	0.797508	turquoise	0	0	0	0	0	0	0	0	0	0	0	1	1	0	1	1	1	1	0	0	0	1	6.67449	-11.461	1.88552	9.17791	-11.4607	1.30901e-05	2.15204e-05	0
Rbm28	NM_026650	0.961192	-0.807985	-0.774188	-0.8285	0.872127	0.782375	0.309808	0.350423	red	0	0	0	0	0	0	0	0	0	0	0	1	0	0	0	0	0	0	0	0	0	0	6.66941	-11.4528	1.62438	4.90043	-7.35861	1.31908e-05	0.000454354	0
Slc38a4	NM_027052	0.673564	-0.563416	-0.928406	-0.829685	0.872119	0.878074	0.709655	0.774978	turquoise	0	0	0	0	0	1	0	0	1	0	0	0	0	1	0	0	0	1	0	0	0	0	6.66914	-11.4523	3.35758	6.64989	-9.3953	1.31926e-05	9.46629e-05	0
Mrpl40	NM_010922	0.966614	-0.756292	-0.814781	-0.818437	0.871968	0.81516	0.431441	0.378133	red	0	0	0	0	0	0	0	0	0	0	0	1	1	1	1	1	0	1	0	1	0	1	6.66432	-11.4445	1.51515	5.7379	-7.74182	1.32927e-05	0.000337817	0
AU021838 /// Prps1	NM_021463	0.916875	-0.745072	-0.799581	-0.811785	0.871893	0.747854	0.26462	0.454497	red	0	0	0	0	0	0	0	0	0	0	0	0	0	0	0	0	0	0	0	0	0	0	6.66193	-11.4406	3.53126	5.7512	-7.35798	1.33286e-05	0.000454469	0
Pgd	NM_001081274	0.799086	-0.832968	-0.828366	-0.876595	0.871881	0.858289	0.57994	0.51888	blue	0	0	0	0	0	1	0	0	1	0	0	1	1	0	0	1	0	1	0	1	0	1	6.66156	-11.44	1.96655	5.26113	-8.48526	1.333e-05	0.000189846	0
Mrpl11	NM_025553	0.77138	-0.830277	-0.853106	-0.917401	0.871879	0.863723	0.572656	0.612375	blue	0	0	0	0	0	0	0	1	0	0	0	1	0	0	0	0	1	1	0	1	0	1	6.6615	-11.4399	1.34113	5.37203	-7.82129	1.333e-05	0.000318006	0
Ttc1	NM_133795	0.967886	-0.733136	-0.77543	-0.792244	0.871825	0.769091	0.291395	0.380458	red	0	0	0	0	0	0	0	0	0	0	1	0	0	0	1	1	0	1	0	1	0	0	6.65976	-11.437	1.94039	5.39725	-7.37605	1.33507e-05	0.000448679	0
Atp6v1b2	NM_007509	0.567191	-0.804349	-0.809028	-0.901689	0.87174	0.879698	0.713636	0.8756	blue	0	1	0	0	0	0	0	1	0	0	0	0	0	1	0	1	1	1	0	0	0	0	6.65705	-11.4326	1.26514	6.65245	-10.8247	1.33972e-05	3.35122e-05	0
2410001C21Rik	NM_025542	0.934298	-0.634788	-0.791229	-0.76246	0.871727	0.80109	0.381024	0.420497	red	0	0	0	0	0	0	0	0	0	1	1	0	1	1	0	0	1	1	0	0	0	1	6.65664	-11.432	1.31421	5.69434	-8.91553	1.34e-05	0.000137994	0
Taf5l	NM_133966	0.710711	-0.747203	-0.766563	-0.839696	0.871624	0.920087	0.778632	0.642909	brown	0	1	0	0	0	0	0	0	0	0	0	1	1	1	1	1	1	1	0	0	0	1	6.65337	-11.4266	1.46264	5.85626	-8.21244	1.34568e-05	0.000234956	1
Pim3	NM_145478	0.69061	-0.750346	-0.818627	-0.872405	0.871616	0.820057	0.515689	0.793612	blue	0	0	0	0	0	0	0	1	0	0	1	1	1	1	1	1	1	1	0	0	0	1	6.65313	-11.4262	3.79894	8.22736	-11.7629	1.34568e-05	1.74805e-05	0
Olig1	NM_016968	0.810667	-0.68146	-0.817275	-0.813754	0.871467	0.883037	0.667375	0.538368	brown	0	0	1	0	1	1	0	0	0	1	1	1	0	0	0	1	0	0	1	0	0	0	6.6484	-11.4185	12.9325	5.85075	-7.52127	1.35551e-05	0.000399976	1
Kif21b	NM_001039472	0.691029	-0.644102	-0.897363	-0.838284	0.871464	0.824597	0.566777	0.743616	turquoise	0	0	0	0	0	0	0	0	0	0	1	0	0	0	1	0	0	0	0	0	0	0	6.6483	-11.4184	1.56828	7.91718	-12.9584	1.35551e-05	7.75077e-06	0
Mtrr	NM_172480	0.909858	-0.751161	-0.816971	-0.807173	0.871329	0.762395	0.296129	0.457475	red	0	0	0	0	0	0	0	1	1	0	0	1	1	0	0	0	0	1	0	0	0	1	6.64402	-11.4114	1.55759	5.88509	-8.20415	1.3642e-05	0.000236519	0
Uhrf1	NM_010931	0.937217	-0.803432	-0.774987	-0.827843	0.871314	0.799919	0.377303	0.364223	red	0	0	0	0	0	0	1	0	0	0	0	1	1	1	0	1	1	1	0	0	0	1	6.64355	-11.4106	2.39475	4.90795	-7.33064	1.36484e-05	0.000464894	1
Wbscr16	NM_033572	0.778752	-0.642726	-0.835116	-0.810475	0.871276	0.864586	0.621145	0.553336	black	0	0	0	0	0	0	1	0	0	0	0	1	1	0	1	1	1	0	0	1	0	1	6.64234	-11.4087	1.43025	5.21403	-8.93677	1.36711e-05	0.000135752	0
Suz12	NM_199196	0.568851	-0.735039	-0.81039	-0.87255	0.871267	0.878283	0.704899	0.907347	yellow	1	1	0	0	0	0	1	0	1	0	0	1	1	1	0	0	1	1	0	0	0	1	6.64207	-11.4082	2.81668	7.9572	-10.301	1.36732e-05	4.89888e-05	1
Ell3	NM_145973	0.593248	-0.698297	-0.840584	-0.860102	0.871233	0.835222	0.595132	0.845266	black	0	0	0	0	0	0	0	0	0	0	0	0	1	1	0	1	1	0	0	0	0	0	6.64099	-11.4065	2.54899	7.04358	-9.76848	1.36932e-05	7.23017e-05	1
Ctcf	NM_007794	0.677059	-0.670255	-0.843302	-0.846962	0.871207	0.948018	0.838113	0.714974	brown	0	0	0	0	0	0	0	1	0	0	0	1	1	1	0	1	1	1	0	0	0	1	6.64015	-11.4051	1.95643	6.06237	-9.42613	1.36999e-05	9.28411e-05	1
Tia1	NM_011585	0.641134	-0.820388	-0.815203	-0.899265	0.871159	0.823942	0.546505	0.805882	blue	0	0	0	0	0	0	0	0	1	0	1	1	1	0	1	0	1	1	0	1	0	1	6.63863	-11.4026	1.52079	7.83084	-12.1541	1.37257e-05	1.33592e-05	0
Lsm6	NM_030145	0.753857	-0.710923	-0.908035	-0.870056	0.870985	0.881307	0.702846	0.668292	turquoise	0	0	0	0	0	0	0	0	0	0	0	0	0	0	0	0	0	0	0	0	0	0	6.63315	-11.3937	1.5528	6.42983	-11.0489	1.38368e-05	2.86026e-05	0
BC057371	NM_177572	0.690627	-0.689232	-0.884173	-0.857804	0.870935	0.909015	0.808875	0.745819	brown	0	1	1	0	0	0	1	0	0	0	0	1	1	0	1	0	0	0	0	1	0	0	6.63157	-11.3911	1.8085	8.09574	-10.5478	1.38685e-05	4.10143e-05	0
C530028O21Rik	NM_175696	0.725922	-0.816661	-0.863319	-0.895428	0.870875	0.888393	0.728628	0.671606	blue	0	0	1	1	0	1	0	1	0	0	1	1	0	0	1	0	0	0	1	1	0	0	6.62967	-11.388	1.50308	7.23702	-11.2794	1.39033e-05	2.4439e-05	0
Dppa2	NM_028615	0.992704	-0.727611	-0.80609	-0.790227	0.870731	0.778169	0.321033	0.33585	red	0	0	0	0	0	0	1	0	1	0	0	0	0	1	1	0	0	1	0	0	0	0	6.62513	-11.3806	112.136	5.44743	-6.95047	1.40011e-05	0.0006299	0
Sohlh2	NM_028937	0.71117	-0.750876	-0.848402	-0.857013	0.870727	0.763852	0.38369	0.740914	black	0	0	0	0	0	0	0	0	0	0	0	0	0	0	0	0	1	1	0	0	0	0	6.62502	-11.3804	29.5193	7.3086	-8.73586	1.40011e-05	0.000157477	1
Pfdn4	NM_001013369	0.875454	-0.798032	-0.798378	-0.871602	0.870671	0.848959	0.534253	0.522614	red	0	0	1	1	1	1	0	0	0	0	0	0	0	0	0	0	0	0	0	0	0	0	6.62324	-11.3775	1.50667	5.97389	-9.99671	1.40293e-05	6.13245e-05	0
Ptges3	NM_019766	0.734024	-0.889876	-0.790372	-0.924081	0.870633	0.882589	0.625133	0.631934	blue	0	0	0	0	0	0	0	1	1	0	1	1	1	0	0	0	1	1	0	0	0	1	6.62206	-11.3756	1.29111	5.43036	-8.56179	1.40522e-05	0.000179407	0
Pwp2	NM_029546	0.92071	-0.795912	-0.826424	-0.843393	0.870545	0.819937	0.439869	0.390854	red	0	0	0	0	0	0	0	0	0	0	0	1	1	0	0	0	0	1	0	0	0	1	6.61929	-11.371	1.82413	5.11169	-7.49133	1.40961e-05	0.000409911	0
Larp4	NM_001024526	0.955288	-0.750179	-0.790991	-0.805335	0.87039	0.775406	0.307428	0.388503	red	0	0	0	0	0	0	0	0	0	0	0	1	1	0	1	0	1	1	0	0	0	1	6.61445	-11.3631	2.09873	5.4485	-7.39509	1.41697e-05	0.000441285	0
2810422O20Rik	NM_027279	0.846154	-0.658758	-0.816212	-0.775814	0.870353	0.789041	0.390062	0.45872	black	1	1	0	0	0	0	0	1	0	0	0	0	0	0	0	0	0	1	0	0	0	0	6.61327	-11.3612	1.52595	5.15285	-7.26954	1.41929e-05	0.000488552	0
Atp5g1 ///	NM_007506	0.986246	-0.750808	-0.830594	-0.807967	0.870268	0.784568	0.349668	0.338798	red	0	0	0	0	0	0	0	0	0	0	0	0	0	0	0	0	0	0	0	0	0	0	6.61061	-11.3568	1.79177	5.3958	-7.35629	1.42374e-05	0.000455067	0
Fbxw7	NM_080428	0.925022	-0.711534	-0.775009	-0.806909	0.870263	0.834019	0.455093	0.438383	red	0	0	0	0	0	0	0	0	0	0	0	0	0	0	0	1	0	1	0	0	0	0	6.61044	-11.3566	1.4958	5.56289	-8.64977	1.42374e-05	0.000167717	0
Sephs2	NM_009266	0.873112	-0.694921	-0.800854	-0.789314	0.870257	0.788801	0.357106	0.434414	red	0	0	0	0	0	0	0	1	0	1	1	1	1	0	1	1	1	1	0	1	0	1	6.61028	-11.3563	1.50176	5.12157	-7.22165	1.42374e-05	0.000508311	0
Sp2	NM_001080964	0.732889	-0.700344	-0.79113	-0.801131	0.87014	0.770051	0.394878	0.632007	black	0	0	0	0	0	0	1	1	0	0	0	0	1	1	1	1	1	1	0	1	0	1	6.6066	-11.3503	2.02864	5.96208	-8.16012	1.43025e-05	0.000244955	1
Foxp1	NM_053202	0.771931	-0.637712	-0.864387	-0.799665	0.870066	0.834712	0.562883	0.549915	black	0	0	0	0	0	0	0	0	0	0	0	0	0	0	0	0	0	0	0	0	0	0	6.60429	-11.3465	2.45016	5.41494	-8.05426	1.43483e-05	0.000265434	1
Mrpl34	NM_053162	0.792871	-0.626537	-0.93546	-0.834254	0.870055	0.871892	0.667581	0.587923	turquoise	0	0	0	0	0	0	0	0	0	0	1	1	0	1	1	1	1	1	0	1	0	1	6.60396	-11.346	1.48044	5.84709	-9.17554	1.43516e-05	0.000112702	0
Ktelc1	NM_172380	0.902715	-0.759317	-0.751116	-0.799744	0.869951	0.810748	0.42417	0.428614	red	0	0	0	0	0	0	0	1	1	0	0	1	1	0	0	0	1	1	0	0	0	1	6.60071	-11.3406	1.38946	5.43638	-7.82954	1.44114e-05	0.000316018	0
E130120F12Rik	NM_001038651	0.975726	-0.687881	-0.822797	-0.781635	0.869925	0.810393	0.416717	0.350601	red	0	0	0	0	0	0	0	0	0	0	1	0	0	0	0	0	0	1	0	0	0	0	6.59989	-11.3393	1.80127	5.39479	-7.03623	1.44222e-05	0.000588168	0
Fbxo17	NM_015796	0.964098	-0.687924	-0.850703	-0.800402	0.869895	0.777055	0.33362	0.388306	red	0	0	0	0	0	0	0	0	1	0	1	1	0	0	0	0	1	0	0	1	0	0	6.59894	-11.3378	1.92098	5.55263	-7.70923	1.44405e-05	0.000345811	0
0610008C08Rik /// Apoo	NM_026673	0.819764	-0.808381	-0.810887	-0.856636	0.869764	0.73788	0.259344	0.591824	black	0	0	0	0	0	0	0	0	0	0	0	0	0	0	1	1	0	0	0	1	0	0	6.59487	-11.3311	2.19217	6.39679	-8.44422	1.45286e-05	0.000196371	0
Dnajc17	NM_139139	0.849621	-0.567033	-0.863815	-0.767269	0.869583	0.840822	0.531011	0.472632	black	0	0	0	0	0	0	1	1	0	0	0	0	0	0	0	1	1	1	0	0	0	0	6.58923	-11.3219	1.44386	4.88193	-8.25054	1.46383e-05	0.000228491	0
Cdh3	NM_001037809	0.568453	-0.741287	-0.883498	-0.895335	0.869459	0.840814	0.636299	0.922302	yellow	0	0	0	0	0	0	1	1	1	0	1	0	1	1	1	1	1	1	0	0	1	1	6.58538	-11.3155	2.21216	9.29579	-10.7854	1.47146e-05	3.45474e-05	0
Agk ///	NM_023538	0.798056	-0.738523	-0.835367	-0.845702	0.869457	0.905873	0.717156	0.581712	brown	0	0	0	0	0	0	0	0	0	0	0	0	0	0	0	0	0	0	0	0	0	0	6.58533	-11.3155	1.49751	6.35699	-8.65116	1.47146e-05	0.000167605	0
Tktl1	NM_031379	0.855459	-0.767637	-0.793485	-0.827304	0.869426	0.7502	0.273863	0.54404	black	0	0	0	0	0	0	0	0	0	0	0	0	0	0	0	0	0	0	0	0	0	0	6.58435	-11.3139	2.40786	6.1831	-8.26076	1.47304e-05	0.000226652	0
Nr5a2	NM_030676	0.901555	-0.671132	-0.812926	-0.789067	0.869424	0.852585	0.559047	0.452695	red	0	0	0	0	0	0	0	0	0	1	1	0	0	0	0	0	0	0	0	0	0	0	6.58432	-11.3138	10.7963	5.94295	-7.56056	1.47304e-05	0.000387947	1
Slc45a4	NM_001033219	0.573489	-0.650321	-0.872489	-0.851674	0.869388	0.930733	0.884706	0.877851	brown	0	0	0	0	0	0	1	0	0	0	1	0	0	0	0	0	0	0	0	0	0	0	6.58318	-11.3119	2.98354	8.15391	-10.3496	1.47514e-05	4.74631e-05	0
3110048E14Rik	NM_133750	0.932532	-0.756032	-0.752054	-0.793037	0.869379	0.763394	0.283593	0.373402	red	0	0	0	0	0	0	0	0	0	0	0	1	1	1	0	1	0	1	0	0	0	1	6.58292	-11.3115	1.41066	5.20081	-7.72849	1.47514e-05	0.000340891	0
Comtd1	NM_026965	0.572727	-0.700151	-0.892408	-0.892469	0.869291	0.894872	0.773136	0.928965	yellow	0	0	0	0	0	0	0	1	0	0	1	1	1	1	1	0	1	1	0	1	0	1	6.58017	-11.307	3.5481	9.24648	-11.8152	1.48075e-05	1.68277e-05	0
Itga2b	NM_010575	0.697171	-0.811005	-0.854545	-0.900902	0.869287	0.790881	0.447121	0.75715	blue	0	0	0	0	0	0	0	0	0	0	0	1	0	1	0	0	0	0	0	0	0	0	6.58007	-11.3068	1.35788	6.99419	-10.9154	1.48075e-05	3.14658e-05	0
Nup62	NM_053074	0.73319	-0.808178	-0.802884	-0.90422	0.869135	0.856225	0.577462	0.720873	blue	0	0	0	0	0	0	0	0	0	0	0	1	1	1	1	0	0	1	0	1	0	1	6.57534	-11.2991	1.57065	6.31503	-10.5359	1.49184e-05	4.13301e-05	0
Tcof1	NM_011552	0.958256	-0.779112	-0.796571	-0.821415	0.868977	0.826122	0.436758	0.336587	red	0	0	0	0	0	0	0	0	0	0	0	1	1	1	1	1	0	1	0	1	0	1	6.57047	-11.2911	2.12414	4.88414	-6.99894	1.50251e-05	0.000605945	0
Zfp93	NM_009567	0.907744	-0.692394	-0.80981	-0.792961	0.868964	0.802475	0.410263	0.473772	red	0	0	0	0	0	0	0	0	1	0	0	0	0	0	1	1	0	1	0	1	0	0	6.57007	-11.2904	1.36924	6.38364	-9.70797	1.50306e-05	7.53561e-05	1
H2-Bl	NM_008199	0.914499	-0.675201	-0.838967	-0.793031	0.86883	0.840108	0.516729	0.444946	red	0	0	0	0	0	0	0	0	0	0	0	0	0	0	0	0	0	0	0	0	0	0	6.56592	-11.2836	1.71548	5.71133	-7.81819	1.51245e-05	0.000318498	0
BC020002	NM_145374	0.761348	-0.688367	-0.76358	-0.81699	0.86881	0.89513	0.664056	0.619458	brown	0	0	0	0	0	0	0	0	0	0	0	1	1	0	0	0	1	1	0	0	0	1	6.5653	-11.2826	1.34346	5.82783	-9.0398	1.51311e-05	0.000125198	0
Ppig	NM_001081086	0.572648	-0.700788	-0.859306	-0.88143	0.868644	0.886713	0.749879	0.869343	brown	0	0	0	0	0	0	0	0	0	0	0	1	1	0	0	0	1	1	0	0	0	1	6.56021	-11.2743	1.96752	6.59657	-10.6372	1.52449e-05	3.84866e-05	0
Cd37	NM_007645	0.928294	-0.726552	-0.832698	-0.812165	0.868591	0.788227	0.396727	0.460733	red	0	0	0	0	0	0	1	0	0	0	1	1	0	1	1	1	1	0	0	0	0	0	6.55858	-11.2716	2.57284	6.27899	-7.93343	1.52683e-05	0.000290769	0
Gpx7	NM_024198	0.619556	-0.697338	-0.873901	-0.863613	0.868531	0.803434	0.528062	0.840349	turquoise	0	0	0	0	0	0	0	0	0	0	0	0	0	0	0	1	1	0	0	0	0	0	6.55674	-11.2686	6.37649	7.49826	-9.7793	1.53032e-05	7.16658e-05	0
Ccdc113	NM_172914	0.743064	-0.668582	-0.776671	-0.799132	0.868516	0.829007	0.532789	0.665573	black	0	0	0	0	0	0	0	1	1	0	0	1	0	1	1	1	0	0	0	1	0	0	6.55628	-11.2678	1.40365	6.04977	-9.16109	1.53032e-05	0.000113867	0
Tsc2	NM_001039363	0.768758	-0.657088	-0.835697	-0.776579	0.868511	0.794141	0.458529	0.558896	black	0	0	0	0	0	0	0	0	0	0	0	1	0	0	1	0	1	1	0	1	0	1	6.55613	-11.2676	1.42316	5.33288	-8.24084	1.53032e-05	0.0002302	0
Col18a1	NM_009929	0.601482	-0.610376	-0.922941	-0.857796	0.868491	0.925231	0.856438	0.835321	brown	1	1	0	0	0	0	1	0	1	0	0	1	0	0	1	0	0	1	0	0	0	0	6.55551	-11.2665	3.58627	6.90639	-11.4781	1.53102e-05	2.1266e-05	0
Psma7	NM_011969	0.673822	-0.759314	-0.854344	-0.874882	0.868391	0.895948	0.743101	0.711021	brown	0	0	0	0	0	0	0	0	0	0	0	0	1	0	0	1	1	1	0	1	0	1	6.55242	-11.2615	1.38103	5.8528	-10.0055	1.53836e-05	6.0896e-05	0
Ipo7	NM_181517	0.789001	-0.813831	-0.817176	-0.886602	0.868383	0.914757	0.732991	0.563342	brown	0	0	0	0	0	0	1	1	0	0	0	1	1	0	1	1	1	1	0	0	0	1	6.55218	-11.2611	1.60589	5.41105	-9.14363	1.53853e-05	0.00011525	0
Hace1	NM_172473	0.610216	-0.625943	-0.912492	-0.866206	0.86832	0.929939	0.841793	0.847842	brown	0	0	0	0	0	0	0	0	0	0	0	0	1	0	0	0	1	1	0	0	0	1	6.55025	-11.2579	1.86786	6.77179	-10.8057	1.54252e-05	3.40332e-05	0
Cpsf2	NM_016856	0.91144	-0.707598	-0.836366	-0.815093	0.868187	0.860443	0.555967	0.393753	red	0	0	0	0	0	0	1	0	0	0	1	1	1	0	1	0	1	1	0	0	0	1	6.54618	-11.2512	1.56773	4.86784	-7.53465	1.55198e-05	0.000395888	0
Dhps	NM_001039514	0.851308	-0.623105	-0.842453	-0.793237	0.868016	0.901287	0.697675	0.485241	brown	0	0	0	0	0	0	0	1	0	0	1	1	1	1	1	0	1	1	0	1	0	1	6.54096	-11.2426	1.45199	5.67635	-8.34155	1.56312e-05	0.000212957	0
Cugbp1	NM_017368	0.893894	-0.75811	-0.767853	-0.817681	0.867924	0.769884	0.320097	0.495929	red	0	0	0	0	0	0	0	1	0	0	0	1	1	1	0	0	1	1	0	1	0	1	6.53814	-11.238	1.53862	6.35237	-9.54678	1.56902e-05	8.50634e-05	0
Snrpb2	NM_021335	0.933621	-0.760911	-0.829373	-0.851383	0.867864	0.823459	0.439314	0.428147	red	0	0	0	0	0	0	0	0	0	0	0	0	0	0	0	0	0	1	0	0	0	0	6.53632	-11.235	1.38412	5.28074	-8.75439	1.57328e-05	0.00015535	0
Nudt4	NM_027722	0.788889	-0.819834	-0.766799	-0.8544	0.867857	0.767202	0.359675	0.637329	black	0	0	0	0	0	0	0	0	1	1	0	0	1	0	0	0	1	1	0	0	0	1	6.5361	-11.2346	2.01237	7.23957	-11.608	1.57341e-05	1.9393e-05	0
Kif22	NM_145588	0.679465	-0.731895	-0.785924	-0.874672	0.867845	0.920954	0.772986	0.721511	brown	0	0	0	0	0	0	0	0	0	0	0	0	0	0	0	0	0	1	0	0	0	0	6.53571	-11.234	1.49455	5.63093	-8.84386	1.57396e-05	0.000145196	0
Pabpn1	NM_019402	0.840577	-0.813691	-0.835262	-0.87711	0.867824	0.829057	0.480958	0.489991	blue	0	0	0	0	0	0	0	0	0	0	0	1	1	1	0	0	1	1	0	0	0	1	6.5351	-11.233	1.46498	5.03828	-8.61503	1.5751e-05	0.000171962	0
Creld1	NM_133930	0.576327	-0.710929	-0.874835	-0.88842	0.867804	0.907161	0.826707	0.899552	brown	0	0	0	0	0	0	1	0	0	0	0	1	1	0	1	0	0	1	0	0	0	1	6.53448	-11.232	2.845	8.22549	-10.4059	1.57626e-05	4.5535e-05	0
2410018C20Rik	NM_026423	0.59518	-0.684707	-0.91254	-0.900004	0.86776	0.918202	0.822217	0.875314	brown	0	0	0	0	0	0	0	0	0	1	1	1	1	1	0	0	1	1	0	1	0	1	6.53314	-11.2298	1.6534	7.44441	-12.2129	1.57882e-05	1.28203e-05	1
Zfp708	NM_001012325	0.888721	-0.70141	-0.864885	-0.82343	0.867717	0.864086	0.584906	0.455167	red	0	0	0	0	0	0	0	0	0	0	0	0	0	1	0	1	0	0	0	0	0	0	6.53181	-11.2276	1.50187	5.86819	-8.66441	1.58092e-05	0.000165899	0
Plxdc1	NM_028199	0.554329	-0.772407	-0.831467	-0.8762	0.867408	0.850163	0.676927	0.8651	blue	0	0	0	0	0	0	0	0	0	0	1	1	0	0	1	0	0	0	0	1	0	0	6.52242	-11.2121	1.75985	7.13458	-10.062	1.60237e-05	5.8562e-05	0
Msh3	NM_010829	0.908869	-0.725083	-0.806051	-0.798521	0.86729	0.834302	0.490142	0.38863	red	0	0	0	0	0	0	0	0	0	0	0	0	0	0	0	0	0	0	0	0	0	0	6.51885	-11.2062	1.84301	5.03565	-7.13109	1.61089e-05	0.000546722	0
Gli2	NM_001081125	0.923049	-0.651208	-0.844337	-0.786294	0.86724	0.822366	0.475244	0.374141	red	0	0	0	0	0	0	1	1	0	1	1	1	1	1	0	1	0	1	0	1	1	1	6.51732	-11.2037	3.00592	4.8652	-7.33946	1.61403e-05	0.000461532	1
Frap1	NM_020009	0.660425	-0.646409	-0.846064	-0.824769	0.867148	0.939717	0.872018	0.70263	brown	0	0	0	0	0	0	0	0	0	0	0	1	1	1	1	0	1	1	0	0	0	1	6.51455	-11.1992	1.7126	6.12475	-8.28535	1.62003e-05	0.000222374	0
2010309E21Rik	NM_025591	0.720402	-0.761473	-0.8681	-0.901039	0.866978	0.838741	0.564221	0.747097	blue	1	0	0	0	0	0	0	0	1	0	1	1	1	1	0	0	1	1	0	1	0	1	6.5094	-11.1907	1.56211	7.03691	-12.0265	1.632e-05	1.45228e-05	0
Csde1	NM_144901	0.672102	-0.691911	-0.754719	-0.838215	0.866924	0.892494	0.671171	0.722607	brown	0	0	0	0	0	0	0	0	0	0	1	1	1	0	0	1	1	1	0	0	0	1	6.50777	-11.188	1.18491	5.51101	-8.69396	1.63546e-05	0.000162588	1
Twf2	NM_011876	0.611862	-0.777621	-0.794625	-0.862113	0.866834	0.876488	0.72296	0.769723	brown	0	1	0	0	0	0	0	1	1	1	0	0	0	0	1	0	1	1	0	0	0	0	6.50505	-11.1835	3.35547	6.74017	-9.17422	1.64144e-05	0.000112702	0
Surf2	NM_013678	0.973179	-0.697647	-0.805621	-0.778635	0.866834	0.765087	0.305113	0.369737	red	0	0	0	0	0	0	0	1	0	0	0	1	1	0	0	0	0	1	0	1	0	1	6.50504	-11.1835	2.04797	5.43903	-7.00034	1.64144e-05	0.000605581	0
Rcl1	NM_021525	0.878227	-0.768161	-0.798172	-0.840977	0.86682	0.884786	0.625008	0.434869	brown	0	0	0	0	0	0	0	0	1	0	0	1	1	0	0	1	1	1	0	0	0	1	6.50464	-11.1828	2.18707	4.95925	-7.6816	1.64207e-05	0.000353209	0
Als2	NM_028717	0.696185	-0.67282	-0.841564	-0.833909	0.86679	0.919913	0.830935	0.69275	brown	0	0	0	0	0	1	0	0	0	0	0	0	0	1	0	0	0	1	0	1	0	0	6.50373	-11.1813	1.78827	6.63477	-9.00524	1.64352e-05	0.000128648	0
B230354K17Rik	NM_177065	0.899906	-0.577464	-0.859533	-0.751978	0.866789	0.809623	0.454251	0.452533	red	0	0	0	0	0	0	0	0	0	0	0	0	0	0	0	0	0	0	0	0	0	0	6.50368	-11.1812	2.07569	5.57882	-8.76647	1.64352e-05	0.000153957	0
Cad	NM_023525	0.574572	-0.730146	-0.883862	-0.907654	0.866786	0.94228	0.899129	0.870003	brown	0	0	0	0	0	0	0	0	0	0	0	1	1	1	0	0	1	1	0	1	0	1	6.50358	-11.1811	2.3298	6.94506	-11.7528	1.64352e-05	1.75841e-05	0
Trps1	NM_032000	0.794948	-0.704922	-0.826656	-0.81069	0.866699	0.747323	0.322122	0.600294	black	0	0	0	0	0	0	0	0	0	0	0	0	0	0	0	0	0	0	0	0	0	0	6.50096	-11.1767	2.65448	6.19077	-7.9321	1.64971e-05	0.000291094	1
Cct3	NM_009836	0.756584	-0.818073	-0.821342	-0.886944	0.866599	0.906021	0.731468	0.584392	brown	0	1	0	0	0	0	1	0	1	0	1	1	1	1	0	0	1	1	0	1	0	1	6.49797	-11.1718	1.61471	5.34199	-8.94048	1.656e-05	0.000135396	0
Thnsl1	NM_001001297	0.545291	-0.706885	-0.859075	-0.887173	0.866526	0.935211	0.882405	0.899444	brown	0	0	0	0	0	0	0	0	0	0	0	0	1	0	0	0	1	1	0	0	0	1	6.49577	-11.1682	1.72837	6.90256	-11.1301	1.66061e-05	2.70528e-05	0
Nfe2l3	NM_010903	0.654555	-0.828553	-0.818914	-0.903587	0.8664	0.894863	0.738433	0.704465	blue	0	0	0	0	0	0	0	0	0	0	1	1	0	0	0	1	0	0	0	0	0	0	6.49199	-11.1619	1.50456	5.57915	-9.59245	1.66866e-05	8.20857e-05	1
BC027344	NM_173738	0.784758	-0.644136	-0.838421	-0.810127	0.866252	0.853874	0.547349	0.546642	black	0	0	0	0	0	0	0	0	0	0	1	0	0	0	0	0	0	1	0	1	0	0	6.48754	-11.1546	1.362	4.73758	-8.0504	1.67954e-05	0.000265906	0
Wnt7b	NM_009528	0.710456	-0.771514	-0.837979	-0.866554	0.866166	0.882171	0.693846	0.680737	brown	0	0	0	0	0	0	0	0	0	0	0	0	0	1	1	0	0	0	1	1	0	0	6.48495	-11.1503	1.46146	6.37065	-10.4966	1.68578e-05	4.23244e-05	0
Folr4	NM_022888	0.664504	-0.856135	-0.856083	-0.914866	0.866127	0.824386	0.560106	0.771036	blue	0	0	0	0	0	0	0	0	0	0	0	0	0	0	0	0	0	0	0	0	0	0	6.48379	-11.1484	1.37439	7.28059	-11.5242	1.68806e-05	2.06498e-05	0
Cth	NM_145953	0.947843	-0.741145	-0.800143	-0.794191	0.865923	0.731608	0.21029	0.376545	red	1	1	0	0	0	0	1	1	1	0	0	0	0	1	1	0	0	1	0	0	0	0	6.47768	-11.1383	11.2089	5.20335	-6.74186	1.70137e-05	0.000746436	0
A630077B13Rik	NM_175449	0.787802	-0.84191	-0.839369	-0.880802	0.865876	0.749167	0.336181	0.60683	blue	0	0	0	0	0	1	0	0	0	0	0	1	1	0	0	0	1	1	0	0	0	1	6.47628	-11.136	1.90692	6.46724	-9.98618	1.70419e-05	6.17993e-05	0
Pip5kl1	NM_198191	0.625403	-0.720558	-0.830102	-0.855175	0.865845	0.912813	0.832365	0.746387	brown	0	0	0	0	0	0	0	0	0	0	0	0	0	0	1	0	1	1	0	1	0	0	6.47535	-11.1344	1.55372	6.50403	-9.03959	1.706e-05	0.000125198	0
Pmf1	NM_025928	0.598756	-0.79711	-0.867904	-0.93145	0.865654	0.871658	0.699511	0.881533	blue	0	0	0	0	0	0	0	0	0	0	1	1	1	0	1	0	1	1	0	1	0	1	6.46963	-11.125	1.53284	7.76157	-13.1307	1.72174e-05	6.98737e-06	1
1110049B09Rik	NM_001024478	0.684302	-0.783498	-0.822128	-0.848136	0.865555	0.796627	0.474118	0.654917	black	0	0	0	0	0	0	0	0	0	0	1	0	0	0	0	0	0	0	0	0	0	0	6.46669	-11.1201	1.60394	5.99732	-8.49597	1.72676e-05	0.000188595	0
Xlr5a	NM_001045539	0.800666	-0.751591	-0.833737	-0.832271	0.865521	0.743883	0.294435	0.598691	black	0	0	0	0	0	0	0	0	0	0	0	0	0	0	0	0	0	0	0	0	0	0	6.46568	-11.1184	16.3906	6.37064	-7.88314	1.72867e-05	0.000302678	0
Lims1	NM_026148	0.612754	-0.704432	-0.755071	-0.84062	0.865487	0.889348	0.705627	0.795476	brown	0	0	0	0	0	0	0	1	0	0	1	0	1	1	0	1	1	1	0	0	0	1	6.46468	-11.1168	1.51152	5.78965	-9.96678	1.73104e-05	6.23952e-05	0
Dazl	NM_010021	0.871465	-0.743087	-0.83812	-0.825226	0.865378	0.745426	0.295588	0.530486	red	0	0	0	0	0	0	0	0	0	0	0	0	0	1	0	0	1	0	0	1	0	0	6.46142	-11.1114	10.7268	6.51404	-8.03908	1.73798e-05	0.000268054	0
Tnfrsf25	NM_033042	0.796719	-0.872895	-0.819895	-0.867634	0.865224	0.77436	0.395731	0.555451	green	0	0	0	0	0	0	0	1	1	0	0	1	0	0	0	1	0	0	0	1	0	0	6.45685	-11.1038	1.41951	6.37693	-10.6478	1.75019e-05	3.82446e-05	0
Ssb	NM_009278	0.929529	-0.763286	-0.755977	-0.819749	0.86487	0.827287	0.428671	0.418908	red	0	0	0	0	0	0	0	1	0	0	0	1	1	1	0	0	1	1	0	1	0	1	6.44637	-11.0864	1.44139	5.19585	-8.62455	1.7769e-05	0.000170843	0
C77370	NM_001077354	0.942928	-0.70441	-0.785251	-0.777602	0.864817	0.761229	0.295565	0.40738	red	0	0	0	0	0	0	0	0	0	0	0	0	0	0	0	1	0	0	0	0	0	0	6.44479	-11.0838	2.05391	5.68203	-7.80624	1.78104e-05	0.000321129	0
Sfrp1	NM_013834	0.649251	-0.663264	-0.89044	-0.853841	0.864616	0.827779	0.572964	0.759981	turquoise	0	0	1	0	0	1	1	0	1	0	1	0	0	1	0	0	0	1	0	0	0	0	6.43887	-11.074	1.70677	5.94927	-10.1921	1.79541e-05	5.32994e-05	0
Mb	NM_013593	0.599029	-0.810258	-0.834304	-0.913336	0.864613	0.846118	0.638981	0.888536	blue	0	0	0	0	0	0	0	0	0	1	1	0	0	0	1	0	0	0	0	0	0	0	6.43877	-11.0739	1.48288	8.60429	-12.6393	1.79541e-05	9.6871e-06	0
Casp3	NM_009810	0.7	-0.627319	-0.839201	-0.83036	0.864453	0.897511	0.715922	0.6556	brown	0	0	0	0	0	0	0	0	0	0	0	0	0	0	1	0	0	1	0	0	0	0	6.43406	-11.066	1.67352	5.04096	-8.29008	1.80649e-05	0.000221529	0
Lrch4	NM_146164	0.569403	-0.801487	-0.901121	-0.928784	0.864232	0.865642	0.706681	0.882592	blue	0	0	0	0	0	0	1	1	0	0	1	0	0	1	0	1	0	1	0	0	0	0	6.42757	-11.0553	1.28454	7.04172	-11.7743	1.82555e-05	1.73122e-05	0
BC038156	NM_177768	0.794254	-0.555499	-0.871391	-0.771556	0.864214	0.834377	0.572454	0.618333	turquoise	0	0	0	0	0	0	0	1	1	0	0	1	0	0	0	0	0	1	0	0	0	0	6.42702	-11.0544	2.08605	6.97194	-11.6789	1.8267e-05	1.84942e-05	0
Bpnt1	NM_011794	0.958738	-0.777448	-0.773718	-0.797116	0.863962	0.778238	0.325792	0.341299	red	0	0	0	0	0	0	0	0	0	0	0	1	1	1	1	1	1	1	0	0	0	1	6.41964	-11.0421	1.658	5.0997	-7.15752	1.84673e-05	0.000535738	1
Brms1l	NM_001037756	0.807274	-0.571188	-0.859987	-0.773577	0.86395	0.898526	0.717628	0.540775	brown	0	0	0	0	0	0	0	0	0	0	0	0	1	0	0	1	1	1	0	1	0	1	6.41928	-11.0415	1.65888	5.65188	-9.13765	1.84673e-05	0.000115615	1
Ankrd26	NM_001081112	0.722389	-0.68874	-0.859546	-0.857376	0.863858	0.924081	0.777126	0.687548	brown	0	0	0	0	0	0	0	1	0	0	0	0	0	1	0	0	1	1	0	0	0	0	6.41658	-11.037	1.52097	6.10834	-10.1503	1.85403e-05	5.48272e-05	1
Mlxipl	NM_021455	0.604349	-0.797288	-0.825959	-0.883606	0.863843	0.81879	0.564916	0.829688	blue	0	0	1	0	1	1	0	0	0	0	0	1	0	0	1	0	1	0	0	1	0	0	6.41616	-11.0363	1.63541	8.29023	-13.5202	1.8548e-05	5.48885e-06	1
Efnb2	NM_010111	0.673501	-0.857437	-0.86372	-0.92659	0.863811	0.819925	0.537453	0.795533	blue	0	0	1	1	1	1	0	0	0	0	0	0	0	1	1	0	0	1	1	1	0	0	6.41522	-11.0348	1.4607	7.99745	-13.4938	1.85666e-05	5.55964e-06	0
Rab23	NM_008999	0.965462	-0.749832	-0.755586	-0.79461	0.863541	0.78781	0.345268	0.373295	red	0	0	0	0	0	0	0	0	0	0	0	0	0	1	1	1	1	1	0	0	0	0	6.40731	-11.0216	1.93768	5.44045	-7.68677	1.88021e-05	0.000351632	0
3110001K24Rik	NM_029389	0.583359	-0.809735	-0.89171	-0.923598	0.863504	0.845932	0.671564	0.86047	blue	0	0	0	0	0	0	1	1	1	1	1	1	1	1	1	1	1	1	0	0	1	1	6.40624	-11.0198	1.42091	7.88674	-13.1242	1.88185e-05	6.99537e-06	0
Ret	NM_001080780	0.644657	-0.816007	-0.833303	-0.898646	0.863494	0.839288	0.577859	0.756193	blue	0	0	0	0	0	0	0	0	0	0	0	0	0	1	1	0	0	0	1	1	0	0	6.40595	-11.0193	1.65091	6.88356	-9.86791	1.88185e-05	6.72164e-05	0
Acan	NM_007424	0.745362	-0.76787	-0.842255	-0.858486	0.86338	0.759289	0.377008	0.673877	black	0	0	1	0	0	0	0	0	0	0	0	0	0	0	1	0	0	0	1	0	0	0	6.40264	-11.0138	1.34859	6.75582	-10.2569	1.89068e-05	5.06551e-05	0
Etv1	NM_007960	0.968405	-0.742818	-0.780093	-0.790208	0.863365	0.757982	0.269719	0.323154	red	1	0	0	0	0	0	1	1	1	0	0	0	0	0	0	0	0	1	0	0	0	0	6.40218	-11.0131	2.15276	4.8047	-6.58769	1.89111e-05	0.000844989	1
Nr0b1	NM_007430	0.977341	-0.711603	-0.784965	-0.769065	0.863355	0.742865	0.243524	0.32072	red	0	1	0	0	0	0	1	0	1	0	0	0	1	0	1	0	0	1	0	0	0	0	6.40189	-11.0126	51.4286	4.99085	-6.44957	1.89148e-05	0.000941343	1
Padi4	NM_011061	0.752758	-0.747362	-0.869067	-0.855751	0.86334	0.793024	0.473877	0.633679	turquoise	0	0	0	0	0	0	0	1	0	0	1	0	0	1	1	0	1	1	0	0	0	0	6.40146	-11.0119	1.43993	6.8081	-11.0613	1.89229e-05	2.84049e-05	1
Polr2i	NM_027259	0.948712	-0.678795	-0.857573	-0.802159	0.863294	0.77853	0.354682	0.408534	red	0	0	0	0	0	0	1	1	0	0	1	1	1	1	0	1	0	1	0	1	0	1	6.40011	-11.0096	1.63095	5.59207	-8.11771	1.89604e-05	0.000252401	0
Brunol4	NM_133195	0.673701	-0.809086	-0.817769	-0.874663	0.86328	0.838142	0.623836	0.703601	blue	0	0	1	1	1	0	0	0	0	0	0	0	0	0	0	0	0	0	1	1	0	0	6.39972	-11.009	1.42644	6.7858	-11.5845	1.89624e-05	1.97712e-05	0
Lin9	NM_175186	0.838212	-0.666725	-0.790538	-0.803307	0.863273	0.841134	0.511452	0.557598	black	0	0	0	0	0	0	0	0	0	0	0	0	0	0	1	1	1	1	0	0	0	0	6.39951	-11.0086	1.50622	5.59638	-8.87076	1.89637e-05	0.000142509	0
Ifitm1	NM_026820	0.561711	-0.71086	-0.862636	-0.878185	0.863183	0.924003	0.869956	0.886089	brown	0	1	0	0	0	0	1	1	1	1	1	0	0	1	1	1	0	1	0	1	1	0	6.39689	-11.0043	21.5616	8.18713	-9.52652	1.90254e-05	8.64811e-05	0
Lias	NM_024471	0.952371	-0.636071	-0.793702	-0.756521	0.863067	0.800123	0.390953	0.339591	red	0	0	0	0	0	0	0	1	0	0	0	1	1	0	0	0	1	1	0	0	0	1	6.39353	-10.9987	1.5548	4.86175	-7.18045	1.91217e-05	0.000525453	0
Rmnd5a	NM_024288	0.643393	-0.549361	-0.8489	-0.803342	0.863043	0.918359	0.821239	0.758707	brown	0	0	0	0	0	0	0	0	0	0	1	0	0	1	0	0	1	1	0	0	0	0	6.39282	-10.9975	1.53022	5.86155	-9.50382	1.91392e-05	8.77082e-05	0
Tcf20	NM_013836	0.798289	-0.633671	-0.835356	-0.808373	0.862984	0.923008	0.780129	0.538009	brown	0	0	0	0	0	0	0	0	1	0	0	1	1	0	0	0	1	0	0	0	0	1	6.39113	-10.9947	1.96197	5.15687	-8.07999	1.91773e-05	0.000260254	1
Mrpl28	NM_024227	0.621784	-0.723395	-0.866233	-0.895971	0.862829	0.89316	0.766325	0.851462	blue	0	0	0	0	0	0	1	0	0	0	1	1	1	0	0	0	0	1	0	1	0	1	6.38662	-10.9872	1.55175	7.3925	-12.2364	1.93007e-05	1.26051e-05	0
Hsd17b14	NM_025330	0.955617	-0.725161	-0.793347	-0.778323	0.862725	0.732476	0.227359	0.342209	red	0	0	0	0	0	0	1	1	1	0	1	0	1	0	1	0	1	1	0	1	1	1	6.38361	-10.9821	28.5945	5.07614	-6.54539	1.93712e-05	0.000873322	0
Lgtn	NM_010709	0.922945	-0.82542	-0.70859	-0.818019	0.86264	0.804779	0.396575	0.383875	red	0	0	0	0	0	0	0	0	0	0	0	1	0	0	0	1	0	1	0	1	0	0	6.38115	-10.9781	1.86959	5.26913	-8.69759	1.944e-05	0.000162164	0
Ttyh1	NM_001001454	0.886218	-0.678592	-0.882038	-0.81988	0.862577	0.798702	0.440912	0.488766	red	0	0	0	0	0	0	0	1	0	0	1	1	0	1	0	0	0	0	0	1	0	0	6.37934	-10.975	1.96838	5.39867	-8.81226	1.94774e-05	0.000148643	0
Orc4l	NM_011958	0.68533	-0.808714	-0.751253	-0.887487	0.862528	0.85548	0.611837	0.749145	blue	0	0	0	0	0	0	0	0	0	0	1	0	0	0	0	1	1	1	0	0	0	0	6.37792	-10.9727	1.46408	6.61859	-10.755	1.95128e-05	3.51992e-05	0
Amhr2	NM_144547	0.623382	-0.714006	-0.827768	-0.845964	0.8625	0.776421	0.456771	0.812193	black	0	0	0	0	0	0	0	1	0	0	1	1	0	0	0	1	1	0	0	1	0	0	6.37711	-10.9713	4.10095	6.89259	-8.44817	1.95181e-05	0.000195793	0
Folr2	NM_008035	0.805546	-0.812716	-0.860041	-0.896518	0.862335	0.849022	0.568192	0.557294	blue	0	0	0	0	0	0	0	0	0	0	1	1	0	0	0	0	0	0	0	1	0	0	6.37234	-10.9634	1.29282	5.63098	-9.47412	1.96577e-05	8.97384e-05	0
M6pr	NM_010749	0.797763	-0.711398	-0.796368	-0.805234	0.862276	0.755153	0.347857	0.616436	black	0	0	0	0	0	0	0	1	0	1	1	0	0	0	0	0	0	1	0	1	0	0	6.37065	-10.9606	1.57513	6.27315	-8.38805	1.96836e-05	0.000205563	0
Matr3	NM_010771	0.882933	-0.758934	-0.801246	-0.844527	0.862274	0.867124	0.566063	0.466775	red	0	0	0	0	0	0	0	1	0	0	0	1	1	1	0	0	1	1	0	0	0	1	6.3706	-10.9605	2.39114	5.36303	-8.66417	1.96836e-05	0.000165899	0
Fzd5	NM_001042659	0.962352	-0.734825	-0.813494	-0.802347	0.862273	0.785799	0.365675	0.365624	red	0	0	0	0	0	0	1	0	0	0	1	0	1	1	1	0	1	1	0	1	0	1	6.37057	-10.9604	2.06078	5.52646	-7.27865	1.96836e-05	0.000484834	0
Bard1	NM_007525	0.867721	-0.823023	-0.718396	-0.821662	0.862131	0.752033	0.280706	0.490103	red	0	0	0	0	0	0	1	1	0	0	0	0	1	1	1	1	1	1	0	0	0	1	6.36646	-10.9536	1.69457	5.74774	-9.75857	1.97993e-05	7.29252e-05	0
Tuba4a	NM_009447	0.900897	-0.826766	-0.738243	-0.819031	0.861972	0.79908	0.396281	0.369391	red	0	1	0	0	0	0	1	0	1	0	0	1	0	0	0	0	1	1	0	0	0	1	6.36191	-10.946	2.11067	4.93571	-7.44221	1.9932e-05	0.000425712	0
Ppfia3	NM_029741	0.604228	-0.684492	-0.846899	-0.853556	0.861748	0.899655	0.811485	0.80574	brown	0	0	0	0	0	0	1	1	0	0	0	1	0	1	1	1	1	1	0	1	0	1	6.35548	-10.9352	2.04311	7.56731	-9.98247	2.01199e-05	6.19428e-05	0
Atg2a	NM_194348	0.780682	-0.639064	-0.864661	-0.787717	0.861719	0.8277	0.577169	0.594155	turquoise	0	0	0	0	0	0	0	0	0	0	1	1	0	1	0	0	1	1	0	0	0	1	6.35465	-10.9338	1.44731	6.79879	-10.647	2.01346e-05	3.82549e-05	0
Emg1	NM_013536	0.933384	-0.740431	-0.847485	-0.835738	0.86171	0.845304	0.522438	0.39233	red	0	0	0	0	0	0	0	0	1	0	1	1	1	1	0	0	1	1	0	1	0	1	6.35439	-10.9334	1.56395	5.05492	-8.14553	2.01346e-05	0.000247119	0
C330027C09Rik	NM_172616	0.909205	-0.843646	-0.712447	-0.836504	0.861449	0.787391	0.354422	0.439529	red	0	0	0	0	0	0	0	0	0	0	0	1	1	0	0	0	1	1	0	0	0	1	6.34694	-10.921	1.7085	5.47114	-9.29682	2.0365e-05	0.000101993	0
Atp13a4	NM_172613	0.833891	-0.791092	-0.865331	-0.842653	0.861354	0.779014	0.395466	0.503527	turquoise	0	0	0	0	0	0	1	0	1	0	0	0	0	0	0	0	0	0	0	0	0	0	6.34421	-10.9164	1.49578	6.03763	-10.3413	2.04455e-05	4.77249e-05	0
Gtf2h4	NM_010364	0.868848	-0.722574	-0.814319	-0.826779	0.86135	0.88863	0.653608	0.431917	brown	0	0	0	0	0	0	0	0	1	0	1	0	0	0	0	0	1	1	0	0	0	0	6.34409	-10.9162	1.70581	4.97016	-7.56835	2.04455e-05	0.000385389	1
Map2k3	NM_008928	0.982258	-0.727024	-0.814196	-0.798289	0.861312	0.797633	0.396088	0.333509	red	0	0	0	0	0	0	1	1	0	0	1	1	0	1	1	1	1	1	0	1	0	1	6.343	-10.9144	1.51725	5.23155	-6.94842	2.04773e-05	0.000630867	0
Hspa14	NM_015765	0.882588	-0.830911	-0.727741	-0.838245	0.861287	0.848886	0.512592	0.411401	red	0	0	0	0	0	0	0	0	0	0	0	1	1	0	1	1	1	1	0	0	0	1	6.3423	-10.9132	1.55608	4.86397	-7.82119	2.04957e-05	0.000318006	0
Bspry	NM_138653	0.565891	-0.719419	-0.852899	-0.869761	0.861202	0.919947	0.851651	0.838461	brown	0	0	0	0	0	0	0	0	0	0	0	1	1	1	0	1	0	1	0	1	0	1	6.33988	-10.9091	2.54867	7.14305	-8.77024	2.05733e-05	0.000153655	0
Lmnb1	NM_010721	0.798912	-0.798137	-0.816728	-0.881689	0.861111	0.880753	0.623718	0.551683	blue	1	1	0	0	0	0	0	1	1	0	0	1	1	1	0	1	1	1	0	1	0	1	6.33729	-10.9048	1.65701	5.42333	-9.18687	2.06431e-05	0.000111508	0
Adarb1	NM_001024837	0.954162	-0.787031	-0.807517	-0.814982	0.861097	0.749787	0.277173	0.370474	red	0	0	0	0	0	0	0	0	0	0	0	0	1	0	0	1	1	1	1	0	0	1	6.33688	-10.9041	1.71301	5.6635	-7.54362	2.06431e-05	0.000392809	0
Fastkd2	NM_172422	0.967265	-0.751255	-0.769994	-0.802461	0.861058	0.824512	0.445636	0.336807	red	0	0	0	0	0	0	0	0	0	0	0	0	1	0	0	0	0	1	0	0	0	0	6.33576	-10.9023	1.75679	5.09414	-7.11358	2.06763e-05	0.000554297	0
Elovl7	NM_029001	0.573172	-0.809403	-0.870897	-0.926866	0.860996	0.847772	0.660398	0.900968	blue	0	0	0	0	0	0	1	1	0	0	1	0	0	0	1	1	1	0	0	0	0	0	6.33401	-10.8993	1.79377	8.27093	-12.8363	2.07258e-05	8.44371e-06	0
Pkp4	NM_026361	0.869335	-0.697323	-0.803096	-0.816244	0.860942	0.899007	0.672793	0.443307	brown	0	0	0	0	0	1	0	0	0	0	1	0	1	1	1	1	0	1	0	0	0	0	6.33248	-10.8968	1.96684	4.9561	-7.61439	2.07621e-05	0.000371313	0
Eef1e1	NM_025380	0.911428	-0.809303	-0.75911	-0.830853	0.860892	0.818582	0.465886	0.440398	red	0	0	0	0	0	0	0	0	0	0	1	1	1	0	0	1	1	1	0	1	0	1	6.33106	-10.8944	1.41835	5.62355	-8.24308	2.08058e-05	0.000229849	0
Stk31	NM_029916	0.975441	-0.723039	-0.798277	-0.784526	0.860837	0.764239	0.312134	0.353985	red	0	1	0	0	0	1	0	0	0	0	0	1	1	0	0	0	1	1	0	1	0	1	6.3295	-10.8918	13.2976	5.3677	-6.87313	2.08444e-05	0.000671184	0
Rnaseh2b	NM_026001	0.634167	-0.65477	-0.868184	-0.849266	0.860836	0.932765	0.867178	0.806996	brown	0	0	0	0	0	0	1	0	1	0	0	1	1	1	0	1	0	1	0	1	0	1	6.32947	-10.8917	1.68439	7.21484	-10.1334	2.08444e-05	5.538e-05	0
2310007F21Rik	NM_025857	0.860506	-0.587678	-0.877194	-0.776782	0.860828	0.826583	0.528124	0.460212	turquoise	0	0	0	0	0	0	0	0	0	0	0	0	1	1	0	0	1	1	0	1	0	1	6.32923	-10.8913	1.3563	4.89013	-8.28289	2.0847e-05	0.000222715	0
Llgl2	NM_145438	0.804668	-0.701228	-0.768842	-0.820191	0.860817	0.853662	0.592563	0.599683	black	0	0	0	0	0	0	0	1	0	0	0	0	1	0	0	0	1	1	0	1	0	1	6.32891	-10.8908	1.98011	6.70469	-11.5101	2.08527e-05	2.08173e-05	0
Pot1a	NM_133931	0.610183	-0.674512	-0.776113	-0.839663	0.86062	0.892418	0.752965	0.822507	brown	0	1	0	0	0	0	0	0	0	0	0	0	1	0	0	0	0	1	0	0	0	0	6.32334	-10.8815	1.55957	6.43361	-10.7807	2.10254e-05	3.46301e-05	0
Atp9a	NM_015731	0.733969	-0.555944	-0.911367	-0.780049	0.860596	0.829627	0.612085	0.698502	turquoise	0	0	0	0	0	0	0	1	1	1	0	0	0	1	0	1	0	1	0	1	0	0	6.32265	-10.8803	1.91247	7.94635	-11.7679	2.10442e-05	1.74131e-05	0
Tcte3	NM_011560	0.696491	-0.76158	-0.862676	-0.883092	0.860329	0.805983	0.497542	0.779614	blue	0	0	0	0	0	0	0	0	0	0	0	0	0	0	0	0	0	0	0	0	0	0	6.31509	-10.8677	2.26105	7.9573	-9.90581	2.12836e-05	6.5339e-05	0
Fmn2	NM_019445	0.792941	-0.698908	-0.814651	-0.816301	0.860216	0.857569	0.616461	0.529593	black	0	0	0	0	0	0	0	0	0	0	0	0	0	0	0	0	0	0	0	0	0	0	6.31191	-10.8623	1.88513	4.86096	-7.99402	2.1386e-05	0.000278288	0
Nptx2	NM_016789	0.626221	-0.682481	-0.829969	-0.820987	0.860045	0.85616	0.690117	0.708683	black	0	0	1	0	0	0	0	0	0	0	0	0	0	0	0	0	0	0	0	0	0	0	6.30709	-10.8542	3.94204	5.68823	-7.44792	2.15306e-05	0.000423932	0
AW209491	NM_134067	0.78712	-0.724193	-0.890845	-0.877145	0.859899	0.874941	0.640522	0.609539	turquoise	0	0	0	0	0	0	0	0	0	0	0	1	1	0	0	1	1	1	0	0	0	1	6.30298	-10.8474	1.34555	5.46283	-8.48333	2.1639e-05	0.00019004	0
Chd9	NM_177224	0.535506	-0.701857	-0.83671	-0.85739	0.859691	0.907776	0.852696	0.859761	brown	0	0	0	0	0	0	1	1	0	0	1	1	1	1	1	1	1	1	0	1	0	1	6.29713	-10.8375	3.2501	6.65527	-8.27588	2.18289e-05	0.000223972	1
Sf3a2	NM_013651	0.747059	-0.793442	-0.866999	-0.910521	0.859586	0.903533	0.725523	0.654631	blue	0	0	0	0	1	0	1	0	1	0	1	1	1	0	0	0	1	1	0	0	0	1	6.29419	-10.8326	1.43592	5.63861	-8.86357	2.19311e-05	0.000143156	0
Pold1	NM_011131	0.561286	-0.685386	-0.831304	-0.869264	0.859552	0.939496	0.90788	0.869443	brown	0	0	0	0	0	0	0	1	0	0	1	1	0	0	0	1	0	1	0	1	0	0	6.29324	-10.831	2.26032	6.47746	-10.1406	2.19544e-05	5.50983e-05	0
Mccc1	NM_023644	0.734393	-0.803006	-0.782757	-0.843564	0.859531	0.852456	0.621994	0.62056	black	0	0	0	0	0	0	0	0	0	0	0	0	1	0	0	0	0	1	0	0	0	0	6.29265	-10.83	1.54482	6.2117	-10.542	2.19703e-05	4.11865e-05	0
Pik3cd	NM_001029837	0.604671	-0.71083	-0.858707	-0.856457	0.859512	0.905372	0.817362	0.769038	brown	0	0	0	0	0	0	0	0	0	0	0	1	0	0	0	1	0	0	0	1	0	0	6.29213	-10.8291	1.79759	6.72032	-8.55663	2.19778e-05	0.000180107	0
Usp54	NM_030180	0.582252	-0.708366	-0.82797	-0.873121	0.859455	0.929924	0.864312	0.839166	brown	0	0	0	0	0	0	0	0	0	0	0	1	0	0	0	0	0	0	0	0	0	0	6.29053	-10.8265	1.65695	6.71471	-11.0287	2.20311e-05	2.9041e-05	0
Usp37	NM_176972	0.653064	-0.743283	-0.812243	-0.883474	0.859438	0.907377	0.773543	0.766614	brown	0	0	0	0	0	0	0	1	0	0	0	1	0	0	0	0	0	0	0	0	0	0	6.29004	-10.8256	1.27535	6.10754	-10.495	2.20374e-05	4.23709e-05	0
Ogt	NM_139144	0.577646	-0.68112	-0.908121	-0.879279	0.859431	0.884471	0.758647	0.890504	turquoise	0	0	0	0	0	0	0	0	0	0	0	0	1	0	0	1	0	1	0	0	0	0	6.28985	-10.8253	1.64142	7.15846	-12.002	2.20386e-05	1.47335e-05	0
Eif4a1	NM_144958	0.963406	-0.710884	-0.783669	-0.771463	0.85942	0.783422	0.350987	0.323397	red	0	0	0	0	0	0	0	1	1	1	1	1	1	1	0	1	1	1	0	0	1	1	6.28955	-10.8248	1.416	4.76982	-6.47851	2.20439e-05	0.000921102	0
Syt11	NM_018804	0.81881	-0.706721	-0.845763	-0.85238	0.85931	0.901041	0.69875	0.551949	brown	0	0	0	0	0	0	0	0	0	0	0	0	0	0	0	0	0	0	0	0	0	0	6.28646	-10.8196	1.45353	5.49035	-9.39852	2.21468e-05	9.44282e-05	0
Plrg1	NM_016784	0.673404	-0.693965	-0.809214	-0.86479	0.859251	0.932417	0.818908	0.754149	brown	0	0	0	0	0	0	0	0	0	0	1	0	0	0	0	0	0	1	0	1	0	0	6.28481	-10.8169	1.41793	6.39743	-10.7352	2.21902e-05	3.57189e-05	0
Tomm20	NM_024214	0.61789	-0.818391	-0.863585	-0.930001	0.859208	0.845436	0.608186	0.851966	blue	0	0	0	0	0	0	0	0	0	0	0	1	1	0	1	0	1	1	0	1	0	1	6.28362	-10.8149	1.87605	7.39232	-12.589	2.22289e-05	1.00993e-05	0
Pla2g1b	NM_011107	0.964853	-0.719249	-0.791936	-0.774668	0.85919	0.73352	0.240919	0.338699	red	0	0	0	0	0	0	0	1	1	0	1	1	0	0	1	0	0	0	0	1	0	0	6.28312	-10.814	6.2376	5.07327	-6.54616	2.22418e-05	0.000873059	0
Hltf	NM_009210	0.614351	-0.706433	-0.746151	-0.823945	0.859177	0.883668	0.742693	0.772034	brown	0	0	0	0	0	0	0	0	0	0	1	1	1	0	0	1	1	1	0	0	0	1	6.28274	-10.8134	1.56363	6.64159	-11.3446	2.22442e-05	2.33567e-05	1
Med19	NM_025885	0.929715	-0.721587	-0.779658	-0.811669	0.859135	0.815703	0.435119	0.404317	red	0	0	0	0	0	0	0	0	0	0	1	0	0	1	1	1	1	1	0	1	0	0	6.28158	-10.8114	1.54301	5.39312	-8.30449	2.22757e-05	0.00021907	1
Dab1	NM_010014	0.853576	-0.728544	-0.835869	-0.820869	0.859047	0.743118	0.294613	0.488934	black	0	0	0	0	0	1	1	1	1	0	0	0	1	1	0	1	0	0	0	1	0	0	6.2791	-10.8073	2.67152	5.09341	-7.53246	2.23388e-05	0.000396447	0
Pnp	NM_013632	0.987222	-0.71765	-0.797034	-0.781751	0.858976	0.780009	0.343839	0.294515	red	0	0	0	0	0	0	0	0	0	0	0	0	0	0	0	0	0	0	0	0	0	0	6.27715	-10.804	3.13689	4.84834	-6.47273	2.23945e-05	0.000925135	0
Sdccag10	NM_026072	0.75239	-0.700393	-0.754655	-0.809631	0.858971	0.90595	0.723867	0.55029	brown	0	0	0	0	0	0	0	1	0	0	0	0	0	0	1	0	1	1	0	0	0	0	6.27699	-10.8037	1.34969	4.90572	-7.26345	2.23946e-05	0.000490903	0
Smarca5	NM_053124	0.752027	-0.593959	-0.891413	-0.814859	0.858943	0.923534	0.810485	0.593473	brown	0	1	0	0	0	0	0	0	1	0	0	0	0	0	0	0	0	1	0	0	0	0	6.27622	-10.8024	1.50775	5.37	-9.22126	2.24175e-05	0.000108356	1
Nrsn2	NM_001009948	0.811483	-0.875641	-0.81521	-0.88948	0.858779	0.811441	0.483231	0.522995	blue	0	0	0	0	0	0	0	1	0	0	1	1	0	0	1	1	0	0	0	0	0	0	6.27165	-10.7947	1.4619	5.54999	-9.42767	2.25728e-05	9.28113e-05	0
Itpk1	NM_172584	0.968516	-0.705562	-0.782982	-0.776287	0.858679	0.795698	0.388795	0.320148	red	0	0	0	0	0	0	1	0	1	1	1	1	0	0	1	1	1	1	0	1	1	1	6.26888	-10.7901	4.72583	5.04866	-6.55487	2.26539e-05	0.000866735	0
Ahdc1	NM_146155	0.632269	-0.711914	-0.869466	-0.877111	0.858588	0.87677	0.732691	0.826176	blue	0	0	0	0	0	0	0	1	0	1	1	0	0	1	1	1	1	1	0	1	0	0	6.26634	-10.7858	1.36856	7.97541	-12.7808	2.2739e-05	8.77248e-06	0
Bop1	NM_013481	0.962455	-0.755224	-0.810084	-0.804427	0.858566	0.800611	0.409283	0.315117	red	0	0	0	0	0	0	0	0	0	0	1	1	1	0	1	1	1	1	0	1	0	1	6.26574	-10.7848	2.40014	4.92983	-6.70941	2.27502e-05	0.000764717	0
Slc4a11	NM_001081162	0.672409	-0.794256	-0.819546	-0.87682	0.858503	0.762596	0.396819	0.782119	blue	0	0	0	0	0	0	0	0	0	0	0	1	0	1	1	1	1	1	0	0	0	1	6.26399	-10.7818	2.30998	7.43871	-9.6776	2.28052e-05	7.69875e-05	0
Echdc2	NM_026728	0.747304	-0.530685	-0.875005	-0.752779	0.858491	0.792854	0.516181	0.666704	turquoise	1	1	0	0	0	0	1	1	1	1	1	0	0	0	1	0	1	1	0	0	1	0	6.26364	-10.7813	1.81118	7.18809	-11.6768	2.28123e-05	1.85064e-05	0
Cetn2	NM_019405	0.965989	-0.699087	-0.807025	-0.771493	0.858424	0.753362	0.272972	0.322953	red	0	0	0	0	0	0	0	0	0	0	0	0	0	0	0	1	0	1	0	0	0	0	6.26179	-10.7781	2.19627	4.88769	-6.64293	2.28717e-05	0.000808118	0
Rasgrp2	NM_011242	0.920075	-0.688524	-0.805047	-0.785621	0.858386	0.8241	0.507657	0.381788	red	0	0	0	0	0	0	0	0	0	0	1	1	0	1	1	0	0	0	0	1	0	0	6.26073	-10.7764	4.34183	5.40365	-6.94068	2.29064e-05	0.000634675	0
Asphd2	NM_028386	0.675061	-0.759228	-0.862555	-0.877735	0.858354	0.881332	0.725202	0.67547	brown	0	0	1	0	0	0	0	0	0	0	0	0	0	0	1	0	0	0	0	0	0	0	6.25984	-10.7749	1.36858	6.05611	-9.42841	2.29346e-05	9.27983e-05	0
Pdcd11	NM_011053	0.904121	-0.75737	-0.811354	-0.814505	0.85834	0.825947	0.48606	0.365266	red	0	0	0	0	0	0	0	0	0	0	1	1	1	0	1	0	1	1	0	0	0	1	6.25947	-10.7742	1.78946	4.8649	-6.72886	2.2943e-05	0.000753583	1
Zfp418	NM_146179	0.934445	-0.694931	-0.794708	-0.782312	0.858316	0.846293	0.530606	0.357321	red	0	0	0	0	0	0	0	0	0	0	0	0	0	0	0	0	0	0	0	0	0	0	6.25879	-10.7731	1.79074	4.88233	-6.60873	2.29625e-05	0.000830162	1
8430419L09Rik	NM_028982	0.729677	-0.657869	-0.818491	-0.783891	0.858274	0.742315	0.366425	0.645817	black	0	0	0	0	0	0	1	0	0	0	1	0	0	0	1	1	0	1	0	1	0	0	6.25763	-10.7712	1.71961	5.83876	-8.06825	2.29836e-05	0.000262634	0
Zfp259	NM_011752	0.977694	-0.6852	-0.772241	-0.758486	0.858244	0.782176	0.346389	0.30121	red	0	0	0	0	0	0	0	0	0	0	0	1	1	1	0	0	0	1	0	1	0	1	6.2568	-10.7697	1.71102	4.72401	-6.34054	2.29999e-05	0.00102656	0
Nrn1l	NM_175024	0.760418	-0.759397	-0.802965	-0.832311	0.858236	0.774413	0.424702	0.635053	black	0	0	0	0	0	0	0	0	0	1	1	1	1	0	0	0	0	1	0	1	0	1	6.25659	-10.7694	1.25736	6.69823	-11.0855	2.29999e-05	2.79238e-05	0
Wdr40b	NM_178739	0.850655	-0.768565	-0.81687	-0.850106	0.858236	0.791805	0.409787	0.573002	black	0	0	0	0	0	0	1	0	0	0	0	0	0	0	0	0	0	0	1	1	0	0	6.25659	-10.7694	5.38703	6.73634	-8.81315	2.29999e-05	0.000148628	0
Mcf2	NM_133197	0.830638	-0.722872	-0.795312	-0.788906	0.858217	0.741376	0.300355	0.469337	black	0	1	0	0	0	0	1	1	0	0	0	0	0	0	0	1	0	0	0	0	0	0	6.25607	-10.7685	28.548	5.02518	-6.4976	2.30099e-05	0.000908396	0
Arhgef15	NM_177566	0.740723	-0.785566	-0.80823	-0.860871	0.858215	0.831235	0.526118	0.614841	blue	0	0	0	0	0	0	0	0	0	0	0	0	0	0	0	0	0	0	0	0	0	0	6.25602	-10.7684	1.22664	5.32561	-8.99925	2.30099e-05	0.000129244	0
Nadk	NM_138671	0.964225	-0.754414	-0.744597	-0.773201	0.858194	0.743433	0.243866	0.33378	red	0	0	0	0	0	0	0	1	1	0	0	1	0	1	1	1	1	0	0	1	0	0	6.25543	-10.7674	1.73272	5.22423	-7.52888	2.30207e-05	0.000397636	0
Ddx58	NM_172689	0.954623	-0.638348	-0.824259	-0.759827	0.85817	0.808658	0.446706	0.369076	red	0	1	0	0	0	0	1	0	1	0	1	1	0	0	0	1	0	1	0	0	0	0	6.25475	-10.7663	3.23219	5.52676	-7.48944	2.3041e-05	0.000410522	0
Prdm5	NM_027547	0.501305	-0.687591	-0.847758	-0.864129	0.858113	0.870698	0.767873	0.953319	yellow	0	0	0	0	0	0	0	0	1	0	0	1	1	0	0	0	1	1	0	0	0	1	6.25319	-10.7637	9.81835	7.42806	-9.06764	2.30895e-05	0.000122446	1
Cfdp1	NM_011801	0.856047	-0.727879	-0.824486	-0.829516	0.858096	0.877952	0.631894	0.430488	brown	0	0	0	0	0	0	0	1	0	0	1	1	1	0	0	0	1	1	0	0	0	1	6.25272	-10.7629	1.44686	4.70418	-7.5973	2.30973e-05	0.000376231	0
Snrpe	NM_009227	0.719525	-0.858403	-0.844452	-0.925435	0.857928	0.836911	0.545572	0.697779	blue	0	0	0	0	0	0	0	0	0	0	1	1	1	0	0	0	1	1	0	1	0	1	6.24807	-10.755	1.14495	6.44336	-10.4026	2.32712e-05	4.56691e-05	0
Ddx4	NM_010029	0.563141	-0.732094	-0.865694	-0.887932	0.857878	0.847775	0.681138	0.922549	yellow	0	0	0	0	0	0	0	0	0	0	0	0	1	1	0	0	1	0	0	0	0	0	6.2467	-10.7527	37.7593	9.34056	-10.3076	2.33004e-05	4.8782e-05	0
9630033F20Rik	NM_177003	0.942605	-0.729229	-0.794239	-0.800044	0.85782	0.835571	0.514861	0.369753	red	0	0	0	0	0	0	0	0	0	0	0	1	0	1	1	0	0	1	0	1	0	0	6.2451	-10.75	4.83744	5.3369	-6.92044	2.33571e-05	0.000645436	0
Rage	NM_011973	0.674098	-0.751453	-0.799781	-0.864272	0.857799	0.892111	0.739922	0.757366	brown	1	1	0	0	0	0	1	1	0	0	0	1	0	0	1	1	1	0	0	1	0	0	6.24451	-10.749	2.18844	7.92594	-11.2405	2.33673e-05	2.50142e-05	0
Rdbp	NM_001045863	0.765371	-0.655014	-0.831187	-0.828404	0.857783	0.904415	0.71606	0.566461	brown	0	0	0	0	0	0	0	0	0	0	1	1	0	0	0	0	0	0	0	0	0	0	6.24408	-10.7483	1.4885	4.73167	-7.777	2.33673e-05	0.000328283	1
Pnma5	NM_001100461	0.818581	-0.745005	-0.830221	-0.827007	0.857637	0.727371	0.257715	0.578483	black	0	0	0	0	0	0	0	0	0	0	0	0	0	0	0	0	0	0	0	0	0	0	6.24005	-10.7415	19.9519	6.3762	-7.88705	2.35138e-05	0.000301813	0
Ppp5c	NM_011155	0.707282	-0.859938	-0.828812	-0.903424	0.857615	0.865397	0.669442	0.647945	blue	0	0	0	0	0	0	0	0	0	0	0	0	1	0	1	0	1	1	0	1	0	1	6.23945	-10.7405	1.41471	5.53653	-9.52109	2.35316e-05	8.68709e-05	0
Mia1	NM_019394	0.921293	-0.806464	-0.831031	-0.843574	0.857581	0.799847	0.441756	0.415465	red	0	0	0	0	0	0	1	0	0	0	0	1	1	0	0	0	0	1	0	1	0	1	6.23851	-10.7389	1.51286	5.50104	-8.60625	2.35564e-05	0.000173306	0
Rbm3	NM_016809	0.820074	-0.747978	-0.825169	-0.838633	0.857559	0.772537	0.394168	0.616186	black	0	0	0	0	0	0	0	0	0	0	0	1	1	0	0	0	1	1	0	0	0	1	6.23791	-10.7379	4.49763	7.01411	-8.83873	2.35742e-05	0.000145752	0
Nfatc2ip	NM_010900	0.978634	-0.704814	-0.79865	-0.779154	0.857533	0.777768	0.340114	0.335682	red	1	1	0	0	0	0	1	0	0	0	0	0	0	1	1	0	0	1	0	1	0	0	6.23719	-10.7367	6.09073	5.36517	-6.88594	2.35966e-05	0.000663655	1
Phf6	NM_027642	0.870905	-0.654646	-0.863821	-0.805743	0.857469	0.828326	0.512763	0.436826	red	0	0	0	0	1	1	1	0	0	0	0	0	0	0	0	1	1	1	0	1	0	0	6.23545	-10.7338	2.84655	4.58958	-7.77272	2.36538e-05	0.000329488	1
Ccne1	NM_007633	0.985731	-0.749896	-0.7715	-0.784968	0.857431	0.77186	0.322165	0.287352	red	0	0	0	0	0	0	1	1	0	1	1	1	1	1	1	1	1	1	0	0	1	1	6.23439	-10.732	5.24278	4.84659	-6.4193	2.36836e-05	0.000963355	0
Dnmt3a	NM_007872	0.763544	-0.663089	-0.829076	-0.788416	0.857305	0.805655	0.504368	0.528585	black	0	0	0	0	0	0	0	1	0	0	0	0	0	0	1	1	1	0	0	1	0	0	6.23094	-10.7262	4.12316	5.10955	-6.90177	2.37852e-05	0.000654903	1
Stk38	NM_134115	0.54852	-0.734438	-0.864098	-0.884438	0.857297	0.90545	0.833725	0.890202	brown	0	1	0	0	0	0	1	1	1	0	1	0	0	1	1	1	0	1	0	1	1	0	6.23071	-10.7258	1.67036	7.78363	-11.3728	2.37852e-05	2.29098e-05	0
Slc12a8	NM_001083902	0.539342	-0.778346	-0.809436	-0.878943	0.857271	0.832923	0.647153	0.889269	yellow	0	0	0	0	0	0	0	0	0	0	0	1	1	1	1	0	1	1	0	0	0	1	6.23002	-10.7246	1.80734	7.34037	-10.3782	2.3797e-05	4.64501e-05	0
Chtf18	NM_145409	0.985228	-0.735818	-0.780314	-0.785475	0.857263	0.789869	0.369763	0.312615	red	0	0	0	0	0	0	0	1	0	0	0	0	0	0	0	0	1	1	0	1	0	0	6.2298	-10.7242	2.8199	5.08049	-6.66637	2.37996e-05	0.00079327	0
2310004L02Rik	NM_025504	0.682572	-0.568756	-0.852743	-0.789175	0.857254	0.919957	0.83788	0.666491	brown	0	0	0	0	0	0	0	1	0	0	0	1	1	0	0	0	0	1	0	0	0	1	6.22955	-10.7238	1.56449	5.99165	-9.59118	2.38029e-05	8.2139e-05	0
B230118H07Rik	NM_026592	0.72449	-0.859989	-0.811291	-0.884669	0.857102	0.761327	0.366972	0.696197	blue	0	0	0	0	0	0	0	0	0	0	0	0	0	0	0	0	0	0	0	0	0	0	6.22538	-10.7168	1.62022	6.93183	-11.5593	2.39281e-05	2.01131e-05	0
Cnot3	NM_146176	0.696049	-0.653883	-0.857339	-0.839978	0.857008	0.924766	0.837974	0.679619	brown	0	0	0	0	0	0	0	1	0	0	1	1	1	0	0	0	1	1	0	0	0	1	6.2228	-10.7124	1.45131	5.64729	-9.71769	2.40197e-05	7.49516e-05	1
Rnf34	NM_030564	0.652732	-0.843906	-0.782472	-0.902087	0.856998	0.898697	0.728448	0.699721	blue	0	0	0	0	0	0	0	0	1	0	1	0	0	0	1	1	0	1	0	1	0	0	6.22253	-10.712	1.50248	5.65581	-9.73245	2.40248e-05	7.4231e-05	0
Pole4	NM_025882	0.97215	-0.680072	-0.801936	-0.764447	0.856957	0.744553	0.268178	0.349064	red	0	1	0	0	0	0	0	1	0	0	1	1	1	0	1	0	0	1	0	0	0	1	6.2214	-10.7101	2.54943	5.3173	-6.99849	2.40642e-05	0.000606115	0
Abtb1	NM_030251	0.576858	-0.588101	-0.847343	-0.808118	0.856638	0.828422	0.637331	0.87154	yellow	0	0	0	0	0	0	1	0	0	0	1	0	0	1	1	0	1	1	0	1	0	0	6.2127	-10.6954	1.6243	7.49456	-12.4608	2.44016e-05	1.08967e-05	1
Bub1	NM_009772	0.559526	-0.797935	-0.756465	-0.887785	0.856422	0.882321	0.733835	0.859339	blue	1	0	0	0	0	0	0	0	0	0	0	0	1	1	0	0	1	1	0	1	0	1	6.20683	-10.6854	1.96973	6.14379	-10.4711	2.46066e-05	4.32572e-05	0
Clstn3	NM_153508	0.920071	-0.750431	-0.789597	-0.797789	0.856228	0.726033	0.232934	0.407356	red	0	0	0	0	0	0	0	0	0	0	1	1	1	0	0	0	0	1	0	1	0	1	6.20155	-10.6765	1.72889	5.26682	-6.88676	2.48143e-05	0.000663227	0
Mtap4	NM_008633	0.749511	-0.797421	-0.687012	-0.825169	0.856192	0.806599	0.460524	0.62856	black	0	1	0	0	0	0	0	0	0	0	0	0	1	1	1	1	1	1	0	0	0	1	6.20058	-10.6749	1.68749	6.00282	-9.26899	2.48425e-05	0.000104355	0
Diap2	NM_017398	0.838365	-0.70509	-0.804793	-0.786338	0.856173	0.720616	0.241075	0.486519	black	0	0	0	0	0	0	0	0	0	0	0	0	0	0	0	0	0	1	0	0	0	0	6.20006	-10.674	2.04048	5.12018	-6.84427	2.48496e-05	0.000686751	0
Smtnl2	NM_177776	0.499677	-0.7236	-0.83255	-0.878972	0.856164	0.857844	0.71853	0.943855	yellow	0	0	0	0	0	0	1	1	1	0	0	1	1	1	1	1	1	1	0	0	0	1	6.19983	-10.6736	4.19009	7.02938	-9.32898	2.48496e-05	9.93154e-05	0
Siah1a /// Siah1b	NM_009172	0.896184	-0.727642	-0.815648	-0.81506	0.856065	0.752005	0.281198	0.477416	red	0	0	0	0	0	0	0	0	0	0	0	0	0	0	0	1	0	0	0	0	0	0	6.19715	-10.6691	2.91808	5.81129	-7.69432	2.49356e-05	0.000349758	0
Nap1l1	NM_015781	0.715952	-0.825793	-0.787302	-0.909711	0.855832	0.893984	0.679557	0.671185	blue	0	0	0	0	0	0	0	0	0	0	0	0	0	0	0	0	0	0	0	0	0	0	6.19082	-10.6584	1.50875	5.2385	-7.22873	2.51973e-05	0.000505278	0
Mlh1	NM_026810	0.795042	-0.696377	-0.841777	-0.827088	0.855822	0.896903	0.715269	0.503148	brown	0	0	0	0	0	0	0	0	0	0	0	1	1	0	1	1	1	1	0	0	0	1	6.19055	-10.6579	1.6277	4.93088	-7.83129	2.52024e-05	0.00031573	0
Dmgdh	NM_028772	0.843283	-0.771901	-0.8656	-0.844407	0.855793	0.794569	0.429105	0.476993	turquoise	0	0	0	0	0	1	0	0	0	0	0	0	0	0	0	0	0	0	0	0	0	0	6.18978	-10.6566	1.53942	5.67057	-8.49572	2.52279e-05	0.000188597	0
Lat	NM_010689	0.650387	-0.742057	-0.883556	-0.877579	0.855688	0.804902	0.551708	0.814962	turquoise	0	0	0	0	0	0	1	0	0	0	1	0	0	0	0	0	0	1	0	1	0	0	6.18695	-10.6518	1.77575	8.55081	-11.2451	2.53306e-05	2.49495e-05	0
4930558O21Rik	NM_026668	0.74142	-0.821495	-0.838168	-0.893103	0.855679	0.83031	0.579032	0.695633	blue	0	0	0	0	0	0	1	0	0	1	1	0	0	1	1	0	0	0	0	0	0	0	6.1867	-10.6514	1.61526	7.19632	-12.0863	2.53348e-05	1.39697e-05	0
Bok	NM_016778	0.95217	-0.720126	-0.829661	-0.793727	0.855657	0.766332	0.317244	0.328269	red	0	0	0	0	0	0	0	0	0	0	0	0	0	0	0	1	1	0	0	1	0	0	6.18611	-10.6504	1.7167	4.84629	-6.8725	2.53533e-05	0.000671493	0
Frmd5	NM_172673	0.64485	-0.700741	-0.843495	-0.84912	0.855647	0.894683	0.792766	0.724975	brown	0	0	0	0	0	1	0	0	0	0	0	0	0	0	0	0	0	1	0	0	0	0	6.18582	-10.6499	1.3473	5.48768	-8.76777	2.53595e-05	0.000153956	0
Psmd11	NM_178616	0.943477	-0.728385	-0.787923	-0.782022	0.855577	0.726947	0.212816	0.373573	red	0	0	0	0	0	0	0	1	1	0	0	1	0	0	0	0	1	1	0	1	0	1	6.18394	-10.6467	1.72532	5.07947	-6.85738	2.54274e-05	0.000680454	0
Lrrc2	NM_028838	0.885118	-0.661172	-0.7767	-0.73955	0.855499	0.720258	0.251368	0.426001	red	1	0	0	0	0	0	1	0	1	1	1	1	1	1	1	1	1	1	0	1	1	1	6.18184	-10.6431	2.56774	5.21267	-7.3402	2.54916e-05	0.000461413	0
0610009B22Rik	NM_025319	0.732421	-0.637353	-0.844933	-0.820398	0.855474	0.914196	0.817995	0.65399	brown	1	0	0	0	0	0	1	1	0	1	0	1	1	1	0	1	1	1	0	0	0	1	6.18116	-10.642	1.64518	6.2451	-8.58875	2.55078e-05	0.000175843	0
Smarcd1	NM_031842	0.668702	-0.743821	-0.860897	-0.888061	0.855389	0.909258	0.765466	0.686312	brown	0	0	0	0	0	0	0	1	0	0	0	0	1	1	1	1	1	1	0	1	0	1	6.17888	-10.6381	1.49605	5.25786	-8.66625	2.56e-05	0.000165775	0
Dennd1c	NM_153551	0.66007	-0.734301	-0.791215	-0.844744	0.855093	0.909869	0.808214	0.733923	brown	0	0	0	0	0	0	0	1	0	0	0	1	0	0	0	0	0	0	0	0	0	0	6.17093	-10.6247	1.4457	6.4946	-9.54895	2.58743e-05	8.49586e-05	0
1700041C02Rik	NM_029286	0.817933	-0.81976	-0.758381	-0.831776	0.855078	0.809664	0.461324	0.519476	black	0	0	0	0	0	0	1	0	0	0	0	1	1	1	0	1	1	0	0	0	0	1	6.17051	-10.6239	1.32397	5.21252	-8.53081	2.58796e-05	0.000183713	0
D4Bwg0951e	NM_026821	0.633734	-0.685701	-0.813931	-0.816906	0.854989	0.817965	0.573753	0.742394	black	0	0	0	1	0	0	1	0	0	0	1	0	0	0	1	1	0	1	0	1	0	0	6.16813	-10.6199	1.48003	6.10839	-10.485	2.59775e-05	4.27621e-05	0
Cenpi	NM_145924	0.844422	-0.647311	-0.743494	-0.747293	0.854898	0.750642	0.311045	0.50996	black	0	0	0	0	0	0	1	0	0	0	0	0	0	0	0	0	0	1	0	0	0	0	6.16568	-10.6158	1.64363	5.55449	-8.55414	2.60656e-05	0.000180293	0
Hck	NM_010407	0.958334	-0.709544	-0.782653	-0.76376	0.854799	0.740265	0.268974	0.309383	red	0	0	0	0	0	0	1	0	0	0	1	0	0	1	1	1	1	1	0	0	0	0	6.16302	-10.6112	9.05899	4.83423	-6.27972	2.61701e-05	0.00107956	0
D630023F18Rik	NM_175293	0.719955	-0.797659	-0.832894	-0.88255	0.854769	0.793521	0.473431	0.73728	blue	0	0	0	0	0	0	0	0	0	0	1	0	0	0	0	0	0	0	0	0	0	0	6.16224	-10.6099	1.89547	8.19302	-11.1814	2.61983e-05	2.60432e-05	0
Smarcad1	NM_007958	0.979559	-0.702902	-0.794318	-0.770414	0.854752	0.784	0.35419	0.31099	red	0	0	0	0	0	0	1	1	1	0	1	1	1	0	0	0	1	1	0	1	1	1	6.16179	-10.6091	2.27366	5.06191	-6.65078	2.62117e-05	0.000803448	0
Dnmbp	NM_028029	0.759326	-0.842215	-0.77318	-0.866617	0.854705	0.815127	0.465058	0.554876	blue	0	0	0	0	0	0	1	0	0	0	1	0	0	0	1	0	0	0	0	0	0	0	6.16051	-10.607	1.36635	4.90581	-8.31166	2.62616e-05	0.000218161	0
Prpf38a	NM_172697	0.950482	-0.732478	-0.758442	-0.801742	0.854673	0.816165	0.42951	0.341248	red	0	0	0	0	0	0	0	0	0	0	0	1	1	0	0	0	0	1	0	0	0	1	6.15967	-10.6056	1.34933	4.60632	-7.26237	2.62858e-05	0.000491347	0
D230010M03Rik	NM_178724	0.530499	-0.69957	-0.839299	-0.863856	0.854648	0.922297	0.883662	0.8727	brown	0	0	0	0	0	0	1	0	0	0	0	1	0	0	0	1	1	1	0	0	0	1	6.15899	-10.6044	1.86284	6.75328	-8.90551	2.63095e-05	0.000138848	0
BC031781	NM_145943	0.902549	-0.711464	-0.775273	-0.801976	0.854579	0.762644	0.306769	0.467805	red	0	0	0	0	0	0	0	1	0	1	1	1	1	1	0	1	1	1	0	0	0	1	6.15716	-10.6013	1.60099	5.67254	-8.89209	2.63777e-05	0.000140209	0
Eif2s3x ///	NM_012010	0.848205	-0.78711	-0.765859	-0.82578	0.854451	0.72687	0.232123	0.538318	black	0	0	0	0	0	0	0	0	0	0	0	1	1	0	0	0	0	1	0	1	0	1	6.15373	-10.5955	2.30058	6.07936	-8.83769	2.6505e-05	0.000145797	0
BC028528	NM_153513	0.554084	-0.647605	-0.845755	-0.850033	0.854425	0.9162	0.857661	0.894082	brown	0	0	0	0	0	0	1	1	0	0	0	1	0	1	1	1	0	1	0	0	0	0	6.15304	-10.5943	1.8829	7.17179	-10.0434	2.65267e-05	5.9388e-05	0
Pipox	NM_008952	0.649918	-0.679458	-0.817218	-0.827404	0.854421	0.907183	0.826277	0.687711	brown	1	0	0	0	0	0	1	1	1	0	1	1	0	1	1	0	1	1	0	1	1	1	6.15295	-10.5941	6.70601	5.73831	-7.46341	2.65267e-05	0.000419097	0
Cit	NM_007708	0.761088	-0.727794	-0.817288	-0.828268	0.854199	0.780441	0.401321	0.626354	black	0	0	0	0	0	0	0	1	1	0	1	0	0	1	0	0	0	1	0	0	0	0	6.14703	-10.5841	1.24339	6.15192	-9.99034	2.67469e-05	6.15859e-05	0
Pura	NM_008989	0.921508	-0.673292	-0.809384	-0.761275	0.854164	0.730325	0.264584	0.385434	red	0	0	0	0	0	0	0	0	0	0	0	0	0	0	0	0	0	0	0	0	0	0	6.14609	-10.5825	1.84655	5.29133	-7.1998	2.67829e-05	0.000516811	1
Brca1	NM_009764	0.845112	-0.747984	-0.730273	-0.805126	0.854075	0.866491	0.620116	0.457668	brown	0	0	0	0	0	0	0	0	0	0	0	0	0	0	0	0	0	0	0	0	0	0	6.14373	-10.5785	1.74543	5.17588	-7.70201	2.68703e-05	0.000347708	0
Ccdc132	NM_024260	0.959505	-0.720117	-0.751822	-0.760769	0.853788	0.749609	0.283976	0.330541	red	0	0	0	0	0	0	0	0	0	0	0	0	1	0	0	0	0	1	0	1	0	0	6.1361	-10.5655	1.85633	4.97768	-6.78681	2.71795e-05	0.000719229	0
Zfp770	NM_175466	0.946396	-0.642926	-0.835625	-0.782842	0.853666	0.831721	0.497994	0.368532	red	0	0	0	0	0	0	0	0	0	0	0	1	0	0	1	0	1	1	0	0	0	1	6.13287	-10.56	2.00433	4.84805	-7.54294	2.73154e-05	0.000393001	1
Afg3l1	NM_054070	0.549927	-0.857899	-0.779056	-0.902455	0.853635	0.860226	0.704253	0.845387	blue	0	0	0	0	0	0	0	0	1	0	0	0	1	1	1	0	1	1	0	1	0	1	6.13206	-10.5586	1.52553	7.02211	-11.644	2.73413e-05	1.89334e-05	0
Cbr3	NM_173047	0.553519	-0.704051	-0.832907	-0.843578	0.853634	0.837382	0.662975	0.820715	black	0	0	0	0	0	0	1	0	0	0	0	0	0	1	1	1	1	1	0	1	0	0	6.13201	-10.5586	10.5813	6.31005	-7.88192	2.73413e-05	0.000302982	0
Shq1	NM_181590	0.934383	-0.714113	-0.765836	-0.78282	0.853513	0.833588	0.508066	0.333173	red	0	0	0	0	0	0	0	0	0	0	0	0	0	1	0	0	0	1	0	1	0	0	6.12881	-10.5531	1.8786	4.66006	-6.37379	2.74701e-05	0.000999695	0
Gm440	NM_198620	0.952369	-0.712051	-0.785485	-0.77003	0.853491	0.736039	0.245846	0.336685	red	0	0	0	0	0	0	0	0	0	0	0	0	0	0	0	0	1	0	0	0	0	0	6.12825	-10.5522	3.2996	4.6901	-6.24109	2.74892e-05	0.0011149	0
Smc6	NM_025695	0.762728	-0.829888	-0.689062	-0.852228	0.853392	0.860577	0.575074	0.554075	brown	0	0	0	0	0	0	0	0	1	0	0	0	1	1	0	1	1	1	0	0	0	1	6.12561	-10.5477	1.40168	4.84418	-8.09303	2.7592e-05	0.00025745	0
Cfp	NM_008823	0.852734	-0.74296	-0.827345	-0.815463	0.853277	0.719231	0.259809	0.521582	black	0	0	0	0	0	0	0	0	0	0	1	0	0	0	0	1	0	0	0	1	0	0	6.1226	-10.5425	1.8352	5.797	-7.64729	2.7713e-05	0.000362009	0
Tsen2	NM_199033	0.951256	-0.789413	-0.739292	-0.808992	0.853239	0.814766	0.430943	0.323756	red	0	0	0	0	0	0	0	0	1	0	1	0	0	0	0	0	0	1	0	1	0	0	6.12158	-10.5408	1.6147	4.77794	-7.03312	2.77538e-05	0.000589277	0
Slc5a11	NM_146198	0.723822	-0.797126	-0.808644	-0.842744	0.852977	0.767216	0.429108	0.609609	black	0	0	0	0	0	0	0	1	1	0	1	1	0	1	1	1	1	1	0	1	0	1	6.11467	-10.529	1.60197	6.14966	-8.28489	2.80541e-05	0.000222425	0
Ren1 /// Ren2	NM_031192	0.950936	-0.673097	-0.751322	-0.744843	0.852944	0.757978	0.30222	0.321093	red	0	0	0	0	0	0	1	1	1	1	0	0	0	1	1	1	0	0	0	1	1	0	6.11381	-10.5276	1.51943	4.7094	-6.62905	2.80809e-05	0.000816914	0
Wdr82	NM_029896	0.662453	-0.698818	-0.770743	-0.823662	0.852867	0.915528	0.806976	0.689177	brown	0	0	0	0	0	0	0	0	0	0	0	0	0	0	0	0	0	0	0	0	0	0	6.11178	-10.5241	1.25374	5.84976	-8.45798	2.81638e-05	0.000194067	0
Gdap1l1	NM_144891	0.569855	-0.694613	-0.862506	-0.878614	0.852861	0.922304	0.843376	0.834151	brown	0	0	0	0	0	0	0	1	0	0	0	1	1	0	1	1	0	0	0	0	0	0	6.11162	-10.5239	1.58974	6.41665	-10.7481	2.81638e-05	3.53529e-05	0
E130308A19Rik	NM_001015681	0.665893	-0.557116	-0.916228	-0.811781	0.85285	0.900535	0.775284	0.700137	turquoise	0	0	0	0	0	0	0	0	0	0	0	0	0	0	0	0	1	1	0	0	0	0	6.11134	-10.5234	1.48561	5.30884	-7.62896	2.81638e-05	0.000367102	0
Ddx39	NM_197982	0.84427	-0.845033	-0.790163	-0.865417	0.852828	0.857892	0.57531	0.450682	blue	0	0	0	0	0	0	0	0	0	1	1	1	1	0	0	0	1	1	0	1	0	1	6.11077	-10.5224	1.71412	4.88177	-8.11925	2.81842e-05	0.00025218	0
Fiz1	NM_011813	0.869054	-0.599657	-0.84538	-0.773916	0.852759	0.876126	0.663856	0.435396	brown	0	0	0	0	0	0	1	0	0	0	0	1	1	1	1	0	1	1	0	1	0	1	6.10894	-10.5193	1.7916	4.98101	-7.70663	2.82509e-05	0.000346457	1
Atxn3	NM_029705	0.867708	-0.656425	-0.721133	-0.747762	0.852666	0.80605	0.465486	0.444862	red	0	0	0	0	0	0	1	0	0	0	1	1	1	0	0	0	0	1	0	1	0	1	6.10651	-10.5151	1.75913	5.06134	-7.65244	2.83539e-05	0.000360847	1
Rbm13	NM_026453	0.924263	-0.84716	-0.760536	-0.850233	0.852592	0.80581	0.403214	0.374092	red	0	0	0	0	0	0	0	1	0	0	1	1	1	0	0	0	1	1	0	0	0	1	6.10457	-10.5118	1.46095	4.84611	-7.93921	2.84338e-05	0.000289584	0
Dars2	NM_172644	0.851345	-0.735651	-0.756932	-0.81374	0.852532	0.882797	0.645737	0.436602	brown	0	0	0	0	0	0	1	0	1	1	0	1	1	0	0	0	1	1	0	0	0	1	6.103	-10.5092	1.65392	4.92773	-7.39724	2.84954e-05	0.000440927	0
Foxo3a	NM_019740	0.717892	-0.733223	-0.802723	-0.824433	0.852491	0.795875	0.454325	0.640934	black	0	0	0	0	0	0	0	1	0	0	1	1	1	1	0	0	1	1	0	0	0	1	6.10192	-10.5073	1.34333	5.80151	-8.30924	2.85408e-05	0.000218487	0
Mphosph1	NM_183046	0.762499	-0.819275	-0.737121	-0.846565	0.852382	0.775973	0.374601	0.610768	black	0	0	0	0	0	0	0	0	0	0	0	1	1	0	0	1	0	1	0	1	0	1	6.09905	-10.5024	1.96722	5.8741	-9.64793	2.86663e-05	7.86729e-05	0
D10Bwg1379e	NM_001033258	0.627759	-0.705672	-0.895966	-0.867807	0.852173	0.866033	0.732524	0.757147	turquoise	0	0	0	0	0	0	1	0	0	0	0	0	0	0	0	0	0	0	1	0	0	0	6.09361	-10.4931	1.84731	6.69203	-10.0919	2.8919e-05	5.72729e-05	0
2810474O19Rik	NM_026054	0.660937	-0.523656	-0.828086	-0.758877	0.852044	0.916196	0.835785	0.708226	brown	0	0	0	0	0	0	0	0	0	1	0	0	0	0	1	0	1	1	0	0	0	0	6.09024	-10.4874	1.86689	5.96324	-9.94991	2.90785e-05	6.33464e-05	0
Ocrl	NM_177215	0.713841	-0.670653	-0.812694	-0.799987	0.8519	0.767351	0.387018	0.680744	black	0	0	0	0	0	0	0	0	0	0	1	0	0	0	0	0	0	0	0	1	0	0	6.08649	-10.481	2.136	6.08293	-8.15349	2.9236e-05	0.000245765	0
Mett5d1	NM_029790	0.824423	-0.680887	-0.793099	-0.803405	0.851687	0.887225	0.697896	0.506108	brown	0	0	0	0	0	0	0	0	0	0	0	0	0	0	1	1	0	1	0	0	0	0	6.08095	-10.4715	2.13404	5.33026	-7.48848	2.94934e-05	0.000410761	0
Gtf3c3	NM_001033194	0.725193	-0.764521	-0.6907	-0.807096	0.851686	0.781213	0.408122	0.604528	black	0	0	0	0	0	0	0	0	1	1	1	0	1	0	0	1	1	1	0	0	0	1	6.08092	-10.4715	1.53784	5.60383	-9.50376	2.94934e-05	8.77082e-05	0
Asb8	NM_030121	0.603138	-0.679188	-0.881864	-0.840521	0.851636	0.822076	0.626823	0.822657	turquoise	0	0	0	0	0	0	0	1	0	0	0	0	0	0	0	0	0	1	0	1	0	0	6.07962	-10.4693	1.47096	8.06836	-13.5999	2.95517e-05	5.21408e-06	1
Eif3c	NM_146200	0.630582	-0.615895	-0.796415	-0.805382	0.851608	0.876372	0.711103	0.71	brown	0	0	0	0	0	0	0	0	0	0	0	0	0	0	0	0	0	0	0	0	0	0	6.07888	-10.468	1.134	5.00947	-8.5544	2.95813e-05	0.000180291	0
Fez1	NM_183171	0.92562	-0.701095	-0.797067	-0.778937	0.851492	0.734538	0.261125	0.36814	red	0	0	0	0	0	0	0	1	0	0	0	0	0	0	0	0	0	0	0	0	0	0	6.07588	-10.4629	3.80496	4.85978	-6.58603	2.9726e-05	0.000845947	0
Slc29a2	NM_007854	0.834902	-0.820198	-0.846608	-0.869918	0.851457	0.852013	0.601978	0.482634	blue	0	0	0	0	0	0	0	0	1	0	0	1	1	1	1	1	1	0	0	1	0	1	6.07498	-10.4613	1.43192	5.27818	-8.81288	2.97572e-05	0.000148629	0
Laptm5	NM_010686	0.818367	-0.69659	-0.827554	-0.799426	0.851389	0.712512	0.243782	0.546468	black	0	0	0	0	0	0	0	0	0	0	0	0	0	0	0	1	0	1	0	0	0	0	6.0732	-10.4583	2.25408	5.67615	-7.55801	2.98255e-05	0.000388709	0
Rnf44	NM_134064	0.704019	-0.67446	-0.855047	-0.847444	0.851304	0.941133	0.87327	0.664502	brown	0	0	0	0	0	0	0	0	0	0	0	1	0	1	1	1	1	1	0	0	0	1	6.07101	-10.4545	1.57815	5.66012	-9.26102	2.99299e-05	0.000104982	0
2009-09-06	NM_019942	0.668383	-0.713391	-0.843587	-0.84061	0.851259	0.756936	0.411141	0.746158	black	0	0	0	0	0	0	0	0	0	0	0	0	0	0	1	0	0	0	0	0	0	0	6.06984	-10.4525	2.75203	6.02934	-8.15269	2.9982e-05	0.000245907	0
Abcf2	NM_013853	0.944325	-0.780783	-0.787072	-0.807248	0.851149	0.776719	0.349023	0.312207	red	0	0	0	1	0	0	0	1	0	0	1	1	1	0	0	1	1	1	0	0	0	1	6.06698	-10.4477	1.70321	4.7271	-6.54933	3.00657e-05	0.000870713	0
Cyc1	NM_025567	0.844917	-0.80761	-0.792289	-0.843759	0.851114	0.836522	0.539645	0.46934	black	0	0	0	0	0	0	0	1	0	0	1	1	1	1	1	0	0	1	0	1	0	1	6.06609	-10.4461	1.27289	5.0813	-8.64996	3.00698e-05	0.000167717	0
Klf10	NM_013692	0.614634	-0.547509	-0.846387	-0.799626	0.851062	0.876616	0.758174	0.808494	brown	0	0	0	0	0	0	1	0	0	0	0	0	0	1	0	0	0	1	0	1	0	0	6.06473	-10.4438	2.39272	6.99873	-10.3565	3.01248e-05	4.72062e-05	1
Wdr24	NM_173741	0.888106	-0.716365	-0.789853	-0.790407	0.851024	0.833494	0.557918	0.387919	red	0	0	0	0	0	0	0	0	0	0	0	1	1	1	0	1	0	1	0	0	0	1	6.06376	-10.4421	1.42828	4.96463	-6.73261	3.01674e-05	0.000751475	0
Vps36	NM_027338	0.634305	-0.794969	-0.807906	-0.874844	0.850871	0.767506	0.416251	0.768423	blue	0	0	0	0	0	0	0	0	0	0	1	0	1	0	0	0	1	1	0	1	0	1	6.05981	-10.4354	1.87359	6.21564	-9.23813	3.03491e-05	0.000107005	1
Fkbp3	NM_013902	0.546269	-0.817575	-0.825647	-0.931089	0.850864	0.903265	0.797709	0.884916	blue	0	0	0	0	0	0	0	1	1	0	1	1	1	1	1	1	1	1	0	0	0	1	6.05962	-10.4351	1.60634	6.48924	-11.0247	3.03519e-05	2.90872e-05	0
Stk4	NM_021420	0.64837	-0.764266	-0.799105	-0.861184	0.850821	0.859141	0.665745	0.753569	blue	0	0	0	0	0	0	0	0	0	0	0	0	1	1	0	0	1	1	0	1	0	1	6.05851	-10.4332	1.53753	7.6084	-10.5657	3.04019e-05	4.05221e-05	0
Rmnd5b	NM_025346	0.870187	-0.56822	-0.804922	-0.713197	0.850775	0.773948	0.429981	0.422305	red	0	0	0	0	0	0	1	1	0	1	0	1	1	1	1	1	1	1	0	1	0	1	6.05733	-10.4311	1.81695	5.29001	-8.25377	3.04513e-05	0.00022798	0
Ubl7	NM_027086	0.749202	-0.503877	-0.831946	-0.743439	0.850753	0.817319	0.556264	0.615888	black	0	0	0	0	0	0	0	0	0	0	1	0	1	0	1	0	1	1	0	0	0	1	6.05675	-10.4301	1.32405	5.88601	-8.66359	3.04709e-05	0.000165914	0
Dnajb13	NM_153527	0.948604	-0.717847	-0.807552	-0.778492	0.8507	0.724907	0.234937	0.355968	red	0	0	0	0	0	0	1	0	0	0	1	1	0	0	0	1	0	0	0	1	0	0	6.05539	-10.4278	2.02017	5.09986	-6.71952	3.05192e-05	0.000759022	0
Inoc1	NM_026574	0.662325	-0.890796	-0.853174	-0.922043	0.850616	0.813706	0.557967	0.706806	blue	0	0	0	0	0	0	1	1	1	1	0	1	1	1	0	0	1	1	0	0	1	1	6.05322	-10.4241	1.368	6.22408	-9.03074	3.0625e-05	0.000126102	0
Sf4	NM_027481	0.801445	-0.827915	-0.768918	-0.830009	0.850588	0.772617	0.395796	0.476045	black	0	0	0	0	0	0	0	1	0	0	1	0	0	1	0	0	1	1	0	0	0	0	6.05251	-10.4229	1.3661	4.95018	-7.72972	3.06473e-05	0.000340679	0
Ube2s	NM_133777	0.909949	-0.849544	-0.713942	-0.823332	0.85057	0.75024	0.279068	0.412425	red	0	0	0	0	0	0	0	0	0	0	0	0	0	0	0	0	0	0	0	0	0	0	6.05205	-10.4221	1.48476	5.0331	-8.0976	3.06637e-05	0.000256446	0
Tnk1	NM_031880	0.506912	-0.692421	-0.842189	-0.85527	0.850535	0.838888	0.666172	0.924455	yellow	0	0	0	0	0	0	0	0	1	0	1	1	0	1	0	0	0	1	0	1	0	0	6.05115	-10.4206	2.20479	7.06842	-8.79462	3.06838e-05	0.000150697	0
Nsmce1	NM_026330	0.65532	-0.644572	-0.867987	-0.856459	0.850532	0.915574	0.807108	0.789282	brown	0	0	0	0	0	0	1	0	0	0	1	0	0	0	0	0	0	1	0	0	0	0	6.05107	-10.4204	1.4038	6.65727	-11.2734	3.06838e-05	2.45416e-05	0
Prph	NM_013639	0.617002	-0.754678	-0.844828	-0.901017	0.850315	0.879762	0.734276	0.836559	blue	0	0	0	0	1	0	0	0	0	0	1	1	1	1	1	1	0	0	1	1	0	0	6.0455	-10.4109	1.89391	7.32178	-11.9178	3.09561e-05	1.55578e-05	0
D1Bwg0212e	NM_028043	0.880237	-0.670276	-0.828748	-0.810781	0.850228	0.85886	0.565043	0.450462	red	0	1	0	0	0	0	1	1	1	0	0	0	0	0	0	1	1	1	0	1	0	0	6.04325	-10.407	1.55516	4.9399	-8.06844	3.10523e-05	0.000262634	0
Leprotl1	NM_026609	0.700333	-0.736981	-0.734833	-0.810342	0.850127	0.760555	0.389896	0.67488	black	0	0	0	0	0	0	0	0	0	0	0	0	1	1	0	0	1	1	0	0	0	1	6.04067	-10.4026	1.3371	6.06047	-10.2644	3.11745e-05	5.03906e-05	0
Oxnad1	NM_145460	0.980344	-0.732324	-0.803637	-0.793863	0.850112	0.767494	0.33144	0.326608	red	0	0	0	0	0	0	0	1	0	0	0	1	1	0	1	1	1	1	0	1	0	1	6.04028	-10.4019	1.77034	5.07678	-6.84659	3.11879e-05	0.000686202	0
Gldc	NM_138595	0.54061	-0.729002	-0.867708	-0.883111	0.850028	0.921836	0.891534	0.852452	brown	0	1	0	0	0	0	1	0	1	0	1	0	1	0	0	0	1	1	0	1	0	1	6.03813	-10.3983	3.20428	6.35942	-9.80282	3.12951e-05	7.03031e-05	0
Mep1b	NM_008586	0.673945	-0.768988	-0.795901	-0.853745	0.84999	0.903447	0.809704	0.682363	brown	0	0	0	0	0	0	0	0	0	0	0	0	0	0	0	0	0	0	0	0	0	0	6.03718	-10.3966	2.06601	6.116	-8.55375	3.13387e-05	0.000180307	0
Tbl3	NM_145396	0.944708	-0.694292	-0.824927	-0.786625	0.849981	0.818045	0.469403	0.318871	red	0	0	0	0	0	0	1	0	0	0	0	1	1	0	1	0	0	1	0	0	0	1	6.03692	-10.3962	1.88404	4.60375	-6.71473	3.13446e-05	0.000761663	0
Rsph1	NM_025290	0.538873	-0.725514	-0.836022	-0.870389	0.849908	0.909825	0.8688	0.888412	brown	0	0	0	0	0	0	0	1	1	0	1	1	1	0	1	1	0	0	0	0	0	0	6.03508	-10.393	2.68046	7.68163	-9.31004	3.14283e-05	0.000100889	0
Cirh1a	NM_011574	0.850266	-0.766622	-0.800472	-0.839238	0.849858	0.868481	0.591313	0.444249	brown	0	0	0	0	0	0	0	0	0	0	0	0	0	0	0	0	0	0	0	0	0	0	6.03378	-10.3908	1.57698	4.77177	-7.67657	3.14908e-05	0.000354522	0
4930452B06Rik	NM_028934	0.695623	-0.666173	-0.816173	-0.791842	0.849838	0.868836	0.717216	0.6411	brown	0	0	0	0	0	0	0	0	0	0	0	0	0	1	1	0	1	1	0	0	0	0	6.03327	-10.3899	1.41921	5.51354	-8.75504	3.15058e-05	0.000155343	0
Utp6	NM_144826	0.992875	-0.700314	-0.792062	-0.767253	0.849732	0.76775	0.323919	0.290619	red	0	0	0	0	0	0	1	0	1	0	0	1	0	0	0	0	0	1	0	1	0	0	6.03056	-10.3853	2.93575	4.91552	-6.43039	3.16381e-05	0.000955698	0
Mycn	NM_008709	0.88753	-0.691936	-0.747113	-0.780649	0.849729	0.845148	0.541836	0.438881	red	1	1	0	0	0	0	1	1	1	1	1	0	1	1	1	1	0	1	0	1	1	0	6.03048	-10.3851	1.75967	5.19296	-7.63242	3.16381e-05	0.00036605	1
Abca2	NM_007379	0.560132	-0.758233	-0.879125	-0.903345	0.849518	0.85837	0.724325	0.878945	blue	0	0	0	0	0	0	0	0	0	0	0	0	0	0	0	0	1	1	0	1	0	0	6.02511	-10.3759	1.45148	7.19243	-12.0144	3.18997e-05	1.46259e-05	0
Crmp1	NM_007765	0.795139	-0.689102	-0.808667	-0.791156	0.849467	0.801051	0.491708	0.467974	black	0	0	1	0	0	1	1	1	1	1	0	0	0	1	1	1	1	1	0	0	1	0	6.02381	-10.3737	4.98466	4.69256	-6.46539	3.19631e-05	0.000930485	0
Lyplal1	NM_146106	0.553916	-0.727848	-0.886933	-0.898756	0.84939	0.867862	0.723706	0.872178	blue	0	0	0	0	0	0	0	0	0	0	0	0	1	0	0	0	0	1	0	0	0	0	6.02186	-10.3703	1.50647	6.39645	-10.9886	3.20545e-05	2.98392e-05	0
Mdh1	NM_008618	0.693228	-0.928821	-0.793927	-0.932811	0.849332	0.857916	0.629745	0.661809	blue	0	0	0	0	0	0	0	0	0	0	0	0	0	0	1	0	1	1	0	0	0	0	6.02038	-10.3678	1.54699	5.45795	-7.81934	3.21278e-05	0.000318463	0
Ppcs	NM_026494	0.985517	-0.698389	-0.784746	-0.76562	0.849296	0.755482	0.297988	0.31973	red	0	0	0	0	0	0	0	0	0	0	0	0	0	0	0	0	0	0	0	0	0	0	6.01946	-10.3662	2.46612	5.10232	-6.61167	3.21706e-05	0.000828132	0
Coq6	NM_172582	0.62717	-0.637304	-0.814071	-0.818482	0.849244	0.805758	0.516591	0.798073	black	0	0	0	0	0	0	0	0	0	0	0	0	0	1	0	0	1	1	0	0	0	0	6.01814	-10.364	1.2305	6.08279	-10.3829	3.22188e-05	4.63033e-05	0
Bcl11b	NM_001079883	0.723959	-0.845202	-0.871855	-0.918705	0.849197	0.843574	0.600263	0.647896	blue	0	0	0	0	0	0	0	0	0	0	0	0	0	0	1	1	1	0	1	1	0	0	6.01695	-10.3619	1.3948	5.56486	-8.35691	3.22188e-05	0.000210519	1
Trim24	NM_145076	0.793716	-0.690505	-0.726535	-0.798085	0.848959	0.845029	0.562333	0.581842	black	1	1	0	0	0	0	1	1	0	0	1	0	1	0	0	1	0	1	0	0	0	0	6.01091	-10.3516	1.87419	5.92026	-9.83699	3.24791e-05	6.84201e-05	1
Nudc /// Nudc-ps1	NM_010948	0.761555	-0.797888	-0.784809	-0.859318	0.848953	0.893945	0.714734	0.531047	brown	0	0	0	0	0	0	0	0	0	0	0	0	0	0	0	0	0	0	0	0	0	0	6.01074	-10.3513	1.47437	4.81489	-7.91234	3.24804e-05	0.000295583	0
Eno1 ///	NM_001025388	0.662036	-0.865282	-0.786189	-0.903278	0.84894	0.857164	0.639587	0.679411	blue	0	0	0	0	0	0	1	0	1	0	1	1	1	1	1	1	0	1	0	1	0	1	6.01042	-10.3507	1.52799	4.98493	-8.07671	3.24824e-05	0.000260995	0
Vash1	NM_177354	0.75556	-0.795336	-0.861699	-0.872694	0.848894	0.756356	0.373551	0.657384	blue	1	0	0	0	0	0	0	0	0	0	0	0	0	0	1	0	0	0	0	0	0	0	6.00926	-10.3487	2.17817	7.16114	-9.73327	3.25155e-05	7.42048e-05	0
Mybpc2	NM_146189	0.662173	-0.806338	-0.859094	-0.88191	0.848867	0.81477	0.560113	0.733133	blue	0	0	0	0	0	0	0	1	0	0	1	0	0	0	1	1	1	0	0	1	0	0	6.00856	-10.3475	1.43314	6.32784	-9.74622	3.25388e-05	7.34186e-05	0
Aurkaip1	NM_025338	0.932399	-0.807976	-0.776508	-0.821435	0.848843	0.781953	0.380179	0.386562	red	0	0	0	0	0	0	1	0	0	0	1	1	1	0	0	1	0	1	0	1	0	1	6.00795	-10.3465	1.30812	5.3262	-8.11269	3.25593e-05	0.000253279	0
Rad51c	NM_053269	0.678212	-0.662071	-0.804212	-0.812734	0.848825	0.906973	0.832389	0.681093	brown	0	1	0	0	0	0	1	1	1	0	0	1	1	0	0	0	1	1	0	0	0	1	6.00752	-10.3457	2.66384	6.14053	-7.78221	3.2562e-05	0.00032722	0
2010111I01Rik	NM_028079	0.546495	-0.80651	-0.845112	-0.896988	0.848822	0.829312	0.632803	0.868028	blue	0	0	0	0	0	0	0	0	0	1	0	0	0	0	0	0	0	0	0	0	0	0	6.00744	-10.3456	1.46178	7.09569	-11.2699	3.2562e-05	2.45974e-05	0
Elac2	NM_023479	0.976582	-0.738415	-0.780292	-0.783058	0.848717	0.766543	0.311664	0.280896	red	0	0	0	0	0	0	0	0	0	0	0	0	0	0	0	0	0	1	0	0	0	0	6.00477	-10.341	2.08882	4.59057	-6.25293	3.26717e-05	0.00110455	0
Cep57	NM_026665	0.56346	-0.688821	-0.77322	-0.852284	0.848683	0.91225	0.826648	0.851314	brown	0	0	0	0	0	0	0	0	0	0	0	0	1	0	0	1	1	1	0	0	0	1	6.0039	-10.3395	1.54241	6.09578	-10.4072	3.27125e-05	4.54935e-05	0
[truncated: 14,336 more rows]
